# Supplementary material for: Study on Removal Mechanism for Copper Cyanide Complex Ions in Water: Ion Species Differences and Evolution Process
Source: Int J Mol Sci. 2023 Mar 7;24(6):5066. doi: 10.3390/ijms24065066 (PMC10048877; doi:10.3390/ijms24065066)
Supplement: Supplementary file 1 [file ijms-24-05066-s001.zip]

Archive with 20 entries (19 files):
- Gaussian optimization structure source file/
- Gaussian optimization structure source file/CuCN2-sp.chk
- Gaussian optimization structure source file/CuCN2-sp.gjf
- Gaussian optimization structure source file/CuCN2-sp.log
- Gaussian optimization structure source file/CuCN2.chk
- Gaussian optimization structure source file/CuCN2.gjf
- Gaussian optimization structure source file/CuCN2.log
- Gaussian optimization structure source file/CuCN3-sp.chk
- Gaussian optimization structure source file/CuCN3-sp.gjf
- Gaussian optimization structure source file/CuCN3-sp.log
- Gaussian optimization structure source file/CuCN3.chk
- Gaussian optimization structure source file/CuCN3.gjf
- Gaussian optimization structure source file/CuCN3.log
- Gaussian optimization structure source file/CuCN4-sp.chk
- Gaussian optimization structure source file/CuCN4-sp.gjf
- Gaussian optimization structure source file/CuCN4-sp.log
- Gaussian optimization structure source file/CuCN4.chk
- Gaussian optimization structure source file/CuCN4.gjf
- Gaussian optimization structure source file/CuCN4.log
- Supplementary Materials.pdf
