# Supplementary material for: Study on Removal Mechanism for Copper Cyanide Complex Ions in Water: Ion Species Differences and Evolution Process
Source: Int J Mol Sci. 2023 Mar 7;24(6):5066. doi: 10.3390/ijms24065066 (PMC10048877; doi:10.3390/ijms24065066)
Supplement: Supplementary file 1 [file ijms-24-05066-s001.zip › Gaussian optimization structure source file/CuCN2-sp.gjf]

%chk=CuCN2-sp.chk
%mem=8GB
%nprocshared=20 
#p m062x/def2tzvp  scrf=(smd,solvent=water)   em=gd3 freq

Title Card Required

-1 1
 C                  0.26635800    1.66540200   -1.49213100
 N                  0.41545200    2.82677400   -1.64029600
 C                 -0.22904900   -2.01631800   -1.02742500
 N                 -0.38445100   -3.17711300   -0.88106900
 Cu                 0.02030800   -0.17564800   -1.25940600
