# Supplementary material for: Study on Removal Mechanism for Copper Cyanide Complex Ions in Water: Ion Species Differences and Evolution Process
Source: Int J Mol Sci. 2023 Mar 7;24(6):5066. doi: 10.3390/ijms24065066 (PMC10048877; doi:10.3390/ijms24065066)
Supplement: Supplementary file 1 [file ijms-24-05066-s001.zip › Gaussian optimization structure source file/CuCN2.gjf]

%chk=CuCN2.chk
%mem=20GB
%nprocshared=60
#p opt=calcfc pbepbe/genecp scrf=(smd,solvent=water) scf=qc  em=gd3 nosymm

Title Card Required

-1 1
 C                  0.26042100    1.62930800   -1.48405300
 N                  0.38931400    2.48361700   -2.26946900
 C                 -0.22751400   -1.97674500   -1.01634500
 N                 -0.32686200   -3.00934700   -1.55328200
 Cu                -0.00674200   -0.00373500    0.02282100

C N 0
6-311g(d,p)
****
Cu
sdd
****

Cu
sdd
