# Supplementary material for: Study on Removal Mechanism for Copper Cyanide Complex Ions in Water: Ion Species Differences and Evolution Process
Source: Int J Mol Sci. 2023 Mar 7;24(6):5066. doi: 10.3390/ijms24065066 (PMC10048877; doi:10.3390/ijms24065066)
Supplement: Supplementary file 1 [file ijms-24-05066-s001.zip › Gaussian optimization structure source file/CuCN2.log]

 Entering Gaussian System, Link 0=g16
 Input=CuCN2.gjf
 Output=CuCN2.log
 Initial command:
 /home/hp/opt/gaussian/g16/l1.exe "/home/hp/temp/Gau-465317.inp" -scrdir="/home/hp/temp/"
 Entering Link 1 = /home/hp/opt/gaussian/g16/l1.exe PID=    465319.
  
 Copyright (c) 1988,1990,1992,1993,1995,1998,2003,2009,2016,
            Gaussian, Inc.  All Rights Reserved.
  
 This is part of the Gaussian(R) 16 program.  It is based on
 the Gaussian(R) 09 system (copyright 2009, Gaussian, Inc.),
 the Gaussian(R) 03 system (copyright 2003, Gaussian, Inc.),
 the Gaussian(R) 98 system (copyright 1998, Gaussian, Inc.),
 the Gaussian(R) 94 system (copyright 1995, Gaussian, Inc.),
 the Gaussian 92(TM) system (copyright 1992, Gaussian, Inc.),
 the Gaussian 90(TM) system (copyright 1990, Gaussian, Inc.),
 the Gaussian 88(TM) system (copyright 1988, Gaussian, Inc.),
 the Gaussian 86(TM) system (copyright 1986, Carnegie Mellon
 University), and the Gaussian 82(TM) system (copyright 1983,
 Carnegie Mellon University). Gaussian is a federally registered
 trademark of Gaussian, Inc.
  
 This software contains proprietary and confidential information,
 including trade secrets, belonging to Gaussian, Inc.
  
 This software is provided under written license and may be
 used, copied, transmitted, or stored only in accord with that
 written license.
  
 The following legend is applicable only to US Government
 contracts under FAR:
  
                    RESTRICTED RIGHTS LEGEND
  
 Use, reproduction and disclosure by the US Government is
 subject to restrictions as set forth in subparagraphs (a)
 and (c) of the Commercial Computer Software - Restricted
 Rights clause in FAR 52.227-19.
  
 Gaussian, Inc.
 340 Quinnipiac St., Bldg. 40, Wallingford CT 06492
  
  
 ---------------------------------------------------------------
 Warning -- This program may not be used in any manner that
 competes with the business of Gaussian, Inc. or will provide
 assistance to any competitor of Gaussian, Inc.  The licensee
 of this program is prohibited from giving any competitor of
 Gaussian, Inc. access to this program.  By using this program,
 the user acknowledges that Gaussian, Inc. is engaged in the
 business of creating and licensing software in the field of
 computational chemistry and represents and warrants to the
 licensee that it is not a competitor of Gaussian, Inc. and that
 it will not use this program in any manner prohibited above.
 ---------------------------------------------------------------
  

 Cite this work as:
 Gaussian 16, Revision A.03,
 M. J. Frisch, G. W. Trucks, H. B. Schlegel, G. E. Scuseria, 
 M. A. Robb, J. R. Cheeseman, G. Scalmani, V. Barone, 
 G. A. Petersson, H. Nakatsuji, X. Li, M. Caricato, A. V. Marenich, 
 J. Bloino, B. G. Janesko, R. Gomperts, B. Mennucci, H. P. Hratchian, 
 J. V. Ortiz, A. F. Izmaylov, J. L. Sonnenberg, D. Williams-Young, 
 F. Ding, F. Lipparini, F. Egidi, J. Goings, B. Peng, A. Petrone, 
 T. Henderson, D. Ranasinghe, V. G. Zakrzewski, J. Gao, N. Rega, 
 G. Zheng, W. Liang, M. Hada, M. Ehara, K. Toyota, R. Fukuda, 
 J. Hasegawa, M. Ishida, T. Nakajima, Y. Honda, O. Kitao, H. Nakai, 
 T. Vreven, K. Throssell, J. A. Montgomery, Jr., J. E. Peralta, 
 F. Ogliaro, M. J. Bearpark, J. J. Heyd, E. N. Brothers, K. N. Kudin, 
 V. N. Staroverov, T. A. Keith, R. Kobayashi, J. Normand, 
 K. Raghavachari, A. P. Rendell, J. C. Burant, S. S. Iyengar, 
 J. Tomasi, M. Cossi, J. M. Millam, M. Klene, C. Adamo, R. Cammi, 
 J. W. Ochterski, R. L. Martin, K. Morokuma, O. Farkas, 
 J. B. Foresman, and D. J. Fox, Gaussian, Inc., Wallingford CT, 2016.
 
 ******************************************
 Gaussian 16:  ES64L-G16RevA.03 25-Dec-2016
                 2-Feb-2023 
 ******************************************
 %chk=CuCN2.chk
 %mem=20GB
 %nprocshared=60
 Will use up to   60 processors via shared memory.
 ----------------------------------------------------------------------
 #p opt=calcfc pbepbe/genecp scrf=(smd,solvent=water) scf=qc em=gd3 nos
 ymm
 ----------------------------------------------------------------------
 1/10=4,18=20,19=15,26=3,38=1/1,3;
 2/9=110,12=2,15=1,17=6,18=5,40=1/2;
 3/5=7,11=2,16=1,17=8,25=1,30=1,70=32201,71=2,72=1,74=1009,124=31,140=1/1,2,3;
 4//1;
 5/5=2,8=3,38=5,53=1/8;
 8/6=4,10=90,11=11/1;
 11/6=1,8=1,9=11,15=111,16=1,31=1/1,2,10;
 10/6=1,13=1,31=1/2;
 6/7=2,8=2,9=2,10=2,28=1/1;
 7/10=1,18=20,25=1,30=1/1,2,3,16;
 1/10=4,18=20,19=15,26=3/3(2);
 2/9=110,15=1/2;
 99//99;
 2/9=110,15=1/2;
 3/5=7,6=1,11=2,16=1,17=8,25=1,30=1,70=32205,71=1,72=1,74=1009,82=7,124=31/1,2,3;
 4/5=5,16=3,69=1/1;
 5/5=2,8=3,38=5,53=1/8;
 7/30=1/1,2,3,16;
 1/18=20,19=15,26=3/3(-5);
 2/9=110,15=1/2;
 6/7=2,8=2,9=2,10=2,19=2,28=1/1;
 99/9=1/99;
 Leave Link    1 at Thu Feb  2 08:34:31 2023, MaxMem=  2684354560 cpu:               7.4 elap:               0.4
 (Enter /home/hp/opt/gaussian/g16/l101.exe)
 -------------------
 Title Card Required
 -------------------
 Symbolic Z-matrix:
 Charge = -1 Multiplicity = 1
 C                     0.26042   1.62931  -1.48405 
 N                     0.38931   2.48362  -2.26947 
 C                    -0.22751  -1.97675  -1.01635 
 N                    -0.32686  -3.00935  -1.55328 
 Cu                   -0.00674  -0.00374   0.02282 
 
 ITRead=  0  0  0  0  0
 MicOpt= -1 -1 -1 -1 -1
 NAtoms=      5 NQM=        5 NQMF=       0 NMMI=      0 NMMIF=      0
                NMic=       0 NMicF=      0.
                    Isotopes and Nuclear Properties:
 (Nuclear quadrupole moments (NQMom) in fm**2, nuclear magnetic moments (NMagM)
  in nuclear magnetons)

  Atom         1           2           3           4           5
 IAtWgt=          12          14          12          14          63
 AtmWgt=  12.0000000  14.0030740  12.0000000  14.0030740  62.9295992
 NucSpn=           0           2           0           2           3
 AtZEff=  -0.0000000  -0.0000000  -0.0000000  -0.0000000  -0.0000000
 NQMom=    0.0000000   2.0440000   0.0000000   2.0440000 -22.0000000
 NMagM=    0.0000000   0.4037610   0.0000000   0.4037610   2.2233000
 AtZNuc=   6.0000000   7.0000000   6.0000000   7.0000000  29.0000000
 Leave Link  101 at Thu Feb  2 08:34:34 2023, MaxMem=  2684354560 cpu:              83.5 elap:               2.9
 (Enter /home/hp/opt/gaussian/g16/l103.exe)

 GradGradGradGradGradGradGradGradGradGradGradGradGradGradGradGradGradGrad
 Berny optimization.
 Initialization pass.
                           ----------------------------
                           !    Initial Parameters    !
                           ! (Angstroms and Degrees)  !
 --------------------------                            --------------------------
 ! Name  Definition              Value          Derivative Info.                !
 --------------------------------------------------------------------------------
 ! R1    R(1,2)                  1.1676         calculate D2E/DX2 analytically  !
 ! R2    R(1,5)                  2.2381         calculate D2E/DX2 analytically  !
 ! R3    R(3,4)                  1.1681         calculate D2E/DX2 analytically  !
 ! R4    R(3,5)                  2.2408         calculate D2E/DX2 analytically  !
 ! A1    A(1,5,3)              109.9979         calculate D2E/DX2 analytically  !
 ! A2    L(2,1,5,4,-1)         180.0721         calculate D2E/DX2 analytically  !
 ! A3    L(4,3,5,2,-1)         180.225          calculate D2E/DX2 analytically  !
 ! A4    L(2,1,5,4,-2)         180.7652         calculate D2E/DX2 analytically  !
 ! A5    L(4,3,5,2,-2)         181.1713         calculate D2E/DX2 analytically  !
 --------------------------------------------------------------------------------
 Trust Radius=3.00D-01 FncErr=1.00D-07 GrdErr=1.00D-06 EigMax=2.50D+02 EigMin=1.00D-04
 Number of steps in this run=     20 maximum allowed number of steps=    100.
 GradGradGradGradGradGradGradGradGradGradGradGradGradGradGradGradGradGrad

 Leave Link  103 at Thu Feb  2 08:34:34 2023, MaxMem=  2684354560 cpu:               4.6 elap:               0.4
 (Enter /home/hp/opt/gaussian/g16/l202.exe)
                          Input orientation:                          
 ---------------------------------------------------------------------
 Center     Atomic      Atomic             Coordinates (Angstroms)
 Number     Number       Type             X           Y           Z
 ---------------------------------------------------------------------
      1          6           0        0.260421    1.629308   -1.484053
      2          7           0        0.389314    2.483617   -2.269469
      3          6           0       -0.227514   -1.976745   -1.016345
      4          7           0       -0.326862   -3.009347   -1.553282
      5         29           0       -0.006742   -0.003735    0.022821
 ---------------------------------------------------------------------
                    Distance matrix (angstroms):
                    1          2          3          4          5
     1  C    0.000000
     2  N    1.167620   0.000000
     3  C    3.668849   4.673930   0.000000
     4  N    4.676197   5.585560   1.168092   0.000000
     5  Cu   2.238052   3.405639   2.240842   3.408853   0.000000
 Symmetry turned off by external request.
 Stoichiometry    C2CuN2(1-)
 Framework group  C1[X(C2CuN2)]
 Deg. of freedom     9
 Full point group                 C1      NOp   1
 Rotational constants (GHZ):           6.1106095           1.6890997           1.3233193
 Leave Link  202 at Thu Feb  2 08:34:35 2023, MaxMem=  2684354560 cpu:              10.1 elap:               0.6
 (Enter /home/hp/opt/gaussian/g16/l301.exe)
 General basis read from cards:  (5D, 7F)
 Centers:       1      3      2      4
 6-311g(d,p)
 ****
 Centers:       5
 sdd
 ****
 ======================================================================================================
                                       Pseudopotential Parameters
 ======================================================================================================
  Center     Atomic      Valence      Angular      Power
  Number     Number     Electrons     Momentum     of R      Exponent        Coefficient   SO-Coeffient
 ======================================================================================================
    1          6
                                   No pseudopotential on this center.
    2          7
                                   No pseudopotential on this center.
    3          6
                                   No pseudopotential on this center.
    4          7
                                   No pseudopotential on this center.
    5         29           19
                                      F and up 
                                                     2        1.0000000        0.00000000    0.00000000
                                      S - F
                                                     2       30.2200000      355.77015800    0.00000000
                                                     2       13.1900000       70.86535700    0.00000000
                                      P - F
                                                     2       33.1300000      233.89197600    0.00000000
                                                     2       13.2200000       53.94729900    0.00000000
                                      D - F
                                                     2       38.4200000      -31.27216500    0.00000000
                                                     2       13.2600000       -2.74110400    0.00000000
 ======================================================================================================
 Ernie: Thresh=  0.10000D-02 Tol=  0.10000D-05 Strict=F.
   108 basis functions,   193 primitive gaussians,   115 cartesian basis functions
    23 alpha electrons       23 beta electrons
       nuclear repulsion energy       152.5930948151 Hartrees.
 IExCor= 1009 DFT=T Ex=PBE Corr=PBE ExCW=0 ScaHFX=  0.000000
 ScaDFX=  1.000000  1.000000  1.000000  1.000000 ScalE2=  1.000000  1.000000
 IRadAn=      5 IRanWt=     -1 IRanGd=            0 ICorTp=0 IEmpDi=131
 NAtoms=    5 NActive=    5 NUniq=    5 SFac= 1.00D+00 NAtFMM=   60 NAOKFM=F Big=F
 Integral buffers will be    131072 words long.
 Raffenetti 2 integral format.
 Two-electron integral symmetry is turned off.
 R6Disp:  Grimme-D3 Dispersion energy=       -0.0014377451 Hartrees.
 Nuclear repulsion after empirical dispersion term =      152.5916570700 Hartrees.
 Force inversion solution in PCM.
 ------------------------------------------------------------------------------
 Polarizable Continuum Model (PCM)
 =================================
 Model                : PCM.
 Atomic radii         : SMD-Coulomb.
 Polarization charges : Total charges.
 Charge compensation  : None.
 Solution method      : Matrix inversion.
 Cavity type          : VdW (van der Waals Surface) (Alpha=1.000).
 Cavity algorithm     : GePol (No added spheres)
                        Default sphere list used, NSphG=    5.
                        Lebedev-Laikov grids with approx.  5.0 points / Ang**2.
                        Smoothing algorithm: York/Karplus (Gamma=1.0000).
                        Polarization charges: spherical gaussians, with
                                              point-specific exponents (IZeta= 3).
                        Self-potential: point-specific (ISelfS= 7).
                        Self-field    : sphere-specific E.n sum rule (ISelfD= 2).
 1st derivatives      : Analytical E(r).r(x)/FMM algorithm (CHGder, D1EAlg=3).
                        Cavity 1st derivative terms included.
 2nd derivatives      : Analytical E(r).r(xy)/FMM algorithm (CHGder, D2EAlg=3).
                        Cavity 2nd derivative terms included.
 Solvent              : Water, Eps=  78.355300 Eps(inf)=   1.777849
 ------------------------------------------------------------------------------
 Spheres list:
 ISph  on   Nord     Re0    Alpha      Xe            Ye            Ze
    1   C      1    1.8500  1.000      0.260421      1.629308     -1.484053
    2   N      2    1.8900  1.000      0.389314      2.483617     -2.269469
    3   C      3    1.8500  1.000     -0.227514     -1.976745     -1.016345
    4   N      4    1.8900  1.000     -0.326862     -3.009347     -1.553282
    5  Cu      5    1.4000  1.000     -0.006742     -0.003735      0.022821
 ------------------------------------------------------------------------------
 GePol: Number of generator spheres                  =       5
 GePol: Total number of spheres                      =       5
 GePol: Number of exposed spheres                    =       5 (100.00%)
 GePol: Number of points                             =     899
 GePol: Average weight of points                     =       0.13
 GePol: Minimum weight of points                     =   0.35D-06
 GePol: Maximum weight of points                     =    0.18656
 GePol: Number of points with low weight             =      15
 GePol: Fraction of low-weight points (<1% of avg)   =       1.67%
 GePol: Cavity surface area                          =    119.696 Ang**2
 GePol: Cavity volume                                =     86.590 Ang**3
 ------------------------------------------------------------------------------
 Atomic radii for non-electrostatic terms: SMD-CDS.
 ------------------------------------------------------------------------------
 PCM non-electrostatic energy =         0.0161433029 Hartrees.
 Nuclear repulsion after PCM non-electrostatic terms =      152.6078003729 Hartrees.
 Leave Link  301 at Thu Feb  2 08:34:35 2023, MaxMem=  2684354560 cpu:               8.2 elap:               0.5
 (Enter /home/hp/opt/gaussian/g16/l302.exe)
 NPDir=0 NMtPBC=     1 NCelOv=     1 NCel=       1 NClECP=     1 NCelD=      1
         NCelK=      1 NCelE2=     1 NClLst=     1 CellRange=     0.0.
 One-electron integrals computed using PRISM.
   1 Symmetry operations used in ECPInt.
 ECPInt:  NShTT=     595 NPrTT=    2498 LenC2=     570 LenP2D=    1760.
 LDataN:  DoStor=T MaxTD1= 5 Len=  102
 NBasis=   108 RedAO= T EigKep=  3.69D-03  NBF=   108
 NBsUse=   108 1.00D-06 EigRej= -1.00D+00 NBFU=   108
 Precomputing XC quadrature grid using
 IXCGrd= 4 IRadAn=           5 IRanWt=          -1 IRanGd=           0 AccXCQ= 0.00D+00.
 Generated NRdTot=       0 NPtTot=           0 NUsed=           0 NTot=          32
 NSgBfM=   114   114   114   114   114 MxSgAt=     5 MxSgA2=     5.
 Leave Link  302 at Thu Feb  2 08:34:41 2023, MaxMem=  2684354560 cpu:             132.3 elap:               5.5
 (Enter /home/hp/opt/gaussian/g16/l303.exe)
 DipDrv:  MaxL=1.
 Leave Link  303 at Thu Feb  2 08:34:42 2023, MaxMem=  2684354560 cpu:              25.1 elap:               1.2
 (Enter /home/hp/opt/gaussian/g16/l401.exe)
 ExpMin= 1.00D-02 ExpMax= 6.29D+03 ExpMxC= 9.49D+02 IAcc=3 IRadAn=         5 AccDes= 0.00D+00
 Harris functional with IExCor= 1009 and IRadAn=       5 diagonalized for initial guess.
 HarFok:  IExCor= 1009 AccDes= 0.00D+00 IRadAn=         5 IDoV= 1 UseB2=F ITyADJ=14
 ICtDFT=  3500011 ScaDFX=  1.000000  1.000000  1.000000  1.000000
 FoFCou: FMM=F IPFlag=           0 FMFlag=      100000 FMFlg1=           0
         NFxFlg=           0 DoJE=T BraDBF=F KetDBF=T FulRan=T
         wScrn=  0.000000 ICntrl=       500 IOpCl=  0 I1Cent=   200000004 NGrid=           0
         NMat0=    1 NMatS0=      1 NMatT0=    0 NMatD0=    1 NMtDS0=    0 NMtDT0=    0
 Symmetry not used in FoFCou.
 Harris En= -383.151388273055    
 JPrj=0 DoOrth=F DoCkMO=F.
 Leave Link  401 at Thu Feb  2 08:34:48 2023, MaxMem=  2684354560 cpu:             138.3 elap:               5.7
 (Enter /home/hp/opt/gaussian/g16/l508.exe)
 Keep J ints in memory in canonical form, NReq=73590769.
 FoFCou: FMM=F IPFlag=           0 FMFlag=           0 FMFlg1=           0
         NFxFlg=           0 DoJE=F BraDBF=F KetDBF=F FulRan=T
         wScrn=  0.000000 ICntrl=       600 IOpCl=  0 I1Cent=           0 NGrid=           0
         NMat0=    1 NMatS0=   5886 NMatT0=    0 NMatD0=    1 NMtDS0=    0 NMtDT0=    0
 Symmetry not used in FoFCou.
 Two-electron integral symmetry not used.
 Tight linear equation convergence will be used.
 RPBE-PBE wavefunction.
 Quadratic Convergence SCF Method.
 Line search only if initial step raises energy.
 Inv3:  Mode=1 IEnd=     2424603.
 Iteration    1 A*A^-1 deviation from unit magnitude is 3.22D-15 for    603.
 Iteration    1 A*A^-1 deviation from orthogonality  is 3.11D-15 for    610    103.
 Iteration    1 A^-1*A deviation from unit magnitude is 2.66D-15 for     28.
 Iteration    1 A^-1*A deviation from orthogonality  is 2.44D-15 for    567    161.
 Iteration   1 EE= -382.676622675220                                    Grad=1.165D+00 Max rot=   10.9452 deg.
 Gradient too large for Newton-Raphson -- use scaled steepest descent instead.
 Alpha Gap=     0.446 HL deriv= 4.00D-04
     ILin= 1 X=0.000D+00 Y=-3.826766226752D+02 DE= 0.00D+00 F= -2.42D+00
     ILin= 2 X=3.000D-01 Y=-3.829930879805D+02 DE=-3.16D-01 F=  2.52D-01
     Accept linear search using points  1 and  2.
     An  expanding polynomial of degree  2 produced  0.1381
 Iteration   2 EE= -382.922193022967     Delta-E=       -0.245570347747 Grad=5.635D-01 Max rot=    4.8911 deg.
 Gradient too large for Newton-Raphson -- use scaled steepest descent instead.
 Alpha Gap=     0.279 HL deriv= 2.25D-04
     ILin= 1 X=0.000D+00 Y=-3.829221930230D+02 DE= 0.00D+00 F= -6.26D-01
     ILin= 2 X=3.000D-01 Y=-3.830037247338D+02 DE=-8.15D-02 F=  6.15D-02
     ILin= 3 X=4.000D-01 Y=-3.829874155562D+02 DE=-6.52D-02 F=  2.62D-01
     An  expanding polynomial of degree  3 produced  0.2750
     Minimum is close to point  2 DX= -2.50D-02 DF= -6.80D-04 DXR=  9.09D-02 DFR=  8.34D-03 which will be used.
 Iteration   3 EE= -383.003724733843     Delta-E=       -0.081531710876 Grad=1.822D-01 Max rot=    1.7082 deg.
 Gradient too large for Newton-Raphson -- use scaled steepest descent instead.
 Alpha Gap=     0.059 HL deriv= 3.22D-04
     ILin= 1 X=0.000D+00 Y=-3.830037247338D+02 DE= 0.00D+00 F= -6.28D-02
     ILin= 2 X=3.000D-01 Y=-3.830107538243D+02 DE=-7.03D-03 F=  1.72D-02
     Accept linear search using points  1 and  2.
     An  expanding polynomial of degree  2 produced  0.1464
 Iteration   4 EE= -383.010152237727     Delta-E=       -0.006427503885 Grad=9.905D-02 Max rot=    1.0557 deg.
 Gradient too large for Newton-Raphson -- use scaled steepest descent instead.
 Alpha Gap=     0.100 HL deriv= 1.29D-04
     ILin= 1 X=0.000D+00 Y=-3.830101522377D+02 DE= 0.00D+00 F= -1.66D-02
     ILin= 2 X=3.000D-01 Y=-3.830140747148D+02 DE=-3.92D-03 F= -9.48D-03
     ILin= 3 X=5.000D-01 Y=-3.830154845803D+02 DE=-5.33D-03 F= -4.61D-03
     ILin= 4 X=9.000D-01 Y=-3.830153516460D+02 DE=-5.20D-03 F=  5.32D-03
     An  expanding polynomial of degree  4 produced  0.6871
 Iteration   5 EE= -383.015916861245     Delta-E=       -0.005764623517 Grad=4.707D-02 Max rot=    0.3965 deg.
 Gradient too large for Newton-Raphson -- use scaled steepest descent instead.
 Alpha Gap=     0.122 HL deriv= 5.98D-05
     ILin= 1 X=0.000D+00 Y=-3.830159168612D+02 DE= 0.00D+00 F= -5.70D-03
     ILin= 2 X=3.000D-01 Y=-3.830166298814D+02 DE=-7.13D-04 F=  9.05D-04
     Accept linear search using points  1 and  2.
     An  expanding polynomial of degree  2 produced  0.1423
 Iteration   6 EE= -383.016502473362     Delta-E=       -0.000585612117 Grad=2.395D-02 Max rot=    0.2777 deg.
 Gradient too large for Newton-Raphson -- use scaled steepest descent instead.
 Alpha Gap=     0.112 HL deriv= 4.13D-06
     ILin= 1 X=0.000D+00 Y=-3.830165024734D+02 DE= 0.00D+00 F= -1.50D-03
     ILin= 2 X=7.000D-01 Y=-3.830167579459D+02 DE=-2.55D-04 F=  7.60D-04
     Accept linear search using points  1 and  2.
     An  expanding polynomial of degree  2 produced  0.4133
 Iteration   7 EE= -383.016844596461     Delta-E=       -0.000342123099 Grad=1.999D-02 Max rot=    0.2263 deg.
 Gradient too large for Newton-Raphson -- use scaled steepest descent instead.
 Alpha Gap=     0.103 HL deriv= 4.51D-05
     ILin= 1 X=0.000D+00 Y=-3.830168445965D+02 DE= 0.00D+00 F= -6.67D-04
     ILin= 2 X=2.000D-01 Y=-3.830169323761D+02 DE=-8.78D-05 F= -2.11D-04
     ILin= 3 X=5.000D-01 Y=-3.830168927794D+02 DE=-4.82D-05 F=  4.76D-04
     An  expanding polynomial of degree  3 produced  0.2922
 Iteration   8 EE= -383.016942119708     Delta-E=       -0.000097523247 Grad=9.253D-03 Max rot=    0.1009 deg.
 QCNR:  CnvC1=6.25D-09 CnvC2=6.25D-08
 LinEq1:  Iter=  0 NonCon=     1 RMS=4.02D-04 Max=9.15D-03 NDo=     1
 AX will form     1 AO Fock derivatives at one time.
 LinEq1:  Iter=  1 NonCon=     1 RMS=6.62D-04 Max=1.41D-02 NDo=     1
 LinEq1:  Iter=  2 NonCon=     1 RMS=6.97D-05 Max=9.31D-04 NDo=     1
 LinEq1:  Iter=  3 NonCon=     1 RMS=1.14D-04 Max=1.62D-03 NDo=     1
 LinEq1:  Iter=  4 NonCon=     1 RMS=3.43D-05 Max=4.09D-04 NDo=     1
 LinEq1:  Iter=  5 NonCon=     1 RMS=1.13D-05 Max=1.40D-04 NDo=     1
 LinEq1:  Iter=  6 NonCon=     1 RMS=2.26D-06 Max=3.45D-05 NDo=     1
 LinEq1:  Iter=  7 NonCon=     1 RMS=2.98D-06 Max=4.81D-05 NDo=     1
 LinEq1:  Iter=  8 NonCon=     1 RMS=1.08D-06 Max=1.45D-05 NDo=     1
 LinEq1:  Iter=  9 NonCon=     1 RMS=3.44D-07 Max=4.39D-06 NDo=     1
 LinEq1:  Iter= 10 NonCon=     1 RMS=1.80D-07 Max=1.78D-06 NDo=     1
 LinEq1:  Iter= 11 NonCon=     1 RMS=3.25D-08 Max=4.60D-07 NDo=     1
 LinEq1:  Iter= 12 NonCon=     1 RMS=9.14D-09 Max=1.05D-07 NDo=     1
 LinEq1:  Iter= 13 NonCon=     0 RMS=1.51D-09 Max=2.80D-08 NDo=     1
 Linear equations converged to 6.253D-09 6.253D-08 after    13 iterations.
 Angle between quadratic step and gradient=  56.99 degrees.
     ILin= 1 X=0.000D+00 Y=-3.830169421197D+02 DE= 0.00D+00 F= -1.86D-04
     ILin= 2 X=1.000D+00 Y=-3.830170354284D+02 DE=-9.33D-05 F= -1.04D-06
     Reject lnstep minimum 1.006D+00 FVal=-3.830170354314D+02 Lims=  0.00D+00  1.00D+00
     ILin= 3 X=2.000D+00 Y=-3.830169448946D+02 DE=-2.77D-06 F=  1.82D-04
     An  expanding polynomial of degree  3 produced  1.0075
     Minimum is close to point  2 DX=  7.55D-03 DF= -5.24D-09 DXR=  7.49D-03 DFR=  5.61D-05 which will be used.
 Iteration   9 EE= -383.017035428406     Delta-E=       -0.000093308698 Grad=1.253D-04 Max rot=    0.0013 deg.
 QCNR:  CnvC1=1.25D-09 CnvC2=1.25D-08
 LinEq1:  Iter=  0 NonCon=     1 RMS=6.84D-06 Max=1.86D-04 NDo=     1
 LinEq1:  Iter=  1 NonCon=     1 RMS=9.46D-06 Max=2.12D-04 NDo=     1
 LinEq1:  Iter=  2 NonCon=     1 RMS=2.08D-06 Max=2.91D-05 NDo=     1
 LinEq1:  Iter=  3 NonCon=     1 RMS=2.25D-06 Max=3.29D-05 NDo=     1
 LinEq1:  Iter=  4 NonCon=     1 RMS=1.56D-06 Max=1.94D-05 NDo=     1
 LinEq1:  Iter=  5 NonCon=     1 RMS=2.72D-07 Max=4.61D-06 NDo=     1
 LinEq1:  Iter=  6 NonCon=     1 RMS=6.10D-08 Max=7.40D-07 NDo=     1
 LinEq1:  Iter=  7 NonCon=     1 RMS=6.33D-08 Max=1.09D-06 NDo=     1
 LinEq1:  Iter=  8 NonCon=     1 RMS=2.96D-08 Max=4.32D-07 NDo=     1
 LinEq1:  Iter=  9 NonCon=     1 RMS=9.86D-09 Max=1.28D-07 NDo=     1
 LinEq1:  Iter= 10 NonCon=     1 RMS=5.14D-09 Max=6.80D-08 NDo=     1
 LinEq1:  Iter= 11 NonCon=     1 RMS=1.53D-09 Max=2.23D-08 NDo=     1
 LinEq1:  Iter= 12 NonCon=     0 RMS=1.77D-10 Max=2.33D-09 NDo=     1
 Linear equations converged to 1.253D-09 1.253D-08 after    12 iterations.
 Angle between quadratic step and gradient=  64.96 degrees.
     ILin= 1 X=0.000D+00 Y=-3.830170354284D+02 DE= 0.00D+00 F= -2.42D-08
     ILin= 2 X=1.000D+00 Y=-3.830170354405D+02 DE=-1.21D-08 F= -1.02D-11
     Reject lnstep minimum 1.000D+00 FVal=-3.830170354405D+02 Lims=  0.00D+00  1.00D+00
     ILin= 3 X=2.000D+00 Y=-3.830170354284D+02 DE=-2.80D-11 F=  2.41D-08
     Reject polynomial minimum 1.001D+00 FVal=-3.830170354405D+02 Lims=  0.00D+00  2.00D+00
     Accept linear search using points  2 and  3.
     An  expanding polynomial of degree  3 produced  1.0004
     Minimum is close to point  2 DX=  4.22D-04 DF=  0.00D+00 DXR=  4.22D-04 DFR=  0.00D+00 which will be used.
 Iteration  10 EE= -383.017035440496     Delta-E=       -0.000000012090 Grad=4.934D-08 Max rot=    0.0000 deg.
 Error on total polarization charges =  0.05576
 Rotation gradient small -- convergence achieved.
 SCF Done:  E(RPBE-PBE) =  -383.017035440     a.u. after   10 cycles
            Convg  =    0.4934D-07                    47 Fock formations.
              S**2 =  0.0000                  -V/T =  2.2162
 SMD-CDS (non-electrostatic) energy       (kcal/mol) =      10.13
 (included in total energy above)
 Leave Link  508 at Thu Feb  2 08:38:15 2023, MaxMem=  2684354560 cpu:            4847.4 elap:             207.2
 (Enter /home/hp/opt/gaussian/g16/l801.exe)
 DoSCS=F DFT=T ScalE2(SS,OS)=  1.000000  1.000000
 Range of M.O.s used for correlation:     1   108
 NBasis=   108 NAE=    23 NBE=    23 NFC=     0 NFV=     0
 NROrb=    108 NOA=    23 NOB=    23 NVA=    85 NVB=    85

 **** Warning!!: The smallest alpha delta epsilon is  0.98918014D-01

 Leave Link  801 at Thu Feb  2 08:38:15 2023, MaxMem=  2684354560 cpu:               4.3 elap:               0.3
 (Enter /home/hp/opt/gaussian/g16/l1101.exe)
 Using compressed storage, NAtomX=     5.
 Will process      6 centers per pass.
   1 Symmetry operations used in ECPInt.
 ECPInt:  NShTT=     595 NPrTT=    2498 LenC2=     570 LenP2D=    1760.
 LDataN:  DoStor=T MaxTD1= 6 Len=  172
 R6Disp: Adding Grimme-D3 dispersion energy 1st derivatives to the gradient.
 Leave Link 1101 at Thu Feb  2 08:38:22 2023, MaxMem=  2684354560 cpu:             136.7 elap:               6.3
 (Enter /home/hp/opt/gaussian/g16/l1102.exe)
 Symmetrizing basis deriv contribution to polar:
 IMax=3 JMax=2 DiffMx= 0.00D+00
 Leave Link 1102 at Thu Feb  2 08:38:23 2023, MaxMem=  2684354560 cpu:              20.5 elap:               1.0
 (Enter /home/hp/opt/gaussian/g16/l1110.exe)
 Forming Gx(P) for the SCF density, NAtomX=     5.
 Integral derivatives from FoFJK, PRISM(SPDF).
 Do as many integral derivatives as possible in FoFJK.
 G2DrvN: MDV=    2684354084.
 G2DrvN: will do     6 centers at a time, making    1 passes.
 Calling FoFCou, ICntrl=  3507 FMM=F I1Cent=   0 AccDes= 0.00D+00.
 FoFJK:  IHMeth= 1 ICntrl=    3507 DoSepK=F KAlg= 0 I1Cent=           0 FoldK=F
 IRaf=         0 NMat=       1 IRICut=       1 DoRegI=T DoRafI=F ISym2E= 0 IDoP0=0 IntGTp=1.
 FoFCou: FMM=F IPFlag=           0 FMFlag=      100000 FMFlg1=           0
         NFxFlg=           0 DoJE=F BraDBF=F KetDBF=F FulRan=T
         wScrn=  0.000000 ICntrl=      3507 IOpCl=  0 I1Cent=           0 NGrid=           0
         NMat0=    1 NMatS0=      1 NMatT0=    0 NMatD0=    1 NMtDS0=    0 NMtDT0=    0
 Symmetry not used in FoFCou.
 NEqPCM:  Using equilibrium solvation (IEInf=0, Eps=  78.3553, EpsInf=   1.7778)
 G2PCM: DoFxE=T DoFxN=T DoGrad=T DoDP/DQ/DG/TGxP=FFFF NFrqRd=   0 IEInf=0 SqF1=F DoCFld=F IF1Alg=4.
 GePol: Maximum number of non-zero 1st derivatives   =     253
 End of G2Drv F.D. properties file   721 does not exist.
 End of G2Drv F.D. properties file   722 does not exist.
 End of G2Drv F.D. properties file   788 does not exist.
 Leave Link 1110 at Thu Feb  2 08:39:10 2023, MaxMem=  2684354560 cpu:            1095.2 elap:              46.7
 (Enter /home/hp/opt/gaussian/g16/l1002.exe)
 Minotr:  Closed shell wavefunction.
          IDoAtm=11111
 NEqPCM:  Using equilibrium solvation (IEInf=0, Eps=  78.3553, EpsInf=   1.7778)
          Direct CPHF calculation.
          Differentiating once with respect to nuclear coordinates.
          Requested convergence is 1.0D-08 RMS, and 1.0D-07 maximum.
          Secondary convergence is 1.0D-12 RMS, and 1.0D-12 maximum.
          NewPWx=T KeepS1=F KeepF1=F KeepIn=T MapXYZ=F SortEE=F KeepMc=T.
         1554 words used for storage of precomputed grid.
 Keep J ints in memory in canonical form, NReq=73384559.
 FoFCou: FMM=F IPFlag=           0 FMFlag=           0 FMFlg1=           0
         NFxFlg=           0 DoJE=F BraDBF=F KetDBF=F FulRan=T
         wScrn=  0.000000 ICntrl=       600 IOpCl=  0 I1Cent=           0 NGrid=           0
         NMat0=    1 NMatS0=   5886 NMatT0=    0 NMatD0=    1 NMtDS0=    0 NMtDT0=    0
 Symmetry not used in FoFCou.
 Two-electron integral symmetry not used.
          MDV=    2684354560 using IRadAn=       1.
          Solving linear equations simultaneously, MaxMat=       0.
          There are    18 degrees of freedom in the 1st order CPHF.  IDoFFX=6 NUNeed=     0.
     12 vectors produced by pass  0 Test12= 1.09D-14 5.56D-09 XBig12= 1.91D-01 1.26D-01.
 AX will form    12 AO Fock derivatives at one time.
     12 vectors produced by pass  1 Test12= 1.09D-14 5.56D-09 XBig12= 6.58D-02 8.68D-02.
     12 vectors produced by pass  2 Test12= 1.09D-14 5.56D-09 XBig12= 4.85D-04 4.06D-03.
     12 vectors produced by pass  3 Test12= 1.09D-14 5.56D-09 XBig12= 5.53D-06 5.97D-04.
     12 vectors produced by pass  4 Test12= 1.09D-14 5.56D-09 XBig12= 5.08D-08 4.26D-05.
     12 vectors produced by pass  5 Test12= 1.09D-14 5.56D-09 XBig12= 1.69D-10 3.50D-06.
      9 vectors produced by pass  6 Test12= 1.09D-14 5.56D-09 XBig12= 5.92D-13 1.60D-07.
 InvSVY:  IOpt=1 It=  1 EMax= 8.88D-16
 Solved reduced A of dimension    81 with    12 vectors.
 End of Minotr F.D. properties file   721 does not exist.
 End of Minotr F.D. properties file   722 does not exist.
 End of Minotr F.D. properties file   788 does not exist.
 Leave Link 1002 at Thu Feb  2 08:40:09 2023, MaxMem=  2684354560 cpu:            1489.8 elap:              58.8
 (Enter /home/hp/opt/gaussian/g16/l601.exe)
 Copying SCF densities to generalized density rwf, IOpCl= 0 IROHF=0.

 **********************************************************************

            Population analysis using the SCF density.

 **********************************************************************

 Alpha  occ. eigenvalues --  -13.92428 -13.92424  -9.85585  -9.85585  -4.25679
 Alpha  occ. eigenvalues --   -2.59764  -2.59698  -2.59511  -0.77370  -0.77344
 Alpha  occ. eigenvalues --   -0.35143  -0.33825  -0.26936  -0.26782  -0.26653
 Alpha  occ. eigenvalues --   -0.26515  -0.26323  -0.24717  -0.16009  -0.15879
 Alpha  occ. eigenvalues --   -0.15793  -0.15591  -0.14113
 Alpha virt. eigenvalues --   -0.04221  -0.01543   0.00411   0.02820   0.02987
 Alpha virt. eigenvalues --    0.04258   0.06099   0.06550   0.06583   0.12890
 Alpha virt. eigenvalues --    0.18492   0.18817   0.20404   0.25993   0.27647
 Alpha virt. eigenvalues --    0.28758   0.31132   0.34557   0.39362   0.39481
 Alpha virt. eigenvalues --    0.47967   0.48230   0.49647   0.53019   0.54187
 Alpha virt. eigenvalues --    0.55633   0.69063   0.69542   0.70480   0.70920
 Alpha virt. eigenvalues --    0.72862   0.73531   0.86997   0.90241   1.16184
 Alpha virt. eigenvalues --    1.18460   1.18912   1.22341   1.22436   1.27536
 Alpha virt. eigenvalues --    1.27541   1.27727   1.28028   1.32270   1.36925
 Alpha virt. eigenvalues --    1.39060   1.42338   1.43949   1.47347   2.03012
 Alpha virt. eigenvalues --    2.03029   2.03066   2.03076   2.05816   2.19999
 Alpha virt. eigenvalues --    2.47521   2.48123   2.48519   2.48878   2.57295
 Alpha virt. eigenvalues --    2.62618   2.75331   2.76251   2.76392   2.76739
 Alpha virt. eigenvalues --    2.76884   2.84863   2.89891   3.02341   3.05586
 Alpha virt. eigenvalues --    3.25900   3.76075   3.76193   3.76608   3.78208
 Alpha virt. eigenvalues --    4.32000   4.33685  23.71268  23.71403  35.45808
 Alpha virt. eigenvalues --   35.46433  57.18643  57.23497  57.32316  78.18171
          Condensed to atoms (all electrons):
               1          2          3          4          5
     1  C    5.156173   0.777644  -0.007459   0.000187   0.287392
     2  N    0.777644   6.625223   0.000187   0.000002  -0.037913
     3  C   -0.007459   0.000187   5.159547   0.776363   0.286450
     4  N    0.000187   0.000002   0.776363   6.626287  -0.037701
     5  Cu   0.287392  -0.037913   0.286450  -0.037701  18.342469
 Mulliken charges:
               1
     1  C   -0.213936
     2  N   -0.365143
     3  C   -0.215088
     4  N   -0.365137
     5  Cu   0.159304
 Sum of Mulliken charges =  -1.00000
 Mulliken charges with hydrogens summed into heavy atoms:
               1
     1  C   -0.213936
     2  N   -0.365143
     3  C   -0.215088
     4  N   -0.365137
     5  Cu   0.159304
 APT charges:
               1
     1  C   -1.743848
     2  N    1.198318
     3  C   -1.751084
     4  N    1.205335
     5  Cu   0.091279
 Sum of APT charges =  -1.00000
 APT charges with hydrogens summed into heavy atoms:
               1
     1  C   -1.743848
     2  N    1.198318
     3  C   -1.751084
     4  N    1.205335
     5  Cu   0.091279
 Electronic spatial extent (au):  <R**2>=            921.6224
 Charge=             -1.0000 electrons
 Dipole moment (field-independent basis, Debye):
    X=             -0.2048    Y=              1.7202    Z=             12.6359  Tot=             12.7541
 Quadrupole moment (field-independent basis, Debye-Ang):
   XX=            -38.6379   YY=            -81.5395   ZZ=            -58.7137
   XY=             -5.6321   XZ=              1.0458   YZ=              2.8478
 Traceless Quadrupole moment (field-independent basis, Debye-Ang):
   XX=             20.9925   YY=            -21.9091   ZZ=              0.9166
   XY=             -5.6321   XZ=              1.0458   YZ=              2.8478
 Octapole moment (field-independent basis, Debye-Ang**2):
  XXX=             -1.6666  YYY=             50.9562  ZZZ=            166.2751  XYY=              1.0490
  XXY=              5.5718  XXZ=             42.2936  XZZ=             -3.9746  YZZ=             -9.9136
  YYZ=            120.2541  XYZ=             10.5164
 Hexadecapole moment (field-independent basis, Debye-Ang**3):
 XXXX=            -63.4191 YYYY=          -1238.9336 ZZZZ=           -553.8695 XXXY=            -54.6756
 XXXZ=             10.2989 YYYX=            -98.2350 YYYZ=              3.5740 ZZZX=             20.0630
 ZZZY=             79.6849 XXYY=           -162.8219 XXZZ=            -89.6388 YYZZ=           -383.7213
 XXYZ=              9.8733 YYXZ=              5.9543 ZZXY=            -39.9861
 N-N= 1.526078003729D+02 E-N=-1.232579295250D+03  KE= 3.149313253882D+02
  Exact polarizability:   0.000   0.000   0.000   0.000   0.000   0.000
 Approx polarizability:  63.084   8.671 132.090  -1.853  -4.610  96.726
 No NMR shielding tensors so no spin-rotation constants.
 Leave Link  601 at Thu Feb  2 08:40:11 2023, MaxMem=  2684354560 cpu:              56.0 elap:               2.4
 (Enter /home/hp/opt/gaussian/g16/l701.exe)
 ... and contract with generalized density number  0.
 Compute integral second derivatives.
 R6Disp: Adding Grimme-D3 dispersion energy 2nd derivatives to the Hessian.
   1 Symmetry operations used in ECPInt.
 ECPInt:  NShTT=     595 NPrTT=    2498 LenC2=     570 LenP2D=    1760.
 LDataN:  DoStor=T MaxTD1= 7 Len=  274
 D2PCM: PCM CHGder 2nd derivatives, FixD1E=F FixD2E=F DoIter=F DoCFld=F I1PDM=0
 GePol: Maximum number of non-zero 2nd derivatives   =     253
 Leave Link  701 at Thu Feb  2 08:40:45 2023, MaxMem=  2684354560 cpu:             781.0 elap:              34.0
 (Enter /home/hp/opt/gaussian/g16/l702.exe)
 L702 exits ... SP integral derivatives will be done elsewhere.
 Leave Link  702 at Thu Feb  2 08:40:46 2023, MaxMem=  2684354560 cpu:               5.9 elap:               0.4
 (Enter /home/hp/opt/gaussian/g16/l703.exe)
 Integral derivatives from FoFJK, PRISM(SPDF).
 Compute integral second derivatives, UseDBF=F ICtDFT=           0.
 Calling FoFJK, ICntrl=    100547 FMM=F ISym2X=0 I1Cent= 0 IOpClX= 0 NMat=1 NMatS=1 NMatT=0.
 FoFJK:  IHMeth= 1 ICntrl=  100547 DoSepK=F KAlg= 0 I1Cent=           0 FoldK=F
 IRaf=         0 NMat=       1 IRICut=       1 DoRegI=T DoRafI=F ISym2E= 0 IDoP0=0 IntGTp=1.
 FoFCou: FMM=F IPFlag=           0 FMFlag=      100000 FMFlg1=         800
         NFxFlg=           0 DoJE=F BraDBF=F KetDBF=F FulRan=T
         wScrn=  0.000000 ICntrl=    100547 IOpCl=  0 I1Cent=           0 NGrid=           0
         NMat0=    1 NMatS0=      1 NMatT0=    0 NMatD0=    1 NMtDS0=    0 NMtDT0=    0
 Symmetry not used in FoFCou.
 Leave Link  703 at Thu Feb  2 08:40:57 2023, MaxMem=  2684354560 cpu:             263.9 elap:              11.3
 (Enter /home/hp/opt/gaussian/g16/l716.exe)
 Dipole        =-8.05726795D-02 6.76785753D-01 4.97134264D+00
 Polarizability= 0.00000000D+00 0.00000000D+00 0.00000000D+00
                 0.00000000D+00 0.00000000D+00 0.00000000D+00
 -------------------------------------------------------------------
 Center     Atomic                   Forces (Hartrees/Bohr)
 Number     Number              X              Y              Z
 -------------------------------------------------------------------
      1        6          -0.006182259   -0.034618122    0.043231463
      2        7           0.002792016    0.017987197   -0.019341007
      3        6           0.004548391    0.043265344    0.032160354
      4        7          -0.002082239   -0.021480431   -0.013675955
      5       29           0.000924092   -0.005153987   -0.042374855
 -------------------------------------------------------------------
 Cartesian Forces:  Max     0.043265344 RMS     0.024783989
 Force constants in Cartesian coordinates: 
                1             2             3             4             5 
      1  0.217129D-01
      2  0.903373D-01  0.612186D+00
      3 -0.812764D-01 -0.546350D+00  0.502907D+00
      4 -0.871086D-02 -0.910836D-01  0.834048D-01  0.631067D-02
      5 -0.912106D-01 -0.596865D+00  0.555103D+00  0.914878D-01  0.596258D+00
      6  0.830429D-01  0.551983D+00 -0.504891D+00 -0.836864D-01 -0.556047D+00
      7  0.341044D-02 -0.171341D-02  0.346570D-03 -0.808644D-03  0.109294D-03
      8 -0.177092D-02 -0.111114D-01  0.422074D-02  0.175504D-03  0.566420D-03
      9  0.311920D-04 -0.254748D-03  0.241633D-02  0.151545D-03  0.125860D-02
     10 -0.800733D-03  0.185373D-03 -0.183278D-03  0.174936D-03 -0.856575D-04
     11  0.433408D-04 -0.152443D-03 -0.167263D-02 -0.147577D-03 -0.803151D-03
     12 -0.265593D-03 -0.137740D-02 -0.874959D-03 -0.970122D-04 -0.697178D-03
     13 -0.156118D-01  0.227441D-02 -0.229177D-02  0.303390D-02 -0.300856D-03
     14  0.260091D-02 -0.405686D-02 -0.113006D-01 -0.432095D-03  0.843564D-03
     15 -0.153215D-02 -0.400090D-02  0.442043D-03  0.227029D-03  0.383388D-03
                6             7             8             9            10 
      6  0.504577D+00
      7  0.221362D-03  0.118541D-01
      8  0.993596D-03  0.834487D-01  0.877638D+00
      9 -0.153520D-02  0.417061D-01  0.445841D+00  0.235414D+00
     10  0.855443D-04 -0.295910D-02 -0.842862D-01 -0.439021D-01  0.587644D-03
     11  0.122430D-02 -0.842446D-01 -0.871360D+00 -0.457413D+00  0.845845D-01
     12  0.116111D-02 -0.435823D-01 -0.454231D+00 -0.233394D+00  0.440273D-01
     13  0.336576D-03 -0.114968D-01  0.243295D-02  0.201330D-02  0.299725D-02
     14  0.184635D-02  0.240000D-02  0.426753D-02  0.105685D-01 -0.397989D-03
     15  0.687584D-03  0.130828D-02  0.317615D-02 -0.290109D-02 -0.274863D-04
               11            12            13            14            15 
     11  0.871956D+00
     12  0.458024D+00  0.231866D+00
     13 -0.235675D-03 -0.824433D-04  0.210774D-01
     14  0.359514D-03 -0.171847D-02 -0.417083D-02 -0.141375D-02
     15 -0.162849D-03  0.124176D-02  0.243330D-04  0.604209D-03  0.529702D-03
 FormGI is forming the generalized inverse of G from B-inverse, IUseBI=4.
 Force constants in internal coordinates: 
                1             2             3             4             5 
      1  0.112214D+01
      2  0.237029D-02  0.311152D-02
      3  0.187080D-02  0.898220D-03  0.111879D+01
      4  0.104154D-02  0.104449D-01  0.209172D-02 -0.583984D-03
      5  0.526633D-02  0.212440D-01  0.463538D-02  0.154885D-01  0.209019D-01
      6  0.766376D-04 -0.571448D-02 -0.114768D-02 -0.236383D-02 -0.681450D-02
      7 -0.113192D-02 -0.161440D-02 -0.760342D-04 -0.496773D-02 -0.288618D-02
      8 -0.151462D-04 -0.848795D-03  0.132736D-03  0.104108D-03 -0.162208D-02
      9 -0.993123D-05 -0.152553D-03  0.114139D-03 -0.101158D-02  0.672535D-03
                6             7             8             9 
      6  0.218715D-01
      7  0.128719D-02  0.222096D-01
      8 -0.119308D-02 -0.223975D-03  0.140424D-01
      9  0.369318D-04 -0.496100D-03 -0.228949D-02  0.105460D-01
 Leave Link  716 at Thu Feb  2 08:40:58 2023, MaxMem=  2684354560 cpu:              10.5 elap:               0.6
 (Enter /home/hp/opt/gaussian/g16/l103.exe)

 GradGradGradGradGradGradGradGradGradGradGradGradGradGradGradGradGradGrad
 Berny optimization.
 Red2BG is reusing G-inverse.
 Internal  Forces:  Max     0.028598259 RMS     0.019625203
 Search for a local minimum.
 Step number   1 out of a maximum of   20
 All quantities printed in internal units (Hartrees-Bohrs-Radians)
 RMS Force = .19625D-01 SwitMx=.10000D-02 MixMth= 1
 Mixed Optimization -- RFO/linear search
 Second derivative matrix not updated -- analytic derivatives used.
 The second derivative matrix:
                          R1        R2        R3        R4        A1
           R1           1.12214
           R2           0.00237   0.00311
           R3           0.00187   0.00090   1.11879
           R4           0.00104   0.01044   0.00209  -0.00058
           A1           0.00527   0.02124   0.00464   0.01549   0.02090
           A2           0.00008  -0.00571  -0.00115  -0.00236  -0.00681
           A3          -0.00113  -0.00161  -0.00008  -0.00497  -0.00289
           A4          -0.00002  -0.00085   0.00013   0.00010  -0.00162
           A5          -0.00001  -0.00015   0.00011  -0.00101   0.00067
                          A2        A3        A4        A5
           A2           0.02187
           A3           0.00129   0.02221
           A4          -0.00119  -0.00022   0.01404
           A5           0.00004  -0.00050  -0.00229   0.01055
 ITU=  0
     Eigenvalues ---   -0.01108  -0.00908   0.00935   0.01464   0.01912
     Eigenvalues ---    0.02168   0.04741   1.11796   1.12303
 Eigenvalue     1 is  -1.11D-02 should be greater than     0.000000 Eigenvector:
                          R2        A1        R4        A2        A5
   1                   -0.84673   0.52655   0.06366  -0.03393  -0.01875
                          A3        A4        R3        R1
   1                    0.01510   0.00195  -0.00164  -0.00071
 Eigenvalue     2 is  -9.08D-03 should be greater than     0.000000 Eigenvector:
                          R4        A1        R2        A3        A5
   1                    0.90927  -0.36307  -0.15509   0.10546   0.05726
                          A2        A4        R1        R3
   1                   -0.04479  -0.03088   0.00129  -0.00011
 RFO step:  Lambda=-5.13314072D-02 EMin=-1.10825304D-02
 Linear search not attempted -- first point.
 Maximum step size (   0.300) exceeded in Quadratic search.
    -- Step size scaled by   0.266
 Iteration  1 RMS(Cart)=  0.15750460 RMS(Int)=  0.01263619
 Iteration  2 RMS(Cart)=  0.01959967 RMS(Int)=  0.00002025
 Iteration  3 RMS(Cart)=  0.00002940 RMS(Int)=  0.00000000
 Iteration  4 RMS(Cart)=  0.00000000 RMS(Int)=  0.00000000
 ITry= 1 IFail=0 DXMaxC= 3.52D-01 DCOld= 1.00D+10 DXMaxT= 3.00D-01 DXLimC= 3.00D+00 Rises=F
 Variable       Old X    -DE/DX   Delta X   Delta X   Delta X     New X
                                 (Linear)    (Quad)   (Total)
    R1        2.20648   0.02649   0.00000   0.00578   0.00578   2.21226
    R2        4.22930  -0.02860   0.00000  -0.21859  -0.21859   4.01071
    R3        2.20737   0.02544   0.00000   0.00546   0.00546   2.21284
    R4        4.23458  -0.02802   0.00000  -0.11570  -0.11570   4.11887
    A1        1.91983   0.02167   0.00000   0.16671   0.16671   2.08654
    A2        3.14285  -0.00463   0.00000  -0.02382  -0.02382   3.11903
    A3        3.14552  -0.00482   0.00000  -0.01962  -0.01962   3.12590
    A4        3.15495  -0.00028   0.00000  -0.00127  -0.00127   3.15367
    A5        3.16204  -0.00033   0.00000  -0.00441  -0.00441   3.15763
         Item               Value     Threshold  Converged?
 Maximum Force            0.028598     0.000450     NO 
 RMS     Force            0.019625     0.000300     NO 
 Maximum Displacement     0.351966     0.001800     NO 
 RMS     Displacement     0.150239     0.001200     NO 
 Predicted change in Energy=-1.402149D-02
 Lowest energy point so far.  Saving SCF results.
 GradGradGradGradGradGradGradGradGradGradGradGradGradGradGradGradGradGrad

 Leave Link  103 at Thu Feb  2 08:41:21 2023, MaxMem=  2684354560 cpu:             426.9 elap:              23.2
 (Enter /home/hp/opt/gaussian/g16/l202.exe)
                          Input orientation:                          
 ---------------------------------------------------------------------
 Center     Atomic      Atomic             Coordinates (Angstroms)
 Number     Number       Type             X           Y           Z
 ---------------------------------------------------------------------
      1          6           0        0.261565    1.652321   -1.462527
      2          7           0        0.396001    2.551462   -2.200063
      3          6           0       -0.229259   -2.003673   -1.003329
      4          7           0       -0.339171   -3.071580   -1.470977
      5         29           0       -0.000518   -0.005432   -0.163431
 ---------------------------------------------------------------------
                    Distance matrix (angstroms):
                    1          2          3          4          5
     1  C    0.000000
     2  N    1.170677   0.000000
     3  C    3.717266   4.751039   0.000000
     4  N    4.761953   5.717573   1.170983   0.000000
     5  Cu   2.122377   3.292841   2.179614   3.350466   0.000000
 Symmetry turned off by external request.
 Stoichiometry    C2CuN2(1-)
 Framework group  C1[X(C2CuN2)]
 Deg. of freedom     9
 Full point group                 C1      NOp   1
 Rotational constants (GHZ):           8.2278415           1.6206843           1.3539884
 Leave Link  202 at Thu Feb  2 08:41:22 2023, MaxMem=  2684354560 cpu:              10.2 elap:               0.6
 (Enter /home/hp/opt/gaussian/g16/l301.exe)
 Basis read from rwf:  (5D, 7F)
 Pseudo-potential data read from rwf file.
   108 basis functions,   193 primitive gaussians,   115 cartesian basis functions
    23 alpha electrons       23 beta electrons
       nuclear repulsion energy       155.4518824147 Hartrees.
 IExCor= 1009 DFT=T Ex=PBE Corr=PBE ExCW=0 ScaHFX=  0.000000
 ScaDFX=  1.000000  1.000000  1.000000  1.000000 ScalE2=  1.000000  1.000000
 IRadAn=      5 IRanWt=     -1 IRanGd=            0 ICorTp=0 IEmpDi=131
 NAtoms=    5 NActive=    5 NUniq=    5 SFac= 1.00D+00 NAtFMM=   60 NAOKFM=F Big=F
 Integral buffers will be    131072 words long.
 Raffenetti 2 integral format.
 Two-electron integral symmetry is turned off.
 R6Disp:  Grimme-D3 Dispersion energy=       -0.0014353716 Hartrees.
 Nuclear repulsion after empirical dispersion term =      155.4504470431 Hartrees.
 No density basis found on file   724.
 ------------------------------------------------------------------------------
 Polarizable Continuum Model (PCM)
 =================================
 Model                : PCM.
 Atomic radii         : SMD-Coulomb.
 Polarization charges : Total charges.
 Charge compensation  : None.
 Solution method      : Matrix inversion.
 Cavity type          : VdW (van der Waals Surface) (Alpha=1.000).
 Cavity algorithm     : GePol (No added spheres)
                        Default sphere list used, NSphG=    5.
                        Lebedev-Laikov grids with approx.  5.0 points / Ang**2.
                        Smoothing algorithm: York/Karplus (Gamma=1.0000).
                        Polarization charges: spherical gaussians, with
                                              point-specific exponents (IZeta= 3).
                        Self-potential: point-specific (ISelfS= 7).
                        Self-field    : sphere-specific E.n sum rule (ISelfD= 2).
 1st derivatives      : Analytical E(r).r(x)/FMM algorithm (CHGder, D1EAlg=3).
                        Cavity 1st derivative terms included.
 Solvent              : Water, Eps=  78.355300 Eps(inf)=   1.777849
 ------------------------------------------------------------------------------
 Spheres list:
 ISph  on   Nord     Re0    Alpha      Xe            Ye            Ze
    1   C      1    1.8500  1.000      0.261565      1.652321     -1.462527
    2   N      2    1.8900  1.000      0.396001      2.551462     -2.200063
    3   C      3    1.8500  1.000     -0.229259     -2.003673     -1.003329
    4   N      4    1.8900  1.000     -0.339171     -3.071580     -1.470977
    5  Cu      5    1.4000  1.000     -0.000518     -0.005432     -0.163431
 ------------------------------------------------------------------------------
 GePol: Number of generator spheres                  =       5
 GePol: Total number of spheres                      =       5
 GePol: Number of exposed spheres                    =       5 (100.00%)
 GePol: Number of points                             =     891
 GePol: Average weight of points                     =       0.13
 GePol: Minimum weight of points                     =   0.66D-07
 GePol: Maximum weight of points                     =    0.18656
 GePol: Number of points with low weight             =      19
 GePol: Fraction of low-weight points (<1% of avg)   =       2.13%
 GePol: Cavity surface area                          =    118.306 Ang**2
 GePol: Cavity volume                                =     85.925 Ang**3
 ------------------------------------------------------------------------------
 Atomic radii for non-electrostatic terms: SMD-CDS.
 ------------------------------------------------------------------------------
 PCM non-electrostatic energy =         0.0161228376 Hartrees.
 Nuclear repulsion after PCM non-electrostatic terms =      155.4665698807 Hartrees.
 Leave Link  301 at Thu Feb  2 08:41:22 2023, MaxMem=  2684354560 cpu:               9.7 elap:               0.3
 (Enter /home/hp/opt/gaussian/g16/l302.exe)
 NPDir=0 NMtPBC=     1 NCelOv=     1 NCel=       1 NClECP=     1 NCelD=      1
         NCelK=      1 NCelE2=     1 NClLst=     1 CellRange=     0.0.
 One-electron integrals computed using PRISM.
   1 Symmetry operations used in ECPInt.
 ECPInt:  NShTT=     595 NPrTT=    2498 LenC2=     570 LenP2D=    1768.
 LDataN:  DoStor=T MaxTD1= 5 Len=  102
 NBasis=   108 RedAO= T EigKep=  3.60D-03  NBF=   108
 NBsUse=   108 1.00D-06 EigRej= -1.00D+00 NBFU=   108
 Precomputing XC quadrature grid using
 IXCGrd= 4 IRadAn=           5 IRanWt=          -1 IRanGd=           0 AccXCQ= 0.00D+00.
 Generated NRdTot=       0 NPtTot=           0 NUsed=           0 NTot=          32
 NSgBfM=   114   114   114   114   114 MxSgAt=     5 MxSgA2=     5.
 Leave Link  302 at Thu Feb  2 08:41:28 2023, MaxMem=  2684354560 cpu:             128.3 elap:               5.8
 (Enter /home/hp/opt/gaussian/g16/l303.exe)
 DipDrv:  MaxL=1.
 Leave Link  303 at Thu Feb  2 08:41:30 2023, MaxMem=  2684354560 cpu:              28.6 elap:               1.6
 (Enter /home/hp/opt/gaussian/g16/l401.exe)
 Initial guess from the checkpoint file:  "CuCN2.chk"
 B after Tr=     0.004973    0.002072   -0.142435
         Rot=    0.999999    0.001140   -0.000080    0.000053 Ang=   0.13 deg.
 Guess basis will be translated and rotated to current coordinates.
 JPrj=2 DoOrth=T DoCkMO=T.
 Generating alternative initial guess.
 ExpMin= 1.00D-02 ExpMax= 6.29D+03 ExpMxC= 9.49D+02 IAcc=3 IRadAn=         5 AccDes= 0.00D+00
 Harris functional with IExCor= 1009 and IRadAn=       5 diagonalized for initial guess.
 HarFok:  IExCor= 1009 AccDes= 0.00D+00 IRadAn=         5 IDoV= 1 UseB2=F ITyADJ=14
 ICtDFT=  3500011 ScaDFX=  1.000000  1.000000  1.000000  1.000000
 FoFCou: FMM=F IPFlag=           0 FMFlag=      100000 FMFlg1=           0
         NFxFlg=           0 DoJE=T BraDBF=F KetDBF=T FulRan=T
         wScrn=  0.000000 ICntrl=       500 IOpCl=  0 I1Cent=   200000004 NGrid=           0
         NMat0=    1 NMatS0=      1 NMatT0=    0 NMatD0=    1 NMtDS0=    0 NMtDT0=    0
 Symmetry not used in FoFCou.
 Harris En= -383.173598741008    
 Leave Link  401 at Thu Feb  2 08:41:41 2023, MaxMem=  2684354560 cpu:             253.0 elap:              10.9
 (Enter /home/hp/opt/gaussian/g16/l508.exe)
 Keep J ints in memory in canonical form, NReq=73590769.
 FoFCou: FMM=F IPFlag=           0 FMFlag=           0 FMFlg1=           0
         NFxFlg=           0 DoJE=F BraDBF=F KetDBF=F FulRan=T
         wScrn=  0.000000 ICntrl=       600 IOpCl=  0 I1Cent=           0 NGrid=           0
         NMat0=    1 NMatS0=   5886 NMatT0=    0 NMatD0=    1 NMtDS0=    0 NMtDT0=    0
 Symmetry not used in FoFCou.
 Two-electron integral symmetry not used.
 Tight linear equation convergence will be used.
 RPBE-PBE wavefunction.
 Quadratic Convergence SCF Method.
 Line search only if initial step raises energy.
 Inv3:  Mode=1 IEnd=     2381643.
 Iteration    1 A*A^-1 deviation from unit magnitude is 2.78D-15 for    203.
 Iteration    1 A*A^-1 deviation from orthogonality  is 1.78D-15 for    599     95.
 Iteration    1 A^-1*A deviation from unit magnitude is 2.89D-15 for    361.
 Iteration    1 A^-1*A deviation from orthogonality  is 1.84D-15 for    424    275.
 Iteration   1 EE= -383.023300200863                                    Grad=1.368D-01 Max rot=    1.3840 deg.
 Gradient too large for Newton-Raphson -- use scaled steepest descent instead.
 Alpha Gap=     5.063 HL deriv= 2.25D-04
     ILin= 1 X=0.000D+00 Y=-3.830233002009D+02 DE= 0.00D+00 F= -5.03D-03
     ILin= 2 X=3.000D-01 Y=-3.830241475123D+02 DE=-8.47D-04 F= -6.22D-04
     ILin= 3 X=6.000D-01 Y=-3.830236734633D+02 DE=-3.73D-04 F=  3.78D-03
     An  expanding polynomial of degree  3 produced  0.3424
 Iteration   2 EE= -383.024160692598     Delta-E=       -0.000860491735 Grad=1.600D-01 Max rot=    1.8930 deg.
 Gradient too large for Newton-Raphson -- use scaled steepest descent instead.
 Alpha Gap=     5.064 HL deriv= 5.14D-04
     ILin= 1 X=0.000D+00 Y=-3.830241606926D+02 DE= 0.00D+00 F= -5.45D-03
     ILin= 2 X=3.000D-01 Y=-3.830247024219D+02 DE=-5.42D-04 F=  1.84D-03
     Accept linear search using points  1 and  2.
     An  expanding polynomial of degree  2 produced  0.1459
 Iteration   3 EE= -383.024697615810     Delta-E=       -0.000536923211 Grad=8.173D-02 Max rot=    0.7656 deg.
 Gradient too large for Newton-Raphson -- use scaled steepest descent instead.
 Alpha Gap=     5.064 HL deriv= 6.16D-05
     ILin= 1 X=0.000D+00 Y=-3.830246976158D+02 DE= 0.00D+00 F= -1.85D-03
     ILin= 2 X=3.000D-01 Y=-3.830252181479D+02 DE=-5.21D-04 F= -1.62D-03
     ILin= 3 X=7.000D-01 Y=-3.830258015185D+02 DE=-1.10D-03 F= -1.30D-03
     ILin= 4 X=1.400D+00 Y=-3.830265179895D+02 DE=-1.82D-03 F= -7.47D-04
     ILin= 5 X=2.700D+00 Y=-3.830268202127D+02 DE=-2.12D-03 F=  2.82D-04
     Accept linear search using points  4 and  5.
     An  expanding polynomial of degree  5 produced  2.4335
 Iteration   4 EE= -383.026867225356     Delta-E=       -0.002169609546 Grad=1.132D-01 Max rot=    1.0416 deg.
 Gradient too large for Newton-Raphson -- use scaled steepest descent instead.
 Alpha Gap=     5.065 HL deriv= 5.11D-04
     ILin= 1 X=0.000D+00 Y=-3.830268672254D+02 DE= 0.00D+00 F= -3.29D-03
     ILin= 2 X=6.000D-01 Y=-3.830263951257D+02 DE= 4.72D-04 F=  4.87D-03
     Reject lnstep minimum 2.765D-01 FVal=-3.830276546536D+02 Lims=  0.00D+00  6.00D-01
     ILin= 3 X=3.000D-01 Y=-3.830272429546D+02 DE=-3.76D-04 F=  7.87D-04
     A contracting polynomial of degree  3 produced  0.2421
 Iteration   5 EE= -383.027265723120     Delta-E=       -0.000398497765 Grad=7.864D-02 Max rot=    0.8018 deg.
 Gradient too large for Newton-Raphson -- use scaled steepest descent instead.
 Alpha Gap=     5.065 HL deriv= 2.09D-04
     ILin= 1 X=0.000D+00 Y=-3.830272657231D+02 DE= 0.00D+00 F= -1.40D-03
     ILin= 2 X=2.400D+00 Y=-3.830178739078D+02 DE= 9.39D-03 F=  9.23D-03
     ILin= 3 X=1.200D+00 Y=-3.830257574918D+02 DE= 1.51D-03 F=  3.91D-03
     Reject lnstep minimum 2.572D-01 FVal=-3.830274129656D+02 Lims=  0.00D+00  2.40D+00
     ILin= 4 X=3.000D-01 Y=-3.830274863803D+02 DE=-2.21D-04 F= -7.14D-05
     A contracting polynomial of degree  4 produced  0.3161
     Minimum is close to point  4 DX=  1.61D-02 DF= -5.75D-07 DXR=  5.10D-02 DFR=  2.61D-03 which will be used.
 Iteration   6 EE= -383.027486380256     Delta-E=       -0.000220657135 Grad=7.788D-02 Max rot=    0.8095 deg.
 Gradient too large for Newton-Raphson -- use scaled steepest descent instead.
 Alpha Gap=     5.065 HL deriv= 4.93D-04
     ILin= 1 X=0.000D+00 Y=-3.830274863803D+02 DE= 0.00D+00 F= -1.26D-03
     ILin= 2 X=3.000D-01 Y=-3.830276450595D+02 DE=-1.59D-04 F=  2.04D-04
     Accept linear search using points  1 and  2.
     An  expanding polynomial of degree  2 produced  0.1430
 Iteration   7 EE= -383.027616868061     Delta-E=       -0.000130487806 Grad=5.075D-02 Max rot=    0.7449 deg.
 Gradient too large for Newton-Raphson -- use scaled steepest descent instead.
 Alpha Gap=     5.065 HL deriv= 8.17D-05
     ILin= 1 X=0.000D+00 Y=-3.830276168681D+02 DE= 0.00D+00 F= -5.37D-04
     ILin= 2 X=3.000D-01 Y=-3.830277699042D+02 DE=-1.53D-04 F= -4.83D-04
     ILin= 3 X=6.000D-01 Y=-3.830279065982D+02 DE=-2.90D-04 F= -4.28D-04
     ILin= 4 X=1.300D+00 Y=-3.830281620012D+02 DE=-5.45D-04 F= -3.01D-04
     ILin= 5 X=2.500D+00 Y=-3.830283928646D+02 DE=-7.76D-04 F= -8.35D-05
     Reject lnstep minimum 2.681D+00 FVal=-3.830283993997D+02 Lims=  1.30D+00  2.50D+00
     ILin= 6 X=5.100D+00 Y=-3.830279963919D+02 DE=-3.80D-04 F=  3.88D-04
     An  expanding polynomial of degree  6 produced  2.9598
 Iteration   8 EE= -383.028412052866     Delta-E=       -0.000795184805 Grad=6.942D-02 Max rot=    0.5908 deg.
 Gradient too large for Newton-Raphson -- use scaled steepest descent instead.
 Alpha Gap=     5.064 HL deriv= 4.67D-04
     ILin= 1 X=0.000D+00 Y=-3.830284120529D+02 DE= 0.00D+00 F= -1.25D-03
     ILin= 2 X=7.000D-01 Y=-3.830283893535D+02 DE= 2.27D-05 F=  1.31D-03
     Reject lnstep minimum 3.451D-01 FVal=-3.830287207535D+02 Lims=  0.00D+00  7.00D-01
     ILin= 3 X=3.000D-01 Y=-3.830286217503D+02 DE=-2.10D-04 F= -1.50D-04
     A contracting polynomial of degree  3 produced  0.3411
 Iteration   9 EE= -383.028624843700     Delta-E=       -0.000212790834 Grad=6.411D-02 Max rot=    0.6518 deg.
 Gradient too large for Newton-Raphson -- use scaled steepest descent instead.
 Alpha Gap=     5.064 HL deriv= 5.28D-04
     ILin= 1 X=0.000D+00 Y=-3.830286248437D+02 DE= 0.00D+00 F= -1.04D-03
     ILin= 2 X=1.000D+00 Y=-3.830275559726D+02 DE= 1.07D-03 F=  3.18D-03
     Reject lnstep minimum 2.471D-01 FVal=-3.830287538780D+02 Lims=  0.00D+00  1.00D+00
     ILin= 3 X=2.000D-01 Y=-3.830287491902D+02 DE=-1.24D-04 F= -1.99D-04
     A contracting polynomial of degree  3 produced  0.2471
 Iteration  10 EE= -383.028753878431     Delta-E=       -0.000129034730 Grad=5.150D-02 Max rot=    0.5143 deg.
 Gradient too large for Newton-Raphson -- use scaled steepest descent instead.
 Alpha Gap=     5.064 HL deriv= 5.33D-04
     ILin= 1 X=0.000D+00 Y=-3.830287538784D+02 DE= 0.00D+00 F= -5.49D-04
     ILin= 2 X=3.000D-01 Y=-3.830288432510D+02 DE=-8.94D-05 F= -4.64D-05
     ILin= 3 X=7.000D-01 Y=-3.830287276602D+02 DE= 2.62D-05 F=  6.24D-04
     An  expanding polynomial of degree  3 produced  0.3277
     Minimum is close to point  2 DX=  2.77D-02 DF= -6.42D-07 DXR=  8.44D-02 DFR=  7.18D-03 which will be used.
 Iteration  11 EE= -383.028843251015     Delta-E=       -0.000089372584 Grad=4.918D-02 Max rot=    0.5606 deg.
 Gradient too large for Newton-Raphson -- use scaled steepest descent instead.
 Alpha Gap=     5.065 HL deriv= 4.79D-04
     ILin= 1 X=0.000D+00 Y=-3.830288432510D+02 DE= 0.00D+00 F= -4.98D-04
     ILin= 2 X=3.000D-01 Y=-3.830289129292D+02 DE=-6.97D-05 F=  3.37D-05
     ILin= 3 X=6.000D-01 Y=-3.830288230300D+02 DE= 2.02D-05 F=  5.66D-04
     An  expanding polynomial of degree  3 produced  0.2810
     Minimum is close to point  2 DX= -1.90D-02 DF= -3.20D-07 DXR=  6.76D-02 DFR=  4.60D-03 which will be used.
 Iteration  12 EE= -383.028912929225     Delta-E=       -0.000069678211 Grad=5.232D-02 Max rot=    0.5450 deg.
 Gradient too large for Newton-Raphson -- use scaled steepest descent instead.
 Alpha Gap=     5.065 HL deriv= 7.17D-04
     ILin= 1 X=0.000D+00 Y=-3.830289129292D+02 DE= 0.00D+00 F= -5.06D-04
     ILin= 2 X=3.000D-01 Y=-3.830289709261D+02 DE=-5.80D-05 F=  1.19D-04
     Accept linear search using points  1 and  2.
     An  expanding polynomial of degree  2 produced  0.1446
 Iteration  13 EE= -383.028964273515     Delta-E=       -0.000051344290 Grad=3.435D-02 Max rot=    0.4930 deg.
 Gradient too large for Newton-Raphson -- use scaled steepest descent instead.
 Alpha Gap=     5.065 HL deriv= 3.65D-05
     ILin= 1 X=0.000D+00 Y=-3.830289642735D+02 DE= 0.00D+00 F= -2.06D-04
     ILin= 2 X=3.000D-01 Y=-3.830290242012D+02 DE=-5.99D-05 F= -1.94D-04
     ILin= 3 X=6.000D-01 Y=-3.830290806002D+02 DE=-1.16D-04 F= -1.82D-04
     ILin= 4 X=1.100D+00 Y=-3.830291667566D+02 DE=-2.02D-04 F= -1.63D-04
     ILin= 5 X=2.200D+00 Y=-3.830293217920D+02 DE=-3.58D-04 F= -1.19D-04
     ILin= 6 X=4.500D+00 Y=-3.830294925952D+02 DE=-5.28D-04 F= -2.91D-05
     ILin= 7 X=9.000D+00 Y=-3.830292264071D+02 DE=-2.62D-04 F=  1.47D-04
     An  expanding polynomial of degree  7 produced  5.2428
 Iteration  14 EE= -383.029503421449     Delta-E=       -0.000539147934 Grad=8.039D-02 Max rot=    0.7400 deg.
 Gradient too large for Newton-Raphson -- use scaled steepest descent instead.
 Alpha Gap=     5.065 HL deriv= 1.34D-03
     ILin= 1 X=0.000D+00 Y=-3.830295034214D+02 DE= 0.00D+00 F= -1.63D-03
     ILin= 2 X=9.000D-01 Y=-3.830275810308D+02 DE= 1.92D-03 F=  5.91D-03
     Reject lnstep minimum 2.231D-01 FVal=-3.830297088769D+02 Lims=  0.00D+00  9.00D-01
     ILin= 3 X=2.000D-01 Y=-3.830296625258D+02 DE=-1.59D-04 F=  4.20D-05
     A contracting polynomial of degree  3 produced  0.1950
     Minimum is close to point  3 DX= -5.02D-03 DF= -1.06D-07 DXR=  2.58D-02 DFR=  6.64D-04 which will be used.
 Iteration  15 EE= -383.029662525804     Delta-E=       -0.000159104354 Grad=4.309D-02 Max rot=    0.4238 deg.
 Gradient too large for Newton-Raphson -- use scaled steepest descent instead.
 Alpha Gap=     5.065 HL deriv= 5.19D-04
     ILin= 1 X=0.000D+00 Y=-3.830296625258D+02 DE= 0.00D+00 F= -4.63D-04
     ILin= 2 X=5.200D+00 Y=-3.830141021322D+02 DE= 1.56D-02 F=  6.45D-03
     ILin= 3 X=2.600D+00 Y=-3.830263738023D+02 DE= 3.29D-03 F=  2.99D-03
     ILin= 4 X=1.300D+00 Y=-3.830291411131D+02 DE= 5.21D-04 F=  1.26D-03
     Reject lnstep minimum 2.581D-01 FVal=-3.830297073547D+02 Lims=  0.00D+00  2.60D+00
     ILin= 5 X=3.000D-01 Y=-3.830297415428D+02 DE=-7.90D-05 F= -6.40D-05
     A contracting polynomial of degree  5 produced  0.3482
 Iteration  16 EE= -383.029743086073     Delta-E=       -0.000080560270 Grad=4.954D-02 Max rot=    0.5398 deg.
 Gradient too large for Newton-Raphson -- use scaled steepest descent instead.
 Alpha Gap=     5.065 HL deriv= 9.78D-04
     ILin= 1 X=0.000D+00 Y=-3.830297430861D+02 DE= 0.00D+00 F= -5.08D-04
     ILin= 2 X=3.000D-01 Y=-3.830297841241D+02 DE=-4.10D-05 F=  2.35D-04
     Accept linear search using points  1 and  2.
     An  expanding polynomial of degree  2 produced  0.1471
 Iteration  17 EE= -383.029791050432     Delta-E=       -0.000047964359 Grad=2.724D-02 Max rot=    0.3554 deg.
 Gradient too large for Newton-Raphson -- use scaled steepest descent instead.
 Alpha Gap=     5.065 HL deriv= 4.68D-06
     ILin= 1 X=0.000D+00 Y=-3.830297910504D+02 DE= 0.00D+00 F= -1.50D-04
     ILin= 2 X=3.000D-01 Y=-3.830298322215D+02 DE=-4.12D-05 F= -1.25D-04
     ILin= 3 X=7.000D-01 Y=-3.830298754005D+02 DE=-8.44D-05 F= -9.12D-05
     ILin= 4 X=1.400D+00 Y=-3.830299187468D+02 DE=-1.28D-04 F= -3.26D-05
     ILin= 5 X=2.800D+00 Y=-3.830298824357D+02 DE=-9.14D-05 F=  8.45D-05
     An  expanding polynomial of degree  5 produced  1.7900
 Iteration  18 EE= -383.029925111101     Delta-E=       -0.000134060668 Grad=4.130D-02 Max rot=    0.4898 deg.
 Gradient too large for Newton-Raphson -- use scaled steepest descent instead.
 Alpha Gap=     5.065 HL deriv= 8.76D-04
     ILin= 1 X=0.000D+00 Y=-3.830299251111D+02 DE= 0.00D+00 F= -3.39D-04
     ILin= 2 X=5.000D-01 Y=-3.830298844170D+02 DE= 4.07D-05 F=  5.01D-04
     Reject lnstep minimum 2.377D-01 FVal=-3.830300096409D+02 Lims=  0.00D+00  5.00D-01
     ILin= 3 X=2.000D-01 Y=-3.830299592333D+02 DE=-3.41D-05 F= -2.61D-06
     A contracting polynomial of degree  3 produced  0.2016
     Minimum is close to point  3 DX=  1.55D-03 DF= -2.03D-09 DXR=  7.71D-03 DFR=  5.95D-05 which will be used.
 Iteration  19 EE= -383.029959233346     Delta-E=       -0.000034122246 Grad=2.664D-02 Max rot=    0.3576 deg.
 Gradient too large for Newton-Raphson -- use scaled steepest descent instead.
 Alpha Gap=     5.065 HL deriv= 3.31D-04
     ILin= 1 X=0.000D+00 Y=-3.830299592333D+02 DE= 0.00D+00 F= -1.34D-04
     ILin= 2 X=1.800D+00 Y=-3.830296530603D+02 DE= 3.06D-04 F=  4.74D-04
     Reject lnstep minimum 1.581D-01 FVal=-3.830299649362D+02 Lims=  0.00D+00  1.80D+00
     ILin= 3 X=2.000D-01 Y=-3.830299791966D+02 DE=-2.00D-05 F= -6.61D-05
     A contracting polynomial of degree  3 produced  0.3958
 Iteration  20 EE= -383.029985667090     Delta-E=       -0.000026433744 Grad=3.488D-02 Max rot=    0.4283 deg.
 Gradient too large for Newton-Raphson -- use scaled steepest descent instead.
 Alpha Gap=     5.065 HL deriv= 7.64D-04
     ILin= 1 X=0.000D+00 Y=-3.830299856671D+02 DE= 0.00D+00 F= -2.18D-04
     ILin= 2 X=3.000D-01 Y=-3.830300025548D+02 DE=-1.69D-05 F=  1.05D-04
     Accept linear search using points  1 and  2.
     An  expanding polynomial of degree  2 produced  0.1473
 Iteration  21 EE= -383.030006060429     Delta-E=       -0.000020393340 Grad=2.108D-02 Max rot=    0.3322 deg.
 Gradient too large for Newton-Raphson -- use scaled steepest descent instead.
 Alpha Gap=     5.065 HL deriv= 3.75D-06
     ILin= 1 X=0.000D+00 Y=-3.830300060604D+02 DE= 0.00D+00 F= -6.83D-05
     ILin= 2 X=4.000D-01 Y=-3.830300321494D+02 DE=-2.61D-05 F= -6.22D-05
     ILin= 3 X=8.000D-01 Y=-3.830300557978D+02 DE=-4.97D-05 F= -5.61D-05
     ILin= 4 X=1.600D+00 Y=-3.830300957724D+02 DE=-8.97D-05 F= -4.39D-05
     ILin= 5 X=3.200D+00 Y=-3.830301464314D+02 DE=-1.40D-04 F= -1.95D-05
     ILin= 6 X=6.300D+00 Y=-3.830301334342D+02 DE=-1.27D-04 F=  2.78D-05
     An  expanding polynomial of degree  6 produced  4.4752
 Iteration  22 EE= -383.030158837836     Delta-E=       -0.000152777407 Grad=6.568D-02 Max rot=    0.9663 deg.
 Gradient too large for Newton-Raphson -- use scaled steepest descent instead.
 Alpha Gap=     5.066 HL deriv= 1.73D-03
     ILin= 1 X=0.000D+00 Y=-3.830301588378D+02 DE= 0.00D+00 F= -8.84D-04
     ILin= 2 X=8.000D-01 Y=-3.830290779537D+02 DE= 1.08D-03 F=  3.59D-03
     Reject lnstep minimum 2.133D-01 FVal=-3.830302811168D+02 Lims=  0.00D+00  8.00D-01
     ILin= 3 X=2.000D-01 Y=-3.830302238699D+02 DE=-6.50D-05 F=  2.34D-04
     A contracting polynomial of degree  3 produced  0.1582
 Iteration  23 EE= -383.030228752809     Delta-E=       -0.000069914972 Grad=2.231D-02 Max rot=    0.2812 deg.
 Gradient too large for Newton-Raphson -- use scaled steepest descent instead.
 Alpha Gap=     5.066 HL deriv= 2.12D-04
     ILin= 1 X=0.000D+00 Y=-3.830302287528D+02 DE= 0.00D+00 F= -1.16D-04
     ILin= 2 X=4.500D+00 Y=-3.830288193559D+02 DE= 1.41D-03 F=  7.42D-04
     ILin= 3 X=2.200D+00 Y=-3.830300221233D+02 DE= 2.07D-04 F=  3.04D-04
     Reject lnstep minimum 2.076D-01 FVal=-3.830302340221D+02 Lims=  0.00D+00  4.50D+00
     ILin= 4 X=2.000D-01 Y=-3.830302481049D+02 DE=-1.94D-05 F= -7.77D-05
     A contracting polynomial of degree  4 produced  0.6074
 Iteration  24 EE= -383.030263932147     Delta-E=       -0.000035179338 Grad=3.634D-02 Max rot=    0.5282 deg.
 Gradient too large for Newton-Raphson -- use scaled steepest descent instead.
 Alpha Gap=     5.066 HL deriv= 9.37D-04
     ILin= 1 X=0.000D+00 Y=-3.830302639321D+02 DE= 0.00D+00 F= -2.44D-04
     ILin= 2 X=3.000D-01 Y=-3.830302711459D+02 DE=-7.21D-06 F=  1.96D-04
     Accept linear search using points  1 and  2.
     An  expanding polynomial of degree  2 produced  0.1492
 Iteration  25 EE= -383.030284049285     Delta-E=       -0.000020117138 Grad=1.688D-02 Max rot=    0.2718 deg.
 Gradient too large for Newton-Raphson -- use scaled steepest descent instead.
 Alpha Gap=     5.066 HL deriv= 3.60D-05
     ILin= 1 X=0.000D+00 Y=-3.830302840493D+02 DE= 0.00D+00 F= -4.29D-05
     ILin= 2 X=6.000D-01 Y=-3.830303064803D+02 DE=-2.24D-05 F= -3.19D-05
     ILin= 3 X=1.200D+00 Y=-3.830303222811D+02 DE=-3.82D-05 F= -2.08D-05
     ILin= 4 X=2.400D+00 Y=-3.830303339925D+02 DE=-4.99D-05 F=  1.29D-06
     Accept linear search using points  3 and  4.
     An  expanding polynomial of degree  4 produced  2.3549
     Minimum is close to point  4 DX= -4.51D-02 DF= -2.41D-08 DXR=  1.92D-02 DFR=  4.83D-04 which will be used.
 Iteration  26 EE= -383.030333992528     Delta-E=       -0.000049943243 Grad=4.853D-02 Max rot=    0.7566 deg.
 Gradient too large for Newton-Raphson -- use scaled steepest descent instead.
 Alpha Gap=     5.066 HL deriv= 1.34D-03
     ILin= 1 X=0.000D+00 Y=-3.830303339925D+02 DE= 0.00D+00 F= -4.54D-04
     ILin= 2 X=6.000D-01 Y=-3.830300618782D+02 DE= 2.72D-04 F=  1.36D-03
     Reject lnstep minimum 2.337D-01 FVal=-3.830304310966D+02 Lims=  0.00D+00  6.00D-01
     ILin= 3 X=2.000D-01 Y=-3.830303642910D+02 DE=-3.03D-05 F=  1.51D-04
     A contracting polynomial of degree  3 produced  0.1501
 Iteration  27 EE= -383.030368060427     Delta-E=       -0.000034067899 Grad=1.577D-02 Max rot=    0.2518 deg.
 Gradient too large for Newton-Raphson -- use scaled steepest descent instead.
 Alpha Gap=     5.066 HL deriv= 8.87D-05
     ILin= 1 X=0.000D+00 Y=-3.830303680604D+02 DE= 0.00D+00 F= -4.07D-05
     ILin= 2 X=2.400D+00 Y=-3.830303603370D+02 DE= 7.72D-06 F=  4.71D-05
     Reject lnstep minimum 9.343D-01 FVal=-3.830303756856D+02 Lims=  0.00D+00  2.40D+00
     ILin= 3 X=9.000D-01 Y=-3.830303898514D+02 DE=-2.18D-05 F= -7.75D-06
     A contracting polynomial of degree  3 produced  1.1120
 Iteration  28 EE= -383.030390673404     Delta-E=       -0.000022612977 Grad=3.383D-02 Max rot=    0.5228 deg.
 Gradient too large for Newton-Raphson -- use scaled steepest descent instead.
 Alpha Gap=     5.066 HL deriv= 9.21D-04
     ILin= 1 X=0.000D+00 Y=-3.830303906734D+02 DE= 0.00D+00 F= -2.11D-04
     ILin= 2 X=4.000D-01 Y=-3.830303673199D+02 DE= 2.34D-05 F=  3.28D-04
     Reject lnstep minimum 1.956D-01 FVal=-3.830304459237D+02 Lims=  0.00D+00  4.00D-01
     ILin= 3 X=2.000D-01 Y=-3.830304059277D+02 DE=-1.53D-05 F=  5.84D-05
     A contracting polynomial of degree  3 produced  0.1566
 Iteration  29 EE= -383.030407193414     Delta-E=       -0.000016520010 Grad=1.461D-02 Max rot=    0.2393 deg.
 Gradient too large for Newton-Raphson -- use scaled steepest descent instead.
 Alpha Gap=     5.066 HL deriv= 9.01D-05
     ILin= 1 X=0.000D+00 Y=-3.830304071934D+02 DE= 0.00D+00 F= -2.97D-05
     ILin= 2 X=1.100D+00 Y=-3.830304226716D+02 DE=-1.55D-05 F=  1.55D-06
     Accept linear search using points  1 and  2.
     An  expanding polynomial of degree  2 produced  1.0570
     Minimum is close to point  2 DX= -4.30D-02 DF= -3.02D-08 DXR=  4.07D-02 DFR=  1.95D-03 which will be used.
 Iteration  30 EE= -383.030422671587     Delta-E=       -0.000015478174 Grad=3.343D-02 Max rot=    0.5251 deg.
 Gradient too large for Newton-Raphson -- use scaled steepest descent instead.
 Alpha Gap=     5.066 HL deriv= 9.24D-04
     ILin= 1 X=0.000D+00 Y=-3.830304226716D+02 DE= 0.00D+00 F= -2.07D-04
     ILin= 2 X=4.000D-01 Y=-3.830303984144D+02 DE= 2.43D-05 F=  3.28D-04
     Reject lnstep minimum 1.954D-01 FVal=-3.830304770559D+02 Lims=  0.00D+00  4.00D-01
     ILin= 3 X=2.000D-01 Y=-3.830304373222D+02 DE=-1.47D-05 F=  6.06D-05
     A contracting polynomial of degree  3 produced  0.1547
 Iteration  31 EE= -383.030438695501     Delta-E=       -0.000016023913 Grad=1.386D-02 Max rot=    0.2293 deg.
 Gradient too large for Newton-Raphson -- use scaled steepest descent instead.
 Alpha Gap=     5.066 HL deriv= 7.99D-05
     ILin= 1 X=0.000D+00 Y=-3.830304386955D+02 DE= 0.00D+00 F= -2.64D-05
     ILin= 2 X=1.100D+00 Y=-3.830304538584D+02 DE=-1.52D-05 F= -1.21D-06
     Reject lnstep minimum 1.139D+00 FVal=-3.830304538799D+02 Lims=  0.00D+00  1.10D+00
     ILin= 3 X=2.100D+00 Y=-3.830304436355D+02 DE=-4.94D-06 F=  2.17D-05
     An  expanding polynomial of degree  3 produced  1.1529
     Minimum is close to point  2 DX=  5.29D-02 DF= -3.20D-08 DXR=  4.59D-02 DFR=  2.11D-03 which will be used.
 Iteration  32 EE= -383.030453858436     Delta-E=       -0.000015162935 Grad=3.039D-02 Max rot=    0.4784 deg.
 Gradient too large for Newton-Raphson -- use scaled steepest descent instead.
 Alpha Gap=     5.066 HL deriv= 8.39D-04
     ILin= 1 X=0.000D+00 Y=-3.830304538584D+02 DE= 0.00D+00 F= -1.70D-04
     ILin= 2 X=4.000D-01 Y=-3.830304351521D+02 DE= 1.87D-05 F=  2.63D-04
     Reject lnstep minimum 1.956D-01 FVal=-3.830304983465D+02 Lims=  0.00D+00  4.00D-01
     ILin= 3 X=2.000D-01 Y=-3.830304661695D+02 DE=-1.23D-05 F=  4.68D-05
     A contracting polynomial of degree  3 produced  0.1568
 Iteration  33 EE= -383.030467179059     Delta-E=       -0.000013320623 Grad=1.332D-02 Max rot=    0.2198 deg.
 Gradient too large for Newton-Raphson -- use scaled steepest descent instead.
 Alpha Gap=     5.066 HL deriv= 8.29D-05
     ILin= 1 X=0.000D+00 Y=-3.830304671791D+02 DE= 0.00D+00 F= -2.42D-05
     ILin= 2 X=1.200D+00 Y=-3.830304796295D+02 DE=-1.25D-05 F=  3.50D-06
     Accept linear search using points  1 and  2.
     An  expanding polynomial of degree  2 produced  1.0946
     Minimum is close to point  2 DX= -1.05D-01 DF= -1.52D-07 DXR=  9.63D-02 DFR=  1.22D-02 which will be used.
 Iteration  34 EE= -383.030479629541     Delta-E=       -0.000012450482 Grad=3.300D-02 Max rot=    0.5317 deg.
 Gradient too large for Newton-Raphson -- use scaled steepest descent instead.
 Alpha Gap=     5.066 HL deriv= 9.34D-04
     ILin= 1 X=0.000D+00 Y=-3.830304796295D+02 DE= 0.00D+00 F= -2.03D-04
     ILin= 2 X=4.000D-01 Y=-3.830304535757D+02 DE= 2.61D-05 F=  3.34D-04
     Reject lnstep minimum 1.950D-01 FVal=-3.830305332101D+02 Lims=  0.00D+00  4.00D-01
     ILin= 3 X=2.000D-01 Y=-3.830304934463D+02 DE=-1.38D-05 F=  6.51D-05
     A contracting polynomial of degree  3 produced  0.1515
 Iteration  35 EE= -383.030495026781     Delta-E=       -0.000015397240 Grad=1.254D-02 Max rot=    0.2099 deg.
 Gradient too large for Newton-Raphson -- use scaled steepest descent instead.
 Alpha Gap=     5.066 HL deriv= 6.29D-05
     ILin= 1 X=0.000D+00 Y=-3.830304950268D+02 DE= 0.00D+00 F= -2.11D-05
     ILin= 2 X=1.100D+00 Y=-3.830305089815D+02 DE=-1.40D-05 F= -4.22D-06
     Reject lnstep minimum 1.274D+00 FVal=-3.830305093229D+02 Lims=  0.00D+00  1.10D+00
     ILin= 3 X=2.200D+00 Y=-3.830305043200D+02 DE=-9.29D-06 F=  1.27D-05
     An  expanding polynomial of degree  3 produced  1.3746
 Iteration  36 EE= -383.030509561388     Delta-E=       -0.000014534607 Grad=3.118D-02 Max rot=    0.5066 deg.
 Gradient too large for Newton-Raphson -- use scaled steepest descent instead.
 Alpha Gap=     5.066 HL deriv= 8.88D-04
     ILin= 1 X=0.000D+00 Y=-3.830305095614D+02 DE= 0.00D+00 F= -1.81D-04
     ILin= 2 X=5.000D-01 Y=-3.830304506148D+02 DE= 5.89D-05 F=  4.17D-04
     Reject lnstep minimum 2.238D-01 FVal=-3.830305545309D+02 Lims=  0.00D+00  5.00D-01
     ILin= 3 X=2.000D-01 Y=-3.830305218872D+02 DE=-1.23D-05 F=  5.81D-05
     A contracting polynomial of degree  3 produced  0.1515
 Iteration  37 EE= -383.030523295109     Delta-E=       -0.000013733721 Grad=1.191D-02 Max rot=    0.1996 deg.
 Gradient too large for Newton-Raphson -- use scaled steepest descent instead.
 Alpha Gap=     5.066 HL deriv= 5.98D-05
     ILin= 1 X=0.000D+00 Y=-3.830305232951D+02 DE= 0.00D+00 F= -1.89D-05
     ILin= 2 X=1.400D+00 Y=-3.830305362703D+02 DE=-1.30D-05 F=  3.66D-07
     Accept linear search using points  1 and  2.
     An  expanding polynomial of degree  2 produced  1.3889
     Minimum is close to point  2 DX= -1.11D-02 DF= -1.45D-09 DXR=  8.01D-03 DFR=  1.12D-04 which will be used.
 Iteration  38 EE= -383.030536270294     Delta-E=       -0.000012975185 Grad=3.002D-02 Max rot=    0.4930 deg.
 Gradient too large for Newton-Raphson -- use scaled steepest descent instead.
 Alpha Gap=     5.066 HL deriv= 8.62D-04
     ILin= 1 X=0.000D+00 Y=-3.830305362703D+02 DE= 0.00D+00 F= -1.68D-04
     ILin= 2 X=5.000D-01 Y=-3.830304809544D+02 DE= 5.53D-05 F=  3.90D-04
     Reject lnstep minimum 2.236D-01 FVal=-3.830305780507D+02 Lims=  0.00D+00  5.00D-01
     ILin= 3 X=2.000D-01 Y=-3.830305476366D+02 DE=-1.14D-05 F=  5.48D-05
     A contracting polynomial of degree  3 produced  0.1509
 Iteration  39 EE= -383.030548982054     Delta-E=       -0.000012711760 Grad=1.129D-02 Max rot=    0.1897 deg.
 Gradient too large for Newton-Raphson -- use scaled steepest descent instead.
 Alpha Gap=     5.066 HL deriv= 5.51D-05
     ILin= 1 X=0.000D+00 Y=-3.830305489821D+02 DE= 0.00D+00 F= -1.68D-05
     ILin= 2 X=1.400D+00 Y=-3.830305609751D+02 DE=-1.20D-05 F= -2.84D-07
     Reject lnstep minimum 1.409D+00 FVal=-3.830305609760D+02 Lims=  0.00D+00  1.40D+00
     ILin= 3 X=2.800D+00 Y=-3.830305497783D+02 DE=-7.96D-07 F=  1.63D-05
     An  expanding polynomial of degree  3 produced  1.4240
     Minimum is close to point  2 DX=  2.40D-02 DF= -3.42D-09 DXR=  1.69D-02 DFR=  2.85D-04 which will be used.
 Iteration  40 EE= -383.030560975053     Delta-E=       -0.000011992999 Grad=2.792D-02 Max rot=    0.4610 deg.
 Gradient too large for Newton-Raphson -- use scaled steepest descent instead.
 Alpha Gap=     5.066 HL deriv= 8.04D-04
     ILin= 1 X=0.000D+00 Y=-3.830305609751D+02 DE= 0.00D+00 F= -1.45D-04
     ILin= 2 X=5.000D-01 Y=-3.830305137725D+02 DE= 4.72D-05 F=  3.34D-04
     Reject lnstep minimum 2.238D-01 FVal=-3.830305970102D+02 Lims=  0.00D+00  5.00D-01
     ILin= 3 X=2.000D-01 Y=-3.830305708571D+02 DE=-9.88D-06 F=  4.65D-05
     A contracting polynomial of degree  3 produced  0.1515
 Iteration  41 EE= -383.030571983088     Delta-E=       -0.000011008035 Grad=1.076D-02 Max rot=    0.1803 deg.
 Gradient too large for Newton-Raphson -- use scaled steepest descent instead.
 Alpha Gap=     5.066 HL deriv= 5.42D-05
     ILin= 1 X=0.000D+00 Y=-3.830305719831D+02 DE= 0.00D+00 F= -1.52D-05
     ILin= 2 X=1.400D+00 Y=-3.830305823717D+02 DE=-1.04D-05 F=  3.50D-07
     Accept linear search using points  1 and  2.
     An  expanding polynomial of degree  2 produced  1.3868
     Minimum is close to point  2 DX= -1.32D-02 DF= -1.65D-09 DXR=  9.55D-03 DFR=  1.59D-04 which will be used.
 Iteration  42 EE= -383.030582371739     Delta-E=       -0.000010388651 Grad=2.697D-02 Max rot=    0.4502 deg.
 Gradient too large for Newton-Raphson -- use scaled steepest descent instead.
 Alpha Gap=     5.066 HL deriv= 7.83D-04
     ILin= 1 X=0.000D+00 Y=-3.830305823717D+02 DE= 0.00D+00 F= -1.36D-04
     ILin= 2 X=5.000D-01 Y=-3.830305377418D+02 DE= 4.46D-05 F=  3.15D-04
     Reject lnstep minimum 2.236D-01 FVal=-3.830306161137D+02 Lims=  0.00D+00  5.00D-01
     ILin= 3 X=2.000D-01 Y=-3.830305915579D+02 DE=-9.19D-06 F=  4.42D-05
     A contracting polynomial of degree  3 produced  0.1510
 Iteration  43 EE= -383.030592641533     Delta-E=       -0.000010269794 Grad=1.023D-02 Max rot=    0.1718 deg.
 Gradient too large for Newton-Raphson -- use scaled steepest descent instead.
 Alpha Gap=     5.066 HL deriv= 5.01D-05
     ILin= 1 X=0.000D+00 Y=-3.830305926415D+02 DE= 0.00D+00 F= -1.36D-05
     ILin= 2 X=1.400D+00 Y=-3.830306022548D+02 DE=-9.61D-06 F= -9.51D-08
     Reject lnstep minimum 1.404D+00 FVal=-3.830306022549D+02 Lims=  0.00D+00  1.40D+00
     ILin= 3 X=2.800D+00 Y=-3.830305929079D+02 DE=-2.66D-07 F=  1.34D-05
     An  expanding polynomial of degree  3 produced  1.4098
     Minimum is close to point  2 DX=  9.84D-03 DF= -4.68D-10 DXR=  6.98D-03 DFR=  4.87D-05 which will be used.
 Iteration  44 EE= -383.030602254809     Delta-E=       -0.000009613276 Grad=2.522D-02 Max rot=    0.4218 deg.
 Gradient too large for Newton-Raphson -- use scaled steepest descent instead.
 Alpha Gap=     5.066 HL deriv= 7.33D-04
     ILin= 1 X=0.000D+00 Y=-3.830306022548D+02 DE= 0.00D+00 F= -1.19D-04
     ILin= 2 X=5.000D-01 Y=-3.830305637781D+02 DE= 3.85D-05 F=  2.73D-04
     Reject lnstep minimum 2.238D-01 FVal=-3.830306316807D+02 Lims=  0.00D+00  5.00D-01
     ILin= 3 X=2.000D-01 Y=-3.830306103350D+02 DE=-8.08D-06 F=  3.78D-05
     A contracting polynomial of degree  3 produced  0.1516
 Iteration  45 EE= -383.030611249846     Delta-E=       -0.000008995037 Grad=9.785D-03 Max rot=    0.1631 deg.
 QCNR:  CnvC1=6.25D-09 CnvC2=6.25D-08
 LinEq1:  Iter=  0 NonCon=     1 RMS=5.87D-04 Max=1.35D-02 NDo=     1
 AX will form     1 AO Fock derivatives at one time.
 LinEq1:  Iter=  1 NonCon=     1 RMS=3.02D-04 Max=5.18D-03 NDo=     1
 LinEq1:  Iter=  2 NonCon=     1 RMS=2.78D-04 Max=3.47D-03 NDo=     1
 LinEq1:  Iter=  3 NonCon=     1 RMS=1.64D-04 Max=2.13D-03 NDo=     1
 LinEq1:  Iter=  4 NonCon=     1 RMS=1.39D-04 Max=1.82D-03 NDo=     1
 LinEq1:  Iter=  5 NonCon=     1 RMS=1.10D-04 Max=1.54D-03 NDo=     1
 LinEq1:  Iter=  6 NonCon=     1 RMS=3.65D-05 Max=5.91D-04 NDo=     1
 LinEq1:  Iter=  7 NonCon=     1 RMS=2.06D-05 Max=2.85D-04 NDo=     1
 LinEq1:  Iter=  8 NonCon=     1 RMS=1.49D-05 Max=2.36D-04 NDo=     1
 LinEq1:  Iter=  9 NonCon=     1 RMS=8.50D-06 Max=1.48D-04 NDo=     1
 LinEq1:  Iter= 10 NonCon=     1 RMS=2.50D-06 Max=3.54D-05 NDo=     1
 LinEq1:  Iter= 11 NonCon=     1 RMS=4.83D-07 Max=5.72D-06 NDo=     1
 LinEq1:  Iter= 12 NonCon=     1 RMS=5.74D-08 Max=8.81D-07 NDo=     1
 LinEq1:  Iter= 13 NonCon=     1 RMS=6.85D-09 Max=5.85D-08 NDo=     1
 LinEq1:  Iter= 14 NonCon=     0 RMS=1.51D-09 Max=1.48D-08 NDo=     1
 Linear equations converged to 6.253D-09 6.253D-08 after    14 iterations.
 Angle between quadratic step and gradient=  40.36 degrees.
     ILin= 1 X=0.000D+00 Y=-3.830306112498D+02 DE= 0.00D+00 F= -5.25D-04
     ILin= 2 X=1.000D+00 Y=-3.830308726815D+02 DE=-2.61D-04 F=  2.76D-06
     Accept linear search using points  1 and  2.
     An  expanding polynomial of degree  2 produced  0.9948
     Minimum is close to point  2 DX= -5.20D-03 DF= -7.16D-09 DXR=  5.22D-03 DFR=  2.74D-05 which will be used.
 Iteration  46 EE= -383.030872681505     Delta-E=       -0.000261431659 Grad=6.497D-04 Max rot=    0.0071 deg.
 QCNR:  CnvC1=6.25D-09 CnvC2=6.25D-08
 LinEq1:  Iter=  0 NonCon=     1 RMS=2.26D-05 Max=3.99D-04 NDo=     1
 LinEq1:  Iter=  1 NonCon=     1 RMS=1.56D-05 Max=4.57D-04 NDo=     1
 LinEq1:  Iter=  2 NonCon=     1 RMS=1.41D-05 Max=2.30D-04 NDo=     1
 LinEq1:  Iter=  3 NonCon=     1 RMS=7.28D-06 Max=9.21D-05 NDo=     1
 LinEq1:  Iter=  4 NonCon=     1 RMS=4.04D-06 Max=6.00D-05 NDo=     1
 LinEq1:  Iter=  5 NonCon=     1 RMS=1.17D-06 Max=1.87D-05 NDo=     1
 LinEq1:  Iter=  6 NonCon=     1 RMS=1.13D-06 Max=1.67D-05 NDo=     1
 LinEq1:  Iter=  7 NonCon=     1 RMS=1.11D-06 Max=1.66D-05 NDo=     1
 LinEq1:  Iter=  8 NonCon=     1 RMS=4.98D-07 Max=5.53D-06 NDo=     1
 LinEq1:  Iter=  9 NonCon=     1 RMS=1.20D-07 Max=1.50D-06 NDo=     1
 LinEq1:  Iter= 10 NonCon=     1 RMS=2.47D-08 Max=2.74D-07 NDo=     1
 LinEq1:  Iter= 11 NonCon=     0 RMS=4.97D-09 Max=5.67D-08 NDo=     1
 Linear equations converged to 6.253D-09 6.253D-08 after    11 iterations.
 Angle between quadratic step and gradient=  60.57 degrees.
     ILin= 1 X=0.000D+00 Y=-3.830308726815D+02 DE= 0.00D+00 F= -2.25D-07
     ILin= 2 X=1.000D+00 Y=-3.830308727941D+02 DE=-1.13D-07 F= -9.28D-11
     Reject lnstep minimum 1.000D+00 FVal=-3.830308727941D+02 Lims=  0.00D+00  1.00D+00
     ILin= 3 X=2.000D+00 Y=-3.830308726818D+02 DE=-2.49D-10 F=  2.25D-07
     An  expanding polynomial of degree  3 produced  1.0006
     Minimum is close to point  2 DX=  5.53D-04 DF=  0.00D+00 DXR=  5.52D-04 DFR=  0.00D+00 which will be used.
 Iteration  47 EE= -383.030872794086     Delta-E=       -0.000000112581 Grad=1.529D-07 Max rot=    0.0000 deg.
 Error on total polarization charges =  0.05482
 Rotation gradient small -- convergence achieved.
 SCF Done:  E(RPBE-PBE) =  -383.030872794     a.u. after   47 cycles
            Convg  =    0.1529D-06                   157 Fock formations.
              S**2 =  0.0000                  -V/T =  2.2170
 SMD-CDS (non-electrostatic) energy       (kcal/mol) =      10.12
 (included in total energy above)
 Leave Link  508 at Thu Feb  2 08:52:12 2023, MaxMem=  2684354560 cpu:           14788.9 elap:             631.7
 (Enter /home/hp/opt/gaussian/g16/l701.exe)
 ... and contract with generalized density number  0.
 Compute integral first derivatives.
 R6Disp: Adding Grimme-D3 dispersion energy 1st derivatives to the gradient.
   1 Symmetry operations used in ECPInt.
 ECPInt:  NShTT=     595 NPrTT=    2498 LenC2=     570 LenP2D=    1768.
 LDataN:  DoStor=T MaxTD1= 6 Len=  172
 D1PCM: PCM CHGder 1st derivatives, ID1Alg=3 FixD1E=F DoIter=F DoCFld=F I1PDM=0.
 GePol: Maximum number of non-zero 1st derivatives   =     257
 Leave Link  701 at Thu Feb  2 08:52:25 2023, MaxMem=  2684354560 cpu:             288.5 elap:              12.5
 (Enter /home/hp/opt/gaussian/g16/l702.exe)
 L702 exits ... SP integral derivatives will be done elsewhere.
 Leave Link  702 at Thu Feb  2 08:52:25 2023, MaxMem=  2684354560 cpu:               6.5 elap:               0.5
 (Enter /home/hp/opt/gaussian/g16/l703.exe)
 Integral derivatives from FoFJK, PRISM(SPDF).
 Compute integral first derivatives, UseDBF=F ICtDFT=           0.
 Calling FoFJK, ICntrl=      2527 FMM=F ISym2X=0 I1Cent= 0 IOpClX= 0 NMat=1 NMatS=1 NMatT=0.
 FoFJK:  IHMeth= 1 ICntrl=    2527 DoSepK=F KAlg= 0 I1Cent=           0 FoldK=F
 IRaf=         0 NMat=       1 IRICut=       1 DoRegI=T DoRafI=F ISym2E= 0 IDoP0=0 IntGTp=1.
 FoFCou: FMM=F IPFlag=           0 FMFlag=      100000 FMFlg1=         800
         NFxFlg=           0 DoJE=F BraDBF=F KetDBF=F FulRan=T
         wScrn=  0.000000 ICntrl=      2527 IOpCl=  0 I1Cent=           0 NGrid=           0
         NMat0=    1 NMatS0=      1 NMatT0=    0 NMatD0=    1 NMtDS0=    0 NMtDT0=    0
 Symmetry not used in FoFCou.
 Leave Link  703 at Thu Feb  2 08:52:31 2023, MaxMem=  2684354560 cpu:             117.3 elap:               5.8
 (Enter /home/hp/opt/gaussian/g16/l716.exe)
 Dipole        =-7.17639581D-02 6.53855870D-01 4.58058434D+00
 -------------------------------------------------------------------
 Center     Atomic                   Forces (Hartrees/Bohr)
 Number     Number              X              Y              Z
 -------------------------------------------------------------------
      1        6          -0.005437040   -0.031685872    0.037249523
      2        7           0.002206406    0.014235626   -0.014307502
      3        6           0.004269367    0.040190182    0.026967086
      4        7          -0.001719568   -0.016535414   -0.009519566
      5       29           0.000680834   -0.006204521   -0.040389541
 -------------------------------------------------------------------
 Cartesian Forces:  Max     0.040389541 RMS     0.021956448
 Leave Link  716 at Thu Feb  2 08:52:32 2023, MaxMem=  2684354560 cpu:               5.8 elap:               0.3
 (Enter /home/hp/opt/gaussian/g16/l103.exe)

 GradGradGradGradGradGradGradGradGradGradGradGradGradGradGradGradGradGrad
 Berny optimization.
 Using GEDIIS/GDIIS optimizer.
 FormGI is forming the generalized inverse of G from B-inverse, IUseBI=4.
 Internal  Forces:  Max     0.028709262 RMS     0.018306591
 Search for a local minimum.
 Step number   2 out of a maximum of   20
 All quantities printed in internal units (Hartrees-Bohrs-Radians)
 RMS Force = .18307D-01 SwitMx=.10000D-02 MixMth= 1
 Mixed Optimization -- RFO/linear search
 Update second derivatives using D2CorX and points    1    2
 DE= -1.38D-02 DEPred=-1.40D-02 R= 9.87D-01
 TightC=F SS=  1.41D+00  RLast= 3.00D-01 DXNew= 5.0454D-01 9.0000D-01
 Trust test= 9.87D-01 RLast= 3.00D-01 DXMaxT set to 5.05D-01
 The second derivative matrix:
                          R1        R2        R3        R4        A1
           R1           1.05663
           R2           0.02801   0.00622
           R3          -0.06847   0.02618   1.04364
           R4          -0.00774   0.01282  -0.00716  -0.00168
           A1           0.03519   0.01073   0.03657   0.01941   0.00734
           A2          -0.00077  -0.00612  -0.00193  -0.00242  -0.00650
           A3           0.00475  -0.00221   0.00595  -0.00432  -0.00542
           A4           0.00275  -0.00130   0.00300   0.00042  -0.00283
           A5           0.00462   0.00010   0.00474  -0.00056  -0.00126
                          A2        A3        A4        A5
           A2           0.02190
           A3           0.00127   0.02190
           A4          -0.00119  -0.00039   0.01396
           A5          -0.00002  -0.00064  -0.00239   0.01054
 ITU=  1  0
 Use linear search instead of GDIIS.
     Eigenvalues ---   -0.02018  -0.00355   0.00871   0.01410   0.01690
     Eigenvalues ---    0.02090   0.03893   0.98573   1.11893
 Eigenvalue     1 is  -2.02D-02 should be greater than     0.000000 Eigenvector:
                          R4        A1        R2        A2        A4
   1                    0.77659  -0.57177  -0.23500  -0.07748  -0.07615
                          R3        R1        A5        A3
   1                    0.03303   0.03279  -0.02476  -0.01344
 Eigenvalue     2 is  -3.55D-03 should be greater than     0.000000 Eigenvector:
                          R2        A1        R4        A3        A5
   1                   -0.81962   0.54085   0.15151   0.07286   0.06637
                          A2        A4        R1        R3
   1                   -0.04659   0.02915   0.00421   0.00203
 RFO step:  Lambda=-5.21795357D-02 EMin=-2.01805199D-02
 Skip linear search -- no minimum in search direction.
 Maximum step size (   0.505) exceeded in Quadratic search.
    -- Step size scaled by   0.435
 Iteration  1 RMS(Cart)=  0.17528349 RMS(Int)=  0.07363558
 Iteration  2 RMS(Cart)=  0.09727625 RMS(Int)=  0.00319356
 Iteration  3 RMS(Cart)=  0.00567642 RMS(Int)=  0.00000215
 Iteration  4 RMS(Cart)=  0.00000252 RMS(Int)=  0.00000000
 Iteration  5 RMS(Cart)=  0.00000000 RMS(Int)=  0.00000000
 ITry= 1 IFail=0 DXMaxC= 6.09D-01 DCOld= 1.00D+10 DXMaxT= 5.05D-01 DXLimC= 3.00D+00 Rises=F
 Variable       Old X    -DE/DX   Delta X   Delta X   Delta X     New X
                                 (Linear)    (Quad)   (Total)
    R1        2.21226   0.02022   0.00000  -0.00125  -0.00125   2.21101
    R2        4.01071  -0.02804   0.00000  -0.13217  -0.13217   3.87854
    R3        2.21284   0.01903   0.00000  -0.00207  -0.00207   2.21076
    R4        4.11887  -0.02871   0.00000  -0.37413  -0.37413   3.74474
    A1        2.08654   0.02436   0.00000   0.30918   0.30918   2.39572
    A2        3.11903  -0.00461   0.00000  -0.01851  -0.01851   3.10052
    A3        3.12590  -0.00451   0.00000  -0.03187  -0.03187   3.09402
    A4        3.15367  -0.00010   0.00000   0.01256   0.01256   3.16623
    A5        3.15763  -0.00019   0.00000  -0.00059  -0.00059   3.15704
         Item               Value     Threshold  Converged?
 Maximum Force            0.028709     0.000450     NO 
 RMS     Force            0.018307     0.000300     NO 
 Maximum Displacement     0.609103     0.001800     NO 
 RMS     Displacement     0.264888     0.001200     NO 
 Predicted change in Energy=-2.393000D-02
 Lowest energy point so far.  Saving SCF results.
 GradGradGradGradGradGradGradGradGradGradGradGradGradGradGradGradGradGrad

 Leave Link  103 at Thu Feb  2 08:52:41 2023, MaxMem=  2684354560 cpu:             188.8 elap:               9.6
 (Enter /home/hp/opt/gaussian/g16/l202.exe)
                          Input orientation:                          
 ---------------------------------------------------------------------
 Center     Atomic      Atomic             Coordinates (Angstroms)
 Number     Number       Type             X           Y           Z
 ---------------------------------------------------------------------
      1          6           0        0.267232    1.681308   -1.465185
      2          7           0        0.405654    2.675908   -2.065646
      3          6           0       -0.230075   -2.009658   -0.971795
      4          7           0       -0.352045   -3.122336   -1.311947
      5         29           0       -0.002149   -0.102125   -0.485755
 ---------------------------------------------------------------------
                    Distance matrix (angstroms):
                    1          2          3          4          5
     1  C    0.000000
     2  N    1.170018   0.000000
     3  C    3.756857   4.853369   0.000000
     4  N    4.845821   5.895915   1.169886   0.000000
     5  Cu   2.052434   3.221774   1.981633   3.150666   0.000000
 Symmetry turned off by external request.
 Stoichiometry    C2CuN2(1-)
 Framework group  C1[X(C2CuN2)]
 Deg. of freedom     9
 Full point group                 C1      NOp   1
 Rotational constants (GHZ):          16.4015285           1.5402529           1.4080340
 Leave Link  202 at Thu Feb  2 08:52:42 2023, MaxMem=  2684354560 cpu:              10.5 elap:               0.3
 (Enter /home/hp/opt/gaussian/g16/l301.exe)
 Basis read from rwf:  (5D, 7F)
 Pseudo-potential data read from rwf file.
   108 basis functions,   193 primitive gaussians,   115 cartesian basis functions
    23 alpha electrons       23 beta electrons
       nuclear repulsion energy       160.6471986270 Hartrees.
 IExCor= 1009 DFT=T Ex=PBE Corr=PBE ExCW=0 ScaHFX=  0.000000
 ScaDFX=  1.000000  1.000000  1.000000  1.000000 ScalE2=  1.000000  1.000000
 IRadAn=      5 IRanWt=     -1 IRanGd=            0 ICorTp=0 IEmpDi=131
 NAtoms=    5 NActive=    5 NUniq=    5 SFac= 1.00D+00 NAtFMM=   60 NAOKFM=F Big=F
 Integral buffers will be    131072 words long.
 Raffenetti 2 integral format.
 Two-electron integral symmetry is turned off.
 R6Disp:  Grimme-D3 Dispersion energy=       -0.0013975827 Hartrees.
 Nuclear repulsion after empirical dispersion term =      160.6458010443 Hartrees.
 No density basis found on file   724.
 ------------------------------------------------------------------------------
 Polarizable Continuum Model (PCM)
 =================================
 Model                : PCM.
 Atomic radii         : SMD-Coulomb.
 Polarization charges : Total charges.
 Charge compensation  : None.
 Solution method      : Matrix inversion.
 Cavity type          : VdW (van der Waals Surface) (Alpha=1.000).
 Cavity algorithm     : GePol (No added spheres)
                        Default sphere list used, NSphG=    5.
                        Lebedev-Laikov grids with approx.  5.0 points / Ang**2.
                        Smoothing algorithm: York/Karplus (Gamma=1.0000).
                        Polarization charges: spherical gaussians, with
                                              point-specific exponents (IZeta= 3).
                        Self-potential: point-specific (ISelfS= 7).
                        Self-field    : sphere-specific E.n sum rule (ISelfD= 2).
 1st derivatives      : Analytical E(r).r(x)/FMM algorithm (CHGder, D1EAlg=3).
                        Cavity 1st derivative terms included.
 Solvent              : Water, Eps=  78.355300 Eps(inf)=   1.777849
 ------------------------------------------------------------------------------
 Spheres list:
 ISph  on   Nord     Re0    Alpha      Xe            Ye            Ze
    1   C      1    1.8500  1.000      0.267232      1.681308     -1.465185
    2   N      2    1.8900  1.000      0.405654      2.675908     -2.065646
    3   C      3    1.8500  1.000     -0.230075     -2.009658     -0.971795
    4   N      4    1.8900  1.000     -0.352045     -3.122336     -1.311947
    5  Cu      5    1.4000  1.000     -0.002149     -0.102125     -0.485755
 ------------------------------------------------------------------------------
 GePol: Number of generator spheres                  =       5
 GePol: Total number of spheres                      =       5
 GePol: Number of exposed spheres                    =       5 (100.00%)
 GePol: Number of points                             =     880
 GePol: Average weight of points                     =       0.13
 GePol: Minimum weight of points                     =   0.50D-10
 GePol: Maximum weight of points                     =    0.18656
 GePol: Number of points with low weight             =      24
 GePol: Fraction of low-weight points (<1% of avg)   =       2.73%
 GePol: Cavity surface area                          =    115.492 Ang**2
 GePol: Cavity volume                                =     84.685 Ang**3
 ------------------------------------------------------------------------------
 Atomic radii for non-electrostatic terms: SMD-CDS.
 ------------------------------------------------------------------------------
 PCM non-electrostatic energy =         0.0160210531 Hartrees.
 Nuclear repulsion after PCM non-electrostatic terms =      160.6618220973 Hartrees.
 Leave Link  301 at Thu Feb  2 08:52:42 2023, MaxMem=  2684354560 cpu:               8.4 elap:               0.5
 (Enter /home/hp/opt/gaussian/g16/l302.exe)
 NPDir=0 NMtPBC=     1 NCelOv=     1 NCel=       1 NClECP=     1 NCelD=      1
         NCelK=      1 NCelE2=     1 NClLst=     1 CellRange=     0.0.
 One-electron integrals computed using PRISM.
   1 Symmetry operations used in ECPInt.
 ECPInt:  NShTT=     595 NPrTT=    2498 LenC2=     569 LenP2D=    1775.
 LDataN:  DoStor=T MaxTD1= 5 Len=  102
 NBasis=   108 RedAO= T EigKep=  3.11D-03  NBF=   108
 NBsUse=   108 1.00D-06 EigRej= -1.00D+00 NBFU=   108
 Precomputing XC quadrature grid using
 IXCGrd= 4 IRadAn=           5 IRanWt=          -1 IRanGd=           0 AccXCQ= 0.00D+00.
 Generated NRdTot=       0 NPtTot=           0 NUsed=           0 NTot=          32
 NSgBfM=   114   114   114   114   114 MxSgAt=     5 MxSgA2=     5.
 Leave Link  302 at Thu Feb  2 08:52:48 2023, MaxMem=  2684354560 cpu:             135.6 elap:               5.5
 (Enter /home/hp/opt/gaussian/g16/l303.exe)
 DipDrv:  MaxL=1.
 Leave Link  303 at Thu Feb  2 08:52:50 2023, MaxMem=  2684354560 cpu:              31.7 elap:               2.0
 (Enter /home/hp/opt/gaussian/g16/l401.exe)
 Initial guess from the checkpoint file:  "CuCN2.chk"
 B after Tr=    -0.003346   -0.080505   -0.243808
         Rot=    0.999998   -0.002129    0.000610   -0.000128 Ang=  -0.25 deg.
 Guess basis will be translated and rotated to current coordinates.
 JPrj=2 DoOrth=T DoCkMO=T.
 Generating alternative initial guess.
 ExpMin= 1.00D-02 ExpMax= 6.29D+03 ExpMxC= 9.49D+02 IAcc=3 IRadAn=         5 AccDes= 0.00D+00
 Harris functional with IExCor= 1009 and IRadAn=       5 diagonalized for initial guess.
 HarFok:  IExCor= 1009 AccDes= 0.00D+00 IRadAn=         5 IDoV= 1 UseB2=F ITyADJ=14
 ICtDFT=  3500011 ScaDFX=  1.000000  1.000000  1.000000  1.000000
 FoFCou: FMM=F IPFlag=           0 FMFlag=      100000 FMFlg1=           0
         NFxFlg=           0 DoJE=T BraDBF=F KetDBF=T FulRan=T
         wScrn=  0.000000 ICntrl=       500 IOpCl=  0 I1Cent=   200000004 NGrid=           0
         NMat0=    1 NMatS0=      1 NMatT0=    0 NMatD0=    1 NMtDS0=    0 NMtDT0=    0
 Symmetry not used in FoFCou.
 Harris En= -383.214524055293    
 Leave Link  401 at Thu Feb  2 08:53:02 2023, MaxMem=  2684354560 cpu:             305.0 elap:              12.0
 (Enter /home/hp/opt/gaussian/g16/l508.exe)
 Keep J ints in memory in canonical form, NReq=73590769.
 FoFCou: FMM=F IPFlag=           0 FMFlag=           0 FMFlg1=           0
         NFxFlg=           0 DoJE=F BraDBF=F KetDBF=F FulRan=T
         wScrn=  0.000000 ICntrl=       600 IOpCl=  0 I1Cent=           0 NGrid=           0
         NMat0=    1 NMatS0=   5886 NMatT0=    0 NMatD0=    1 NMtDS0=    0 NMtDT0=    0
 Symmetry not used in FoFCou.
 Two-electron integral symmetry not used.
 Tight linear equation convergence will be used.
 RPBE-PBE wavefunction.
 Quadratic Convergence SCF Method.
 Line search only if initial step raises energy.
 Inv3:  Mode=1 IEnd=     2323200.
 Iteration    1 A*A^-1 deviation from unit magnitude is 3.33D-15 for     25.
 Iteration    1 A*A^-1 deviation from orthogonality  is 1.29D-15 for    206      9.
 Iteration    1 A^-1*A deviation from unit magnitude is 3.55D-15 for     25.
 Iteration    1 A^-1*A deviation from orthogonality  is 1.97D-15 for    497    255.
 Iteration   1 EE= -383.019297747706                                    Grad=2.784D-01 Max rot=    2.8239 deg.
 Gradient too large for Newton-Raphson -- use scaled steepest descent instead.
 Alpha Gap=     5.587 HL deriv= 7.80D-04
     ILin= 1 X=0.000D+00 Y=-3.830192977477D+02 DE= 0.00D+00 F= -2.13D-02
     ILin= 2 X=3.000D-01 Y=-3.830230733259D+02 DE=-3.78D-03 F= -3.88D-03
     ILin= 3 X=6.000D-01 Y=-3.830216230801D+02 DE=-2.33D-03 F=  1.35D-02
     An  expanding polynomial of degree  3 produced  0.3667
 Iteration   2 EE= -383.023202672723     Delta-E=       -0.003904925017 Grad=3.420D-01 Max rot=    3.5146 deg.
 Gradient too large for Newton-Raphson -- use scaled steepest descent instead.
 Alpha Gap=     5.587 HL deriv= 1.13D-03
     ILin= 1 X=0.000D+00 Y=-3.830232026727D+02 DE= 0.00D+00 F= -2.33D-02
     ILin= 2 X=3.000D-01 Y=-3.830256552012D+02 DE=-2.45D-03 F=  6.96D-03
     Accept linear search using points  1 and  2.
     An  expanding polynomial of degree  2 produced  0.1455
 Iteration   3 EE= -383.025526072253     Delta-E=       -0.002323399531 Grad=1.683D-01 Max rot=    1.4490 deg.
 Gradient too large for Newton-Raphson -- use scaled steepest descent instead.
 Alpha Gap=     5.587 HL deriv= 4.52D-05
     ILin= 1 X=0.000D+00 Y=-3.830255260723D+02 DE= 0.00D+00 F= -7.67D-03
     ILin= 2 X=4.000D-01 Y=-3.830283217036D+02 DE=-2.80D-03 F= -6.31D-03
     ILin= 3 X=7.000D-01 Y=-3.830300593652D+02 DE=-4.53D-03 F= -5.28D-03
     ILin= 4 X=1.500D+00 Y=-3.830331874613D+02 DE=-7.66D-03 F= -2.54D-03
     Reject lnstep minimum 2.023D+00 FVal=-3.830343390358D+02 Lims=  7.00D-01  1.50D+00
     ILin= 5 X=2.900D+00 Y=-3.830333866656D+02 DE=-7.86D-03 F=  2.26D-03
     Accept linear search using points  4 and  5.
     An  expanding polynomial of degree  5 produced  2.2663
 Iteration   4 EE= -383.034128617319     Delta-E=       -0.008602545066 Grad=2.372D-01 Max rot=    2.7711 deg.
 Gradient too large for Newton-Raphson -- use scaled steepest descent instead.
 Alpha Gap=     5.588 HL deriv= 1.86D-05
     ILin= 1 X=0.000D+00 Y=-3.830341286173D+02 DE= 0.00D+00 F= -1.36D-02
     ILin= 2 X=6.000D-01 Y=-3.830331654971D+02 DE= 9.63D-04 F=  1.68D-02
     Reject lnstep minimum 2.872D-01 FVal=-3.830374415861D+02 Lims=  0.00D+00  6.00D-01
     ILin= 3 X=3.000D-01 Y=-3.830359212264D+02 DE=-1.79D-03 F=  1.61D-03
     A contracting polynomial of degree  3 produced  0.2682
 Iteration   5 EE= -383.035946716006     Delta-E=       -0.001818098687 Grad=1.518D-01 Max rot=    1.5796 deg.
 Gradient too large for Newton-Raphson -- use scaled steepest descent instead.
 Alpha Gap=     5.588 HL deriv= 1.01D-04
     ILin= 1 X=0.000D+00 Y=-3.830359467160D+02 DE= 0.00D+00 F= -5.13D-03
     ILin= 2 X=2.300D+00 Y=-3.830135439844D+02 DE= 2.24D-02 F=  2.46D-02
     ILin= 3 X=1.100D+00 Y=-3.830337649796D+02 DE= 2.18D-03 F=  9.09D-03
     Reject lnstep minimum 3.758D-01 FVal=-3.830368144185D+02 Lims=  0.00D+00  2.30D+00
     ILin= 4 X=4.000D-01 Y=-3.830369633723D+02 DE=-1.02D-03 F=  4.41D-05
     A contracting polynomial of degree  4 produced  0.3966
     Minimum is close to point  4 DX= -3.41D-03 DF= -7.53D-08 DXR=  8.61D-03 DFR=  7.41D-05 which will be used.
 Iteration   6 EE= -383.036963372280     Delta-E=       -0.001016656273 Grad=1.706D-01 Max rot=    2.2598 deg.
 Gradient too large for Newton-Raphson -- use scaled steepest descent instead.
 Alpha Gap=     5.588 HL deriv= 1.74D-04
     ILin= 1 X=0.000D+00 Y=-3.830369633723D+02 DE= 0.00D+00 F= -6.08D-03
     ILin= 2 X=3.000D-01 Y=-3.830376827280D+02 DE=-7.19D-04 F=  1.29D-03
     Accept linear search using points  1 and  2.
     An  expanding polynomial of degree  2 produced  0.1441
 Iteration   7 EE= -383.037584968351     Delta-E=       -0.000621596072 Grad=1.001D-01 Max rot=    1.0528 deg.
 Gradient too large for Newton-Raphson -- use scaled steepest descent instead.
 Alpha Gap=     5.588 HL deriv= 7.77D-05
     ILin= 1 X=0.000D+00 Y=-3.830375849684D+02 DE= 0.00D+00 F= -2.15D-03
     ILin= 2 X=4.000D-01 Y=-3.830383763831D+02 DE=-7.91D-04 F= -1.81D-03
     ILin= 3 X=8.000D-01 Y=-3.830390304770D+02 DE=-1.45D-03 F= -1.46D-03
     ILin= 4 X=1.600D+00 Y=-3.830399266900D+02 DE=-2.34D-03 F= -7.77D-04
     ILin= 5 X=3.200D+00 Y=-3.830400711967D+02 DE=-2.49D-03 F=  5.96D-04
     Accept linear search using points  4 and  5.
     An  expanding polynomial of degree  5 produced  2.5952
 Iteration   8 EE= -383.040274875309     Delta-E=       -0.002689906958 Grad=2.431D-01 Max rot=    2.5227 deg.
 Gradient too large for Newton-Raphson -- use scaled steepest descent instead.
 Alpha Gap=     5.588 HL deriv= 3.47D-04
     ILin= 1 X=0.000D+00 Y=-3.830402748753D+02 DE= 0.00D+00 F= -1.35D-02
     ILin= 2 X=6.000D-01 Y=-3.830368237866D+02 DE= 3.45D-03 F=  2.50D-02
     Reject lnstep minimum 2.630D-01 FVal=-3.830434128458D+02 Lims=  0.00D+00  6.00D-01
     ILin= 3 X=3.000D-01 Y=-3.830414407961D+02 DE=-1.17D-03 F=  5.75D-03
     A contracting polynomial of degree  3 produced  0.2105
 Iteration   9 EE= -383.041698250992     Delta-E=       -0.001423375683 Grad=8.999D-02 Max rot=    0.7484 deg.
 Gradient too large for Newton-Raphson -- use scaled steepest descent instead.
 Alpha Gap=     5.588 HL deriv= 4.07D-05
     ILin= 1 X=0.000D+00 Y=-3.830416982510D+02 DE= 0.00D+00 F= -1.87D-03
     ILin= 2 X=2.600D+00 Y=-3.830368712547D+02 DE= 4.83D-03 F=  5.58D-03
     ILin= 3 X=1.300D+00 Y=-3.830417067856D+02 DE=-8.53D-06 F=  1.86D-03
     A contracting polynomial of degree  3 produced  0.6523
 Iteration  10 EE= -383.042308027353     Delta-E=       -0.000609776361 Grad=1.493D-01 Max rot=    2.1010 deg.
 Gradient too large for Newton-Raphson -- use scaled steepest descent instead.
 Alpha Gap=     5.588 HL deriv= 1.59D-04
     ILin= 1 X=0.000D+00 Y=-3.830423080274D+02 DE= 0.00D+00 F= -4.32D-03
     ILin= 2 X=4.000D-01 Y=-3.830423624207D+02 DE=-5.44D-05 F=  4.05D-03
     Accept linear search using points  1 and  2.
     An  expanding polynomial of degree  2 produced  0.2007
 Iteration  11 EE= -383.042753736438     Delta-E=       -0.000445709086 Grad=7.923D-02 Max rot=    0.7457 deg.
 Gradient too large for Newton-Raphson -- use scaled steepest descent instead.
 Alpha Gap=     5.588 HL deriv= 7.93D-05
     ILin= 1 X=0.000D+00 Y=-3.830427537364D+02 DE= 0.00D+00 F= -1.16D-03
     ILin= 2 X=7.000D-01 Y=-3.830431652238D+02 DE=-4.11D-04 F= -1.40D-05
     Reject lnstep minimum 7.418D-01 FVal=-3.830431656257D+02 Lims=  0.00D+00  7.00D-01
     ILin= 3 X=1.300D+00 Y=-3.830428785616D+02 DE=-1.25D-04 F=  9.70D-04
     An  expanding polynomial of degree  3 produced  0.7086
     Minimum is close to point  2 DX=  8.57D-03 DF= -6.02D-08 DXR=  1.21D-02 DFR=  1.46D-04 which will be used.
 Iteration  12 EE= -383.043165223801     Delta-E=       -0.000411487363 Grad=1.458D-01 Max rot=    1.9792 deg.
 Gradient too large for Newton-Raphson -- use scaled steepest descent instead.
 Alpha Gap=     5.588 HL deriv= 7.88D-05
     ILin= 1 X=0.000D+00 Y=-3.830431652238D+02 DE= 0.00D+00 F= -3.82D-03
     ILin= 2 X=4.000D-01 Y=-3.830431112398D+02 DE= 5.40D-05 F=  4.09D-03
     Reject lnstep minimum 1.993D-01 FVal=-3.830441270090D+02 Lims=  0.00D+00  4.00D-01
     ILin= 3 X=2.000D-01 Y=-3.830435338008D+02 DE=-3.69D-04 F=  1.35D-04
     A contracting polynomial of degree  3 produced  0.1932
     Minimum is close to point  3 DX= -6.82D-03 DF= -4.60D-07 DXR=  3.53D-02 DFR=  1.25D-03 which will be used.
 Iteration  13 EE= -383.043533800799     Delta-E=       -0.000368576998 Grad=7.801D-02 Max rot=    0.7117 deg.
 Gradient too large for Newton-Raphson -- use scaled steepest descent instead.
 Alpha Gap=     5.588 HL deriv= 9.36D-05
     ILin= 1 X=0.000D+00 Y=-3.830435338008D+02 DE= 0.00D+00 F= -1.08D-03
     ILin= 2 X=7.000D-01 Y=-3.830437958221D+02 DE=-2.62D-04 F=  3.34D-04
     Accept linear search using points  1 and  2.
     An  expanding polynomial of degree  2 produced  0.4623
 Iteration  14 EE= -383.043817997261     Delta-E=       -0.000284196462 Grad=1.070D-01 Max rot=    1.4294 deg.
 Gradient too large for Newton-Raphson -- use scaled steepest descent instead.
 Alpha Gap=     5.588 HL deriv= 5.69D-05
     ILin= 1 X=0.000D+00 Y=-3.830438179973D+02 DE= 0.00D+00 F= -2.00D-03
     ILin= 2 X=3.000D-01 Y=-3.830440379543D+02 DE=-2.20D-04 F=  5.34D-04
     Accept linear search using points  1 and  2.
     An  expanding polynomial of degree  2 produced  0.1450
 Iteration  15 EE= -383.044019268135     Delta-E=       -0.000201270874 Grad=6.548D-02 Max rot=    0.7744 deg.
 Gradient too large for Newton-Raphson -- use scaled steepest descent instead.
 Alpha Gap=     5.588 HL deriv= 8.32D-05
     ILin= 1 X=0.000D+00 Y=-3.830440192681D+02 DE= 0.00D+00 F= -7.23D-04
     ILin= 2 X=5.000D-01 Y=-3.830443729297D+02 DE=-3.54D-04 F= -6.91D-04
     ILin= 3 X=9.000D-01 Y=-3.830446443163D+02 DE=-6.25D-04 F= -6.66D-04
     ILin= 4 X=1.800D+00 Y=-3.830452174158D+02 DE=-1.20D-03 F= -6.08D-04
     ILin= 5 X=3.700D+00 Y=-3.830462566333D+02 DE=-2.24D-03 F= -4.86D-04
     ILin= 6 X=7.400D+00 Y=-3.830476152864D+02 DE=-3.60D-03 F= -2.48D-04
     ILin= 7 X=1.480D+01 Y=-3.830476930032D+02 DE=-3.67D-03 F=  2.28D-04
     Accept linear search using points  6 and  7.
     An  expanding polynomial of degree  7 produced 12.6410
 Iteration  16 EE= -383.048034213321     Delta-E=       -0.004014945186 Grad=2.814D-01 Max rot=    3.5026 deg.
 Gradient too large for Newton-Raphson -- use scaled steepest descent instead.
 Alpha Gap=     5.590 HL deriv= 1.86D-05
     ILin= 1 X=0.000D+00 Y=-3.830480342133D+02 DE= 0.00D+00 F= -1.57D-02
     ILin= 2 X=1.400D+00 Y=-3.829733644720D+02 DE= 7.47D-02 F=  1.22D-01
     Reject lnstep minimum 7.936D-02 FVal=-3.830484731784D+02 Lims=  0.00D+00  1.40D+00
     ILin= 3 X=7.936D-02 Y=-3.830489688363D+02 DE=-9.35D-04 F= -7.86D-03
     A contracting polynomial of degree  3 produced  0.1591
 Iteration  17 EE= -383.049282398674     Delta-E=       -0.001248185353 Grad=3.703D-02 Max rot=    0.5110 deg.
 Gradient too large for Newton-Raphson -- use scaled steepest descent instead.
 Alpha Gap=     5.590 HL deriv= 6.02D-05
     ILin= 1 X=0.000D+00 Y=-3.830492823987D+02 DE= 0.00D+00 F= -2.53D-04
     ILin= 2 X=1.260D+01 Y=-3.830265270389D+02 DE= 2.28D-02 F=  3.86D-03
     ILin= 3 X=6.300D+00 Y=-3.830443897429D+02 DE= 4.89D-03 F=  1.81D-03
     ILin= 4 X=3.200D+00 Y=-3.830484183278D+02 DE= 8.64D-04 F=  7.93D-04
     ILin= 5 X=1.600D+00 Y=-3.830492687284D+02 DE= 1.37D-05 F=  2.70D-04
     Reject lnstep minimum 7.504D-01 FVal=-3.830493411765D+02 Lims=  0.00D+00  3.20D+00
     ILin= 6 X=8.000D-01 Y=-3.830493801566D+02 DE=-9.78D-05 F=  8.54D-06
     A contracting polynomial of degree  6 produced  0.7739
     Minimum is close to point  6 DX= -2.61D-02 DF= -1.12D-07 DXR=  3.38D-02 DFR=  1.14D-03 which will be used.
 Iteration  18 EE= -383.049380156637     Delta-E=       -0.000097757963 Grad=6.783D-02 Max rot=    0.9131 deg.
 Gradient too large for Newton-Raphson -- use scaled steepest descent instead.
 Alpha Gap=     5.590 HL deriv= 1.07D-04
     ILin= 1 X=0.000D+00 Y=-3.830493801566D+02 DE= 0.00D+00 F= -8.39D-04
     ILin= 2 X=4.000D-01 Y=-3.830493472133D+02 DE= 3.29D-05 F=  1.00D-03
     Reject lnstep minimum 1.982D-01 FVal=-3.830495938050D+02 Lims=  0.00D+00  4.00D-01
     ILin= 3 X=2.000D-01 Y=-3.830494558252D+02 DE=-7.57D-05 F=  8.24D-05
     A contracting polynomial of degree  3 produced  0.1821
     Minimum is close to point  3 DX= -1.79D-02 DF= -7.36D-07 DXR=  9.82D-02 DFR=  9.73D-03 which will be used.
 Iteration  19 EE= -383.049455825196     Delta-E=       -0.000075668559 Grad=3.536D-02 Max rot=    0.4836 deg.
 Gradient too large for Newton-Raphson -- use scaled steepest descent instead.
 Alpha Gap=     5.590 HL deriv= 5.84D-05
     ILin= 1 X=0.000D+00 Y=-3.830494558252D+02 DE= 0.00D+00 F= -1.99D-04
     ILin= 2 X=8.000D-01 Y=-3.830494641355D+02 DE=-8.31D-06 F=  1.79D-04
     Accept linear search using points  1 and  2.
     An  expanding polynomial of degree  2 produced  0.4154
 Iteration  20 EE= -383.049497877799     Delta-E=       -0.000042052603 Grad=4.506D-02 Max rot=    0.6072 deg.
 Gradient too large for Newton-Raphson -- use scaled steepest descent instead.
 Alpha Gap=     5.590 HL deriv= 7.49D-05
     ILin= 1 X=0.000D+00 Y=-3.830494978778D+02 DE= 0.00D+00 F= -3.32D-04
     ILin= 2 X=3.000D-01 Y=-3.830495334299D+02 DE=-3.56D-05 F=  9.53D-05
     Accept linear search using points  1 and  2.
     An  expanding polynomial of degree  2 produced  0.1453
 Iteration  21 EE= -383.049531116784     Delta-E=       -0.000033238985 Grad=2.876D-02 Max rot=    0.4676 deg.
 Gradient too large for Newton-Raphson -- use scaled steepest descent instead.
 Alpha Gap=     5.590 HL deriv= 6.56D-05
     ILin= 1 X=0.000D+00 Y=-3.830495311168D+02 DE= 0.00D+00 F= -1.17D-04
     ILin= 2 X=4.000D-01 Y=-3.830495768116D+02 DE=-4.57D-05 F= -1.12D-04
     ILin= 3 X=8.000D-01 Y=-3.830496205600D+02 DE=-8.94D-05 F= -1.07D-04
     ILin= 4 X=1.700D+00 Y=-3.830497118766D+02 DE=-1.81D-04 F= -9.60D-05
     ILin= 5 X=3.300D+00 Y=-3.830498498840D+02 DE=-3.19D-04 F= -7.65D-05
     ILin= 6 X=6.600D+00 Y=-3.830500361453D+02 DE=-5.05D-04 F= -3.64D-05
     ILin= 7 X=1.330D+01 Y=-3.830500065933D+02 DE=-4.75D-04 F=  4.52D-05
     An  expanding polynomial of degree  7 produced  9.5878
 Iteration  22 EE= -383.050090468916     Delta-E=       -0.000559352133 Grad=8.189D-02 Max rot=    1.0772 deg.
 Gradient too large for Newton-Raphson -- use scaled steepest descent instead.
 Alpha Gap=     5.590 HL deriv= 2.32D-05
     ILin= 1 X=0.000D+00 Y=-3.830500904689D+02 DE= 0.00D+00 F= -1.42D-03
     ILin= 2 X=1.200D+00 Y=-3.830458434593D+02 DE= 4.25D-03 F=  8.50D-03
     Reject lnstep minimum 1.222D-01 FVal=-3.830501619004D+02 Lims=  0.00D+00  1.20D+00
     ILin= 3 X=1.000D-01 Y=-3.830501912120D+02 DE=-1.01D-04 F= -5.94D-04
     A contracting polynomial of degree  3 produced  0.1719
 Iteration  23 EE= -383.050212560030     Delta-E=       -0.000122091114 Grad=2.523D-02 Max rot=    0.2606 deg.
 Gradient too large for Newton-Raphson -- use scaled steepest descent instead.
 Alpha Gap=     5.590 HL deriv= 4.11D-05
     ILin= 1 X=0.000D+00 Y=-3.830502125600D+02 DE= 0.00D+00 F= -1.29D-04
     ILin= 2 X=9.600D+00 Y=-3.830441860877D+02 DE= 6.03D-03 F=  1.38D-03
     ILin= 3 X=4.800D+00 Y=-3.830490162941D+02 DE= 1.20D-03 F=  6.28D-04
     ILin= 4 X=2.400D+00 Y=-3.830500686662D+02 DE= 1.44D-04 F=  2.49D-04
     Reject lnstep minimum 3.480D-01 FVal=-3.830502215013D+02 Lims=  0.00D+00  4.80D+00
     ILin= 5 X=3.000D-01 Y=-3.830502442549D+02 DE=-3.17D-05 F= -8.20D-05
     A contracting polynomial of degree  5 produced  0.8199
 Iteration  24 EE= -383.050265567172     Delta-E=       -0.000053007141 Grad=4.564D-02 Max rot=    0.7544 deg.
 Gradient too large for Newton-Raphson -- use scaled steepest descent instead.
 Alpha Gap=     5.590 HL deriv= 5.22D-05
     ILin= 1 X=0.000D+00 Y=-3.830502655672D+02 DE= 0.00D+00 F= -3.77D-04
     ILin= 2 X=4.000D-01 Y=-3.830502459897D+02 DE= 1.96D-05 F=  4.75D-04
     Reject lnstep minimum 1.977D-01 FVal=-3.830503620502D+02 Lims=  0.00D+00  4.00D-01
     ILin= 3 X=2.000D-01 Y=-3.830502983577D+02 DE=-3.28D-05 F=  4.89D-05
     A contracting polynomial of degree  3 produced  0.1770
 Iteration  25 EE= -383.050298920321     Delta-E=       -0.000033353150 Grad=2.037D-02 Max rot=    0.2653 deg.
 Gradient too large for Newton-Raphson -- use scaled steepest descent instead.
 Alpha Gap=     5.590 HL deriv= 4.93D-05
     ILin= 1 X=0.000D+00 Y=-3.830502989203D+02 DE= 0.00D+00 F= -6.34D-05
     ILin= 2 X=8.000D-01 Y=-3.830503254629D+02 DE=-2.65D-05 F= -2.95D-06
     Reject lnstep minimum 9.083D-01 FVal=-3.830503256526D+02 Lims=  0.00D+00  8.00D-01
     ILin= 3 X=1.600D+00 Y=-3.830503036421D+02 DE=-4.72D-06 F=  5.75D-05
     An  expanding polynomial of degree  3 produced  0.8391
     Minimum is close to point  2 DX=  3.91D-02 DF= -5.76D-08 DXR=  4.65D-02 DFR=  2.17D-03 which will be used.
 Iteration  26 EE= -383.050325462946     Delta-E=       -0.000026542625 Grad=3.654D-02 Max rot=    0.6072 deg.
 Gradient too large for Newton-Raphson -- use scaled steepest descent instead.
 Alpha Gap=     5.590 HL deriv= 3.89D-05
     ILin= 1 X=0.000D+00 Y=-3.830503254629D+02 DE= 0.00D+00 F= -2.32D-04
     ILin= 2 X=4.000D-01 Y=-3.830503172590D+02 DE= 8.20D-06 F=  2.73D-04
     Reject lnstep minimum 1.984D-01 FVal=-3.830503843513D+02 Lims=  0.00D+00  4.00D-01
     ILin= 3 X=2.000D-01 Y=-3.830503465780D+02 DE=-2.11D-05 F=  2.05D-05
     A contracting polynomial of degree  3 produced  0.1837
     Minimum is close to point  3 DX= -1.63D-02 DF= -1.67D-07 DXR=  8.85D-02 DFR=  7.90D-03 which will be used.
 Iteration  27 EE= -383.050346578003     Delta-E=       -0.000021115056 Grad=2.081D-02 Max rot=    0.2615 deg.
 Gradient too large for Newton-Raphson -- use scaled steepest descent instead.
 Alpha Gap=     5.590 HL deriv= 4.88D-05
     ILin= 1 X=0.000D+00 Y=-3.830503465780D+02 DE= 0.00D+00 F= -6.25D-05
     ILin= 2 X=8.000D-01 Y=-3.830503506045D+02 DE=-4.03D-06 F=  5.24D-05
     Accept linear search using points  1 and  2.
     An  expanding polynomial of degree  2 produced  0.4246
 Iteration  28 EE= -383.050360158456     Delta-E=       -0.000013580454 Grad=2.605D-02 Max rot=    0.4104 deg.
 Gradient too large for Newton-Raphson -- use scaled steepest descent instead.
 Alpha Gap=     5.590 HL deriv= 4.42D-05
     ILin= 1 X=0.000D+00 Y=-3.830503601585D+02 DE= 0.00D+00 F= -1.10D-04
     ILin= 2 X=3.000D-01 Y=-3.830503716905D+02 DE=-1.15D-05 F=  3.28D-05
     Accept linear search using points  1 and  2.
     An  expanding polynomial of degree  2 produced  0.1455
 Iteration  29 EE= -383.050371086217     Delta-E=       -0.000010927761 Grad=1.719D-02 Max rot=    0.2571 deg.
 Gradient too large for Newton-Raphson -- use scaled steepest descent instead.
 Alpha Gap=     5.590 HL deriv= 4.74D-05
     ILin= 1 X=0.000D+00 Y=-3.830503710862D+02 DE= 0.00D+00 F= -3.83D-05
     ILin= 2 X=4.000D-01 Y=-3.830503861657D+02 DE=-1.51D-05 F= -3.71D-05
     ILin= 3 X=8.000D-01 Y=-3.830504008025D+02 DE=-2.97D-05 F= -3.60D-05
     ILin= 4 X=1.700D+00 Y=-3.830504321161D+02 DE=-6.10D-05 F= -3.35D-05
     ILin= 5 X=3.400D+00 Y=-3.830504851473D+02 DE=-1.14D-04 F= -2.88D-05
     ILin= 6 X=6.800D+00 Y=-3.830505672121D+02 DE=-1.96D-04 F= -1.94D-05
     ILin= 7 X=1.360D+01 Y=-3.830506353368D+02 DE=-2.64D-04 F= -6.05D-07
     ILin= 8 X=2.720D+01 Y=-3.830503874536D+02 DE=-1.64D-05 F=  3.71D-05
     An  expanding polynomial of degree  8 produced 13.8179
     Minimum is close to point  7 DX=  2.18D-01 DF= -5.85D-08 DXR=  1.58D-02 DFR=  2.21D-04 which will be used.
 Iteration  30 EE= -383.050635336832     Delta-E=       -0.000264250615 Grad=5.461D-02 Max rot=    0.8719 deg.
 Gradient too large for Newton-Raphson -- use scaled steepest descent instead.
 Alpha Gap=     5.591 HL deriv= 4.11D-05
     ILin= 1 X=0.000D+00 Y=-3.830506353368D+02 DE= 0.00D+00 F= -5.54D-04
     ILin= 2 X=1.400D+00 Y=-3.830481961408D+02 DE= 2.44D-03 F=  4.04D-03
     Reject lnstep minimum 8.540D-02 FVal=-3.830506520063D+02 Lims=  0.00D+00  1.40D+00
     ILin= 3 X=8.540D-02 Y=-3.830506706966D+02 DE=-3.54D-05 F= -2.74D-04
     A contracting polynomial of degree  3 produced  0.1689
 Iteration  31 EE= -383.050682138032     Delta-E=       -0.000046801200 Grad=1.747D-02 Max rot=    0.2071 deg.
 Gradient too large for Newton-Raphson -- use scaled steepest descent instead.
 Alpha Gap=     5.591 HL deriv= 3.73D-05
     ILin= 1 X=0.000D+00 Y=-3.830506821380D+02 DE= 0.00D+00 F= -6.24D-05
     ILin= 2 X=1.380D+01 Y=-3.830445766226D+02 DE= 6.11D-03 F=  9.47D-04
     ILin= 3 X=6.900D+00 Y=-3.830493708641D+02 DE= 1.31D-03 F=  4.42D-04
     ILin= 4 X=3.500D+00 Y=-3.830504522837D+02 DE= 2.30D-04 F=  1.94D-04
     ILin= 5 X=1.700D+00 Y=-3.830506824245D+02 DE=-2.87D-07 F=  6.20D-05
     A contracting polynomial of degree  5 produced  0.8523
 Iteration  32 EE= -383.050708709317     Delta-E=       -0.000026571285 Grad=3.390D-02 Max rot=    0.5405 deg.
 Gradient too large for Newton-Raphson -- use scaled steepest descent instead.
 Alpha Gap=     5.591 HL deriv= 4.86D-05
     ILin= 1 X=0.000D+00 Y=-3.830507087093D+02 DE= 0.00D+00 F= -2.03D-04
     ILin= 2 X=4.000D-01 Y=-3.830506981593D+02 DE= 1.06D-05 F=  2.56D-04
     Reject lnstep minimum 1.977D-01 FVal=-3.830507607497D+02 Lims=  0.00D+00  4.00D-01
     ILin= 3 X=2.000D-01 Y=-3.830507263985D+02 DE=-1.77D-05 F=  2.64D-05
     A contracting polynomial of degree  3 produced  0.1770
 Iteration  33 EE= -383.050726701402     Delta-E=       -0.000017992085 Grad=1.433D-02 Max rot=    0.2075 deg.
 Gradient too large for Newton-Raphson -- use scaled steepest descent instead.
 Alpha Gap=     5.591 HL deriv= 3.86D-05
     ILin= 1 X=0.000D+00 Y=-3.830507267014D+02 DE= 0.00D+00 F= -3.40D-05
     ILin= 2 X=9.000D-01 Y=-3.830507396557D+02 DE=-1.30D-05 F=  5.22D-06
     Accept linear search using points  1 and  2.
     An  expanding polynomial of degree  2 produced  0.7540
 Iteration  34 EE= -383.050739953126     Delta-E=       -0.000013251724 Grad=2.600D-02 Max rot=    0.4147 deg.
 Gradient too large for Newton-Raphson -- use scaled steepest descent instead.
 Alpha Gap=     5.591 HL deriv= 3.51D-05
     ILin= 1 X=0.000D+00 Y=-3.830507399531D+02 DE= 0.00D+00 F= -1.14D-04
     ILin= 2 X=4.000D-01 Y=-3.830507365322D+02 DE= 3.42D-06 F=  1.31D-04
     Reject lnstep minimum 1.986D-01 FVal=-3.830507687984D+02 Lims=  0.00D+00  4.00D-01
     ILin= 3 X=2.000D-01 Y=-3.830507504724D+02 DE=-1.05D-05 F=  8.55D-06
     A contracting polynomial of degree  3 produced  0.1860
     Minimum is close to point  3 DX= -1.40D-02 DF= -5.98D-08 DXR=  7.52D-02 DFR=  5.69D-03 which will be used.
 Iteration  35 EE= -383.050750472448     Delta-E=       -0.000010519322 Grad=1.425D-02 Max rot=    0.2030 deg.
 Gradient too large for Newton-Raphson -- use scaled steepest descent instead.
 Alpha Gap=     5.591 HL deriv= 3.38D-05
     ILin= 1 X=0.000D+00 Y=-3.830507504724D+02 DE= 0.00D+00 F= -3.10D-05
     ILin= 2 X=8.000D-01 Y=-3.830507528335D+02 DE=-2.36D-06 F=  2.51D-05
     Accept linear search using points  1 and  2.
     An  expanding polynomial of degree  2 produced  0.4295
 Iteration  36 EE= -383.050757320318     Delta-E=       -0.000006847870 Grad=1.869D-02 Max rot=    0.2820 deg.
 Gradient too large for Newton-Raphson -- use scaled steepest descent instead.
 Alpha Gap=     5.591 HL deriv= 3.81D-05
     ILin= 1 X=0.000D+00 Y=-3.830507573203D+02 DE= 0.00D+00 F= -5.43D-05
     ILin= 2 X=3.000D-01 Y=-3.830507629192D+02 DE=-5.60D-06 F=  1.70D-05
     Accept linear search using points  1 and  2.
     An  expanding polynomial of degree  2 produced  0.1456
 Iteration  37 EE= -383.050762709088     Delta-E=       -0.000005388770 Grad=1.195D-02 Max rot=    0.2044 deg.
 Gradient too large for Newton-Raphson -- use scaled steepest descent instead.
 Alpha Gap=     5.591 HL deriv= 3.56D-05
     ILin= 1 X=0.000D+00 Y=-3.830507627091D+02 DE= 0.00D+00 F= -1.85D-05
     ILin= 2 X=4.000D-01 Y=-3.830507699544D+02 DE=-7.25D-06 F= -1.77D-05
     ILin= 3 X=9.000D-01 Y=-3.830507785903D+02 DE=-1.59D-05 F= -1.68D-05
     ILin= 4 X=1.700D+00 Y=-3.830507914350D+02 DE=-2.87D-05 F= -1.53D-05
     ILin= 5 X=3.400D+00 Y=-3.830508147552D+02 DE=-5.20D-05 F= -1.21D-05
     ILin= 6 X=6.900D+00 Y=-3.830508457437D+02 DE=-8.30D-05 F= -5.58D-06
     ILin= 7 X=1.370D+01 Y=-3.830508404245D+02 DE=-7.77D-05 F=  7.14D-06
     An  expanding polynomial of degree  7 produced  9.8825
 Iteration  38 EE= -383.050854063610     Delta-E=       -0.000091354522 Grad=2.790D-02 Max rot=    0.4578 deg.
 Gradient too large for Newton-Raphson -- use scaled steepest descent instead.
 Alpha Gap=     5.591 HL deriv= 1.51D-05
     ILin= 1 X=0.000D+00 Y=-3.830508540636D+02 DE= 0.00D+00 F= -1.48D-04
     ILin= 2 X=1.200D+00 Y=-3.830504502425D+02 DE= 4.04D-04 F=  8.21D-04
     Reject lnstep minimum 1.318D-01 FVal=-3.830508620898D+02 Lims=  0.00D+00  1.20D+00
     ILin= 3 X=1.000D-01 Y=-3.830508648346D+02 DE=-1.08D-05 F= -6.73D-05
     A contracting polynomial of degree  3 produced  0.1834
 Iteration  39 EE= -383.050867640519     Delta-E=       -0.000013576909 Grad=1.269D-02 Max rot=    0.1869 deg.
 Gradient too large for Newton-Raphson -- use scaled steepest descent instead.
 Alpha Gap=     5.591 HL deriv= 2.66D-05
     ILin= 1 X=0.000D+00 Y=-3.830508676405D+02 DE= 0.00D+00 F= -2.85D-05
     ILin= 2 X=9.900D+00 Y=-3.830488765250D+02 DE= 1.99D-03 F=  4.31D-04
     ILin= 3 X=4.900D+00 Y=-3.830504504474D+02 DE= 4.17D-04 F=  1.99D-04
     ILin= 4 X=2.500D+00 Y=-3.830507939669D+02 DE= 7.37D-05 F=  8.75D-05
     ILin= 5 X=1.200D+00 Y=-3.830508684642D+02 DE=-8.24D-07 F=  2.71D-05
     A contracting polynomial of degree  5 produced  0.6148
 Iteration  40 EE= -383.050876408281     Delta-E=       -0.000008767761 Grad=2.023D-02 Max rot=    0.3322 deg.
 Gradient too large for Newton-Raphson -- use scaled steepest descent instead.
 Alpha Gap=     5.591 HL deriv= 3.14D-05
     ILin= 1 X=0.000D+00 Y=-3.830508764083D+02 DE= 0.00D+00 F= -7.30D-05
     ILin= 2 X=3.000D-01 Y=-3.830508813353D+02 DE=-4.93D-06 F=  4.01D-05
     Accept linear search using points  1 and  2.
     An  expanding polynomial of degree  2 produced  0.1478
 Iteration  41 EE= -383.050883074371     Delta-E=       -0.000006666091 Grad=1.025D-02 Max rot=    0.1866 deg.
 Gradient too large for Newton-Raphson -- use scaled steepest descent instead.
 Alpha Gap=     5.591 HL deriv= 3.14D-05
     ILin= 1 X=0.000D+00 Y=-3.830508830744D+02 DE= 0.00D+00 F= -1.58D-05
     ILin= 2 X=6.000D-01 Y=-3.830508919337D+02 DE=-8.86D-06 F= -1.37D-05
     ILin= 3 X=1.200D+00 Y=-3.830508995483D+02 DE=-1.65D-05 F= -1.17D-05
     ILin= 4 X=2.500D+00 Y=-3.830509117764D+02 DE=-2.87D-05 F= -7.16D-06
     ILin= 5 X=4.900D+00 Y=-3.830509189993D+02 DE=-3.59D-05 F=  1.14D-06
     ILin= 6 X=9.800D+00 Y=-3.830508719058D+02 DE= 1.12D-05 F=  1.81D-05
     An  expanding polynomial of degree  6 produced  4.5704
     Minimum is close to point  5 DX= -3.30D-01 DF= -1.88D-07 DXR=  7.21D-02 DFR=  5.23D-03 which will be used.
 Iteration  42 EE= -383.050918999334     Delta-E=       -0.000035924963 Grad=2.047D-02 Max rot=    0.1877 deg.
 Gradient too large for Newton-Raphson -- use scaled steepest descent instead.
 Alpha Gap=     5.591 HL deriv= 2.76D-06
     ILin= 1 X=0.000D+00 Y=-3.830509189993D+02 DE= 0.00D+00 F= -1.03D-04
     ILin= 2 X=8.000D-01 Y=-3.830508784667D+02 DE= 4.05D-05 F=  2.04D-04
     Reject lnstep minimum 3.049D-01 FVal=-3.830509390702D+02 Lims=  0.00D+00  8.00D-01
     ILin= 3 X=3.000D-01 Y=-3.830509325311D+02 DE=-1.35D-05 F=  1.24D-05
     A contracting polynomial of degree  3 produced  0.2677
 Iteration  43 EE= -383.050932730389     Delta-E=       -0.000013731055 Grad=1.120D-02 Max rot=    0.1759 deg.
 Gradient too large for Newton-Raphson -- use scaled steepest descent instead.
 Alpha Gap=     5.591 HL deriv= 3.36D-05
     ILin= 1 X=0.000D+00 Y=-3.830509327304D+02 DE= 0.00D+00 F= -1.93D-05
     ILin= 2 X=4.600D+00 Y=-3.830504965896D+02 DE= 4.36D-04 F=  2.09D-04
     ILin= 3 X=2.300D+00 Y=-3.830508459009D+02 DE= 8.68D-05 F=  9.48D-05
     ILin= 4 X=1.100D+00 Y=-3.830509239513D+02 DE= 8.78D-06 F=  3.53D-05
     Reject lnstep minimum 3.676D-01 FVal=-3.830509359259D+02 Lims=  0.00D+00  2.30D+00
     ILin= 5 X=4.000D-01 Y=-3.830509364846D+02 DE=-3.75D-06 F=  5.38D-07
     A contracting polynomial of degree  5 produced  0.3892
     Minimum is close to point  5 DX= -1.08D-02 DF= -2.92D-09 DXR=  2.79D-02 DFR=  7.78D-04 which will be used.
 Iteration  44 EE= -383.050936484564     Delta-E=       -0.000003754175 Grad=1.367D-02 Max rot=    0.2172 deg.
 Gradient too large for Newton-Raphson -- use scaled steepest descent instead.
 Alpha Gap=     5.591 HL deriv= 3.09D-05
     ILin= 1 X=0.000D+00 Y=-3.830509364846D+02 DE= 0.00D+00 F= -2.86D-05
     ILin= 2 X=3.000D-01 Y=-3.830509393829D+02 DE=-2.90D-06 F=  9.23D-06
     Accept linear search using points  1 and  2.
     An  expanding polynomial of degree  2 produced  0.1458
 Iteration  45 EE= -383.050939308912     Delta-E=       -0.000002824348 Grad=8.906D-03 Max rot=    0.1722 deg.
 QCNR:  CnvC1=6.25D-09 CnvC2=6.25D-08
 LinEq1:  Iter=  0 NonCon=     1 RMS=6.38D-04 Max=1.29D-02 NDo=     1
 AX will form     1 AO Fock derivatives at one time.
 LinEq1:  Iter=  1 NonCon=     1 RMS=4.30D-04 Max=8.56D-03 NDo=     1
 LinEq1:  Iter=  2 NonCon=     1 RMS=3.87D-04 Max=3.58D-03 NDo=     1
 LinEq1:  Iter=  3 NonCon=     1 RMS=1.87D-04 Max=2.47D-03 NDo=     1
 LinEq1:  Iter=  4 NonCon=     1 RMS=1.95D-04 Max=2.67D-03 NDo=     1
 LinEq1:  Iter=  5 NonCon=     1 RMS=1.02D-04 Max=1.21D-03 NDo=     1
 LinEq1:  Iter=  6 NonCon=     1 RMS=5.18D-05 Max=5.40D-04 NDo=     1
 LinEq1:  Iter=  7 NonCon=     1 RMS=1.71D-05 Max=2.06D-04 NDo=     1
 LinEq1:  Iter=  8 NonCon=     1 RMS=1.28D-05 Max=1.78D-04 NDo=     1
 LinEq1:  Iter=  9 NonCon=     1 RMS=6.30D-06 Max=6.81D-05 NDo=     1
 LinEq1:  Iter= 10 NonCon=     1 RMS=1.45D-06 Max=1.63D-05 NDo=     1
 LinEq1:  Iter= 11 NonCon=     1 RMS=3.60D-07 Max=4.65D-06 NDo=     1
 LinEq1:  Iter= 12 NonCon=     1 RMS=5.02D-08 Max=6.04D-07 NDo=     1
 LinEq1:  Iter= 13 NonCon=     1 RMS=4.87D-09 Max=6.29D-08 NDo=     1
 LinEq1:  Iter= 14 NonCon=     0 RMS=6.33D-10 Max=4.64D-09 NDo=     1
 Linear equations converged to 6.253D-09 6.253D-08 after    14 iterations.
 Angle between quadratic step and gradient=  32.02 degrees.
     ILin= 1 X=0.000D+00 Y=-3.830509393089D+02 DE= 0.00D+00 F= -5.78D-04
     ILin= 2 X=1.000D+00 Y=-3.830512266872D+02 DE=-2.87D-04 F=  5.21D-06
     Accept linear search using points  1 and  2.
     An  expanding polynomial of degree  2 produced  0.9912
     Minimum is close to point  2 DX= -8.85D-03 DF= -2.31D-08 DXR=  8.93D-03 DFR=  8.02D-05 which will be used.
 Iteration  46 EE= -383.051226687197     Delta-E=       -0.000287378285 Grad=8.275D-04 Max rot=    0.0092 deg.
 QCNR:  CnvC1=6.25D-09 CnvC2=6.25D-08
 LinEq1:  Iter=  0 NonCon=     1 RMS=2.86D-05 Max=4.92D-04 NDo=     1
 LinEq1:  Iter=  1 NonCon=     1 RMS=2.34D-05 Max=5.18D-04 NDo=     1
 LinEq1:  Iter=  2 NonCon=     1 RMS=1.92D-05 Max=2.44D-04 NDo=     1
 LinEq1:  Iter=  3 NonCon=     1 RMS=1.34D-05 Max=1.60D-04 NDo=     1
 LinEq1:  Iter=  4 NonCon=     1 RMS=5.76D-06 Max=7.21D-05 NDo=     1
 LinEq1:  Iter=  5 NonCon=     1 RMS=1.79D-06 Max=2.47D-05 NDo=     1
 LinEq1:  Iter=  6 NonCon=     1 RMS=1.48D-06 Max=1.65D-05 NDo=     1
 LinEq1:  Iter=  7 NonCon=     1 RMS=1.73D-06 Max=1.92D-05 NDo=     1
 LinEq1:  Iter=  8 NonCon=     1 RMS=6.69D-07 Max=7.48D-06 NDo=     1
 LinEq1:  Iter=  9 NonCon=     1 RMS=1.33D-07 Max=1.67D-06 NDo=     1
 LinEq1:  Iter= 10 NonCon=     1 RMS=2.77D-08 Max=3.29D-07 NDo=     1
 LinEq1:  Iter= 11 NonCon=     0 RMS=5.45D-09 Max=5.69D-08 NDo=     1
 Linear equations converged to 6.253D-09 6.253D-08 after    11 iterations.
 Angle between quadratic step and gradient=  60.37 degrees.
     ILin= 1 X=0.000D+00 Y=-3.830512266872D+02 DE= 0.00D+00 F= -3.76D-07
     ILin= 2 X=1.000D+00 Y=-3.830512268752D+02 DE=-1.88D-07 F= -1.94D-10
     Reject lnstep minimum 1.001D+00 FVal=-3.830512268752D+02 Lims=  0.00D+00  1.00D+00
     ILin= 3 X=2.000D+00 Y=-3.830512266877D+02 DE=-5.18D-10 F=  3.75D-07
     An  expanding polynomial of degree  3 produced  1.0007
     Minimum is close to point  2 DX=  6.89D-04 DF=  0.00D+00 DXR=  6.88D-04 DFR=  0.00D+00 which will be used.
 Iteration  47 EE= -383.051226875221     Delta-E=       -0.000000188024 Grad=2.480D-07 Max rot=    0.0000 deg.
 Error on total polarization charges =  0.05337
 Rotation gradient small -- convergence achieved.
 SCF Done:  E(RPBE-PBE) =  -383.051226875     a.u. after   47 cycles
            Convg  =    0.2480D-06                   172 Fock formations.
              S**2 =  0.0000                  -V/T =  2.2180
 SMD-CDS (non-electrostatic) energy       (kcal/mol) =      10.05
 (included in total energy above)
 Leave Link  508 at Thu Feb  2 09:03:52 2023, MaxMem=  2684354560 cpu:           15417.2 elap:             650.6
 (Enter /home/hp/opt/gaussian/g16/l701.exe)
 ... and contract with generalized density number  0.
 Compute integral first derivatives.
 R6Disp: Adding Grimme-D3 dispersion energy 1st derivatives to the gradient.
   1 Symmetry operations used in ECPInt.
 ECPInt:  NShTT=     595 NPrTT=    2498 LenC2=     569 LenP2D=    1775.
 LDataN:  DoStor=T MaxTD1= 6 Len=  172
 D1PCM: PCM CHGder 1st derivatives, ID1Alg=3 FixD1E=F DoIter=F DoCFld=F I1PDM=0.
 GePol: Maximum number of non-zero 1st derivatives   =     257
 Leave Link  701 at Thu Feb  2 09:04:05 2023, MaxMem=  2684354560 cpu:             299.4 elap:              12.6
 (Enter /home/hp/opt/gaussian/g16/l702.exe)
 L702 exits ... SP integral derivatives will be done elsewhere.
 Leave Link  702 at Thu Feb  2 09:04:06 2023, MaxMem=  2684354560 cpu:               7.7 elap:               0.4
 (Enter /home/hp/opt/gaussian/g16/l703.exe)
 Integral derivatives from FoFJK, PRISM(SPDF).
 Compute integral first derivatives, UseDBF=F ICtDFT=           0.
 Calling FoFJK, ICntrl=      2527 FMM=F ISym2X=0 I1Cent= 0 IOpClX= 0 NMat=1 NMatS=1 NMatT=0.
 FoFJK:  IHMeth= 1 ICntrl=    2527 DoSepK=F KAlg= 0 I1Cent=           0 FoldK=F
 IRaf=         0 NMat=       1 IRICut=       1 DoRegI=T DoRafI=F ISym2E= 0 IDoP0=0 IntGTp=1.
 FoFCou: FMM=F IPFlag=           0 FMFlag=      100000 FMFlg1=         800
         NFxFlg=           0 DoJE=F BraDBF=F KetDBF=F FulRan=T
         wScrn=  0.000000 ICntrl=      2527 IOpCl=  0 I1Cent=           0 NGrid=           0
         NMat0=    1 NMatS0=      1 NMatT0=    0 NMatD0=    1 NMtDS0=    0 NMtDT0=    0
 Symmetry not used in FoFCou.
 Leave Link  703 at Thu Feb  2 09:04:12 2023, MaxMem=  2684354560 cpu:             113.2 elap:               6.3
 (Enter /home/hp/opt/gaussian/g16/l716.exe)
 Dipole        =-6.68167352D-02 5.19642986D-01 3.90965989D+00
 -------------------------------------------------------------------
 Center     Atomic                   Forces (Hartrees/Bohr)
 Number     Number              X              Y              Z
 -------------------------------------------------------------------
      1        6          -0.005319055   -0.033966540    0.029624307
      2        7           0.002539528    0.016627632   -0.011998133
      3        6           0.004058960    0.037067455    0.019802654
      4        7          -0.002339487   -0.020734016   -0.008019090
      5       29           0.001060054    0.001005470   -0.029409737
 -------------------------------------------------------------------
 Cartesian Forces:  Max     0.037067455 RMS     0.019383606
 Leave Link  716 at Thu Feb  2 09:04:13 2023, MaxMem=  2684354560 cpu:               6.6 elap:               0.4
 (Enter /home/hp/opt/gaussian/g16/l103.exe)

 GradGradGradGradGradGradGradGradGradGradGradGradGradGradGradGradGradGrad
 Berny optimization.
 Using GEDIIS/GDIIS optimizer.
 FormGI is forming the generalized inverse of G from B-inverse, IUseBI=4.
 Internal  Forces:  Max     0.024029133 RMS     0.016489776
 Search for a local minimum.
 Step number   3 out of a maximum of   20
 All quantities printed in internal units (Hartrees-Bohrs-Radians)
 RMS Force = .16490D-01 SwitMx=.10000D-02 MixMth= 1
 Mixed Optimization -- RFO/linear search
 Update second derivatives using D2CorX and points    2    3
 DE= -2.04D-02 DEPred=-2.39D-02 R= 8.51D-01
 TightC=F SS=  1.41D+00  RLast= 5.05D-01 DXNew= 8.4853D-01 1.5136D+00
 Trust test= 8.51D-01 RLast= 5.05D-01 DXMaxT set to 8.49D-01
 The second derivative matrix:
                          R1        R2        R3        R4        A1
           R1           1.07831
           R2           0.02289   0.01157
           R3          -0.04771   0.02411   1.06546
           R4           0.00575   0.01901   0.01217   0.02795
           A1           0.01974   0.01431   0.02172   0.00964   0.01836
           A2          -0.00253  -0.00475  -0.00297  -0.00136  -0.00525
           A3           0.00357  -0.00101   0.00545  -0.00297  -0.00459
           A4           0.00113  -0.00084   0.00150  -0.00040  -0.00168
           A5           0.00407   0.00026   0.00422  -0.00085  -0.00086
                          A2        A3        A4        A5
           A2           0.02226
           A3           0.00158   0.02217
           A4          -0.00104  -0.00028   0.01408
           A5           0.00003  -0.00061  -0.00234   0.01056
 ITU=  1  1  0
 Use linear search instead of GDIIS.
     Eigenvalues ---   -0.00410   0.00853   0.01097   0.01549   0.02094
     Eigenvalues ---    0.02320   0.04966   1.02600   1.12004
 Eigenvalue     1 is  -4.10D-03 should be greater than     0.000000 Eigenvector:
                          R2        R4        A1        A3        A2
   1                   -0.83989   0.39311   0.35581   0.07687  -0.06295
                          A5        R1        R3        A4
   1                    0.05837   0.00886   0.00682   0.00657
 RFO step:  Lambda=-2.15293732D-02 EMin=-4.09971145D-03
 Quartic linear search produced a step of  1.39584.
 Maximum step size (   0.849) exceeded in Quadratic search.
    -- Step size scaled by   0.844
 Iteration  1 RMS(Cart)=  0.14528824 RMS(Int)=  0.29111065
 Iteration  2 RMS(Cart)=  0.16981816 RMS(Int)=  0.20195739
 Iteration  3 RMS(Cart)=  0.16650227 RMS(Int)=  0.11633691
 Iteration  4 RMS(Cart)=  0.12078791 RMS(Int)=  0.04423043
 Iteration  5 RMS(Cart)=  0.05134071 RMS(Int)=  0.00018363
 Iteration  6 RMS(Cart)=  0.00003738 RMS(Int)=  0.00000008
 Iteration  7 RMS(Cart)=  0.00000007 RMS(Int)=  0.00000000
 ITry= 1 IFail=0 DXMaxC= 1.41D+00 DCOld= 1.00D+10 DXMaxT= 8.49D-01 DXLimC= 3.00D+00 Rises=F
 Variable       Old X    -DE/DX   Delta X   Delta X   Delta X     New X
                                 (Linear)    (Quad)   (Total)
    R1        2.21101   0.02059  -0.00174   0.02369   0.02195   2.23297
    R2        3.87854  -0.02385  -0.18449  -0.68248  -0.86698   3.01156
    R3        2.21076   0.02230  -0.00289   0.02620   0.02331   2.23407
    R4        3.74474  -0.01880  -0.52223   0.38926  -0.13297   3.61177
    A1        2.39572   0.02403   0.43156   0.31334   0.74491   3.14063
    A2        3.10052  -0.00366  -0.02584  -0.04961  -0.07545   3.02507
    A3        3.09402  -0.00358  -0.04449   0.02249  -0.02200   3.07202
    A4        3.16623  -0.00005   0.01753  -0.01223   0.00529   3.17152
    A5        3.15704  -0.00018  -0.00082   0.01211   0.01129   3.16833
         Item               Value     Threshold  Converged?
 Maximum Force            0.024029     0.000450     NO 
 RMS     Force            0.016490     0.000300     NO 
 Maximum Displacement     1.411377     0.001800     NO 
 RMS     Displacement     0.587462     0.001200     NO 
 Predicted change in Energy=-4.038274D-02
 Lowest energy point so far.  Saving SCF results.
 GradGradGradGradGradGradGradGradGradGradGradGradGradGradGradGradGradGrad

 Leave Link  103 at Thu Feb  2 09:04:57 2023, MaxMem=  2684354560 cpu:             828.6 elap:              43.9
 (Enter /home/hp/opt/gaussian/g16/l202.exe)
                          Input orientation:                          
 ---------------------------------------------------------------------
 Center     Atomic      Atomic             Coordinates (Angstroms)
 Number     Number       Type             X           Y           Z
 ---------------------------------------------------------------------
      1          6           0        0.240515    1.524918   -1.421295
      2          7           0        0.393448    2.663803   -1.696634
      3          6           0       -0.214566   -1.925248   -1.004523
      4          7           0       -0.364449   -3.096429   -0.945253
      5         29           0        0.033669   -0.043946   -1.232623
 ---------------------------------------------------------------------
                    Distance matrix (angstroms):
                    1          2          3          4          5
     1  C    0.000000
     2  N    1.181634   0.000000
     3  C    3.504916   4.680607   0.000000
     4  N    4.685023   5.858264   1.182220   0.000000
     5  Cu   1.593648   2.770677   1.911268   3.091720   0.000000
 Symmetry turned off by external request.
 Stoichiometry    C2CuN2(1-)
 Framework group  C1[X(C2CuN2)]
 Deg. of freedom     9
 Full point group                 C1      NOp   1
 Rotational constants (GHZ):        1954.9880893           1.6058168           1.6044991
 Leave Link  202 at Thu Feb  2 09:04:57 2023, MaxMem=  2684354560 cpu:              10.4 elap:               0.5
 (Enter /home/hp/opt/gaussian/g16/l301.exe)
 Basis read from rwf:  (5D, 7F)
 Pseudo-potential data read from rwf file.
   108 basis functions,   193 primitive gaussians,   115 cartesian basis functions
    23 alpha electrons       23 beta electrons
       nuclear repulsion energy       174.5464088591 Hartrees.
 IExCor= 1009 DFT=T Ex=PBE Corr=PBE ExCW=0 ScaHFX=  0.000000
 ScaDFX=  1.000000  1.000000  1.000000  1.000000 ScalE2=  1.000000  1.000000
 IRadAn=      5 IRanWt=     -1 IRanGd=            0 ICorTp=0 IEmpDi=131
 NAtoms=    5 NActive=    5 NUniq=    5 SFac= 1.00D+00 NAtFMM=   60 NAOKFM=F Big=F
 Integral buffers will be    131072 words long.
 Raffenetti 2 integral format.
 Two-electron integral symmetry is turned off.
 R6Disp:  Grimme-D3 Dispersion energy=       -0.0011509002 Hartrees.
 Nuclear repulsion after empirical dispersion term =      174.5452579589 Hartrees.
 No density basis found on file   724.
 ------------------------------------------------------------------------------
 Polarizable Continuum Model (PCM)
 =================================
 Model                : PCM.
 Atomic radii         : SMD-Coulomb.
 Polarization charges : Total charges.
 Charge compensation  : None.
 Solution method      : Matrix inversion.
 Cavity type          : VdW (van der Waals Surface) (Alpha=1.000).
 Cavity algorithm     : GePol (No added spheres)
                        Default sphere list used, NSphG=    5.
                        Lebedev-Laikov grids with approx.  5.0 points / Ang**2.
                        Smoothing algorithm: York/Karplus (Gamma=1.0000).
                        Polarization charges: spherical gaussians, with
                                              point-specific exponents (IZeta= 3).
                        Self-potential: point-specific (ISelfS= 7).
                        Self-field    : sphere-specific E.n sum rule (ISelfD= 2).
 1st derivatives      : Analytical E(r).r(x)/FMM algorithm (CHGder, D1EAlg=3).
                        Cavity 1st derivative terms included.
 Solvent              : Water, Eps=  78.355300 Eps(inf)=   1.777849
 ------------------------------------------------------------------------------
 Spheres list:
 ISph  on   Nord     Re0    Alpha      Xe            Ye            Ze
    1   C      1    1.8500  1.000      0.240515      1.524918     -1.421295
    2   N      2    1.8900  1.000      0.393448      2.663803     -1.696634
    3   C      3    1.8500  1.000     -0.214566     -1.925248     -1.004523
    4   N      4    1.8900  1.000     -0.364449     -3.096429     -0.945253
    5  Cu      5    1.4000  1.000      0.033669     -0.043946     -1.232623
 ------------------------------------------------------------------------------
 GePol: Number of generator spheres                  =       5
 GePol: Total number of spheres                      =       5
 GePol: Number of exposed spheres                    =       5 (100.00%)
 GePol: Number of points                             =     860
 GePol: Average weight of points                     =       0.13
 GePol: Minimum weight of points                     =   0.12D-05
 GePol: Maximum weight of points                     =    0.18656
 GePol: Number of points with low weight             =      20
 GePol: Fraction of low-weight points (<1% of avg)   =       2.33%
 GePol: Cavity surface area                          =    110.680 Ang**2
 GePol: Cavity volume                                =     82.029 Ang**3
 ------------------------------------------------------------------------------
 Atomic radii for non-electrostatic terms: SMD-CDS.
 ------------------------------------------------------------------------------
 PCM non-electrostatic energy =         0.0153510520 Hartrees.
 Nuclear repulsion after PCM non-electrostatic terms =      174.5606090109 Hartrees.
 Leave Link  301 at Thu Feb  2 09:04:58 2023, MaxMem=  2684354560 cpu:              10.2 elap:               0.6
 (Enter /home/hp/opt/gaussian/g16/l302.exe)
 NPDir=0 NMtPBC=     1 NCelOv=     1 NCel=       1 NClECP=     1 NCelD=      1
         NCelK=      1 NCelE2=     1 NClLst=     1 CellRange=     0.0.
 One-electron integrals computed using PRISM.
   1 Symmetry operations used in ECPInt.
 ECPInt:  NShTT=     595 NPrTT=    2498 LenC2=     573 LenP2D=    1821.
 LDataN:  DoStor=T MaxTD1= 5 Len=  102
 NBasis=   108 RedAO= T EigKep=  8.87D-04  NBF=   108
 NBsUse=   108 1.00D-06 EigRej= -1.00D+00 NBFU=   108
 Precomputing XC quadrature grid using
 IXCGrd= 4 IRadAn=           5 IRanWt=          -1 IRanGd=           0 AccXCQ= 0.00D+00.
 Generated NRdTot=       0 NPtTot=           0 NUsed=           0 NTot=          32
 NSgBfM=   114   114   114   114   114 MxSgAt=     5 MxSgA2=     5.
 Leave Link  302 at Thu Feb  2 09:05:04 2023, MaxMem=  2684354560 cpu:             129.1 elap:               6.2
 (Enter /home/hp/opt/gaussian/g16/l303.exe)
 DipDrv:  MaxL=1.
 Leave Link  303 at Thu Feb  2 09:05:06 2023, MaxMem=  2684354560 cpu:              30.2 elap:               1.5
 (Enter /home/hp/opt/gaussian/g16/l401.exe)
 Initial guess from the checkpoint file:  "CuCN2.chk"
 B after Tr=     0.036967    0.065045   -0.567822
         Rot=    0.999983    0.005169   -0.002569    0.000476 Ang=   0.66 deg.
 Guess basis will be translated and rotated to current coordinates.
 JPrj=2 DoOrth=T DoCkMO=T.
 Generating alternative initial guess.
 ExpMin= 1.00D-02 ExpMax= 6.29D+03 ExpMxC= 9.49D+02 IAcc=3 IRadAn=         5 AccDes= 0.00D+00
 Harris functional with IExCor= 1009 and IRadAn=       5 diagonalized for initial guess.
 HarFok:  IExCor= 1009 AccDes= 0.00D+00 IRadAn=         5 IDoV= 1 UseB2=F ITyADJ=14
 ICtDFT=  3500011 ScaDFX=  1.000000  1.000000  1.000000  1.000000
 FoFCou: FMM=F IPFlag=           0 FMFlag=      100000 FMFlg1=           0
         NFxFlg=           0 DoJE=T BraDBF=F KetDBF=T FulRan=T
         wScrn=  0.000000 ICntrl=       500 IOpCl=  0 I1Cent=   200000004 NGrid=           0
         NMat0=    1 NMatS0=      1 NMatT0=    0 NMatD0=    1 NMtDS0=    0 NMtDT0=    0
 Symmetry not used in FoFCou.
 Harris En= -383.257694118288    
 Leave Link  401 at Thu Feb  2 09:05:18 2023, MaxMem=  2684354560 cpu:             260.8 elap:              12.2
 (Enter /home/hp/opt/gaussian/g16/l508.exe)
 Keep J ints in memory in canonical form, NReq=73590769.
 FoFCou: FMM=F IPFlag=           0 FMFlag=           0 FMFlg1=           0
         NFxFlg=           0 DoJE=F BraDBF=F KetDBF=F FulRan=T
         wScrn=  0.000000 ICntrl=       600 IOpCl=  0 I1Cent=           0 NGrid=           0
         NMat0=    1 NMatS0=   5886 NMatT0=    0 NMatD0=    1 NMtDS0=    0 NMtDT0=    0
 Symmetry not used in FoFCou.
 Two-electron integral symmetry not used.
 Tight linear equation convergence will be used.
 RPBE-PBE wavefunction.
 Quadratic Convergence SCF Method.
 Line search only if initial step raises energy.
 Inv3:  Mode=1 IEnd=     2218800.
 Iteration    1 A*A^-1 deviation from unit magnitude is 3.11D-15 for    202.
 Iteration    1 A*A^-1 deviation from orthogonality  is 1.71D-15 for    456    201.
 Iteration    1 A^-1*A deviation from unit magnitude is 3.11D-15 for    202.
 Iteration    1 A^-1*A deviation from orthogonality  is 1.46D-15 for    276     11.
 Iteration   1 EE= -382.806736243470                                    Grad=8.803D-01 Max rot=    8.4826 deg.
 Gradient too large for Newton-Raphson -- use scaled steepest descent instead.
 Alpha Gap=     6.402 HL deriv= 5.38D-03
     ILin= 1 X=0.000D+00 Y=-3.828067362435D+02 DE= 0.00D+00 F= -2.05D-01
     ILin= 2 X=3.000D-01 Y=-3.828360337969D+02 DE=-2.93D-02 F=  9.64D-03
     ILin= 3 X=6.000D-01 Y=-3.828009708308D+02 DE= 5.77D-03 F=  2.24D-01
     An  expanding polynomial of degree  3 produced  0.2866
     Minimum is close to point  2 DX= -1.34D-02 DF= -6.46D-05 DXR=  4.69D-02 DFR=  2.20D-03 which will be used.
 Iteration   2 EE= -382.836033796937     Delta-E=       -0.029297553467 Grad=8.937D-01 Max rot=    9.0519 deg.
 Gradient too large for Newton-Raphson -- use scaled steepest descent instead.
 Alpha Gap=     6.408 HL deriv= 1.59D-03
     ILin= 1 X=0.000D+00 Y=-3.828360337969D+02 DE= 0.00D+00 F= -1.98D-01
     ILin= 2 X=3.000D-01 Y=-3.828518558222D+02 DE=-1.58D-02 F=  9.28D-02
     Accept linear search using points  1 and  2.
     An  expanding polynomial of degree  2 produced  0.1472
 Iteration   3 EE= -382.854707447306     Delta-E=       -0.018673650368 Grad=4.651D-01 Max rot=    3.4448 deg.
 Gradient too large for Newton-Raphson -- use scaled steepest descent instead.
 Alpha Gap=     6.408 HL deriv= 2.45D-03
     ILin= 1 X=0.000D+00 Y=-3.828547074473D+02 DE= 0.00D+00 F= -6.51D-02
     ILin= 2 X=3.000D-01 Y=-3.828723407985D+02 DE=-1.76D-02 F= -5.25D-02
     ILin= 3 X=6.000D-01 Y=-3.828861841273D+02 DE=-3.15D-02 F= -3.98D-02
     ILin= 4 X=1.100D+00 Y=-3.829008157489D+02 DE=-4.61D-02 F= -1.87D-02
     ILin= 5 X=2.300D+00 Y=-3.828927717245D+02 DE=-3.81D-02 F=  3.21D-02
     An  expanding polynomial of degree  5 produced  1.5418
 Iteration   4 EE= -382.904947508429     Delta-E=       -0.050240061124 Grad=9.550D-01 Max rot=    9.8604 deg.
 Gradient too large for Newton-Raphson -- use scaled steepest descent instead.
 Alpha Gap=     6.409 HL deriv= 4.46D-03
     ILin= 1 X=0.000D+00 Y=-3.829049475084D+02 DE= 0.00D+00 F= -2.08D-01
     ILin= 2 X=5.000D-01 Y=-3.828391252957D+02 DE= 6.58D-02 F=  4.71D-01
     Reject lnstep minimum 2.242D-01 FVal=-3.829566108575D+02 Lims=  0.00D+00  5.00D-01
     ILin= 3 X=2.000D-01 Y=-3.829194109899D+02 DE=-1.45D-02 F=  6.37D-02
     A contracting polynomial of degree  3 produced  0.1532
 Iteration   5 EE= -382.920902476412     Delta-E=       -0.015954967983 Grad=3.580D-01 Max rot=    3.4055 deg.
 Gradient too large for Newton-Raphson -- use scaled steepest descent instead.
 Alpha Gap=     6.409 HL deriv= 2.25D-03
     ILin= 1 X=0.000D+00 Y=-3.829209024764D+02 DE= 0.00D+00 F= -2.96D-02
     ILin= 2 X=1.500D+00 Y=-3.829139350320D+02 DE= 6.97D-03 F=  3.89D-02
     Reject lnstep minimum 5.757D-01 FVal=-3.829264509836D+02 Lims=  0.00D+00  1.50D+00
     ILin= 3 X=6.000D-01 Y=-3.829304589493D+02 DE=-9.56D-03 F= -2.21D-03
     A contracting polynomial of degree  3 produced  0.6484
     Minimum is close to point  3 DX=  4.84D-02 DF= -5.35D-05 DXR=  7.46D-02 DFR=  5.60D-03 which will be used.
 Iteration   6 EE= -382.930458949313     Delta-E=       -0.009556472900 Grad=5.906D-01 Max rot=    5.7607 deg.
 Gradient too large for Newton-Raphson -- use scaled steepest descent instead.
 Alpha Gap=     6.410 HL deriv= 2.77D-03
     ILin= 1 X=0.000D+00 Y=-3.829304589493D+02 DE= 0.00D+00 F= -7.49D-02
     ILin= 2 X=3.000D-01 Y=-3.829331009257D+02 DE=-2.64D-03 F=  5.72D-02
     Accept linear search using points  1 and  2.
     An  expanding polynomial of degree  2 produced  0.1490
 Iteration   7 EE= -382.936724521053     Delta-E=       -0.006265571740 Grad=2.968D-01 Max rot=    2.8823 deg.
 Gradient too large for Newton-Raphson -- use scaled steepest descent instead.
 Alpha Gap=     6.410 HL deriv= 1.75D-03
     ILin= 1 X=0.000D+00 Y=-3.829367245211D+02 DE= 0.00D+00 F= -1.72D-02
     ILin= 2 X=6.000D-01 Y=-3.829451921373D+02 DE=-8.47D-03 F= -1.11D-02
     ILin= 3 X=1.300D+00 Y=-3.829504301083D+02 DE=-1.37D-02 F= -3.91D-03
     ILin= 4 X=2.600D+00 Y=-3.829468888919D+02 DE=-1.02D-02 F=  9.36D-03
     An  expanding polynomial of degree  4 produced  1.6832
 Iteration   8 EE= -382.951179575697     Delta-E=       -0.014455054644 Grad=8.371D-01 Max rot=    7.5612 deg.
 Gradient too large for Newton-Raphson -- use scaled steepest descent instead.
 Alpha Gap=     6.413 HL deriv= 6.16D-03
     ILin= 1 X=0.000D+00 Y=-3.829511795757D+02 DE= 0.00D+00 F= -1.53D-01
     ILin= 2 X=5.000D-01 Y=-3.828934901645D+02 DE= 5.77D-02 F=  3.84D-01
     Reject lnstep minimum 2.210D-01 FVal=-3.829890882746D+02 Lims=  0.00D+00  5.00D-01
     ILin= 3 X=2.000D-01 Y=-3.829603331791D+02 DE=-9.15D-03 F=  6.17D-02
     A contracting polynomial of degree  3 produced  0.1426
 Iteration   9 EE= -382.962103893288     Delta-E=       -0.010924317591 Grad=2.529D-01 Max rot=    2.7644 deg.
 Gradient too large for Newton-Raphson -- use scaled steepest descent instead.
 Alpha Gap=     6.413 HL deriv= 1.75D-03
     ILin= 1 X=0.000D+00 Y=-3.829621038933D+02 DE= 0.00D+00 F= -1.18D-02
     ILin= 2 X=1.700D+00 Y=-3.829660856411D+02 DE=-3.98D-03 F=  7.09D-03
     Accept linear search using points  1 and  2.
     An  expanding polynomial of degree  2 produced  1.2427
 Iteration  10 EE= -382.968166687528     Delta-E=       -0.006062794240 Grad=6.783D-01 Max rot=    5.3689 deg.
 Gradient too large for Newton-Raphson -- use scaled steepest descent instead.
 Alpha Gap=     6.411 HL deriv= 5.61D-03
     ILin= 1 X=0.000D+00 Y=-3.829681666875D+02 DE= 0.00D+00 F= -9.21D-02
     ILin= 2 X=4.000D-01 Y=-3.829560967418D+02 DE= 1.21D-02 F=  1.52D-01
     Reject lnstep minimum 1.949D-01 FVal=-3.829924556001D+02 Lims=  0.00D+00  4.00D-01
     ILin= 3 X=2.000D-01 Y=-3.829743564918D+02 DE=-6.19D-03 F=  3.02D-02
     A contracting polynomial of degree  3 produced  0.1506
 Iteration  11 EE= -382.975101519127     Delta-E=       -0.006934831599 Grad=2.552D-01 Max rot=    2.8946 deg.
 Gradient too large for Newton-Raphson -- use scaled steepest descent instead.
 Alpha Gap=     6.412 HL deriv= 1.82D-03
     ILin= 1 X=0.000D+00 Y=-3.829751015191D+02 DE= 0.00D+00 F= -1.05D-02
     ILin= 2 X=1.200D+00 Y=-3.829748871522D+02 DE= 2.14D-04 F=  1.09D-02
     Reject lnstep minimum 5.870D-01 FVal=-3.829776675034D+02 Lims=  0.00D+00  1.20D+00
     ILin= 3 X=6.000D-01 Y=-3.829782006870D+02 DE=-3.10D-03 F=  1.79D-04
     A contracting polynomial of degree  3 produced  0.5900
     Minimum is close to point  3 DX= -1.00D-02 DF= -8.96D-07 DXR=  1.70D-02 DFR=  2.89D-04 which will be used.
 Iteration  12 EE= -382.978200686953     Delta-E=       -0.003099167826 Grad=3.748D-01 Max rot=    3.2111 deg.
 Gradient too large for Newton-Raphson -- use scaled steepest descent instead.
 Alpha Gap=     6.415 HL deriv= 2.90D-03
     ILin= 1 X=0.000D+00 Y=-3.829782006870D+02 DE= 0.00D+00 F= -3.12D-02
     ILin= 2 X=3.000D-01 Y=-3.829796188327D+02 DE=-1.42D-03 F=  2.17D-02
     Accept linear search using points  1 and  2.
     An  expanding polynomial of degree  2 produced  0.1486
 Iteration  13 EE= -382.980888909727     Delta-E=       -0.002688222774 Grad=2.125D-01 Max rot=    2.4793 deg.
 Gradient too large for Newton-Raphson -- use scaled steepest descent instead.
 Alpha Gap=     6.414 HL deriv= 1.36D-03
     ILin= 1 X=0.000D+00 Y=-3.829808889097D+02 DE= 0.00D+00 F= -7.60D-03
     ILin= 2 X=6.000D-01 Y=-3.829845688998D+02 DE=-3.68D-03 F= -4.67D-03
     ILin= 3 X=1.200D+00 Y=-3.829864914914D+02 DE=-5.60D-03 F= -1.74D-03
     ILin= 4 X=2.400D+00 Y=-3.829850643579D+02 DE=-4.18D-03 F=  4.12D-03
     An  expanding polynomial of degree  4 produced  1.5564
 Iteration  14 EE= -382.986801498187     Delta-E=       -0.005912588460 Grad=5.628D-01 Max rot=    4.8041 deg.
 Gradient too large for Newton-Raphson -- use scaled steepest descent instead.
 Alpha Gap=     6.413 HL deriv= 5.52D-03
     ILin= 1 X=0.000D+00 Y=-3.829868014982D+02 DE= 0.00D+00 F= -6.28D-02
     ILin= 2 X=5.000D-01 Y=-3.829672732604D+02 DE= 1.95D-02 F=  1.41D-01
     Reject lnstep minimum 2.246D-01 FVal=-3.830023842645D+02 Lims=  0.00D+00  5.00D-01
     ILin= 3 X=2.000D-01 Y=-3.829912127682D+02 DE=-4.41D-03 F=  1.87D-02
     A contracting polynomial of degree  3 produced  0.1541
 Iteration  15 EE= -382.991641427567     Delta-E=       -0.004839929380 Grad=2.250D-01 Max rot=    2.7653 deg.
 Gradient too large for Newton-Raphson -- use scaled steepest descent instead.
 Alpha Gap=     6.414 HL deriv= 1.76D-03
     ILin= 1 X=0.000D+00 Y=-3.829916414276D+02 DE= 0.00D+00 F= -7.79D-03
     ILin= 2 X=1.600D+00 Y=-3.829831144962D+02 DE= 8.53D-03 F=  1.84D-02
     Reject lnstep minimum 2.882D-01 FVal=-3.829923187721D+02 Lims=  0.00D+00  1.60D+00
     ILin= 3 X=3.000D-01 Y=-3.829932412591D+02 DE=-1.60D-03 F= -2.87D-03
     A contracting polynomial of degree  3 produced  0.4751
 Iteration  16 EE= -382.993492666375     Delta-E=       -0.001851238808 Grad=2.805D-01 Max rot=    2.7748 deg.
 Gradient too large for Newton-Raphson -- use scaled steepest descent instead.
 Alpha Gap=     6.415 HL deriv= 2.37D-03
     ILin= 1 X=0.000D+00 Y=-3.829934926664D+02 DE= 0.00D+00 F= -1.66D-02
     ILin= 2 X=3.000D-01 Y=-3.829945911177D+02 DE=-1.10D-03 F=  9.31D-03
     Accept linear search using points  1 and  2.
     An  expanding polynomial of degree  2 produced  0.1478
 Iteration  17 EE= -382.995006892326     Delta-E=       -0.001514225951 Grad=1.819D-01 Max rot=    2.2435 deg.
 Gradient too large for Newton-Raphson -- use scaled steepest descent instead.
 Alpha Gap=     6.415 HL deriv= 1.08D-03
     ILin= 1 X=0.000D+00 Y=-3.829950068923D+02 DE= 0.00D+00 F= -5.13D-03
     ILin= 2 X=5.000D-01 Y=-3.829972786777D+02 DE=-2.27D-03 F= -3.96D-03
     ILin= 3 X=1.000D+00 Y=-3.829989674058D+02 DE=-3.96D-03 F= -2.79D-03
     ILin= 4 X=1.900D+00 Y=-3.830005376114D+02 DE=-5.53D-03 F= -6.95D-04
     Reject lnstep minimum 4.044D+00 FVal=-3.830010386089D+02 Lims=  1.00D+00  1.90D+00
     ILin= 5 X=3.800D+00 Y=-3.829976470936D+02 DE=-2.64D-03 F=  3.74D-03
     An  expanding polynomial of degree  5 produced  2.1979
 Iteration  18 EE= -383.000641121728     Delta-E=       -0.005634229403 Grad=5.463D-01 Max rot=    4.8715 deg.
 Gradient too large for Newton-Raphson -- use scaled steepest descent instead.
 Alpha Gap=     6.415 HL deriv= 6.41D-03
     ILin= 1 X=0.000D+00 Y=-3.830006411217D+02 DE= 0.00D+00 F= -5.97D-02
     ILin= 2 X=6.000D-01 Y=-3.829647300623D+02 DE= 3.59D-02 F=  1.79D-01
     Reject lnstep minimum 2.335D-01 FVal=-3.830134034173D+02 Lims=  0.00D+00  6.00D-01
     ILin= 3 X=2.000D-01 Y=-3.830046115996D+02 DE=-3.97D-03 F=  2.00D-02
     A contracting polynomial of degree  3 produced  0.1498
 Iteration  19 EE= -383.005113692857     Delta-E=       -0.004472571129 Grad=1.943D-01 Max rot=    2.4856 deg.
 Gradient too large for Newton-Raphson -- use scaled steepest descent instead.
 Alpha Gap=     6.415 HL deriv= 1.51D-03
     ILin= 1 X=0.000D+00 Y=-3.830051136929D+02 DE= 0.00D+00 F= -5.63D-03
     ILin= 2 X=2.200D+00 Y=-3.829859439672D+02 DE= 1.92D-02 F=  2.31D-02
     ILin= 3 X=1.100D+00 Y=-3.830034194206D+02 DE= 1.69D-03 F=  8.71D-03
     Reject lnstep minimum 4.152D-01 FVal=-3.830061686389D+02 Lims=  0.00D+00  2.20D+00
     ILin= 4 X=4.000D-01 Y=-3.830063238209D+02 DE=-1.21D-03 F= -4.16D-04
     A contracting polynomial of degree  4 produced  0.4319
     Minimum is close to point  4 DX=  3.19D-02 DF= -6.64D-06 DXR=  7.39D-02 DFR=  5.49D-03 which will be used.
 Iteration  20 EE= -383.006323820895     Delta-E=       -0.001210128038 Grad=2.044D-01 Max rot=    2.1988 deg.
 Gradient too large for Newton-Raphson -- use scaled steepest descent instead.
 Alpha Gap=     6.416 HL deriv= 1.65D-03
     ILin= 1 X=0.000D+00 Y=-3.830063238209D+02 DE= 0.00D+00 F= -8.21D-03
     ILin= 2 X=3.000D-01 Y=-3.830071607363D+02 DE=-8.37D-04 F=  2.63D-03
     Accept linear search using points  1 and  2.
     An  expanding polynomial of degree  2 produced  0.1457
 Iteration  21 EE= -383.007136871954     Delta-E=       -0.000813051060 Grad=1.526D-01 Max rot=    1.9639 deg.
 Gradient too large for Newton-Raphson -- use scaled steepest descent instead.
 Alpha Gap=     6.416 HL deriv= 7.80D-04
     ILin= 1 X=0.000D+00 Y=-3.830071368720D+02 DE= 0.00D+00 F= -3.34D-03
     ILin= 2 X=4.000D-01 Y=-3.830083952407D+02 DE=-1.26D-03 F= -2.95D-03
     ILin= 3 X=9.000D-01 Y=-3.830097446919D+02 DE=-2.61D-03 F= -2.45D-03
     ILin= 4 X=1.700D+00 Y=-3.830113871471D+02 DE=-4.25D-03 F= -1.66D-03
     ILin= 5 X=3.500D+00 Y=-3.830127568633D+02 DE=-5.62D-03 F=  1.34D-04
     ILin= 6 X=6.900D+00 Y=-3.830065532396D+02 DE= 5.84D-04 F=  3.52D-03
     An  expanding polynomial of degree  6 produced  3.3654
     Minimum is close to point  5 DX= -1.35D-01 DF= -9.00D-06 DXR=  4.00D-02 DFR=  1.60D-03 which will be used.
 Iteration  22 EE= -383.012756863350     Delta-E=       -0.005619991395 Grad=5.367D-01 Max rot=    4.8183 deg.
 Gradient too large for Newton-Raphson -- use scaled steepest descent instead.
 Alpha Gap=     6.417 HL deriv= 6.77D-03
     ILin= 1 X=0.000D+00 Y=-3.830127568633D+02 DE= 0.00D+00 F= -5.77D-02
     ILin= 2 X=7.000D-01 Y=-3.829611453493D+02 DE= 5.16D-02 F=  2.05D-01
     Reject lnstep minimum 2.291D-01 FVal=-3.830228452578D+02 Lims=  0.00D+00  7.00D-01
     ILin= 3 X=2.000D-01 Y=-3.830167890181D+02 DE=-4.03D-03 F=  1.74D-02
     A contracting polynomial of degree  3 produced  0.1537
 Iteration  23 EE= -383.017192137368     Delta-E=       -0.004435274018 Grad=1.785D-01 Max rot=    2.3346 deg.
 Gradient too large for Newton-Raphson -- use scaled steepest descent instead.
 Alpha Gap=     6.417 HL deriv= 1.55D-03
     ILin= 1 X=0.000D+00 Y=-3.830171921374D+02 DE= 0.00D+00 F= -5.00D-03
     ILin= 2 X=3.400D+00 Y=-3.829344429808D+02 DE= 8.27D-02 F=  5.37D-02
     ILin= 3 X=1.700D+00 Y=-3.830007460745D+02 DE= 1.64D-02 F=  2.43D-02
     Reject lnstep minimum 1.105D-01 FVal=-3.830173511810D+02 Lims=  0.00D+00  3.40D+00
     ILin= 4 X=1.000D-01 Y=-3.830176055294D+02 DE=-4.13D-04 F= -3.27D-03
     A contracting polynomial of degree  4 produced  0.2895
 Iteration  24 EE= -383.017915419135     Delta-E=       -0.000723281768 Grad=1.502D-01 Max rot=    1.7255 deg.
 Gradient too large for Newton-Raphson -- use scaled steepest descent instead.
 Alpha Gap=     6.418 HL deriv= 1.21D-03
     ILin= 1 X=0.000D+00 Y=-3.830179154191D+02 DE= 0.00D+00 F= -3.94D-03
     ILin= 2 X=3.000D-01 Y=-3.830184120999D+02 DE=-4.97D-04 F=  6.28D-04
     Accept linear search using points  1 and  2.
     An  expanding polynomial of degree  2 produced  0.1430
 Iteration  25 EE= -383.018322994195     Delta-E=       -0.000407575060 Grad=1.217D-01 Max rot=    1.6558 deg.
 Gradient too large for Newton-Raphson -- use scaled steepest descent instead.
 Alpha Gap=     6.418 HL deriv= 5.05D-04
     ILin= 1 X=0.000D+00 Y=-3.830183229942D+02 DE= 0.00D+00 F= -1.93D-03
     ILin= 2 X=3.000D-01 Y=-3.830188873411D+02 DE=-5.64D-04 F= -1.84D-03
     ILin= 3 X=6.000D-01 Y=-3.830194247560D+02 DE=-1.10D-03 F= -1.75D-03
     ILin= 4 X=1.200D+00 Y=-3.830204187695D+02 DE=-2.10D-03 F= -1.57D-03
     ILin= 5 X=2.300D+00 Y=-3.830219611468D+02 DE=-3.64D-03 F= -1.24D-03
     ILin= 6 X=4.600D+00 Y=-3.830240143496D+02 DE=-5.69D-03 F= -5.48D-04
     ILin= 7 X=9.300D+00 Y=-3.830232728327D+02 DE=-4.95D-03 F=  8.64D-04
     An  expanding polynomial of degree  7 produced  6.4252
 Iteration  26 EE= -383.024514369264     Delta-E=       -0.006191375069 Grad=5.157D-01 Max rot=    5.0556 deg.
 Gradient too large for Newton-Raphson -- use scaled steepest descent instead.
 Alpha Gap=     6.420 HL deriv= 7.55D-03
     ILin= 1 X=0.000D+00 Y=-3.830245143693D+02 DE= 0.00D+00 F= -5.33D-02
     ILin= 2 X=1.000D+00 Y=-3.828931088726D+02 DE= 1.31D-01 F=  3.16D-01
     Reject lnstep minimum 1.441D-01 FVal=-3.830283538658D+02 Lims=  0.00D+00  1.00D+00
     ILin= 3 X=1.000D-01 Y=-3.830279950897D+02 DE=-3.48D-03 F= -1.63D-02
     A contracting polynomial of degree  3 produced  0.1442
 Iteration  27 EE= -383.028356052215     Delta-E=       -0.003841682951 Grad=1.319D-01 Max rot=    1.6795 deg.
 Gradient too large for Newton-Raphson -- use scaled steepest descent instead.
 Alpha Gap=     6.420 HL deriv= 9.51D-04
     ILin= 1 X=0.000D+00 Y=-3.830283560522D+02 DE= 0.00D+00 F= -2.61D-03
     ILin= 2 X=6.400D+00 Y=-3.828529049780D+02 DE= 1.75D-01 F=  5.74D-02
     ILin= 3 X=3.200D+00 Y=-3.829886550227D+02 DE= 3.97D-02 F=  2.74D-02
     ILin= 4 X=1.600D+00 Y=-3.830205196803D+02 DE= 7.84D-03 F=  1.24D-02
     Reject lnstep minimum 1.214D-01 FVal=-3.830284530594D+02 Lims=  0.00D+00  3.20D+00
     ILin= 5 X=1.000D-01 Y=-3.830285703404D+02 DE=-2.14D-04 F= -1.67D-03
     A contracting polynomial of degree  5 produced  0.2783
 Iteration  28 EE= -383.028719506259     Delta-E=       -0.000363454044 Grad=9.864D-02 Max rot=    1.2204 deg.
 Gradient too large for Newton-Raphson -- use scaled steepest descent instead.
 Alpha Gap=     6.420 HL deriv= 7.95D-04
     ILin= 1 X=0.000D+00 Y=-3.830287195063D+02 DE= 0.00D+00 F= -1.53D-03
     ILin= 2 X=3.000D-01 Y=-3.830289460325D+02 DE=-2.27D-04 F=  2.30D-05
     ILin= 3 X=6.000D-01 Y=-3.830287056944D+02 DE= 1.38D-05 F=  1.58D-03
     An  expanding polynomial of degree  3 produced  0.2956
     Minimum is close to point  2 DX= -4.44D-03 DF= -5.11D-08 DXR=  1.50D-02 DFR=  2.25D-04 which will be used.
 Iteration  29 EE= -383.028946032522     Delta-E=       -0.000226526263 Grad=1.136D-01 Max rot=    1.8562 deg.
 Gradient too large for Newton-Raphson -- use scaled steepest descent instead.
 Alpha Gap=     6.420 HL deriv= 1.39D-03
     ILin= 1 X=0.000D+00 Y=-3.830289460325D+02 DE= 0.00D+00 F= -1.88D-03
     ILin= 2 X=3.000D-01 Y=-3.830291401520D+02 DE=-1.94D-04 F=  5.82D-04
     Accept linear search using points  1 and  2.
     An  expanding polynomial of degree  2 produced  0.1456
 Iteration  30 EE= -383.029132388264     Delta-E=       -0.000186355742 Grad=8.423D-02 Max rot=    1.2382 deg.
 Gradient too large for Newton-Raphson -- use scaled steepest descent instead.
 Alpha Gap=     6.420 HL deriv= 3.00D-07
     ILin= 1 X=0.000D+00 Y=-3.830291323883D+02 DE= 0.00D+00 F= -8.14D-04
     ILin= 2 X=3.000D-01 Y=-3.830293696470D+02 DE=-2.37D-04 F= -7.68D-04
     ILin= 3 X=6.000D-01 Y=-3.830295929881D+02 DE=-4.61D-04 F= -7.21D-04
     ILin= 4 X=1.200D+00 Y=-3.830299979144D+02 DE=-8.66D-04 F= -6.28D-04
     ILin= 5 X=2.400D+00 Y=-3.830306407266D+02 DE=-1.51D-03 F= -4.43D-04
     ILin= 6 X=4.700D+00 Y=-3.830312501319D+02 DE=-2.12D-03 F= -8.70D-05
     ILin= 7 X=9.500D+00 Y=-3.830298851009D+02 DE=-7.53D-04 F=  6.56D-04
     An  expanding polynomial of degree  7 produced  5.2624
 Iteration  31 EE= -383.031274608004     Delta-E=       -0.002142219741 Grad=3.455D-01 Max rot=    4.0704 deg.
 Gradient too large for Newton-Raphson -- use scaled steepest descent instead.
 Alpha Gap=     6.420 HL deriv= 5.96D-03
     ILin= 1 X=0.000D+00 Y=-3.830312746080D+02 DE= 0.00D+00 F= -2.41D-02
     ILin= 2 X=9.000D-01 Y=-3.829803116735D+02 DE= 5.10D-02 F=  1.37D-01
     Reject lnstep minimum 1.617D-01 FVal=-3.830334737764D+02 Lims=  0.00D+00  9.00D-01
     ILin= 3 X=2.000D-01 Y=-3.830325128481D+02 DE=-1.24D-03 F=  1.18D-02
     A contracting polynomial of degree  3 produced  0.1345
 Iteration  32 EE= -383.032898120014     Delta-E=       -0.001623512010 Grad=6.718D-02 Max rot=    0.9471 deg.
 Gradient too large for Newton-Raphson -- use scaled steepest descent instead.
 Alpha Gap=     6.421 HL deriv= 1.31D-04
     ILin= 1 X=0.000D+00 Y=-3.830328981200D+02 DE= 0.00D+00 F= -6.00D-04
     ILin= 2 X=5.300D+00 Y=-3.830263956637D+02 DE= 6.50D-03 F=  3.05D-03
     ILin= 3 X=2.600D+00 Y=-3.830321283191D+02 DE= 7.70D-04 F=  1.19D-03
     Reject lnstep minimum 3.114D-01 FVal=-3.830329324471D+02 Lims=  0.00D+00  5.30D+00
     ILin= 4 X=3.000D-01 Y=-3.830330471771D+02 DE=-1.49D-04 F= -3.93D-04
     A contracting polynomial of degree  4 produced  0.8706
 Iteration  33 EE= -383.033159422916     Delta-E=       -0.000261302902 Grad=1.204D-01 Max rot=    1.5274 deg.
 Gradient too large for Newton-Raphson -- use scaled steepest descent instead.
 Alpha Gap=     6.421 HL deriv= 1.22D-03
     ILin= 1 X=0.000D+00 Y=-3.830331594229D+02 DE= 0.00D+00 F= -2.24D-03
     ILin= 2 X=3.000D-01 Y=-3.830333373450D+02 DE=-1.78D-04 F=  1.05D-03
     Accept linear search using points  1 and  2.
     An  expanding polynomial of degree  2 produced  0.1472
 Iteration  34 EE= -383.033370050779     Delta-E=       -0.000210627862 Grad=6.998D-02 Max rot=    1.0351 deg.
 Gradient too large for Newton-Raphson -- use scaled steepest descent instead.
 Alpha Gap=     6.421 HL deriv= 8.94D-05
     ILin= 1 X=0.000D+00 Y=-3.830333700508D+02 DE= 0.00D+00 F= -5.39D-04
     ILin= 2 X=9.000D-01 Y=-3.830336337060D+02 DE=-2.64D-04 F= -4.69D-05
     Reject lnstep minimum 1.038D+00 FVal=-3.830336372240D+02 Lims=  0.00D+00  9.00D-01
     ILin= 3 X=1.700D+00 Y=-3.830334962538D+02 DE=-1.26D-04 F=  3.91D-04
     An  expanding polynomial of degree  3 produced  0.9858
     Minimum is close to point  2 DX=  8.58D-02 DF= -2.01D-06 DXR=  8.70D-02 DFR=  7.63D-03 which will be used.
 Iteration  35 EE= -383.033633706003     Delta-E=       -0.000263655224 Grad=1.008D-01 Max rot=    1.3214 deg.
 Gradient too large for Newton-Raphson -- use scaled steepest descent instead.
 Alpha Gap=     6.421 HL deriv= 9.42D-04
     ILin= 1 X=0.000D+00 Y=-3.830336337060D+02 DE= 0.00D+00 F= -1.84D-03
     ILin= 2 X=4.000D-01 Y=-3.830337071669D+02 DE=-7.35D-05 F=  1.48D-03
     Accept linear search using points  1 and  2.
     An  expanding polynomial of degree  2 produced  0.2022
 Iteration  36 EE= -383.033836892950     Delta-E=       -0.000203186948 Grad=6.564D-02 Max rot=    0.9095 deg.
 Gradient too large for Newton-Raphson -- use scaled steepest descent instead.
 Alpha Gap=     6.421 HL deriv= 4.43D-04
     ILin= 1 X=0.000D+00 Y=-3.830338368930D+02 DE= 0.00D+00 F= -5.55D-04
     ILin= 2 X=1.000D+00 Y=-3.830337880978D+02 DE= 4.88D-05 F=  6.53D-04
     Reject lnstep minimum 4.596D-01 FVal=-3.830339644784D+02 Lims=  0.00D+00  1.00D+00
     ILin= 3 X=5.000D-01 Y=-3.830339634930D+02 DE=-1.27D-04 F=  4.88D-05
     A contracting polynomial of degree  3 produced  0.4596
     Minimum is close to point  3 DX= -4.04D-02 DF= -9.86D-07 DXR=  8.79D-02 DFR=  7.78D-03 which will be used.
 Iteration  37 EE= -383.033963493029     Delta-E=       -0.000126600079 Grad=9.937D-02 Max rot=    1.5727 deg.
 Gradient too large for Newton-Raphson -- use scaled steepest descent instead.
 Alpha Gap=     6.421 HL deriv= 1.46D-03
     ILin= 1 X=0.000D+00 Y=-3.830339634930D+02 DE= 0.00D+00 F= -1.63D-03
     ILin= 2 X=3.000D-01 Y=-3.830340211038D+02 DE=-5.76D-05 F=  1.25D-03
     Accept linear search using points  1 and  2.
     An  expanding polynomial of degree  2 produced  0.1490
 Iteration  38 EE= -383.034099903417     Delta-E=       -0.000136410388 Grad=6.031D-02 Max rot=    0.8816 deg.
 Gradient too large for Newton-Raphson -- use scaled steepest descent instead.
 Alpha Gap=     6.421 HL deriv= 1.58D-04
     ILin= 1 X=0.000D+00 Y=-3.830340999034D+02 DE= 0.00D+00 F= -4.06D-04
     ILin= 2 X=5.000D-01 Y=-3.830342753936D+02 DE=-1.75D-04 F= -2.96D-04
     ILin= 3 X=9.000D-01 Y=-3.830343761888D+02 DE=-2.76D-04 F= -2.08D-04
     ILin= 4 X=1.800D+00 Y=-3.830344742853D+02 DE=-3.74D-04 F= -1.00D-05
     Reject lnstep minimum 1.868D+00 FVal=-3.830344746598D+02 Lims=  9.00D-01  1.80D+00
     ILin= 5 X=3.700D+00 Y=-3.830340961952D+02 DE= 3.71D-06 F=  4.08D-04
     An  expanding polynomial of degree  5 produced  1.8455
     Minimum is close to point  4 DX=  4.55D-02 DF= -2.27D-07 DXR=  2.46D-02 DFR=  6.07D-04 which will be used.
 Iteration  39 EE= -383.034474285298     Delta-E=       -0.000374381882 Grad=1.564D-01 Max rot=    2.1314 deg.
 Gradient too large for Newton-Raphson -- use scaled steepest descent instead.
 Alpha Gap=     6.421 HL deriv= 2.67D-03
     ILin= 1 X=0.000D+00 Y=-3.830344742853D+02 DE= 0.00D+00 F= -4.71D-03
     ILin= 2 X=5.000D-01 Y=-3.830326239425D+02 DE= 1.85D-03 F=  1.21D-02
     Reject lnstep minimum 2.202D-01 FVal=-3.830356393558D+02 Lims=  0.00D+00  5.00D-01
     ILin= 3 X=2.000D-01 Y=-3.830347434651D+02 DE=-2.69D-04 F=  2.02D-03
     A contracting polynomial of degree  3 produced  0.1400
 Iteration  40 EE= -383.034804017331     Delta-E=       -0.000329732033 Grad=5.589D-02 Max rot=    0.8266 deg.
 Gradient too large for Newton-Raphson -- use scaled steepest descent instead.
 Alpha Gap=     6.421 HL deriv= 1.65D-04
     ILin= 1 X=0.000D+00 Y=-3.830348040173D+02 DE= 0.00D+00 F= -3.54D-04
     ILin= 2 X=1.800D+00 Y=-3.830350756520D+02 DE=-2.72D-04 F=  5.22D-05
     ILin= 3 X=3.700D+00 Y=-3.830345692823D+02 DE= 2.35D-04 F=  4.81D-04
     An  expanding polynomial of degree  3 produced  1.5688
 Iteration  41 EE= -383.035081680440     Delta-E=       -0.000277663108 Grad=1.378D-01 Max rot=    1.8540 deg.
 Gradient too large for Newton-Raphson -- use scaled steepest descent instead.
 Alpha Gap=     6.421 HL deriv= 2.24D-03
     ILin= 1 X=0.000D+00 Y=-3.830350816804D+02 DE= 0.00D+00 F= -3.57D-03
     ILin= 2 X=5.000D-01 Y=-3.830337539020D+02 DE= 1.33D-03 F=  8.88D-03
     Reject lnstep minimum 2.213D-01 FVal=-3.830359658098D+02 Lims=  0.00D+00  5.00D-01
     ILin= 3 X=2.000D-01 Y=-3.830352977974D+02 DE=-2.16D-04 F=  1.41D-03
     A contracting polynomial of degree  3 produced  0.1434
 Iteration  42 EE= -383.035337717891     Delta-E=       -0.000256037451 Grad=5.447D-02 Max rot=    0.7864 deg.
 Gradient too large for Newton-Raphson -- use scaled steepest descent instead.
 Alpha Gap=     6.421 HL deriv= 2.05D-04
     ILin= 1 X=0.000D+00 Y=-3.830353377179D+02 DE= 0.00D+00 F= -3.34D-04
     ILin= 2 X=1.600D+00 Y=-3.830354389945D+02 DE=-1.01D-04 F=  2.07D-04
     Accept linear search using points  1 and  2.
     An  expanding polynomial of degree  2 produced  1.1311
 Iteration  43 EE= -383.035498928641     Delta-E=       -0.000161210750 Grad=1.155D-01 Max rot=    1.5837 deg.
 Gradient too large for Newton-Raphson -- use scaled steepest descent instead.
 Alpha Gap=     6.422 HL deriv= 1.77D-03
     ILin= 1 X=0.000D+00 Y=-3.830354989286D+02 DE= 0.00D+00 F= -2.51D-03
     ILin= 2 X=4.000D-01 Y=-3.830351792493D+02 DE= 3.20D-04 F=  4.11D-03
     Reject lnstep minimum 1.951D-01 FVal=-3.830361607850D+02 Lims=  0.00D+00  4.00D-01
     ILin= 3 X=2.000D-01 Y=-3.830356702174D+02 DE=-1.71D-04 F=  7.99D-04
     A contracting polynomial of degree  3 produced  0.1517
 Iteration  44 EE= -383.035689506689     Delta-E=       -0.000190578047 Grad=5.233D-02 Max rot=    0.7518 deg.
 Gradient too large for Newton-Raphson -- use scaled steepest descent instead.
 Alpha Gap=     6.422 HL deriv= 2.66D-04
     ILin= 1 X=0.000D+00 Y=-3.830356895067D+02 DE= 0.00D+00 F= -3.41D-04
     ILin= 2 X=1.100D+00 Y=-3.830357260246D+02 DE=-3.65D-05 F=  2.75D-04
     Accept linear search using points  1 and  2.
     An  expanding polynomial of degree  2 produced  0.6180
 Iteration  45 EE= -383.035793477275     Delta-E=       -0.000103970586 Grad=8.269D-02 Max rot=    1.2300 deg.
 Gradient too large for Newton-Raphson -- use scaled steepest descent instead.
 Alpha Gap=     6.422 HL deriv= 1.09D-03
     ILin= 1 X=0.000D+00 Y=-3.830357934773D+02 DE= 0.00D+00 F= -1.12D-03
     ILin= 2 X=3.000D-01 Y=-3.830358374521D+02 DE=-4.40D-05 F=  8.30D-04
     Accept linear search using points  1 and  2.
     An  expanding polynomial of degree  2 produced  0.1489
 Iteration  46 EE= -383.035888540223     Delta-E=       -0.000095062948 Grad=4.979D-02 Max rot=    0.7358 deg.
 Gradient too large for Newton-Raphson -- use scaled steepest descent instead.
 Alpha Gap=     6.422 HL deriv= 1.44D-04
     ILin= 1 X=0.000D+00 Y=-3.830358885402D+02 DE= 0.00D+00 F= -2.70D-04
     ILin= 2 X=6.000D-01 Y=-3.830360183432D+02 DE=-1.30D-04 F= -1.62D-04
     ILin= 3 X=1.200D+00 Y=-3.830360834201D+02 DE=-1.95D-04 F= -5.45D-05
     ILin= 4 X=2.500D+00 Y=-3.830360023701D+02 DE=-1.14D-04 F=  1.79D-04
     An  expanding polynomial of degree  4 produced  1.5032
 Iteration  47 EE= -383.036091686974     Delta-E=       -0.000203146751 Grad=1.126D-01 Max rot=    1.4651 deg.
 Gradient too large for Newton-Raphson -- use scaled steepest descent instead.
 Alpha Gap=     6.422 HL deriv= 1.67D-03
     ILin= 1 X=0.000D+00 Y=-3.830360916870D+02 DE= 0.00D+00 F= -2.41D-03
     ILin= 2 X=5.000D-01 Y=-3.830353007206D+02 DE= 7.91D-04 F=  5.57D-03
     Reject lnstep minimum 2.236D-01 FVal=-3.830366889490D+02 Lims=  0.00D+00  5.00D-01
     ILin= 3 X=2.000D-01 Y=-3.830362541391D+02 DE=-1.62D-04 F=  7.84D-04
     A contracting polynomial of degree  3 produced  0.1509
 Iteration  48 EE= -383.036273387470     Delta-E=       -0.000181700496 Grad=4.870D-02 Max rot=    0.6958 deg.
 Gradient too large for Newton-Raphson -- use scaled steepest descent instead.
 Alpha Gap=     6.422 HL deriv= 2.48D-04
     ILin= 1 X=0.000D+00 Y=-3.830362733875D+02 DE= 0.00D+00 F= -2.99D-04
     ILin= 2 X=1.500D+00 Y=-3.830361204734D+02 DE= 1.53D-04 F=  5.03D-04
     Reject lnstep minimum 4.377D-01 FVal=-3.830363155454D+02 Lims=  0.00D+00  1.50D+00
     ILin= 3 X=4.000D-01 Y=-3.830363501589D+02 DE=-7.68D-05 F= -8.51D-05
     A contracting polynomial of degree  3 produced  0.5592
 Iteration  49 EE= -383.036356930512     Delta-E=       -0.000083543042 Grad=7.169D-02 Max rot=    1.0639 deg.
 Gradient too large for Newton-Raphson -- use scaled steepest descent instead.
 Alpha Gap=     6.422 HL deriv= 8.64D-04
     ILin= 1 X=0.000D+00 Y=-3.830363569305D+02 DE= 0.00D+00 F= -8.22D-04
     ILin= 2 X=3.000D-01 Y=-3.830363998171D+02 DE=-4.29D-05 F=  5.36D-04
     Accept linear search using points  1 and  2.
     An  expanding polynomial of degree  2 produced  0.1484
 Iteration  50 EE= -383.036429038871     Delta-E=       -0.000072108359 Grad=4.570D-02 Max rot=    0.6832 deg.
 Gradient too large for Newton-Raphson -- use scaled steepest descent instead.
 Alpha Gap=     6.422 HL deriv= 1.19D-04
     ILin= 1 X=0.000D+00 Y=-3.830364290389D+02 DE= 0.00D+00 F= -2.25D-04
     ILin= 2 X=6.000D-01 Y=-3.830365406421D+02 DE=-1.12D-04 F= -1.47D-04
     ILin= 3 X=1.100D+00 Y=-3.830365981882D+02 DE=-1.69D-04 F= -8.29D-05
     ILin= 4 X=2.200D+00 Y=-3.830366113267D+02 DE=-1.82D-04 F=  5.90D-05
     Accept linear search using points  3 and  4.
     An  expanding polynomial of degree  4 produced  1.7560
 Iteration  51 EE= -383.036624800697     Delta-E=       -0.000195761826 Grad=1.093D-01 Max rot=    1.3328 deg.
 Gradient too large for Newton-Raphson -- use scaled steepest descent instead.
 Alpha Gap=     6.422 HL deriv= 1.53D-03
     ILin= 1 X=0.000D+00 Y=-3.830366248007D+02 DE= 0.00D+00 F= -2.30D-03
     ILin= 2 X=5.000D-01 Y=-3.830358810947D+02 DE= 7.44D-04 F=  5.27D-03
     Reject lnstep minimum 2.239D-01 FVal=-3.830371944509D+02 Lims=  0.00D+00  5.00D-01
     ILin= 3 X=2.000D-01 Y=-3.830367814041D+02 DE=-1.57D-04 F=  7.31D-04
     A contracting polynomial of degree  3 produced  0.1517
 Iteration  52 EE= -383.036799036972     Delta-E=       -0.000174236275 Grad=4.571D-02 Max rot=    0.6406 deg.
 Gradient too large for Newton-Raphson -- use scaled steepest descent instead.
 Alpha Gap=     6.422 HL deriv= 2.44D-04
     ILin= 1 X=0.000D+00 Y=-3.830367990370D+02 DE= 0.00D+00 F= -2.71D-04
     ILin= 2 X=1.800D+00 Y=-3.830363577024D+02 DE= 4.41D-04 F=  7.62D-04
     Reject lnstep minimum 2.184D-01 FVal=-3.830368149450D+02 Lims=  0.00D+00  1.80D+00
     ILin= 3 X=2.000D-01 Y=-3.830368418274D+02 DE=-4.28D-05 F= -1.57D-04
     A contracting polynomial of degree  3 produced  0.4728
 Iteration  53 EE= -383.036863181430     Delta-E=       -0.000064144458 Grad=6.092D-02 Max rot=    0.9070 deg.
 Gradient too large for Newton-Raphson -- use scaled steepest descent instead.
 Alpha Gap=     6.422 HL deriv= 6.52D-04
     ILin= 1 X=0.000D+00 Y=-3.830368631814D+02 DE= 0.00D+00 F= -5.69D-04
     ILin= 2 X=3.000D-01 Y=-3.830369027991D+02 DE=-3.96D-05 F=  3.05D-04
     Accept linear search using points  1 and  2.
     An  expanding polynomial of degree  2 produced  0.1477
 Iteration  54 EE= -383.036915474835     Delta-E=       -0.000052293405 Grad=4.166D-02 Max rot=    0.6315 deg.
 Gradient too large for Newton-Raphson -- use scaled steepest descent instead.
 Alpha Gap=     6.422 HL deriv= 9.39D-05
     ILin= 1 X=0.000D+00 Y=-3.830369154748D+02 DE= 0.00D+00 F= -1.84D-04
     ILin= 2 X=5.000D-01 Y=-3.830369970376D+02 DE=-8.16D-05 F= -1.43D-04
     ILin= 3 X=9.000D-01 Y=-3.830370474949D+02 DE=-1.32D-04 F= -1.10D-04
     ILin= 4 X=1.900D+00 Y=-3.830371161087D+02 DE=-2.01D-04 F= -2.75D-05
     Reject lnstep minimum 2.235D+00 FVal=-3.830371207165D+02 Lims=  9.00D-01  1.90D+00
     ILin= 5 X=3.800D+00 Y=-3.830370200498D+02 DE=-1.05D-04 F=  1.29D-04
     An  expanding polynomial of degree  5 produced  2.2349
 Iteration  55 EE= -383.037120716531     Delta-E=       -0.000205241695 Grad=1.095D-01 Max rot=    1.3148 deg.
 Gradient too large for Newton-Raphson -- use scaled steepest descent instead.
 Alpha Gap=     6.422 HL deriv= 1.44D-03
     ILin= 1 X=0.000D+00 Y=-3.830371207165D+02 DE= 0.00D+00 F= -2.33D-03
     ILin= 2 X=6.000D-01 Y=-3.830357395706D+02 DE= 1.38D-03 F=  6.94D-03
     Reject lnstep minimum 2.342D-01 FVal=-3.830376209277D+02 Lims=  0.00D+00  6.00D-01
     ILin= 3 X=2.000D-01 Y=-3.830372785565D+02 DE=-1.58D-04 F=  7.56D-04
     A contracting polynomial of degree  3 produced  0.1511
 Iteration  56 EE= -383.037297064051     Delta-E=       -0.000176347520 Grad=4.267D-02 Max rot=    0.5828 deg.
 Gradient too large for Newton-Raphson -- use scaled steepest descent instead.
 Alpha Gap=     6.422 HL deriv= 2.30D-04
     ILin= 1 X=0.000D+00 Y=-3.830372970641D+02 DE= 0.00D+00 F= -2.45D-04
     ILin= 2 X=2.200D+00 Y=-3.830363932872D+02 DE= 9.04D-04 F=  1.07D-03
     ILin= 3 X=1.100D+00 Y=-3.830372059122D+02 DE= 9.12D-05 F=  4.11D-04
     Reject lnstep minimum 3.918D-01 FVal=-3.830373403300D+02 Lims=  0.00D+00  2.20D+00
     ILin= 4 X=4.000D-01 Y=-3.830373473942D+02 DE=-5.03D-05 F= -6.57D-06
     A contracting polynomial of degree  4 produced  0.4110
     Minimum is close to point  4 DX=  1.10D-02 DF= -3.62D-08 DXR=  2.68D-02 DFR=  7.20D-04 which will be used.
 Iteration  57 EE= -383.037347394156     Delta-E=       -0.000050330105 Grad=5.085D-02 Max rot=    0.7577 deg.
 Gradient too large for Newton-Raphson -- use scaled steepest descent instead.
 Alpha Gap=     6.422 HL deriv= 4.63D-04
     ILin= 1 X=0.000D+00 Y=-3.830373473942D+02 DE= 0.00D+00 F= -3.74D-04
     ILin= 2 X=2.000D-01 Y=-3.830373878523D+02 DE=-4.05D-05 F= -3.02D-05
     ILin= 3 X=5.000D-01 Y=-3.830373194937D+02 DE= 2.79D-05 F=  4.86D-04
     An  expanding polynomial of degree  3 produced  0.2176
     Minimum is close to point  2 DX=  1.76D-02 DF= -2.66D-07 DXR=  8.08D-02 DFR=  6.56D-03 which will be used.
 Iteration  58 EE= -383.037387852302     Delta-E=       -0.000040458146 Grad=4.043D-02 Max rot=    0.5766 deg.
 Gradient too large for Newton-Raphson -- use scaled steepest descent instead.
 Alpha Gap=     6.422 HL deriv= 2.67D-04
     ILin= 1 X=0.000D+00 Y=-3.830373878523D+02 DE= 0.00D+00 F= -2.01D-04
     ILin= 2 X=4.000D-01 Y=-3.830374297478D+02 DE=-4.19D-05 F= -8.83D-06
     ILin= 3 X=8.000D-01 Y=-3.830373949175D+02 DE=-7.07D-06 F=  1.83D-04
     An  expanding polynomial of degree  3 produced  0.4184
     Minimum is close to point  2 DX=  1.84D-02 DF= -8.13D-08 DXR=  4.40D-02 DFR=  1.94D-03 which will be used.
 Iteration  59 EE= -383.037429747761     Delta-E=       -0.000041895460 Grad=5.164D-02 Max rot=    0.7700 deg.
 Gradient too large for Newton-Raphson -- use scaled steepest descent instead.
 Alpha Gap=     6.422 HL deriv= 5.19D-04
     ILin= 1 X=0.000D+00 Y=-3.830374297478D+02 DE= 0.00D+00 F= -4.02D-04
     ILin= 2 X=3.000D-01 Y=-3.830374575904D+02 DE=-2.78D-05 F=  2.16D-04
     Accept linear search using points  1 and  2.
     An  expanding polynomial of degree  2 produced  0.1477
 Iteration  60 EE= -383.037466606216     Delta-E=       -0.000036858455 Grad=3.657D-02 Max rot=    0.5656 deg.
 Gradient too large for Newton-Raphson -- use scaled steepest descent instead.
 Alpha Gap=     6.422 HL deriv= 8.19D-05
     ILin= 1 X=0.000D+00 Y=-3.830374666062D+02 DE= 0.00D+00 F= -1.39D-04
     ILin= 2 X=4.000D-01 Y=-3.830375186530D+02 DE=-5.20D-05 F= -1.21D-04
     ILin= 3 X=8.000D-01 Y=-3.830375636295D+02 DE=-9.70D-05 F= -1.04D-04
     ILin= 4 X=1.700D+00 Y=-3.830376389755D+02 DE=-1.72D-04 F= -6.38D-05
     Reject lnstep minimum 3.078D+00 FVal=-3.830377147886D+02 Lims=  8.00D-01  1.70D+00
     ILin= 5 X=3.300D+00 Y=-3.830376845400D+02 DE=-2.18D-04 F=  6.88D-06
     Accept linear search using points  4 and  5.
     An  expanding polynomial of degree  5 produced  3.2446
     Minimum is close to point  5 DX= -5.54D-02 DF= -1.18D-07 DXR=  1.71D-02 DFR=  5.41D-04 which will be used.
 Iteration  61 EE= -383.037684539953     Delta-E=       -0.000217933736 Grad=1.261D-01 Max rot=    1.6770 deg.
 Gradient too large for Newton-Raphson -- use scaled steepest descent instead.
 Alpha Gap=     6.423 HL deriv= 1.71D-03
     ILin= 1 X=0.000D+00 Y=-3.830376845400D+02 DE= 0.00D+00 F= -3.18D-03
     ILin= 2 X=7.000D-01 Y=-3.830341046270D+02 DE= 3.58D-03 F=  1.34D-02
     Reject lnstep minimum 2.135D-01 FVal=-3.830382046933D+02 Lims=  0.00D+00  7.00D-01
     ILin= 3 X=2.000D-01 Y=-3.830378468300D+02 DE=-1.62D-04 F=  1.56D-03
     A contracting polynomial of degree  3 produced  0.1342
 Iteration  62 EE= -383.037898089776     Delta-E=       -0.000213549824 Grad=3.272D-02 Max rot=    0.5090 deg.
 Gradient too large for Newton-Raphson -- use scaled steepest descent instead.
 Alpha Gap=     6.423 HL deriv= 7.20D-05
     ILin= 1 X=0.000D+00 Y=-3.830378980898D+02 DE= 0.00D+00 F= -1.10D-04
     ILin= 2 X=3.200D+00 Y=-3.830380560688D+02 DE=-1.58D-04 F=  1.17D-05
     ILin= 3 X=6.500D+00 Y=-3.830378094820D+02 DE= 8.86D-05 F=  1.38D-04
     An  expanding polynomial of degree  3 produced  2.8930
 Iteration  63 EE= -383.038057867765     Delta-E=       -0.000159777989 Grad=1.005D-01 Max rot=    1.4496 deg.
 Gradient too large for Newton-Raphson -- use scaled steepest descent instead.
 Alpha Gap=     6.423 HL deriv= 1.13D-03
     ILin= 1 X=0.000D+00 Y=-3.830380578678D+02 DE= 0.00D+00 F= -1.99D-03
     ILin= 2 X=6.000D-01 Y=-3.830366934444D+02 DE= 1.36D-03 F=  6.54D-03
     Reject lnstep minimum 2.282D-01 FVal=-3.830384768854D+02 Lims=  0.00D+00  6.00D-01
     ILin= 3 X=2.000D-01 Y=-3.830381721962D+02 DE=-1.14D-04 F=  8.51D-04
     A contracting polynomial of degree  3 produced  0.1402
 Iteration  64 EE= -383.038197657930     Delta-E=       -0.000139790165 Grad=3.201D-02 Max rot=    0.4619 deg.
 Gradient too large for Newton-Raphson -- use scaled steepest descent instead.
 Alpha Gap=     6.423 HL deriv= 9.97D-05
     ILin= 1 X=0.000D+00 Y=-3.830381976579D+02 DE= 0.00D+00 F= -1.23D-04
     ILin= 2 X=2.900D+00 Y=-3.830377261541D+02 DE= 4.72D-04 F=  4.48D-04
     ILin= 3 X=1.400D+00 Y=-3.830381768125D+02 DE= 2.08D-05 F=  1.53D-04
     Reject lnstep minimum 5.802D-01 FVal=-3.830382226967D+02 Lims=  0.00D+00  2.90D+00
     ILin= 4 X=6.000D-01 Y=-3.830382359871D+02 DE=-3.83D-05 F= -4.80D-06
     A contracting polynomial of degree  4 produced  0.6244
     Minimum is close to point  4 DX=  2.44D-02 DF= -5.86D-08 DXR=  3.91D-02 DFR=  1.53D-03 which will be used.
 Iteration  65 EE= -383.038235987118     Delta-E=       -0.000038329188 Grad=4.297D-02 Max rot=    0.5533 deg.
 Gradient too large for Newton-Raphson -- use scaled steepest descent instead.
 Alpha Gap=     6.423 HL deriv= 2.80D-04
     ILin= 1 X=0.000D+00 Y=-3.830382359871D+02 DE= 0.00D+00 F= -2.94D-04
     ILin= 2 X=3.000D-01 Y=-3.830382593697D+02 DE=-2.34D-05 F=  1.38D-04
     Accept linear search using points  1 and  2.
     An  expanding polynomial of degree  2 produced  0.1472
 Iteration  66 EE= -383.038263680887     Delta-E=       -0.000027693770 Grad=2.957D-02 Max rot=    0.4552 deg.
 Gradient too large for Newton-Raphson -- use scaled steepest descent instead.
 Alpha Gap=     6.423 HL deriv= 6.55D-05
     ILin= 1 X=0.000D+00 Y=-3.830382636809D+02 DE= 0.00D+00 F= -9.35D-05
     ILin= 2 X=6.000D-01 Y=-3.830383091054D+02 DE=-4.54D-05 F= -5.79D-05
     ILin= 3 X=1.200D+00 Y=-3.830383332128D+02 DE=-6.95D-05 F= -2.24D-05
     ILin= 4 X=2.500D+00 Y=-3.830383123151D+02 DE=-4.86D-05 F=  5.46D-05
     An  expanding polynomial of degree  4 produced  1.5785
 Iteration  67 EE= -383.038337455131     Delta-E=       -0.000073774244 Grad=6.080D-02 Max rot=    0.8308 deg.
 Gradient too large for Newton-Raphson -- use scaled steepest descent instead.
 Alpha Gap=     6.423 HL deriv= 4.46D-04
     ILin= 1 X=0.000D+00 Y=-3.830383374551D+02 DE= 0.00D+00 F= -6.93D-04
     ILin= 2 X=5.000D-01 Y=-3.830381985520D+02 DE= 1.39D-04 F=  1.25D-03
     Reject lnstep minimum 2.315D-01 FVal=-3.830385100087D+02 Lims=  0.00D+00  5.00D-01
     ILin= 3 X=2.000D-01 Y=-3.830383983528D+02 DE=-6.09D-05 F=  8.37D-05
     A contracting polynomial of degree  3 produced  0.1784
 Iteration  68 EE= -383.038399255315     Delta-E=       -0.000061800184 Grad=3.253D-02 Max rot=    0.4288 deg.
 Gradient too large for Newton-Raphson -- use scaled steepest descent instead.
 Alpha Gap=     6.423 HL deriv= 1.81D-04
     ILin= 1 X=0.000D+00 Y=-3.830383992553D+02 DE= 0.00D+00 F= -1.44D-04
     ILin= 2 X=1.600D+00 Y=-3.830380115283D+02 DE= 3.88D-04 F=  6.29D-04
     Reject lnstep minimum 1.347D-01 FVal=-3.830384051899D+02 Lims=  0.00D+00  1.60D+00
     ILin= 3 X=1.000D-01 Y=-3.830384112677D+02 DE=-1.20D-05 F= -9.60D-05
     A contracting polynomial of degree  3 produced  0.2986
 Iteration  69 EE= -383.038420794993     Delta-E=       -0.000021539678 Grad=3.453D-02 Max rot=    0.4711 deg.
 Gradient too large for Newton-Raphson -- use scaled steepest descent instead.
 Alpha Gap=     6.423 HL deriv= 1.90D-04
     ILin= 1 X=0.000D+00 Y=-3.830384207950D+02 DE= 0.00D+00 F= -1.64D-04
     ILin= 2 X=3.000D-01 Y=-3.830384382039D+02 DE=-1.74D-05 F=  4.76D-05
     Accept linear search using points  1 and  2.
     An  expanding polynomial of degree  2 produced  0.1454
 Iteration  70 EE= -383.038437143231     Delta-E=       -0.000016348238 Grad=2.708D-02 Max rot=    0.4264 deg.
 Gradient too large for Newton-Raphson -- use scaled steepest descent instead.
 Alpha Gap=     6.423 HL deriv= 4.77D-05
     ILin= 1 X=0.000D+00 Y=-3.830384371432D+02 DE= 0.00D+00 F= -7.33D-05
     ILin= 2 X=3.000D-01 Y=-3.830384585208D+02 DE=-2.14D-05 F= -6.93D-05
     ILin= 3 X=6.000D-01 Y=-3.830384786987D+02 DE=-4.16D-05 F= -6.53D-05
     ILin= 4 X=1.200D+00 Y=-3.830385154558D+02 DE=-7.83D-05 F= -5.73D-05
     ILin= 5 X=2.400D+00 Y=-3.830385745742D+02 DE=-1.37D-04 F= -4.13D-05
     ILin= 6 X=4.800D+00 Y=-3.830386352234D+02 DE=-1.98D-04 F= -9.27D-06
     ILin= 7 X=9.600D+00 Y=-3.830385261374D+02 DE=-8.90D-05 F=  5.47D-05
     An  expanding polynomial of degree  7 produced  5.4956
 Iteration  71 EE= -383.038638448215     Delta-E=       -0.000201304984 Grad=1.104D-01 Max rot=    1.7150 deg.
 Gradient too large for Newton-Raphson -- use scaled steepest descent instead.
 Alpha Gap=     6.424 HL deriv= 1.00D-03
     ILin= 1 X=0.000D+00 Y=-3.830386384482D+02 DE= 0.00D+00 F= -2.47D-03
     ILin= 2 X=9.000D-01 Y=-3.830333771915D+02 DE= 5.26D-03 F=  1.42D-02
     Reject lnstep minimum 1.610D-01 FVal=-3.830388627352D+02 Lims=  0.00D+00  9.00D-01
     ILin= 3 X=2.000D-01 Y=-3.830387633393D+02 DE=-1.25D-04 F=  1.22D-03
     A contracting polynomial of degree  3 produced  0.1338
 Iteration  72 EE= -383.038803877011     Delta-E=       -0.000165428797 Grad=2.419D-02 Max rot=    0.3572 deg.
 Gradient too large for Newton-Raphson -- use scaled steepest descent instead.
 Alpha Gap=     6.423 HL deriv= 4.73D-05
     ILin= 1 X=0.000D+00 Y=-3.830388038770D+02 DE= 0.00D+00 F= -6.57D-05
     ILin= 2 X=5.500D+00 Y=-3.830380104630D+02 DE= 7.93D-04 F=  3.54D-04
     ILin= 3 X=2.700D+00 Y=-3.830387030404D+02 DE= 1.01D-04 F=  1.40D-04
     ILin= 4 X=1.400D+00 Y=-3.830388210823D+02 DE=-1.72D-05 F=  4.12D-05
     A contracting polynomial of degree  4 produced  0.8609
 Iteration  73 EE= -383.038832177563     Delta-E=       -0.000028300552 Grad=3.578D-02 Max rot=    0.4183 deg.
 Gradient too large for Newton-Raphson -- use scaled steepest descent instead.
 Alpha Gap=     6.423 HL deriv= 1.14D-04
     ILin= 1 X=0.000D+00 Y=-3.830388321776D+02 DE= 0.00D+00 F= -2.19D-04
     ILin= 2 X=3.000D-01 Y=-3.830388519330D+02 DE=-1.98D-05 F=  8.75D-05
     Accept linear search using points  1 and  2.
     An  expanding polynomial of degree  2 produced  0.1466
 Iteration  74 EE= -383.038853326720     Delta-E=       -0.000021149157 Grad=2.338D-02 Max rot=    0.3502 deg.
 Gradient too large for Newton-Raphson -- use scaled steepest descent instead.
 Alpha Gap=     6.423 HL deriv= 4.82D-05
     ILin= 1 X=0.000D+00 Y=-3.830388533267D+02 DE= 0.00D+00 F= -6.20D-05
     ILin= 2 X=9.000D-01 Y=-3.830388816025D+02 DE=-2.83D-05 F= -8.80D-07
     Reject lnstep minimum 9.185D-01 FVal=-3.830388816115D+02 Lims=  0.00D+00  9.00D-01
     ILin= 3 X=1.700D+00 Y=-3.830388605904D+02 DE=-7.26D-06 F=  5.34D-05
     An  expanding polynomial of degree  3 produced  0.9130
     Minimum is close to point  2 DX=  1.30D-02 DF= -5.70D-09 DXR=  1.42D-02 DFR=  2.02D-04 which will be used.
 Iteration  75 EE= -383.038881602473     Delta-E=       -0.000028275752 Grad=3.443D-02 Max rot=    0.4385 deg.
 Gradient too large for Newton-Raphson -- use scaled steepest descent instead.
 Alpha Gap=     6.423 HL deriv= 9.59D-05
     ILin= 1 X=0.000D+00 Y=-3.830388816025D+02 DE= 0.00D+00 F= -1.97D-04
     ILin= 2 X=4.000D-01 Y=-3.830388942484D+02 DE=-1.26D-05 F=  1.33D-04
     Accept linear search using points  1 and  2.
     An  expanding polynomial of degree  2 produced  0.2039
 Iteration  76 EE= -383.038904542702     Delta-E=       -0.000022940230 Grad=2.346D-02 Max rot=    0.3364 deg.
 Gradient too large for Newton-Raphson -- use scaled steepest descent instead.
 Alpha Gap=     6.423 HL deriv= 8.42D-05
     ILin= 1 X=0.000D+00 Y=-3.830389045427D+02 DE= 0.00D+00 F= -6.50D-05
     ILin= 2 X=9.000D-01 Y=-3.830389014334D+02 DE= 3.11D-06 F=  7.19D-05
     Reject lnstep minimum 4.307D-01 FVal=-3.830389201342D+02 Lims=  0.00D+00  9.00D-01
     ILin= 3 X=4.000D-01 Y=-3.830389183740D+02 DE=-1.38D-05 F= -4.15D-06
     A contracting polynomial of degree  3 produced  0.4273
     Minimum is close to point  3 DX=  2.73D-02 DF= -5.67D-08 DXR=  6.39D-02 DFR=  4.10D-03 which will be used.
 Iteration  77 EE= -383.038918373995     Delta-E=       -0.000013831292 Grad=2.911D-02 Max rot=    0.4374 deg.
 Gradient too large for Newton-Raphson -- use scaled steepest descent instead.
 Alpha Gap=     6.423 HL deriv= 1.01D-04
     ILin= 1 X=0.000D+00 Y=-3.830389183740D+02 DE= 0.00D+00 F= -1.24D-04
     ILin= 2 X=3.000D-01 Y=-3.830389276066D+02 DE=-9.23D-06 F=  6.24D-05
     Accept linear search using points  1 and  2.
     An  expanding polynomial of degree  2 produced  0.1474
 Iteration  78 EE= -383.038929897951     Delta-E=       -0.000011523956 Grad=2.124D-02 Max rot=    0.3334 deg.
 Gradient too large for Newton-Raphson -- use scaled steepest descent instead.
 Alpha Gap=     6.423 HL deriv= 4.20D-05
     ILin= 1 X=0.000D+00 Y=-3.830389298980D+02 DE= 0.00D+00 F= -4.47D-05
     ILin= 2 X=4.000D-01 Y=-3.830389466561D+02 DE=-1.68D-05 F= -3.91D-05
     ILin= 3 X=9.000D-01 Y=-3.830389644649D+02 DE=-3.46D-05 F= -3.21D-05
     ILin= 4 X=1.700D+00 Y=-3.830389857044D+02 DE=-5.58D-05 F= -2.10D-05
     ILin= 5 X=3.400D+00 Y=-3.830390011914D+02 DE=-7.13D-05 F=  2.75D-06
     Accept linear search using points  4 and  5.
     An  expanding polynomial of degree  5 produced  3.3368
     Minimum is close to point  5 DX= -6.32D-02 DF= -5.04D-08 DXR=  1.89D-02 DFR=  7.06D-04 which will be used.
 Iteration  79 EE= -383.039001191409     Delta-E=       -0.000071293459 Grad=7.302D-02 Max rot=    1.2250 deg.
 Gradient too large for Newton-Raphson -- use scaled steepest descent instead.
 Alpha Gap=     6.424 HL deriv= 3.97D-04
     ILin= 1 X=0.000D+00 Y=-3.830390011914D+02 DE= 0.00D+00 F= -1.06D-03
     ILin= 2 X=7.000D-01 Y=-3.830378200154D+02 DE= 1.18D-03 F=  4.44D-03
     Reject lnstep minimum 2.145D-01 FVal=-3.830391759161D+02 Lims=  0.00D+00  7.00D-01
     ILin= 3 X=2.000D-01 Y=-3.830390568007D+02 DE=-5.56D-05 F=  5.08D-04
     A contracting polynomial of degree  3 produced  0.1354
 Iteration  80 EE= -383.039073222374     Delta-E=       -0.000072030964 Grad=2.003D-02 Max rot=    0.3006 deg.
 Gradient too large for Newton-Raphson -- use scaled steepest descent instead.
 Alpha Gap=     6.424 HL deriv= 3.65D-05
     ILin= 1 X=0.000D+00 Y=-3.830390732224D+02 DE= 0.00D+00 F= -4.26D-05
     ILin= 2 X=3.300D+00 Y=-3.830389973960D+02 DE= 7.58D-05 F=  8.86D-05
     ILin= 3 X=1.700D+00 Y=-3.830390882396D+02 DE=-1.50D-05 F=  2.50D-05
     A contracting polynomial of degree  3 produced  1.0722
 Iteration  81 EE= -383.039096076863     Delta-E=       -0.000022854489 Grad=3.403D-02 Max rot=    0.4794 deg.
 Gradient too large for Newton-Raphson -- use scaled steepest descent instead.
 Alpha Gap=     6.424 HL deriv= 7.62D-05
     ILin= 1 X=0.000D+00 Y=-3.830390960769D+02 DE= 0.00D+00 F= -2.12D-04
     ILin= 2 X=4.000D-01 Y=-3.830390878248D+02 DE= 8.25D-06 F=  2.53D-04
     Reject lnstep minimum 1.982D-01 FVal=-3.830391499673D+02 Lims=  0.00D+00  4.00D-01
     ILin= 3 X=2.000D-01 Y=-3.830391151804D+02 DE=-1.91D-05 F=  2.06D-05
     A contracting polynomial of degree  3 produced  0.1822
     Minimum is close to point  3 DX= -1.78D-02 DF= -1.83D-07 DXR=  9.75D-02 DFR=  9.59D-03 which will be used.
 Iteration  82 EE= -383.039115180372     Delta-E=       -0.000019103509 Grad=2.255D-02 Max rot=    0.3673 deg.
 Gradient too large for Newton-Raphson -- use scaled steepest descent instead.
 Alpha Gap=     6.424 HL deriv= 8.54D-05
     ILin= 1 X=0.000D+00 Y=-3.830391151804D+02 DE= 0.00D+00 F= -7.02D-05
     ILin= 2 X=1.100D+00 Y=-3.830390211612D+02 DE= 9.40D-05 F=  2.41D-04
     Reject lnstep minimum 2.188D-01 FVal=-3.830391220944D+02 Lims=  0.00D+00  1.10D+00
     ILin= 3 X=2.000D-01 Y=-3.830391235674D+02 DE=-8.39D-06 F= -1.36D-05
     A contracting polynomial of degree  3 produced  0.2481
 Iteration  83 EE= -383.039123895075     Delta-E=       -0.000008714703 Grad=2.217D-02 Max rot=    0.3210 deg.
 Gradient too large for Newton-Raphson -- use scaled steepest descent instead.
 Alpha Gap=     6.424 HL deriv= 2.89D-05
     ILin= 1 X=0.000D+00 Y=-3.830391238951D+02 DE= 0.00D+00 F= -6.23D-05
     ILin= 2 X=2.000D-01 Y=-3.830391317050D+02 DE=-7.81D-06 F= -1.58D-05
     ILin= 3 X=5.000D-01 Y=-3.830391259812D+02 DE=-2.09D-06 F=  5.40D-05
     An  expanding polynomial of degree  3 produced  0.2679
 Iteration  84 EE= -383.039132241734     Delta-E=       -0.000008346659 Grad=2.211D-02 Max rot=    0.3605 deg.
 Gradient too large for Newton-Raphson -- use scaled steepest descent instead.
 Alpha Gap=     6.424 HL deriv= 7.97D-05
     ILin= 1 X=0.000D+00 Y=-3.830391322417D+02 DE= 0.00D+00 F= -6.64D-05
     ILin= 2 X=3.000D-01 Y=-3.830391401145D+02 DE=-7.87D-06 F=  1.39D-05
     Accept linear search using points  1 and  2.
     An  expanding polynomial of degree  2 produced  0.1441
 Iteration  85 EE= -383.039139029800     Delta-E=       -0.000006788066 Grad=1.834D-02 Max rot=    0.2873 deg.
 Gradient too large for Newton-Raphson -- use scaled steepest descent instead.
 Alpha Gap=     6.424 HL deriv= 1.82D-05
     ILin= 1 X=0.000D+00 Y=-3.830391390298D+02 DE= 0.00D+00 F= -3.21D-05
     ILin= 2 X=3.000D-01 Y=-3.830391484704D+02 DE=-9.44D-06 F= -3.08D-05
     ILin= 3 X=5.000D-01 Y=-3.830391545462D+02 DE=-1.55D-05 F= -2.99D-05
     ILin= 4 X=1.100D+00 Y=-3.830391717275D+02 DE=-3.27D-05 F= -2.73D-05
     ILin= 5 X=2.100D+00 Y=-3.830391968756D+02 DE=-5.78D-05 F= -2.30D-05
     Reject lnstep minimum 7.369D+00 FVal=-3.830392573875D+02 Lims=  1.10D+00  2.10D+00
     ILin= 6 X=4.300D+00 Y=-3.830392368575D+02 DE=-9.78D-05 F= -1.34D-05
     ILin= 7 X=8.600D+00 Y=-3.830392540865D+02 DE=-1.15D-04 F=  5.37D-06
     ILin= 8 X=1.710D+01 Y=-3.830390510178D+02 DE= 8.80D-05 F=  4.24D-05
     An  expanding polynomial of degree  8 produced  7.3690
 Iteration  86 EE= -383.039257388211     Delta-E=       -0.000118358411 Grad=8.345D-02 Max rot=    1.5951 deg.
 Gradient too large for Newton-Raphson -- use scaled steepest descent instead.
 Alpha Gap=     6.424 HL deriv= 3.39D-04
     ILin= 1 X=0.000D+00 Y=-3.830392573882D+02 DE= 0.00D+00 F= -1.45D-03
     ILin= 2 X=1.000D+00 Y=-3.830351678388D+02 DE= 4.09D-03 F=  9.63D-03
     Reject lnstep minimum 1.311D-01 FVal=-3.830393526579D+02 Lims=  0.00D+00  1.00D+00
     ILin= 3 X=1.000D-01 Y=-3.830393472979D+02 DE=-8.99D-05 F= -3.45D-04
     A contracting polynomial of degree  3 produced  0.1311
 Iteration  87 EE= -383.039352660218     Delta-E=       -0.000095272007 Grad=1.495D-02 Max rot=    0.2305 deg.
 Gradient too large for Newton-Raphson -- use scaled steepest descent instead.
 Alpha Gap=     6.424 HL deriv= 2.08D-05
     ILin= 1 X=0.000D+00 Y=-3.830393526602D+02 DE= 0.00D+00 F= -2.10D-05
     ILin= 2 X=7.400D+00 Y=-3.830394293913D+02 DE=-7.67D-05 F=  2.88D-07
     ILin= 3 X=1.470D+01 Y=-3.830393505500D+02 DE= 2.11D-06 F=  2.13D-05
     An  expanding polynomial of degree  3 produced  7.3002
     Minimum is close to point  2 DX= -9.98D-02 DF= -1.44D-08 DXR=  1.37D-02 DFR=  1.87D-04 which will be used.
 Iteration  88 EE= -383.039429391329     Delta-E=       -0.000076731111 Grad=6.878D-02 Max rot=    1.3484 deg.
 Gradient too large for Newton-Raphson -- use scaled steepest descent instead.
 Alpha Gap=     6.424 HL deriv= 6.45D-05
     ILin= 1 X=0.000D+00 Y=-3.830394293913D+02 DE= 0.00D+00 F= -9.88D-04
     ILin= 2 X=1.000D+00 Y=-3.830366479834D+02 DE= 2.78D-03 F=  6.55D-03
     Reject lnstep minimum 1.311D-01 FVal=-3.830394941611D+02 Lims=  0.00D+00  1.00D+00
     ILin= 3 X=1.000D-01 Y=-3.830394905205D+02 DE=-6.11D-05 F= -2.34D-04
     A contracting polynomial of degree  3 produced  0.1311
 Iteration  89 EE= -383.039494162151     Delta-E=       -0.000064770822 Grad=1.244D-02 Max rot=    0.1863 deg.
 Gradient too large for Newton-Raphson -- use scaled steepest descent instead.
 Alpha Gap=     6.424 HL deriv= 1.95D-05
     ILin= 1 X=0.000D+00 Y=-3.830394941622D+02 DE= 0.00D+00 F= -1.44D-05
     ILin= 2 X=7.300D+00 Y=-3.830395326191D+02 DE=-3.85D-05 F=  3.84D-06
     ILin= 3 X=1.460D+01 Y=-3.830394380834D+02 DE= 5.61D-05 F=  2.21D-05
     An  expanding polynomial of degree  3 produced  5.7609
 Iteration  90 EE= -383.039535572225     Delta-E=       -0.000041410074 Grad=4.843D-02 Max rot=    0.8898 deg.
 Gradient too large for Newton-Raphson -- use scaled steepest descent instead.
 Alpha Gap=     6.425 HL deriv= 2.84D-05
     ILin= 1 X=0.000D+00 Y=-3.830395355722D+02 DE= 0.00D+00 F= -4.81D-04
     ILin= 2 X=9.000D-01 Y=-3.830385897242D+02 DE= 9.46D-04 F=  2.58D-03
     Reject lnstep minimum 1.690D-01 FVal=-3.830395813868D+02 Lims=  0.00D+00  9.00D-01
     ILin= 3 X=2.000D-01 Y=-3.830395637243D+02 DE=-2.82D-05 F=  2.00D-04
     A contracting polynomial of degree  3 produced  0.1413
 Iteration  91 EE= -383.039569582282     Delta-E=       -0.000034010057 Grad=1.334D-02 Max rot=    0.1599 deg.
 Gradient too large for Newton-Raphson -- use scaled steepest descent instead.
 Alpha Gap=     6.425 HL deriv= 1.88D-05
     ILin= 1 X=0.000D+00 Y=-3.830395695823D+02 DE= 0.00D+00 F= -2.57D-05
     ILin= 2 X=5.800D+00 Y=-3.830384774456D+02 DE= 1.09D-03 F=  4.02D-04
     ILin= 3 X=2.900D+00 Y=-3.830393338040D+02 DE= 2.36D-04 F=  1.88D-04
     ILin= 4 X=1.400D+00 Y=-3.830395332643D+02 DE= 3.63D-05 F=  7.76D-05
     Reject lnstep minimum 2.263D-01 FVal=-3.830395716076D+02 Lims=  0.00D+00  2.90D+00
     ILin= 5 X=2.000D-01 Y=-3.830395732536D+02 DE=-3.67D-06 F= -1.10D-05
     A contracting polynomial of degree  5 produced  0.3486
 Iteration  92 EE= -383.039574068988     Delta-E=       -0.000004486707 Grad=1.309D-02 Max rot=    0.2273 deg.
 Gradient too large for Newton-Raphson -- use scaled steepest descent instead.
 Alpha Gap=     6.424 HL deriv= 6.87D-06
     ILin= 1 X=0.000D+00 Y=-3.830395740690D+02 DE= 0.00D+00 F= -2.30D-05
     ILin= 2 X=2.000D-01 Y=-3.830395768776D+02 DE=-2.81D-06 F= -5.06D-06
     ILin= 3 X=4.000D-01 Y=-3.830395760925D+02 DE=-2.02D-06 F=  1.29D-05
     An  expanding polynomial of degree  3 produced  0.2563
 Iteration  93 EE= -383.039577020053     Delta-E=       -0.000002951065 Grad=1.284D-02 Max rot=    0.2064 deg.
 Gradient too large for Newton-Raphson -- use scaled steepest descent instead.
 Alpha Gap=     6.424 HL deriv= 2.35D-05
     ILin= 1 X=0.000D+00 Y=-3.830395770201D+02 DE= 0.00D+00 F= -2.04D-05
     ILin= 2 X=3.000D-01 Y=-3.830395796371D+02 DE=-2.62D-06 F=  2.92D-06
     Accept linear search using points  1 and  2.
     An  expanding polynomial of degree  2 produced  0.1425
 Iteration  94 EE= -383.039579134265     Delta-E=       -0.000002114212 Grad=1.062D-02 Max rot=    0.1558 deg.
 Gradient too large for Newton-Raphson -- use scaled steepest descent instead.
 Alpha Gap=     6.424 HL deriv= 1.45D-05
     ILin= 1 X=0.000D+00 Y=-3.830395791343D+02 DE= 0.00D+00 F= -1.04D-05
     ILin= 2 X=3.000D-01 Y=-3.830395822067D+02 DE=-3.07D-06 F= -1.01D-05
     ILin= 3 X=5.000D-01 Y=-3.830395842017D+02 DE=-5.07D-06 F= -9.87D-06
     ILin= 4 X=1.000D+00 Y=-3.830395890032D+02 DE=-9.87D-06 F= -9.34D-06
     ILin= 5 X=2.100D+00 Y=-3.830395986300D+02 DE=-1.95D-05 F= -8.17D-06
     ILin= 6 X=4.100D+00 Y=-3.830396128349D+02 DE=-3.37D-05 F= -6.04D-06
     ILin= 7 X=8.200D+00 Y=-3.830396286474D+02 DE=-4.95D-05 F= -1.67D-06
     ILin= 8 X=1.640D+01 Y=-3.830396065955D+02 DE=-2.75D-05 F=  7.05D-06
     An  expanding polynomial of degree  8 produced  9.7815
 Iteration  95 EE= -383.039629965293     Delta-E=       -0.000050831028 Grad=5.431D-02 Max rot=    0.9577 deg.
 Gradient too large for Newton-Raphson -- use scaled steepest descent instead.
 Alpha Gap=     6.425 HL deriv= 7.72D-05
     ILin= 1 X=0.000D+00 Y=-3.830396299653D+02 DE= 0.00D+00 F= -6.08D-04
     ILin= 2 X=1.200D+00 Y=-3.830370281509D+02 DE= 2.60D-03 F=  4.94D-03
     Reject lnstep minimum 8.988D-02 FVal=-3.830396525266D+02 Lims=  0.00D+00  1.20D+00
     ILin= 3 X=8.988D-02 Y=-3.830396659553D+02 DE=-3.60D-05 F= -1.92D-04
     A contracting polynomial of degree  3 produced  0.1315
 Iteration  96 EE= -383.039669958108     Delta-E=       -0.000039992815 Grad=8.926D-03 Max rot=    0.1208 deg.
 QCNR:  CnvC1=6.25D-09 CnvC2=6.25D-08
 LinEq1:  Iter=  0 NonCon=     1 RMS=4.20D-04 Max=1.02D-02 NDo=     1
 AX will form     1 AO Fock derivatives at one time.
 LinEq1:  Iter=  1 NonCon=     1 RMS=3.03D-04 Max=6.28D-03 NDo=     1
 LinEq1:  Iter=  2 NonCon=     1 RMS=2.79D-04 Max=3.51D-03 NDo=     1
 LinEq1:  Iter=  3 NonCon=     1 RMS=2.63D-04 Max=3.50D-03 NDo=     1
 LinEq1:  Iter=  4 NonCon=     1 RMS=2.32D-04 Max=2.65D-03 NDo=     1
 LinEq1:  Iter=  5 NonCon=     1 RMS=1.02D-04 Max=1.65D-03 NDo=     1
 LinEq1:  Iter=  6 NonCon=     1 RMS=1.07D-04 Max=1.47D-03 NDo=     1
 LinEq1:  Iter=  7 NonCon=     1 RMS=9.27D-05 Max=8.74D-04 NDo=     1
 LinEq1:  Iter=  8 NonCon=     1 RMS=3.33D-05 Max=3.52D-04 NDo=     1
 LinEq1:  Iter=  9 NonCon=     1 RMS=7.22D-06 Max=1.19D-04 NDo=     1
 LinEq1:  Iter= 10 NonCon=     1 RMS=1.79D-06 Max=2.14D-05 NDo=     1
 LinEq1:  Iter= 11 NonCon=     1 RMS=3.35D-07 Max=4.02D-06 NDo=     1
 LinEq1:  Iter= 12 NonCon=     1 RMS=3.45D-08 Max=4.53D-07 NDo=     1
 LinEq1:  Iter= 13 NonCon=     0 RMS=4.21D-09 Max=3.91D-08 NDo=     1
 Linear equations converged to 6.253D-09 6.253D-08 after    13 iterations.
 Angle between quadratic step and gradient=  36.07 degrees.
     ILin= 1 X=0.000D+00 Y=-3.830396699581D+02 DE= 0.00D+00 F= -3.59D-04
     ILin= 2 X=1.000D+00 Y=-3.830398491425D+02 DE=-1.79D-04 F=  1.34D-06
     Accept linear search using points  1 and  2.
     An  expanding polynomial of degree  2 produced  0.9963
     Minimum is close to point  2 DX= -3.70D-03 DF= -2.47D-09 DXR=  3.71D-03 DFR=  1.38D-05 which will be used.
 Iteration  97 EE= -383.039849142496     Delta-E=       -0.000179184388 Grad=2.679D-04 Max rot=    0.0029 deg.
 QCNR:  CnvC1=2.68D-09 CnvC2=2.68D-08
 LinEq1:  Iter=  0 NonCon=     1 RMS=8.24D-06 Max=1.47D-04 NDo=     1
 LinEq1:  Iter=  1 NonCon=     1 RMS=9.58D-06 Max=1.96D-04 NDo=     1
 LinEq1:  Iter=  2 NonCon=     1 RMS=1.05D-05 Max=1.79D-04 NDo=     1
 LinEq1:  Iter=  3 NonCon=     1 RMS=9.99D-06 Max=1.24D-04 NDo=     1
 LinEq1:  Iter=  4 NonCon=     1 RMS=2.05D-06 Max=2.00D-05 NDo=     1
 LinEq1:  Iter=  5 NonCon=     1 RMS=3.63D-07 Max=3.97D-06 NDo=     1
 LinEq1:  Iter=  6 NonCon=     1 RMS=3.07D-07 Max=4.78D-06 NDo=     1
 LinEq1:  Iter=  7 NonCon=     1 RMS=2.66D-07 Max=2.82D-06 NDo=     1
 LinEq1:  Iter=  8 NonCon=     1 RMS=1.12D-07 Max=9.78D-07 NDo=     1
 LinEq1:  Iter=  9 NonCon=     1 RMS=3.85D-08 Max=4.61D-07 NDo=     1
 LinEq1:  Iter= 10 NonCon=     1 RMS=8.20D-09 Max=1.05D-07 NDo=     1
 LinEq1:  Iter= 11 NonCon=     0 RMS=1.46D-09 Max=2.05D-08 NDo=     1
 Linear equations converged to 2.679D-09 2.679D-08 after    11 iterations.
 Angle between quadratic step and gradient=  57.38 degrees.
     ILin= 1 X=0.000D+00 Y=-3.830398491425D+02 DE= 0.00D+00 F= -4.27D-08
     ILin= 2 X=1.000D+00 Y=-3.830398491638D+02 DE=-2.13D-08 F= -5.22D-12
     Reject lnstep minimum 1.000D+00 FVal=-3.830398491638D+02 Lims=  0.00D+00  1.00D+00
     ILin= 3 X=2.000D+00 Y=-3.830398491425D+02 DE=-1.49D-11 F=  4.26D-08
     Reject polynomial minimum 1.000D+00 FVal=-3.830398491638D+02 Lims=  0.00D+00  2.00D+00
     Accept linear search using points  2 and  3.
     An  expanding polynomial of degree  3 produced  1.0001
     Minimum is close to point  2 DX=  1.22D-04 DF=  0.00D+00 DXR=  1.22D-04 DFR=  0.00D+00 which will be used.
 Iteration  98 EE= -383.039849163831     Delta-E=       -0.000000021334 Grad=2.187D-08 Max rot=    0.0000 deg.
 Error on total polarization charges =  0.05124
 Rotation gradient small -- convergence achieved.
 SCF Done:  E(RPBE-PBE) =  -383.039849164     a.u. after   98 cycles
            Convg  =    0.2187D-07                   322 Fock formations.
              S**2 =  0.0000                  -V/T =  2.2194
 SMD-CDS (non-electrostatic) energy       (kcal/mol) =       9.63
 (included in total energy above)
 Leave Link  508 at Thu Feb  2 09:20:29 2023, MaxMem=  2684354560 cpu:           25028.4 elap:             910.7
 (Enter /home/hp/opt/gaussian/g16/l701.exe)
 ... and contract with generalized density number  0.
 Compute integral first derivatives.
 R6Disp: Adding Grimme-D3 dispersion energy 1st derivatives to the gradient.
   1 Symmetry operations used in ECPInt.
 ECPInt:  NShTT=     595 NPrTT=    2498 LenC2=     573 LenP2D=    1821.
 LDataN:  DoStor=T MaxTD1= 6 Len=  172
 D1PCM: PCM CHGder 1st derivatives, ID1Alg=3 FixD1E=F DoIter=F DoCFld=F I1PDM=0.
 GePol: Maximum number of non-zero 1st derivatives   =     257
 Leave Link  701 at Thu Feb  2 09:20:38 2023, MaxMem=  2684354560 cpu:             259.1 elap:               8.7
 (Enter /home/hp/opt/gaussian/g16/l702.exe)
 L702 exits ... SP integral derivatives will be done elsewhere.
 Leave Link  702 at Thu Feb  2 09:20:38 2023, MaxMem=  2684354560 cpu:               5.0 elap:               0.3
 (Enter /home/hp/opt/gaussian/g16/l703.exe)
 Integral derivatives from FoFJK, PRISM(SPDF).
 Compute integral first derivatives, UseDBF=F ICtDFT=           0.
 Calling FoFJK, ICntrl=      2527 FMM=F ISym2X=0 I1Cent= 0 IOpClX= 0 NMat=1 NMatS=1 NMatT=0.
 FoFJK:  IHMeth= 1 ICntrl=    2527 DoSepK=F KAlg= 0 I1Cent=           0 FoldK=F
 IRaf=         0 NMat=       1 IRICut=       1 DoRegI=T DoRafI=F ISym2E= 0 IDoP0=0 IntGTp=1.
 FoFCou: FMM=F IPFlag=           0 FMFlag=      100000 FMFlg1=         800
         NFxFlg=           0 DoJE=F BraDBF=F KetDBF=F FulRan=T
         wScrn=  0.000000 ICntrl=      2527 IOpCl=  0 I1Cent=           0 NGrid=           0
         NMat0=    1 NMatS0=      1 NMatT0=    0 NMatD0=    1 NMtDS0=    0 NMtDT0=    0
 Symmetry not used in FoFCou.
 Leave Link  703 at Thu Feb  2 09:20:44 2023, MaxMem=  2684354560 cpu:             156.1 elap:               6.4
 (Enter /home/hp/opt/gaussian/g16/l716.exe)
 Dipole        =-5.44093824D-02 1.96233172D-01 2.46843644D+00
 -------------------------------------------------------------------
 Center     Atomic                   Forces (Hartrees/Bohr)
 Number     Number              X              Y              Z
 -------------------------------------------------------------------
      1        6           0.016879825    0.126865475   -0.019817265
      2        7           0.001302668    0.009878601    0.000512758
      3        6          -0.001269095   -0.010036772   -0.001899018
      4        7           0.000797519    0.006823829    0.001002306
      5       29          -0.017710918   -0.133531134    0.020201219
 -------------------------------------------------------------------
 Cartesian Forces:  Max     0.133531134 RMS     0.048702181
 Leave Link  716 at Thu Feb  2 09:20:45 2023, MaxMem=  2684354560 cpu:               5.5 elap:               0.3
 (Enter /home/hp/opt/gaussian/g16/l103.exe)

 GradGradGradGradGradGradGradGradGradGradGradGradGradGradGradGradGradGrad
 Berny optimization.
 Using GEDIIS/GDIIS optimizer.
 FormGI is forming the generalized inverse of G from B-inverse, IUseBI=4.
 Internal  Forces:  Max     0.139263579 RMS     0.046660842
 Search for a local minimum.
 Step number   4 out of a maximum of   20
 All quantities printed in internal units (Hartrees-Bohrs-Radians)
 RMS Force = .46661D-01 SwitMx=.10000D-02 MixMth= 1
 Mixed Optimization -- RFO/linear search
 Update second derivatives using D2CorX and points    2    4    3
 DE=  1.14D-02 DEPred=-4.04D-02 R=-2.82D-01
 Trust test=-2.82D-01 RLast= 1.15D+00 DXMaxT set to 4.24D-01
 The second derivative matrix:
                          R1        R2        R3        R4        A1
           R1           1.00904
           R2           0.01374   0.17516
           R3          -0.11904  -0.00309   0.99393
           R4           0.05611   0.03959   0.06253  -0.00749
           A1           0.01539  -0.00767   0.01955   0.01099   0.02087
           A2           0.00284   0.00517   0.00157  -0.00449  -0.00611
           A3           0.01378   0.00521   0.01544  -0.00998  -0.00458
           A4           0.00228  -0.00083   0.00269  -0.00124  -0.00159
           A5           0.00592   0.00039   0.00614  -0.00220  -0.00073
                          A2        A3        A4        A5
           A2           0.02236
           A3           0.00106   0.02081
           A4          -0.00114  -0.00046   0.01406
           A5          -0.00012  -0.00088  -0.00238   0.01051
 ITU= -1  1  1  0
 Use linear search instead of GDIIS.
     Eigenvalues ---   -0.02846   0.00851   0.01334   0.01590   0.02095
     Eigenvalues ---    0.03369   0.18285   0.89152   1.12092
 Eigenvalue     1 is  -2.85D-02 should be greater than     0.000000 Eigenvector:
                          R4        A3        R2        A1        A2
   1                    0.92913   0.22983  -0.19184  -0.15952   0.08384
                          A5        R3        R1        A4
   1                    0.07780  -0.06510  -0.05661   0.03359
 RFO step:  Lambda=-4.92308337D-02 EMin=-2.84577627D-02
 Quartic linear search produced a step of -0.48411.
 Maximum step size (   0.424) exceeded in Quadratic search.
    -- Step size scaled by   0.378
 Iteration  1 RMS(Cart)=  0.01093876 RMS(Int)=  0.19493201
 Iteration  2 RMS(Cart)=  0.00018961 RMS(Int)=  0.19475549
 Iteration  3 RMS(Cart)=  0.00018969 RMS(Int)=  0.19457873
 Iteration  4 RMS(Cart)=  0.00018977 RMS(Int)=  0.19440174
 Iteration  5 RMS(Cart)=  0.00018985 RMS(Int)=  0.19422451
 Iteration  6 RMS(Cart)=  0.00018992 RMS(Int)=  0.19404703
 Iteration  7 RMS(Cart)=  0.00019000 RMS(Int)=  0.19386933
 Iteration  8 RMS(Cart)=  0.00019008 RMS(Int)=  0.19369138
 Iteration  9 RMS(Cart)=  0.00019016 RMS(Int)=  0.19351319
 Iteration 10 RMS(Cart)=  0.00019024 RMS(Int)=  0.19333477
 Iteration 11 RMS(Cart)=  0.00019032 RMS(Int)=  0.19315611
 Iteration 12 RMS(Cart)=  0.00019040 RMS(Int)=  0.19297721
 Iteration 13 RMS(Cart)=  0.00019048 RMS(Int)=  0.19279806
 Iteration 14 RMS(Cart)=  0.00019056 RMS(Int)=  0.19261868
 Iteration 15 RMS(Cart)=  0.00019064 RMS(Int)=  0.19243906
 Iteration 16 RMS(Cart)=  0.00019071 RMS(Int)=  0.19225920
 Iteration 17 RMS(Cart)=  0.00019079 RMS(Int)=  0.19207910
 Iteration 18 RMS(Cart)=  0.00019087 RMS(Int)=  0.19189876
 Iteration 19 RMS(Cart)=  0.00019095 RMS(Int)=  0.19171818
 Iteration 20 RMS(Cart)=  0.00019103 RMS(Int)=  0.19153736
 Iteration 21 RMS(Cart)=  0.00019111 RMS(Int)=  0.19135629
 Iteration 22 RMS(Cart)=  0.00019118 RMS(Int)=  0.19117499
 Iteration 23 RMS(Cart)=  0.00019126 RMS(Int)=  0.19099344
 Iteration 24 RMS(Cart)=  0.00019134 RMS(Int)=  0.19081165
 Iteration 25 RMS(Cart)=  0.00019142 RMS(Int)=  0.19062962
 Iteration 26 RMS(Cart)=  0.00019150 RMS(Int)=  0.19044735
 Iteration 27 RMS(Cart)=  0.00019157 RMS(Int)=  0.19026484
 Iteration 28 RMS(Cart)=  0.00019165 RMS(Int)=  0.19008208
 Iteration 29 RMS(Cart)=  0.00019173 RMS(Int)=  0.18989909
 Iteration 30 RMS(Cart)=  0.00019180 RMS(Int)=  0.18971584
 Iteration 31 RMS(Cart)=  0.00019188 RMS(Int)=  0.18953236
 Iteration 32 RMS(Cart)=  0.00019196 RMS(Int)=  0.18934864
 Iteration 33 RMS(Cart)=  0.00019204 RMS(Int)=  0.18916467
 Iteration 34 RMS(Cart)=  0.00019211 RMS(Int)=  0.18898046
 Iteration 35 RMS(Cart)=  0.00019219 RMS(Int)=  0.18879600
 Iteration 36 RMS(Cart)=  0.00019226 RMS(Int)=  0.18861131
 Iteration 37 RMS(Cart)=  0.00019234 RMS(Int)=  0.18842637
 Iteration 38 RMS(Cart)=  0.00019242 RMS(Int)=  0.18824119
 Iteration 39 RMS(Cart)=  0.00019249 RMS(Int)=  0.18805576
 Iteration 40 RMS(Cart)=  0.00019257 RMS(Int)=  0.18787009
 Iteration 41 RMS(Cart)=  0.00019264 RMS(Int)=  0.18768418
 Iteration 42 RMS(Cart)=  0.00019271 RMS(Int)=  0.18749803
 Iteration 43 RMS(Cart)=  0.00019279 RMS(Int)=  0.18731163
 Iteration 44 RMS(Cart)=  0.00019286 RMS(Int)=  0.18712499
 Iteration 45 RMS(Cart)=  0.00019294 RMS(Int)=  0.18693811
 Iteration 46 RMS(Cart)=  0.00019301 RMS(Int)=  0.18675098
 Iteration 47 RMS(Cart)=  0.00019308 RMS(Int)=  0.18656361
 Iteration 48 RMS(Cart)=  0.00019316 RMS(Int)=  0.18637600
 Iteration 49 RMS(Cart)=  0.00019323 RMS(Int)=  0.18618815
 Iteration 50 RMS(Cart)=  0.00019330 RMS(Int)=  0.18600005
 Iteration 51 RMS(Cart)=  0.00019337 RMS(Int)=  0.18581171
 Iteration 52 RMS(Cart)=  0.00019344 RMS(Int)=  0.18562313
 Iteration 53 RMS(Cart)=  0.00019351 RMS(Int)=  0.18543431
 Iteration 54 RMS(Cart)=  0.00019358 RMS(Int)=  0.18524525
 Iteration 55 RMS(Cart)=  0.00019365 RMS(Int)=  0.18505595
 Iteration 56 RMS(Cart)=  0.00019372 RMS(Int)=  0.18486640
 Iteration 57 RMS(Cart)=  0.00019379 RMS(Int)=  0.18467662
 Iteration 58 RMS(Cart)=  0.00019386 RMS(Int)=  0.18448660
 Iteration 59 RMS(Cart)=  0.00019392 RMS(Int)=  0.18429634
 Iteration 60 RMS(Cart)=  0.00019399 RMS(Int)=  0.18410584
 Iteration 61 RMS(Cart)=  0.00019406 RMS(Int)=  0.18391510
 Iteration 62 RMS(Cart)=  0.00019412 RMS(Int)=  0.18372413
 Iteration 63 RMS(Cart)=  0.00019418 RMS(Int)=  0.18353292
 Iteration 64 RMS(Cart)=  0.00019424 RMS(Int)=  0.18334148
 Iteration 65 RMS(Cart)=  0.00019430 RMS(Int)=  0.18314981
 Iteration 66 RMS(Cart)=  0.00019436 RMS(Int)=  0.18295790
 Iteration 67 RMS(Cart)=  0.00019442 RMS(Int)=  0.18276576
 Iteration 68 RMS(Cart)=  0.00019448 RMS(Int)=  0.18257339
 Iteration 69 RMS(Cart)=  0.00019453 RMS(Int)=  0.18238080
 Iteration 70 RMS(Cart)=  0.00019458 RMS(Int)=  0.18218798
 Iteration 71 RMS(Cart)=  0.00019463 RMS(Int)=  0.18199493
 Iteration 72 RMS(Cart)=  0.00019468 RMS(Int)=  0.18180167
 Iteration 73 RMS(Cart)=  0.00019472 RMS(Int)=  0.18160819
 Iteration 74 RMS(Cart)=  0.00019476 RMS(Int)=  0.18141450
 Iteration 75 RMS(Cart)=  0.00019479 RMS(Int)=  0.18122060
 Iteration 76 RMS(Cart)=  0.00019482 RMS(Int)=  0.18102649
 Iteration 77 RMS(Cart)=  0.00019485 RMS(Int)=  0.18083219
 Iteration 78 RMS(Cart)=  0.00019487 RMS(Int)=  0.18063770
 Iteration 79 RMS(Cart)=  0.00019487 RMS(Int)=  0.18044302
 Iteration 80 RMS(Cart)=  0.00019487 RMS(Int)=  0.18024818
 Iteration 81 RMS(Cart)=  0.00019485 RMS(Int)=  0.18005318
 Iteration 82 RMS(Cart)=  0.00019481 RMS(Int)=  0.17985805
 Iteration 83 RMS(Cart)=  0.00019474 RMS(Int)=  0.17966282
 Iteration 84 RMS(Cart)=  0.00019463 RMS(Int)=  0.17946754
 Iteration 85 RMS(Cart)=  0.00019444 RMS(Int)=  0.17927230
 Iteration 86 RMS(Cart)=  0.00019407 RMS(Int)=  0.17907735
 Iteration 87 RMS(Cart)=  0.00019296 RMS(Int)=  1.06149044
 Iteration 88 RMS(Cart)=  0.00034346 RMS(Int)=  1.06140630
 Iteration 89 RMS(Cart)=  0.00034486 RMS(Int)=  1.06118543
 Iteration 90 RMS(Cart)=  0.00034617 RMS(Int)=  1.06091324
 Iteration 91 RMS(Cart)=  0.00034745 RMS(Int)=  1.06061358
 Iteration 92 RMS(Cart)=  0.00034871 RMS(Int)=  1.06029640
 Iteration 93 RMS(Cart)=  0.00034997 RMS(Int)=  1.05996682
 Iteration 94 RMS(Cart)=  0.00034916 RMS(Int)=  1.05962933
 Iteration 95 RMS(Cart)=  0.00034703 RMS(Int)=  1.05928695
 Iteration 96 RMS(Cart)=  0.00034495 RMS(Int)=  1.05894107
 Iteration 97 RMS(Cart)=  0.00034290 RMS(Int)=  1.05859264
 Iteration 98 RMS(Cart)=  0.00034091 RMS(Int)=  1.05824235
 Iteration 99 RMS(Cart)=  0.00033895 RMS(Int)=  1.05789073
 Iteration100 RMS(Cart)=  0.00033704 RMS(Int)=  1.05753814
 New curvilinear step not converged.
 ITry= 1 IFail=1 DXMaxC= 6.02D-02 DCOld= 1.00D+10 DXMaxT= 4.24D-01 DXLimC= 3.00D+00 Rises=F
 Iteration  1 RMS(Cart)=  0.01260621 RMS(Int)=  0.18855499
 Iteration  2 RMS(Cart)=  0.00026458 RMS(Int)=  0.18833761
 Iteration  3 RMS(Cart)=  0.00026451 RMS(Int)=  0.18812003
 Iteration  4 RMS(Cart)=  0.00026444 RMS(Int)=  0.18790227
 Iteration  5 RMS(Cart)=  0.00026436 RMS(Int)=  0.18768430
 Iteration  6 RMS(Cart)=  0.00026429 RMS(Int)=  0.18746613
 Iteration  7 RMS(Cart)=  0.00026422 RMS(Int)=  0.18724777
 Iteration  8 RMS(Cart)=  0.00026416 RMS(Int)=  0.18702920
 Iteration  9 RMS(Cart)=  0.00026409 RMS(Int)=  0.18681043
 Iteration 10 RMS(Cart)=  0.00026402 RMS(Int)=  0.18659145
 Iteration 11 RMS(Cart)=  0.00026396 RMS(Int)=  0.18637227
 Iteration 12 RMS(Cart)=  0.00026389 RMS(Int)=  0.18615289
 Iteration 13 RMS(Cart)=  0.00026383 RMS(Int)=  0.18593330
 Iteration 14 RMS(Cart)=  0.00026377 RMS(Int)=  0.18571349
 Iteration 15 RMS(Cart)=  0.00026371 RMS(Int)=  0.18549348
 Iteration 16 RMS(Cart)=  0.00026365 RMS(Int)=  0.18527327
 Iteration 17 RMS(Cart)=  0.00026359 RMS(Int)=  0.18505283
 Iteration 18 RMS(Cart)=  0.00026296 RMS(Int)=  0.18483271
 Iteration 19 RMS(Cart)=  0.00026171 RMS(Int)=  0.18461345
 Iteration 20 RMS(Cart)=  0.00026047 RMS(Int)=  0.18439503
 Iteration 21 RMS(Cart)=  0.00025925 RMS(Int)=  0.18417746
 Iteration 22 RMS(Cart)=  0.00025804 RMS(Int)=  0.18396072
 Iteration 23 RMS(Cart)=  0.00025684 RMS(Int)=  0.18374480
 Iteration 24 RMS(Cart)=  0.00025566 RMS(Int)=  0.18352969
 Iteration 25 RMS(Cart)=  0.00025449 RMS(Int)=  0.18331539
 Iteration 26 RMS(Cart)=  0.00025333 RMS(Int)=  0.18310189
 Iteration 27 RMS(Cart)=  0.00025218 RMS(Int)=  0.18288918
 Iteration 28 RMS(Cart)=  0.00025104 RMS(Int)=  0.18267725
 Iteration 29 RMS(Cart)=  0.00024991 RMS(Int)=  0.18246610
 Iteration 30 RMS(Cart)=  0.00024879 RMS(Int)=  0.18225572
 Iteration 31 RMS(Cart)=  0.00024769 RMS(Int)=  0.18204611
 Iteration 32 RMS(Cart)=  0.00024659 RMS(Int)=  0.18183725
 Iteration 33 RMS(Cart)=  0.00024550 RMS(Int)=  0.18162914
 Iteration 34 RMS(Cart)=  0.00024442 RMS(Int)=  0.18142178
 Iteration 35 RMS(Cart)=  0.00024335 RMS(Int)=  0.18121516
 Iteration 36 RMS(Cart)=  0.00024228 RMS(Int)=  0.18100928
 Iteration 37 RMS(Cart)=  0.00024122 RMS(Int)=  0.18080413
 Iteration 38 RMS(Cart)=  0.00024017 RMS(Int)=  0.18059971
 Iteration 39 RMS(Cart)=  0.00023912 RMS(Int)=  0.18039602
 Iteration 40 RMS(Cart)=  0.00023808 RMS(Int)=  0.18019305
 Iteration 41 RMS(Cart)=  0.00023703 RMS(Int)=  0.17999082
 Iteration 42 RMS(Cart)=  0.00023599 RMS(Int)=  0.17978932
 Iteration 43 RMS(Cart)=  0.00023494 RMS(Int)=  0.17958855
 Iteration 44 RMS(Cart)=  0.00023388 RMS(Int)=  0.17938853
 Iteration 45 RMS(Cart)=  0.00023281 RMS(Int)=  0.17918928
 Iteration 46 RMS(Cart)=  0.00023172 RMS(Int)=  0.17899081
 Iteration 47 RMS(Cart)=  0.00023058 RMS(Int)=  0.17879317
 Iteration 48 RMS(Cart)=  0.00022936 RMS(Int)=  0.17859645
 Iteration 49 RMS(Cart)=  0.00022798 RMS(Int)=  0.17840081
 Iteration 50 RMS(Cart)=  0.00022613 RMS(Int)=  0.17820819
 Iteration 51 RMS(Cart)=  0.00021373 RMS(Int)=  1.06082115
 Iteration 52 RMS(Cart)=  0.00037258 RMS(Int)=  1.06069750
 Iteration 53 RMS(Cart)=  0.00037056 RMS(Int)=  1.06046994
 Iteration 54 RMS(Cart)=  0.00036852 RMS(Int)=  1.06020056
 Iteration 55 RMS(Cart)=  0.00036648 RMS(Int)=  1.05990898
 Iteration 56 RMS(Cart)=  0.00036448 RMS(Int)=  1.05960386
 Iteration 57 RMS(Cart)=  0.00036252 RMS(Int)=  1.05928980
 Iteration 58 RMS(Cart)=  0.00036061 RMS(Int)=  1.05896949
 Iteration 59 RMS(Cart)=  0.00035872 RMS(Int)=  1.05864468
 Iteration 60 RMS(Cart)=  0.00035688 RMS(Int)=  1.05831653
 Iteration 61 RMS(Cart)=  0.00035509 RMS(Int)=  1.05798585
 Iteration 62 RMS(Cart)=  0.00035335 RMS(Int)=  1.05765324
 Iteration 63 RMS(Cart)=  0.00035164 RMS(Int)=  1.05731916
 Iteration 64 RMS(Cart)=  0.00034998 RMS(Int)=  1.05698393
 Iteration 65 RMS(Cart)=  0.00034836 RMS(Int)=  1.05664782
 Iteration 66 RMS(Cart)=  0.00034678 RMS(Int)=  1.05631104
 Iteration 67 RMS(Cart)=  0.00034523 RMS(Int)=  1.05597375
 Iteration 68 RMS(Cart)=  0.00034373 RMS(Int)=  1.05563608
 Iteration 69 RMS(Cart)=  0.00034226 RMS(Int)=  1.05529815
 Iteration 70 RMS(Cart)=  0.00034082 RMS(Int)=  1.05496004
 Iteration 71 RMS(Cart)=  0.00033942 RMS(Int)=  1.05462182
 Iteration 72 RMS(Cart)=  0.00033806 RMS(Int)=  1.05428356
 Iteration 73 RMS(Cart)=  0.00033671 RMS(Int)=  1.05394530
 Iteration 74 RMS(Cart)=  0.00033541 RMS(Int)=  1.05360709
 Iteration 75 RMS(Cart)=  0.00033413 RMS(Int)=  1.05326897
 Iteration 76 RMS(Cart)=  0.00033288 RMS(Int)=  1.05293096
 Iteration 77 RMS(Cart)=  0.00033165 RMS(Int)=  1.05259309
 Iteration 78 RMS(Cart)=  0.00033045 RMS(Int)=  1.05225539
 Iteration 79 RMS(Cart)=  0.00032928 RMS(Int)=  1.05191787
 Iteration 80 RMS(Cart)=  0.00032813 RMS(Int)=  1.05158056
 Iteration 81 RMS(Cart)=  0.00032699 RMS(Int)=  1.05124346
 Iteration 82 RMS(Cart)=  0.00032588 RMS(Int)=  1.05090660
 Iteration 83 RMS(Cart)=  0.00032478 RMS(Int)=  1.05056999
 Iteration 84 RMS(Cart)=  0.00032371 RMS(Int)=  1.05023364
 Iteration 85 RMS(Cart)=  0.00032264 RMS(Int)=  1.04989758
 Iteration 86 RMS(Cart)=  0.00032159 RMS(Int)=  1.04956181
 Iteration 87 RMS(Cart)=  0.00032055 RMS(Int)=  1.04922634
 Iteration 88 RMS(Cart)=  0.00031952 RMS(Int)=  1.04889121
 Iteration 89 RMS(Cart)=  0.00031849 RMS(Int)=  1.04855641
 Iteration 90 RMS(Cart)=  0.00031747 RMS(Int)=  1.04822199
 Iteration 91 RMS(Cart)=  0.00031645 RMS(Int)=  1.04788795
 Iteration 92 RMS(Cart)=  0.00031542 RMS(Int)=  1.04755431
 Iteration 93 RMS(Cart)=  0.00031440 RMS(Int)=  1.04722111
 Iteration 94 RMS(Cart)=  0.00031336 RMS(Int)=  1.04688838
 Iteration 95 RMS(Cart)=  0.00031231 RMS(Int)=  1.04655614
 Iteration 96 RMS(Cart)=  0.00031125 RMS(Int)=  1.04622444
 Iteration 97 RMS(Cart)=  0.00031016 RMS(Int)=  1.04589331
 Iteration 98 RMS(Cart)=  0.00030905 RMS(Int)=  1.04556281
 Iteration 99 RMS(Cart)=  0.00030791 RMS(Int)=  1.04523298
 Iteration100 RMS(Cart)=  0.00030673 RMS(Int)=  1.04490389
 New curvilinear step not converged.
 ITry= 2 IFail=1 DXMaxC= 7.42D-02 DCOld= 1.00D+10 DXMaxT= 4.24D-01 DXLimC= 3.00D+00 Rises=F
 Iteration  1 RMS(Cart)=  0.01433924 RMS(Int)=  0.18303821
 Iteration  2 RMS(Cart)=  0.00041457 RMS(Int)=  0.18274001
 Iteration  3 RMS(Cart)=  0.00041246 RMS(Int)=  0.18244295
 Iteration  4 RMS(Cart)=  0.00041041 RMS(Int)=  0.18214700
 Iteration  5 RMS(Cart)=  0.00040841 RMS(Int)=  0.18185213
 Iteration  6 RMS(Cart)=  0.00040644 RMS(Int)=  0.18155830
 Iteration  7 RMS(Cart)=  0.00040453 RMS(Int)=  0.18126551
 Iteration  8 RMS(Cart)=  0.00040265 RMS(Int)=  0.18097371
 Iteration  9 RMS(Cart)=  0.00040081 RMS(Int)=  0.18068287
 Iteration 10 RMS(Cart)=  0.00039902 RMS(Int)=  0.18039299
 Iteration 11 RMS(Cart)=  0.00039726 RMS(Int)=  0.18010402
 Iteration 12 RMS(Cart)=  0.00039554 RMS(Int)=  0.17981596
 Iteration 13 RMS(Cart)=  0.00039385 RMS(Int)=  0.17952877
 Iteration 14 RMS(Cart)=  0.00039219 RMS(Int)=  0.17924243
 Iteration 15 RMS(Cart)=  0.00039057 RMS(Int)=  0.17895694
 Iteration 16 RMS(Cart)=  0.00038896 RMS(Int)=  0.17867227
 Iteration 17 RMS(Cart)=  0.00038738 RMS(Int)=  0.17838842
 Iteration 18 RMS(Cart)=  0.00038580 RMS(Int)=  0.17810539
 Iteration 19 RMS(Cart)=  0.00038423 RMS(Int)=  0.17782317
 Iteration 20 RMS(Cart)=  0.00038263 RMS(Int)=  0.17754180
 Iteration 21 RMS(Cart)=  0.00038099 RMS(Int)=  0.17726132
 Iteration 22 RMS(Cart)=  0.00037923 RMS(Int)=  0.17698185
 Iteration 23 RMS(Cart)=  0.00037721 RMS(Int)=  0.17670369
 Iteration 24 RMS(Cart)=  0.00037440 RMS(Int)=  0.17643186
 Iteration 25 RMS(Cart)=  0.00034947 RMS(Int)=  1.05983164
 Iteration 26 RMS(Cart)=  0.00040903 RMS(Int)=  1.05968931
 Iteration 27 RMS(Cart)=  0.00040708 RMS(Int)=  1.05945895
 Iteration 28 RMS(Cart)=  0.00040514 RMS(Int)=  1.05919052
 Iteration 29 RMS(Cart)=  0.00040323 RMS(Int)=  1.05890110
 Iteration 30 RMS(Cart)=  0.00040136 RMS(Int)=  1.05859853
 Iteration 31 RMS(Cart)=  0.00039955 RMS(Int)=  1.05828703
 Iteration 32 RMS(Cart)=  0.00039780 RMS(Int)=  1.05796915
 Iteration 33 RMS(Cart)=  0.00039610 RMS(Int)=  1.05764650
 Iteration 34 RMS(Cart)=  0.00039447 RMS(Int)=  1.05732021
 Iteration 35 RMS(Cart)=  0.00039289 RMS(Int)=  1.05699104
 Iteration 36 RMS(Cart)=  0.00039136 RMS(Int)=  1.05665958
 Iteration 37 RMS(Cart)=  0.00038989 RMS(Int)=  1.05632624
 Iteration 38 RMS(Cart)=  0.00038847 RMS(Int)=  1.05599135
 Iteration 39 RMS(Cart)=  0.00038710 RMS(Int)=  1.05565515
 Iteration 40 RMS(Cart)=  0.00038578 RMS(Int)=  1.05531785
 Iteration 41 RMS(Cart)=  0.00038451 RMS(Int)=  1.05497959
 Iteration 42 RMS(Cart)=  0.00038328 RMS(Int)=  1.05464051
 Iteration 43 RMS(Cart)=  0.00038210 RMS(Int)=  1.05430070
 Iteration 44 RMS(Cart)=  0.00038096 RMS(Int)=  1.05396024
 Iteration 45 RMS(Cart)=  0.00037986 RMS(Int)=  1.05361920
 Iteration 46 RMS(Cart)=  0.00037880 RMS(Int)=  1.05327765
 Iteration 47 RMS(Cart)=  0.00037779 RMS(Int)=  1.05293560
 Iteration 48 RMS(Cart)=  0.00037680 RMS(Int)=  1.05259313
 Iteration 49 RMS(Cart)=  0.00037585 RMS(Int)=  1.05225024
 Iteration 50 RMS(Cart)=  0.00037492 RMS(Int)=  1.05190699
 Iteration 51 RMS(Cart)=  0.00037403 RMS(Int)=  1.05156338
 Iteration 52 RMS(Cart)=  0.00037315 RMS(Int)=  1.05121945
 Iteration 53 RMS(Cart)=  0.00037231 RMS(Int)=  1.05087522
 Iteration 54 RMS(Cart)=  0.00037147 RMS(Int)=  1.05053072
 Iteration 55 RMS(Cart)=  0.00037066 RMS(Int)=  1.05018595
 Iteration 56 RMS(Cart)=  0.00036985 RMS(Int)=  1.04984097
 Iteration 57 RMS(Cart)=  0.00036906 RMS(Int)=  1.04949577
 Iteration 58 RMS(Cart)=  0.00036826 RMS(Int)=  1.04915041
 Iteration 59 RMS(Cart)=  0.00036746 RMS(Int)=  1.04880491
 Iteration 60 RMS(Cart)=  0.00036666 RMS(Int)=  1.04845930
 Iteration 61 RMS(Cart)=  0.00036583 RMS(Int)=  1.04811364
 Iteration 62 RMS(Cart)=  0.00036499 RMS(Int)=  1.04776797
 Iteration 63 RMS(Cart)=  0.00036411 RMS(Int)=  1.04742234
 Iteration 64 RMS(Cart)=  0.00036320 RMS(Int)=  1.04707681
 Iteration 65 RMS(Cart)=  0.00036223 RMS(Int)=  1.04673148
 Iteration 66 RMS(Cart)=  0.00036120 RMS(Int)=  1.04638641
 Iteration 67 RMS(Cart)=  0.00036009 RMS(Int)=  1.04604172
 Iteration 68 RMS(Cart)=  0.00035888 RMS(Int)=  1.04569751
 Iteration 69 RMS(Cart)=  0.00035755 RMS(Int)=  1.04535393
 Iteration 70 RMS(Cart)=  0.00035609 RMS(Int)=  1.04501114
 Iteration 71 RMS(Cart)=  0.00035445 RMS(Int)=  1.04466933
 Iteration 72 RMS(Cart)=  0.00035261 RMS(Int)=  1.04432872
 Iteration 73 RMS(Cart)=  0.00035051 RMS(Int)=  1.04398958
 Iteration 74 RMS(Cart)=  0.00034811 RMS(Int)=  1.04365225
 Iteration 75 RMS(Cart)=  0.00034532 RMS(Int)=  1.04331712
 Iteration 76 RMS(Cart)=  0.00034205 RMS(Int)=  1.04298469
 Iteration 77 RMS(Cart)=  0.00033817 RMS(Int)=  1.04265558
 Iteration 78 RMS(Cart)=  0.00033350 RMS(Int)=  1.04233061
 Iteration 79 RMS(Cart)=  0.00032775 RMS(Int)=  1.04201087
 Iteration 80 RMS(Cart)=  0.00032048 RMS(Int)=  1.04169790
 Iteration 81 RMS(Cart)=  0.00031094 RMS(Int)=  1.04139403
 Iteration 82 RMS(Cart)=  0.00029757 RMS(Int)=  1.04110323
 Iteration 83 RMS(Cart)=  0.00027643 RMS(Int)=  1.04083418
 Iteration 84 RMS(Cart)=  0.00022965 RMS(Int)=  1.47413386
 Iteration 85 RMS(Cart)=  0.03390556 RMS(Int)=  1.44668125
 Iteration 86 RMS(Cart)=  0.06899780 RMS(Int)=  1.38524980
 Iteration 87 RMS(Cart)=  0.05256764 RMS(Int)=  1.29106039
 Iteration 88 RMS(Cart)=  0.01145019 RMS(Int)=  1.19795425
 Iteration 89 RMS(Cart)=  0.01148214 RMS(Int)=  1.10608307
 Iteration 90 RMS(Cart)=  0.01167065 RMS(Int)=  1.01515188
 Iteration 91 RMS(Cart)=  0.01225495 RMS(Int)=  0.92495681
 Iteration 92 RMS(Cart)=  0.01306978 RMS(Int)=  0.83537136
 Iteration 93 RMS(Cart)=  0.01405454 RMS(Int)=  0.74628196
 Iteration 94 RMS(Cart)=  0.01515712 RMS(Int)=  0.65756450
 Iteration 95 RMS(Cart)=  0.01630675 RMS(Int)=  0.56907103
 Iteration 96 RMS(Cart)=  0.01739735 RMS(Int)=  0.48062098
 Iteration 97 RMS(Cart)=  0.01828234 RMS(Int)=  0.39199544
 Iteration 98 RMS(Cart)=  0.01879581 RMS(Int)=  0.30294369
 Iteration 99 RMS(Cart)=  0.01882159 RMS(Int)=  0.21323235
 Iteration100 RMS(Cart)=  0.01842555 RMS(Int)=  0.12292431
 New curvilinear step not converged.
 ITry= 3 IFail=1 DXMaxC= 3.39D-01 DCOld= 1.00D+10 DXMaxT= 4.24D-01 DXLimC= 3.00D+00 Rises=F
 Iteration  1 RMS(Cart)=  0.01608797 RMS(Int)=  0.17863063
 Iteration  2 RMS(Cart)=  0.00420747 RMS(Int)=  0.17596532
 Iteration  3 RMS(Cart)=  0.00397209 RMS(Int)=  1.05937202
 Iteration  4 RMS(Cart)=  0.00045668 RMS(Int)=  1.05910071
 Iteration  5 RMS(Cart)=  0.00045505 RMS(Int)=  1.05880877
 Iteration  6 RMS(Cart)=  0.00045353 RMS(Int)=  1.05850351
 Iteration  7 RMS(Cart)=  0.00045210 RMS(Int)=  1.05818893
 Iteration  8 RMS(Cart)=  0.00045076 RMS(Int)=  1.05786748
 Iteration  9 RMS(Cart)=  0.00044952 RMS(Int)=  1.05754070
 Iteration 10 RMS(Cart)=  0.00044837 RMS(Int)=  1.05720967
 Iteration 11 RMS(Cart)=  0.00044731 RMS(Int)=  1.05687511
 Iteration 12 RMS(Cart)=  0.00044633 RMS(Int)=  1.05653758
 Iteration 13 RMS(Cart)=  0.00044544 RMS(Int)=  1.05619746
 Iteration 14 RMS(Cart)=  0.00044464 RMS(Int)=  1.05585506
 Iteration 15 RMS(Cart)=  0.00044391 RMS(Int)=  1.05551060
 Iteration 16 RMS(Cart)=  0.00044327 RMS(Int)=  1.05516425
 Iteration 17 RMS(Cart)=  0.00044270 RMS(Int)=  1.05481615
 Iteration 18 RMS(Cart)=  0.00044220 RMS(Int)=  1.05446640
 Iteration 19 RMS(Cart)=  0.00044177 RMS(Int)=  1.05411508
 Iteration 20 RMS(Cart)=  0.00044141 RMS(Int)=  1.05376226
 Iteration 21 RMS(Cart)=  0.00044110 RMS(Int)=  1.05340798
 Iteration 22 RMS(Cart)=  0.00044085 RMS(Int)=  1.05305230
 Iteration 23 RMS(Cart)=  0.00044066 RMS(Int)=  1.05269524
 Iteration 24 RMS(Cart)=  0.00044051 RMS(Int)=  1.05233684
 Iteration 25 RMS(Cart)=  0.00044039 RMS(Int)=  1.05197712
 Iteration 26 RMS(Cart)=  0.00044031 RMS(Int)=  1.05161612
 Iteration 27 RMS(Cart)=  0.00044025 RMS(Int)=  1.05125387
 Iteration 28 RMS(Cart)=  0.00044019 RMS(Int)=  1.05089042
 Iteration 29 RMS(Cart)=  0.00044014 RMS(Int)=  1.05052579
 Iteration 30 RMS(Cart)=  0.00044006 RMS(Int)=  1.05016005
 Iteration 31 RMS(Cart)=  0.00043996 RMS(Int)=  1.04979327
 Iteration 32 RMS(Cart)=  0.00043980 RMS(Int)=  1.04942552
 Iteration 33 RMS(Cart)=  0.00043956 RMS(Int)=  1.04905691
 Iteration 34 RMS(Cart)=  0.00043921 RMS(Int)=  1.04868756
 Iteration 35 RMS(Cart)=  0.00043872 RMS(Int)=  1.04831763
 Iteration 36 RMS(Cart)=  0.00043805 RMS(Int)=  1.04794731
 Iteration 37 RMS(Cart)=  0.00043714 RMS(Int)=  1.04757683
 Iteration 38 RMS(Cart)=  0.00043594 RMS(Int)=  1.04720647
 Iteration 39 RMS(Cart)=  0.00043435 RMS(Int)=  1.04683661
 Iteration 40 RMS(Cart)=  0.00043229 RMS(Int)=  1.04646768
 Iteration 41 RMS(Cart)=  0.00042961 RMS(Int)=  1.04610026
 Iteration 42 RMS(Cart)=  0.00042614 RMS(Int)=  1.04573506
 Iteration 43 RMS(Cart)=  0.00042164 RMS(Int)=  1.04537301
 Iteration 44 RMS(Cart)=  0.00041578 RMS(Int)=  1.04501535
 Iteration 45 RMS(Cart)=  0.00040803 RMS(Int)=  1.04466376
 Iteration 46 RMS(Cart)=  0.00039760 RMS(Int)=  1.04432066
 Iteration 47 RMS(Cart)=  0.00038303 RMS(Int)=  1.04398980
 Iteration 48 RMS(Cart)=  0.00036136 RMS(Int)=  1.04367776
 Iteration 49 RMS(Cart)=  0.00032452 RMS(Int)=  1.04340040
 Iteration 50 RMS(Cart)=  0.00022733 RMS(Int)=  1.47453309
 Iteration 51 RMS(Cart)=  0.02777603 RMS(Int)=  1.45243707
 Iteration 52 RMS(Cart)=  0.07469075 RMS(Int)=  1.39118640
 Iteration 53 RMS(Cart)=  0.06121989 RMS(Int)=  1.29813554
 Iteration 54 RMS(Cart)=  0.01312516 RMS(Int)=  1.20474166
 Iteration 55 RMS(Cart)=  0.01312359 RMS(Int)=  1.11260370
 Iteration 56 RMS(Cart)=  0.01325408 RMS(Int)=  1.02137037
 Iteration 57 RMS(Cart)=  0.01379050 RMS(Int)=  0.93083629
 Iteration 58 RMS(Cart)=  0.01458562 RMS(Int)=  0.84088056
 Iteration 59 RMS(Cart)=  0.01556203 RMS(Int)=  0.75140548
 Iteration 60 RMS(Cart)=  0.01665753 RMS(Int)=  0.66230674
 Iteration 61 RMS(Cart)=  0.01779627 RMS(Int)=  0.57346042
 Iteration 62 RMS(Cart)=  0.01886966 RMS(Int)=  0.48471610
 Iteration 63 RMS(Cart)=  0.01973262 RMS(Int)=  0.39589889
 Iteration 64 RMS(Cart)=  0.02022368 RMS(Int)=  0.30683544
 Iteration 65 RMS(Cart)=  0.02023494 RMS(Int)=  0.21747131
 Iteration 66 RMS(Cart)=  0.01983863 RMS(Int)=  0.12849172
 Iteration 67 RMS(Cart)=  0.01825838 RMS(Int)=  0.04835393
 Iteration 68 RMS(Cart)=  0.01078703 RMS(Int)=  0.00029424
 Iteration 69 RMS(Cart)=  0.00062672 RMS(Int)=  0.00000023
 Iteration 70 RMS(Cart)=  0.00000027 RMS(Int)=  0.00000000
 ITry= 4 IFail=0 DXMaxC= 3.88D-01 DCOld= 1.00D+10 DXMaxT= 4.24D-01 DXLimC= 3.00D+00 Rises=F
 Variable       Old X    -DE/DX   Delta X   Delta X   Delta X     New X
                                 (Linear)    (Quad)   (Total)
    R1        2.23297   0.00957  -0.01063   0.02073   0.00388   2.23685
    R2        3.01156   0.13926   0.41971   0.12054   0.50409   3.51565
    R3        2.23407  -0.00681  -0.01128   0.02126   0.00360   2.23767
    R4        3.61177   0.00312   0.06437  -0.32379  -0.16228   3.44949
    A1        3.14063   0.00196  -0.36062   0.23904  -0.19329   2.94733
    A2        3.02507   0.00639   0.03653  -0.01188   0.02821   3.05328
    A3        3.07202   0.00291   0.01065  -0.04842  -0.02324   3.04878
    A4        3.17152  -0.00000  -0.00256   0.00020  -0.00242   3.16910
    A5        3.16833   0.00001  -0.00547  -0.01118  -0.01329   3.15504
         Item               Value     Threshold  Converged?
 Maximum Force            0.139264     0.000450     NO 
 RMS     Force            0.046661     0.000300     NO 
 Maximum Displacement     0.387868     0.001800     NO 
 RMS     Displacement     0.254094     0.001200     NO 
 Predicted change in Energy=-3.771764D-02
 GradGradGradGradGradGradGradGradGradGradGradGradGradGradGradGradGradGrad

 Leave Link  103 at Thu Feb  2 09:25:45 2023, MaxMem=  2684354560 cpu:            7488.1 elap:             300.5
 (Enter /home/hp/opt/gaussian/g16/l202.exe)
                          Input orientation:                          
 ---------------------------------------------------------------------
 Center     Atomic      Atomic             Coordinates (Angstroms)
 Number     Number       Type             X           Y           Z
 ---------------------------------------------------------------------
      1          6           0        0.305184    1.626980   -1.479535
      2          7           0        0.244195    2.792964   -1.674167
      3          6           0       -0.167104   -1.981351   -1.016688
      4          7           0       -0.532578   -3.104244   -0.928986
      5         29           0        0.238919   -0.211251   -1.200951
 ---------------------------------------------------------------------
                    Distance matrix (angstroms):
                    1          2          3          4          5
     1  C    0.000000
     2  N    1.183689   0.000000
     3  C    3.668424   4.836892   0.000000
     4  N    4.836262   5.994642   1.184125   0.000000
     5  Cu   1.860402   3.041261   1.825394   3.006423   0.000000
 Symmetry turned off by external request.
 Stoichiometry    C2CuN2(1-)
 Framework group  C1[X(C2CuN2)]
 Deg. of freedom     9
 Full point group                 C1      NOp   1
 Rotational constants (GHZ):         160.2481970           1.5205856           1.5062941
 Leave Link  202 at Thu Feb  2 09:25:46 2023, MaxMem=  2684354560 cpu:               9.7 elap:               0.5
 (Enter /home/hp/opt/gaussian/g16/l301.exe)
 Basis read from rwf:  (5D, 7F)
 Pseudo-potential data read from rwf file.
   108 basis functions,   193 primitive gaussians,   115 cartesian basis functions
    23 alpha electrons       23 beta electrons
       nuclear repulsion energy       168.2817857628 Hartrees.
 IExCor= 1009 DFT=T Ex=PBE Corr=PBE ExCW=0 ScaHFX=  0.000000
 ScaDFX=  1.000000  1.000000  1.000000  1.000000 ScalE2=  1.000000  1.000000
 IRadAn=      5 IRanWt=     -1 IRanGd=            0 ICorTp=0 IEmpDi=131
 NAtoms=    5 NActive=    5 NUniq=    5 SFac= 1.00D+00 NAtFMM=   60 NAOKFM=F Big=F
 Integral buffers will be    131072 words long.
 Raffenetti 2 integral format.
 Two-electron integral symmetry is turned off.
 R6Disp:  Grimme-D3 Dispersion energy=       -0.0012630709 Hartrees.
 Nuclear repulsion after empirical dispersion term =      168.2805226919 Hartrees.
 No density basis found on file   724.
 ------------------------------------------------------------------------------
 Polarizable Continuum Model (PCM)
 =================================
 Model                : PCM.
 Atomic radii         : SMD-Coulomb.
 Polarization charges : Total charges.
 Charge compensation  : None.
 Solution method      : Matrix inversion.
 Cavity type          : VdW (van der Waals Surface) (Alpha=1.000).
 Cavity algorithm     : GePol (No added spheres)
                        Default sphere list used, NSphG=    5.
                        Lebedev-Laikov grids with approx.  5.0 points / Ang**2.
                        Smoothing algorithm: York/Karplus (Gamma=1.0000).
                        Polarization charges: spherical gaussians, with
                                              point-specific exponents (IZeta= 3).
                        Self-potential: point-specific (ISelfS= 7).
                        Self-field    : sphere-specific E.n sum rule (ISelfD= 2).
 1st derivatives      : Analytical E(r).r(x)/FMM algorithm (CHGder, D1EAlg=3).
                        Cavity 1st derivative terms included.
 Solvent              : Water, Eps=  78.355300 Eps(inf)=   1.777849
 ------------------------------------------------------------------------------
 Spheres list:
 ISph  on   Nord     Re0    Alpha      Xe            Ye            Ze
    1   C      1    1.8500  1.000      0.305184      1.626980     -1.479535
    2   N      2    1.8900  1.000      0.244195      2.792964     -1.674167
    3   C      3    1.8500  1.000     -0.167104     -1.981351     -1.016688
    4   N      4    1.8900  1.000     -0.532578     -3.104244     -0.928986
    5  Cu      5    1.4000  1.000      0.238919     -0.211251     -1.200951
 ------------------------------------------------------------------------------
 GePol: Number of generator spheres                  =       5
 GePol: Total number of spheres                      =       5
 GePol: Number of exposed spheres                    =       5 (100.00%)
 GePol: Number of points                             =     865
 GePol: Average weight of points                     =       0.13
 GePol: Minimum weight of points                     =   0.22D-05
 GePol: Maximum weight of points                     =    0.18656
 GePol: Number of points with low weight             =      18
 GePol: Fraction of low-weight points (<1% of avg)   =       2.08%
 GePol: Cavity surface area                          =    112.813 Ang**2
 GePol: Cavity volume                                =     83.187 Ang**3
 ------------------------------------------------------------------------------
 Atomic radii for non-electrostatic terms: SMD-CDS.
 ------------------------------------------------------------------------------
 PCM non-electrostatic energy =         0.0154532752 Hartrees.
 Nuclear repulsion after PCM non-electrostatic terms =      168.2959759671 Hartrees.
 Leave Link  301 at Thu Feb  2 09:25:46 2023, MaxMem=  2684354560 cpu:               7.7 elap:               0.3
 (Enter /home/hp/opt/gaussian/g16/l302.exe)
 NPDir=0 NMtPBC=     1 NCelOv=     1 NCel=       1 NClECP=     1 NCelD=      1
         NCelK=      1 NCelE2=     1 NClLst=     1 CellRange=     0.0.
 One-electron integrals computed using PRISM.
   1 Symmetry operations used in ECPInt.
 ECPInt:  NShTT=     595 NPrTT=    2498 LenC2=     572 LenP2D=    1798.
 LDataN:  DoStor=T MaxTD1= 5 Len=  102
 NBasis=   108 RedAO= T EigKep=  1.71D-03  NBF=   108
 NBsUse=   108 1.00D-06 EigRej= -1.00D+00 NBFU=   108
 Precomputing XC quadrature grid using
 IXCGrd= 4 IRadAn=           5 IRanWt=          -1 IRanGd=           0 AccXCQ= 0.00D+00.
 Generated NRdTot=       0 NPtTot=           0 NUsed=           0 NTot=          32
 NSgBfM=   114   114   114   114   114 MxSgAt=     5 MxSgA2=     5.
 Leave Link  302 at Thu Feb  2 09:25:50 2023, MaxMem=  2684354560 cpu:             109.4 elap:               3.6
 (Enter /home/hp/opt/gaussian/g16/l303.exe)
 DipDrv:  MaxL=1.
 Leave Link  303 at Thu Feb  2 09:25:51 2023, MaxMem=  2684354560 cpu:              25.4 elap:               1.1
 (Enter /home/hp/opt/gaussian/g16/l401.exe)
 Lowest energy guess from the checkpoint file:  "CuCN2.chk"
 B after Tr=     1.959625   -0.497330   -1.905023
         Rot=    0.778759   -0.082908   -0.616707    0.079578 Ang= -77.71 deg.
 Guess basis will be translated and rotated to current coordinates.
 B after Tr=     2.476337   -0.671734   -1.746262
         Rot=    0.779547   -0.083189   -0.615655    0.079716 Ang= -77.56 deg.
 Guess basis will be translated and rotated to current coordinates.
 CkInt1:  FT= 5.16D-01
 Max alpha theta= 14.285 degrees.
 JPrj=2 DoOrth=T DoCkMO=T.
 Leave Link  401 at Thu Feb  2 09:25:54 2023, MaxMem=  2684354560 cpu:             120.4 elap:               3.7
 (Enter /home/hp/opt/gaussian/g16/l508.exe)
 Keep J ints in memory in canonical form, NReq=73590769.
 FoFCou: FMM=F IPFlag=           0 FMFlag=           0 FMFlg1=           0
         NFxFlg=           0 DoJE=F BraDBF=F KetDBF=F FulRan=T
         wScrn=  0.000000 ICntrl=       600 IOpCl=  0 I1Cent=           0 NGrid=           0
         NMat0=    1 NMatS0=   5886 NMatT0=    0 NMatD0=    1 NMtDS0=    0 NMtDT0=    0
 Symmetry not used in FoFCou.
 Two-electron integral symmetry not used.
 Tight linear equation convergence will be used.
 RPBE-PBE wavefunction.
 Quadratic Convergence SCF Method.
 Line search only if initial step raises energy.
 Inv3:  Mode=1 IEnd=     2244675.
 Iteration    1 A*A^-1 deviation from unit magnitude is 3.77D-15 for    370.
 Iteration    1 A*A^-1 deviation from orthogonality  is 1.67D-15 for    599     99.
 Iteration    1 A^-1*A deviation from unit magnitude is 3.77D-15 for    370.
 Iteration    1 A^-1*A deviation from orthogonality  is 1.33D-15 for    567    210.
 Iteration   1 EE= -383.053337344026                                    Grad=3.467D-01 Max rot=    3.8680 deg.
 Gradient too large for Newton-Raphson -- use scaled steepest descent instead.
 Alpha Gap=     9.841 HL deriv= 1.16D-05
     ILin= 1 X=0.000D+00 Y=-3.830533373440D+02 DE= 0.00D+00 F= -5.08D-02
     ILin= 2 X=3.000D-01 Y=-3.830554402260D+02 DE=-2.10D-03 F=  3.68D-02
     Accept linear search using points  1 and  2.
     An  expanding polynomial of degree  2 produced  0.1488
 Iteration   2 EE= -383.057662106486     Delta-E=       -0.004324762459 Grad=2.002D-01 Max rot=    1.5746 deg.
 Gradient too large for Newton-Raphson -- use scaled steepest descent instead.
 Alpha Gap=     9.846 HL deriv= 7.10D-05
     ILin= 1 X=0.000D+00 Y=-3.830576621065D+02 DE= 0.00D+00 F= -2.33D-02
     ILin= 2 X=3.000D-01 Y=-3.830604092712D+02 DE=-2.75D-03 F=  5.00D-03
     Accept linear search using points  1 and  2.
     An  expanding polynomial of degree  2 produced  0.1442
 Iteration   3 EE= -383.060043108034     Delta-E=       -0.002381001549 Grad=1.275D-01 Max rot=    0.9581 deg.
 Gradient too large for Newton-Raphson -- use scaled steepest descent instead.
 Alpha Gap=     9.849 HL deriv= 9.79D-05
     ILin= 1 X=0.000D+00 Y=-3.830600431080D+02 DE= 0.00D+00 F= -1.31D-02
     ILin= 2 X=1.000D-01 Y=-3.830611829759D+02 DE=-1.14D-03 F= -9.71D-03
     ILin= 3 X=3.000D-01 Y=-3.830624496068D+02 DE=-2.41D-03 F= -2.95D-03
     ILin= 4 X=5.000D-01 Y=-3.830623637684D+02 DE=-2.32D-03 F=  3.81D-03
     An  expanding polynomial of degree  4 produced  0.3873
 Iteration   4 EE= -383.062578585092     Delta-E=       -0.002535477058 Grad=2.752D-01 Max rot=    2.6107 deg.
 Gradient too large for Newton-Raphson -- use scaled steepest descent instead.
 Alpha Gap=     9.855 HL deriv= 7.55D-05
     ILin= 1 X=0.000D+00 Y=-3.830625785851D+02 DE= 0.00D+00 F= -2.39D-02
     ILin= 2 X=2.000D-01 Y=-3.830629824363D+02 DE=-4.04D-04 F=  1.99D-02
     Accept linear search using points  1 and  2.
     An  expanding polynomial of degree  2 produced  0.0982
 Iteration   5 EE= -383.063871535147     Delta-E=       -0.001292950054 Grad=6.428D-02 Max rot=    0.5148 deg.
 Gradient too large for Newton-Raphson -- use scaled steepest descent instead.
 Alpha Gap=     9.855 HL deriv= 5.83D-05
     ILin= 1 X=0.000D+00 Y=-3.830638715351D+02 DE= 0.00D+00 F= -3.45D-03
     ILin= 2 X=4.000D-01 Y=-3.830649424841D+02 DE=-1.07D-03 F= -1.90D-03
     ILin= 3 X=8.000D-01 Y=-3.830653906071D+02 DE=-1.52D-03 F= -3.40D-04
     ILin= 4 X=1.500D+00 Y=-3.830646711160D+02 DE=-8.00D-04 F=  2.40D-03
     An  expanding polynomial of degree  4 produced  0.8872
     Minimum is close to point  3 DX=  8.72D-02 DF= -1.48D-05 DXR=  9.83D-02 DFR=  9.77D-03 which will be used.
 Iteration   6 EE= -383.065390607079     Delta-E=       -0.001519071932 Grad=1.553D-01 Max rot=    1.3870 deg.
 Gradient too large for Newton-Raphson -- use scaled steepest descent instead.
 Alpha Gap=     9.856 HL deriv= 7.44D-05
     ILin= 1 X=0.000D+00 Y=-3.830653906071D+02 DE= 0.00D+00 F= -7.12D-03
     ILin= 2 X=9.000D-01 Y=-3.830437990577D+02 DE= 2.16D-02 F=  5.51D-02
     Reject lnstep minimum 1.276D-01 FVal=-3.830659010274D+02 Lims=  0.00D+00  9.00D-01
     ILin= 3 X=1.000D-01 Y=-3.830657565680D+02 DE=-3.66D-04 F= -2.03D-04
     A contracting polynomial of degree  3 produced  0.1029
     Minimum is close to point  3 DX=  2.94D-03 DF= -2.99D-07 DXR=  2.86D-02 DFR=  8.17D-04 which will be used.
 Iteration   7 EE= -383.065756567995     Delta-E=       -0.000365960916 Grad=4.256D-02 Max rot=    0.2949 deg.
 Gradient too large for Newton-Raphson -- use scaled steepest descent instead.
 Alpha Gap=     9.856 HL deriv= 6.57D-05
     ILin= 1 X=0.000D+00 Y=-3.830657565680D+02 DE= 0.00D+00 F= -7.66D-04
     ILin= 2 X=9.000D-01 Y=-3.830660767960D+02 DE=-3.20D-04 F=  5.42D-05
     Accept linear search using points  1 and  2.
     An  expanding polynomial of degree  2 produced  0.8228
     Minimum is close to point  2 DX= -7.72D-02 DF= -2.34D-06 DXR=  9.38D-02 DFR=  7.32D-03 which will be used.
 Iteration   8 EE= -383.066076795965     Delta-E=       -0.000320227970 Grad=1.272D-01 Max rot=    1.2785 deg.
 Gradient too large for Newton-Raphson -- use scaled steepest descent instead.
 Alpha Gap=     9.856 HL deriv= 2.41D-05
     ILin= 1 X=0.000D+00 Y=-3.830660767960D+02 DE= 0.00D+00 F= -4.69D-03
     ILin= 2 X=3.000D-01 Y=-3.830653383475D+02 DE= 7.38D-04 F=  9.61D-03
     Reject lnstep minimum 1.527D-01 FVal=-3.830674540404D+02 Lims=  0.00D+00  3.00D-01
     ILin= 3 X=1.000D-01 Y=-3.830663071077D+02 DE=-2.30D-04 F=  7.92D-05
     A contracting polynomial of degree  3 produced  0.0983
     Minimum is close to point  3 DX= -1.66D-03 DF= -6.58D-08 DXR=  1.69D-02 DFR=  2.86D-04 which will be used.
 Iteration   9 EE= -383.066307107678     Delta-E=       -0.000230311713 Grad=3.305D-02 Max rot=    0.2441 deg.
 Gradient too large for Newton-Raphson -- use scaled steepest descent instead.
 Alpha Gap=     9.856 HL deriv= 1.68D-05
     ILin= 1 X=0.000D+00 Y=-3.830663071077D+02 DE= 0.00D+00 F= -3.53D-04
     ILin= 2 X=8.000D-01 Y=-3.830664106993D+02 DE=-1.04D-04 F=  9.40D-05
     Accept linear search using points  1 and  2.
     An  expanding polynomial of degree  2 produced  0.5774
 Iteration  10 EE= -383.066417774378     Delta-E=       -0.000110666700 Grad=6.906D-02 Max rot=    0.7309 deg.
 Gradient too large for Newton-Raphson -- use scaled steepest descent instead.
 Alpha Gap=     9.856 HL deriv= 1.27D-05
     ILin= 1 X=0.000D+00 Y=-3.830664177744D+02 DE= 0.00D+00 F= -1.39D-03
     ILin= 2 X=6.000D-01 Y=-3.830649520142D+02 DE= 1.47D-03 F=  6.27D-03
     Reject lnstep minimum 2.085D-01 FVal=-3.830666892102D+02 Lims=  0.00D+00  6.00D-01
     ILin= 3 X=2.000D-01 Y=-3.830664399737D+02 DE=-2.22D-05 F=  1.17D-03
     A contracting polynomial of degree  3 produced  0.1087
 Iteration  11 EE= -383.066493205081     Delta-E=       -0.000075430703 Grad=2.975D-02 Max rot=    0.2386 deg.
 Gradient too large for Newton-Raphson -- use scaled steepest descent instead.
 Alpha Gap=     9.856 HL deriv= 8.56D-06
     ILin= 1 X=0.000D+00 Y=-3.830664932051D+02 DE= 0.00D+00 F= -2.56D-04
     ILin= 2 X=6.000D-01 Y=-3.830665500451D+02 DE=-5.68D-05 F=  6.66D-05
     Accept linear search using points  1 and  2.
     An  expanding polynomial of degree  2 produced  0.3815
 Iteration  12 EE= -383.066551766154     Delta-E=       -0.000058561074 Grad=4.608D-02 Max rot=    0.4565 deg.
 Gradient too large for Newton-Raphson -- use scaled steepest descent instead.
 Alpha Gap=     9.856 HL deriv= 2.98D-06
     ILin= 1 X=0.000D+00 Y=-3.830665517662D+02 DE= 0.00D+00 F= -6.17D-04
     ILin= 2 X=2.000D-01 Y=-3.830665776131D+02 DE=-2.58D-05 F=  3.59D-04
     Accept linear search using points  1 and  2.
     An  expanding polynomial of degree  2 produced  0.0946
 Iteration  13 EE= -383.066588314518     Delta-E=       -0.000036548364 Grad=2.478D-02 Max rot=    0.1758 deg.
 Gradient too large for Newton-Raphson -- use scaled steepest descent instead.
 Alpha Gap=     9.856 HL deriv= 2.28D-06
     ILin= 1 X=0.000D+00 Y=-3.830665883145D+02 DE= 0.00D+00 F= -1.70D-04
     ILin= 2 X=4.000D-01 Y=-3.830666526888D+02 DE=-6.44D-05 F= -1.52D-04
     ILin= 3 X=8.000D-01 Y=-3.830667098229D+02 DE=-1.22D-04 F= -1.34D-04
     ILin= 4 X=1.500D+00 Y=-3.830667923812D+02 DE=-2.04D-04 F= -1.02D-04
     ILin= 5 X=3.100D+00 Y=-3.830668977581D+02 DE=-3.09D-04 F= -2.96D-05
     ILin= 6 X=6.100D+00 Y=-3.830667825282D+02 DE=-1.94D-04 F=  1.06D-04
     An  expanding polynomial of degree  6 produced  3.7533
 Iteration  14 EE= -383.066907432555     Delta-E=       -0.000319118037 Grad=7.328D-02 Max rot=    0.9165 deg.
 Gradient too large for Newton-Raphson -- use scaled steepest descent instead.
 Alpha Gap=     9.857 HL deriv= 4.37D-06
     ILin= 1 X=0.000D+00 Y=-3.830669074326D+02 DE= 0.00D+00 F= -1.41D-03
     ILin= 2 X=3.800D+00 Y=-3.829720198655D+02 DE= 9.49D-02 F=  5.13D-02
     ILin= 3 X=1.900D+00 Y=-3.830445191076D+02 DE= 2.24D-02 F=  2.50D-02
     ILin= 4 X=9.000D-01 Y=-3.830625517992D+02 DE= 4.36D-03 F=  1.11D-02
     Reject lnstep minimum 1.260D-01 FVal=-3.830670073782D+02 Lims=  0.00D+00  1.90D+00
     ILin= 5 X=1.000D-01 Y=-3.830669790349D+02 DE=-7.16D-05 F= -2.16D-05
     A contracting polynomial of degree  5 produced  0.1016
     Minimum is close to point  5 DX=  1.55D-03 DF= -1.67D-08 DXR=  1.53D-02 DFR=  2.34D-04 which will be used.
 Iteration  15 EE= -383.066979034945     Delta-E=       -0.000071602390 Grad=2.487D-02 Max rot=    0.2212 deg.
 Gradient too large for Newton-Raphson -- use scaled steepest descent instead.
 Alpha Gap=     9.857 HL deriv= 2.30D-07
     ILin= 1 X=0.000D+00 Y=-3.830669790349D+02 DE= 0.00D+00 F= -1.10D-04
     ILin= 2 X=3.800D+00 Y=-3.830647276125D+02 DE= 2.25D-03 F=  1.29D-03
     ILin= 3 X=1.900D+00 Y=-3.830665204948D+02 DE= 4.59D-04 F=  5.92D-04
     ILin= 4 X=9.000D-01 Y=-3.830669281625D+02 DE= 5.09D-05 F=  2.23D-04
     Reject lnstep minimum 3.179D-01 FVal=-3.830669986707D+02 Lims=  0.00D+00  1.90D+00
     ILin= 5 X=3.000D-01 Y=-3.830669953435D+02 DE=-1.63D-05 F=  1.08D-06
     A contracting polynomial of degree  5 produced  0.2971
     Minimum is close to point  5 DX= -2.93D-03 DF= -1.58D-09 DXR=  9.85D-03 DFR=  9.70D-05 which will be used.
 Iteration  16 EE= -383.066995343524     Delta-E=       -0.000016308580 Grad=2.230D-02 Max rot=    0.2186 deg.
 Gradient too large for Newton-Raphson -- use scaled steepest descent instead.
 Alpha Gap=     9.857 HL deriv= 7.64D-06
     ILin= 1 X=0.000D+00 Y=-3.830669953435D+02 DE= 0.00D+00 F= -1.20D-04
     ILin= 2 X=3.000D-01 Y=-3.830669961797D+02 DE=-8.36D-07 F=  1.14D-04
     Accept linear search using points  1 and  2.
     An  expanding polynomial of degree  2 produced  0.1498
 Iteration  17 EE= -383.067004525140     Delta-E=       -0.000009181615 Grad=1.842D-02 Max rot=    0.1820 deg.
 Gradient too large for Newton-Raphson -- use scaled steepest descent instead.
 Alpha Gap=     9.857 HL deriv= 5.90D-06
     ILin= 1 X=0.000D+00 Y=-3.830670045251D+02 DE= 0.00D+00 F= -7.05D-05
     ILin= 2 X=3.000D-01 Y=-3.830670113848D+02 DE=-6.86D-06 F=  2.48D-05
     Accept linear search using points  1 and  2.
     An  expanding polynomial of degree  2 produced  0.1461
 Iteration  18 EE= -383.067011437321     Delta-E=       -0.000006912181 Grad=1.550D-02 Max rot=    0.1585 deg.
 Gradient too large for Newton-Raphson -- use scaled steepest descent instead.
 Alpha Gap=     9.857 HL deriv= 5.54D-06
     ILin= 1 X=0.000D+00 Y=-3.830670114373D+02 DE= 0.00D+00 F= -5.04D-05
     ILin= 2 X=1.000D-01 Y=-3.830670158660D+02 DE=-4.43D-06 F= -3.82D-05
     ILin= 3 X=3.000D-01 Y=-3.830670210752D+02 DE=-9.64D-06 F= -1.39D-05
     ILin= 4 X=6.000D-01 Y=-3.830670197689D+02 DE=-8.33D-06 F=  2.26D-05
     An  expanding polynomial of degree  4 produced  0.4142
 Iteration  19 EE= -383.067021868059     Delta-E=       -0.000010430739 Grad=2.631D-02 Max rot=    0.3398 deg.
 Gradient too large for Newton-Raphson -- use scaled steepest descent instead.
 Alpha Gap=     9.857 HL deriv= 4.27D-06
     ILin= 1 X=0.000D+00 Y=-3.830670218681D+02 DE= 0.00D+00 F= -1.67D-04
     ILin= 2 X=2.000D-01 Y=-3.830670260166D+02 DE=-4.15D-06 F=  1.26D-04
     Accept linear search using points  1 and  2.
     An  expanding polynomial of degree  2 produced  0.0972
 Iteration  20 EE= -383.067031203546     Delta-E=       -0.000009335486 Grad=1.392D-02 Max rot=    0.1572 deg.
 Gradient too large for Newton-Raphson -- use scaled steepest descent instead.
 Alpha Gap=     9.857 HL deriv= 4.48D-06
     ILin= 1 X=0.000D+00 Y=-3.830670312035D+02 DE= 0.00D+00 F= -3.46D-05
     ILin= 2 X=4.000D-01 Y=-3.830670440751D+02 DE=-1.29D-05 F= -2.98D-05
     ILin= 3 X=8.000D-01 Y=-3.830670550100D+02 DE=-2.38D-05 F= -2.49D-05
     ILin= 4 X=1.700D+00 Y=-3.830670725321D+02 DE=-4.13D-05 F= -1.40D-05
     Reject lnstep minimum 3.292D+00 FVal=-3.830670920682D+02 Lims=  8.00D-01  1.70D+00
     ILin= 5 X=3.300D+00 Y=-3.830670794729D+02 DE=-4.83D-05 F=  5.35D-06
     Accept linear search using points  4 and  5.
     An  expanding polynomial of degree  5 produced  3.0469
     Minimum is close to point  5 DX= -2.53D-01 DF= -4.09D-07 DXR=  8.31D-02 DFR=  8.47D-03 which will be used.
 Iteration  21 EE= -383.067079472851     Delta-E=       -0.000048269305 Grad=5.619D-02 Max rot=    0.7895 deg.
 Gradient too large for Newton-Raphson -- use scaled steepest descent instead.
 Alpha Gap=     9.857 HL deriv= 1.17D-06
     ILin= 1 X=0.000D+00 Y=-3.830670794729D+02 DE= 0.00D+00 F= -8.77D-04
     ILin= 2 X=3.000D+00 Y=-3.830272044047D+02 DE= 3.99D-02 F=  2.75D-02
     ILin= 3 X=1.500D+00 Y=-3.830577669957D+02 DE= 9.31D-03 F=  1.33D-02
     Reject lnstep minimum 3.560D-02 FVal=-3.830670898045D+02 Lims=  0.00D+00  3.00D+00
     ILin= 4 X=3.560D-02 Y=-3.830671047032D+02 DE=-2.52D-05 F= -5.41D-04
     A contracting polynomial of degree  4 produced  0.0928
 Iteration  22 EE= -383.067120171145     Delta-E=       -0.000040698294 Grad=1.105D-02 Max rot=    0.1325 deg.
 Gradient too large for Newton-Raphson -- use scaled steepest descent instead.
 Alpha Gap=     9.857 HL deriv= 1.70D-06
     ILin= 1 X=0.000D+00 Y=-3.830671201711D+02 DE= 0.00D+00 F= -2.03D-05
     ILin= 2 X=3.000D+00 Y=-3.830671230464D+02 DE=-2.88D-06 F=  1.84D-05
     Accept linear search using points  1 and  2.
     An  expanding polynomial of degree  2 produced  1.7907
 Iteration  23 EE= -383.067135864373     Delta-E=       -0.000015693227 Grad=3.382D-02 Max rot=    0.4019 deg.
 Gradient too large for Newton-Raphson -- use scaled steepest descent instead.
 Alpha Gap=     9.857 HL deriv= 1.07D-06
     ILin= 1 X=0.000D+00 Y=-3.830671358644D+02 DE= 0.00D+00 F= -2.54D-04
     ILin= 2 X=1.800D+00 Y=-3.830638592845D+02 DE= 3.28D-03 F=  3.89D-03
     ILin= 3 X=9.000D-01 Y=-3.830664308136D+02 DE= 7.05D-04 F=  1.82D-03
     Reject lnstep minimum 1.354D-01 FVal=-3.830671551832D+02 Lims=  0.00D+00  1.80D+00
     ILin= 4 X=1.000D-01 Y=-3.830671497001D+02 DE=-1.38D-05 F= -2.31D-05
     A contracting polynomial of degree  4 produced  0.1100
     Minimum is close to point  4 DX=  1.00D-02 DF= -1.16D-07 DXR=  9.12D-02 DFR=  8.40D-03 which will be used.
 Iteration  24 EE= -383.067149700078     Delta-E=       -0.000013835706 Grad=1.403D-02 Max rot=    0.1319 deg.
 Gradient too large for Newton-Raphson -- use scaled steepest descent instead.
 Alpha Gap=     9.857 HL deriv= 3.11D-06
     ILin= 1 X=0.000D+00 Y=-3.830671497001D+02 DE= 0.00D+00 F= -2.99D-05
     ILin= 2 X=1.800D+00 Y=-3.830670479950D+02 DE= 1.02D-04 F=  1.43D-04
     Reject lnstep minimum 1.052D-01 FVal=-3.830671505550D+02 Lims=  0.00D+00  1.80D+00
     ILin= 3 X=1.000D-01 Y=-3.830671522080D+02 DE=-2.51D-06 F= -2.03D-05
     A contracting polynomial of degree  3 produced  0.3113
 Iteration  25 EE= -383.067154350705     Delta-E=       -0.000004650626 Grad=1.277D-02 Max rot=    0.1277 deg.
 Gradient too large for Newton-Raphson -- use scaled steepest descent instead.
 Alpha Gap=     9.857 HL deriv= 5.16D-06
     ILin= 1 X=0.000D+00 Y=-3.830671543507D+02 DE= 0.00D+00 F= -2.84D-05
     ILin= 2 X=2.000D-01 Y=-3.830671569727D+02 DE=-2.62D-06 F=  2.18D-06
     ILin= 3 X=4.000D-01 Y=-3.830671534781D+02 DE= 8.73D-07 F=  3.28D-05
     An  expanding polynomial of degree  3 produced  0.1857
     Minimum is close to point  2 DX= -1.43D-02 DF= -1.56D-08 DXR=  7.68D-02 DFR=  5.93D-03 which will be used.
 Iteration  26 EE= -383.067156972703     Delta-E=       -0.000002621998 Grad=1.179D-02 Max rot=    0.1304 deg.
 Gradient too large for Newton-Raphson -- use scaled steepest descent instead.
 Alpha Gap=     9.857 HL deriv= 4.11D-06
     ILin= 1 X=0.000D+00 Y=-3.830671569727D+02 DE= 0.00D+00 F= -2.95D-05
     ILin= 2 X=3.000D-01 Y=-3.830671571197D+02 DE=-1.47D-07 F=  2.85D-05
     Accept linear search using points  1 and  2.
     An  expanding polynomial of degree  2 produced  0.1499
 Iteration  27 EE= -383.067159222437     Delta-E=       -0.000002249734 Grad=1.069D-02 Max rot=    0.1271 deg.
 Gradient too large for Newton-Raphson -- use scaled steepest descent instead.
 Alpha Gap=     9.857 HL deriv= 3.72D-06
     ILin= 1 X=0.000D+00 Y=-3.830671592224D+02 DE= 0.00D+00 F= -1.93D-05
     ILin= 2 X=2.000D-01 Y=-3.830671614186D+02 DE=-2.20D-06 F= -2.63D-06
     ILin= 3 X=4.000D-01 Y=-3.830671602725D+02 DE=-1.05D-06 F=  1.41D-05
     An  expanding polynomial of degree  3 produced  0.2314
 Iteration  28 EE= -383.067161459812     Delta-E=       -0.000002237375 Grad=1.176D-02 Max rot=    0.1326 deg.
 Gradient too large for Newton-Raphson -- use scaled steepest descent instead.
 Alpha Gap=     9.857 HL deriv= 3.66D-06
     ILin= 1 X=0.000D+00 Y=-3.830671614598D+02 DE= 0.00D+00 F= -2.97D-05
     ILin= 2 X=2.000D-01 Y=-3.830671633672D+02 DE=-1.91D-06 F=  1.06D-05
     Accept linear search using points  1 and  2.
     An  expanding polynomial of degree  2 produced  0.0899
 Iteration  29 EE= -383.067163313677     Delta-E=       -0.000001853865 Grad=9.017D-03 Max rot=    0.1233 deg.
 QCNR:  CnvC1=6.25D-09 CnvC2=6.25D-08
 LinEq1:  Iter=  0 NonCon=     1 RMS=3.08D-04 Max=5.44D-03 NDo=     1
 AX will form     1 AO Fock derivatives at one time.
 LinEq1:  Iter=  1 NonCon=     1 RMS=2.54D-04 Max=5.34D-03 NDo=     1
 LinEq1:  Iter=  2 NonCon=     1 RMS=1.43D-04 Max=1.89D-03 NDo=     1
 LinEq1:  Iter=  3 NonCon=     1 RMS=1.20D-04 Max=1.46D-03 NDo=     1
 LinEq1:  Iter=  4 NonCon=     1 RMS=1.52D-04 Max=1.84D-03 NDo=     1
 LinEq1:  Iter=  5 NonCon=     1 RMS=6.00D-05 Max=8.57D-04 NDo=     1
 LinEq1:  Iter=  6 NonCon=     1 RMS=3.56D-05 Max=5.48D-04 NDo=     1
 LinEq1:  Iter=  7 NonCon=     1 RMS=3.50D-05 Max=3.70D-04 NDo=     1
 LinEq1:  Iter=  8 NonCon=     1 RMS=1.79D-05 Max=1.69D-04 NDo=     1
 LinEq1:  Iter=  9 NonCon=     1 RMS=3.81D-06 Max=7.06D-05 NDo=     1
 LinEq1:  Iter= 10 NonCon=     1 RMS=1.14D-06 Max=1.84D-05 NDo=     1
 LinEq1:  Iter= 11 NonCon=     1 RMS=1.93D-07 Max=1.79D-06 NDo=     1
 LinEq1:  Iter= 12 NonCon=     1 RMS=2.71D-08 Max=2.90D-07 NDo=     1
 LinEq1:  Iter= 13 NonCon=     0 RMS=3.18D-09 Max=3.18D-08 NDo=     1
 Linear equations converged to 6.253D-09 6.253D-08 after    13 iterations.
 Angle between quadratic step and gradient=  38.91 degrees.
     ILin= 1 X=0.000D+00 Y=-3.830671633137D+02 DE= 0.00D+00 F= -2.62D-04
     ILin= 2 X=1.000D+00 Y=-3.830672939363D+02 DE=-1.31D-04 F=  6.87D-07
     Accept linear search using points  1 and  2.
     An  expanding polynomial of degree  2 produced  0.9974
     Minimum is close to point  2 DX= -2.61D-03 DF= -8.98D-10 DXR=  2.62D-03 DFR=  6.88D-06 which will be used.
 Iteration  30 EE= -383.067293936313     Delta-E=       -0.000130622636 Grad=2.306D-04 Max rot=    0.0026 deg.
 QCNR:  CnvC1=2.31D-09 CnvC2=2.31D-08
 LinEq1:  Iter=  0 NonCon=     1 RMS=7.48D-06 Max=1.68D-04 NDo=     1
 LinEq1:  Iter=  1 NonCon=     1 RMS=4.61D-06 Max=7.73D-05 NDo=     1
 LinEq1:  Iter=  2 NonCon=     1 RMS=5.09D-06 Max=8.05D-05 NDo=     1
 LinEq1:  Iter=  3 NonCon=     1 RMS=3.87D-06 Max=6.27D-05 NDo=     1
 LinEq1:  Iter=  4 NonCon=     1 RMS=1.39D-06 Max=1.53D-05 NDo=     1
 LinEq1:  Iter=  5 NonCon=     1 RMS=4.52D-07 Max=5.47D-06 NDo=     1
 LinEq1:  Iter=  6 NonCon=     1 RMS=2.54D-07 Max=3.44D-06 NDo=     1
 LinEq1:  Iter=  7 NonCon=     1 RMS=3.35D-07 Max=5.01D-06 NDo=     1
 LinEq1:  Iter=  8 NonCon=     1 RMS=1.33D-07 Max=1.34D-06 NDo=     1
 LinEq1:  Iter=  9 NonCon=     1 RMS=2.68D-08 Max=4.24D-07 NDo=     1
 LinEq1:  Iter= 10 NonCon=     1 RMS=6.80D-09 Max=9.75D-08 NDo=     1
 LinEq1:  Iter= 11 NonCon=     0 RMS=1.29D-09 Max=1.64D-08 NDo=     1
 Linear equations converged to 2.306D-09 2.306D-08 after    11 iterations.
 Angle between quadratic step and gradient=  54.07 degrees.
     ILin= 1 X=0.000D+00 Y=-3.830672939363D+02 DE= 0.00D+00 F= -2.83D-08
     ILin= 2 X=1.000D+00 Y=-3.830672939505D+02 DE=-1.41D-08 F= -2.77D-12
     Reject lnstep minimum 1.000D+00 FVal=-3.830672939505D+02 Lims=  0.00D+00  1.00D+00
     ILin= 3 X=2.000D+00 Y=-3.830672939363D+02 DE=-7.96D-12 F=  2.83D-08
     An  expanding polynomial of degree  3 produced  1.0001
     Minimum is close to point  2 DX=  1.42D-04 DF=  0.00D+00 DXR=  1.42D-04 DFR=  0.00D+00 which will be used.
 Iteration  31 EE= -383.067293950451     Delta-E=       -0.000000014138 Grad=1.458D-08 Max rot=    0.0000 deg.
 Error on total polarization charges =  0.05260
 Rotation gradient small -- convergence achieved.
 SCF Done:  E(RPBE-PBE) =  -383.067293950     a.u. after   31 cycles
            Convg  =    0.1458D-07                   104 Fock formations.
              S**2 =  0.0000                  -V/T =  2.2196
 SMD-CDS (non-electrostatic) energy       (kcal/mol) =       9.70
 (included in total energy above)
 Leave Link  508 at Thu Feb  2 09:29:56 2023, MaxMem=  2684354560 cpu:            7448.7 elap:             241.8
 (Enter /home/hp/opt/gaussian/g16/l701.exe)
 ... and contract with generalized density number  0.
 Compute integral first derivatives.
 R6Disp: Adding Grimme-D3 dispersion energy 1st derivatives to the gradient.
   1 Symmetry operations used in ECPInt.
 ECPInt:  NShTT=     595 NPrTT=    2498 LenC2=     572 LenP2D=    1798.
 LDataN:  DoStor=T MaxTD1= 6 Len=  172
 D1PCM: PCM CHGder 1st derivatives, ID1Alg=3 FixD1E=F DoIter=F DoCFld=F I1PDM=0.
 GePol: Maximum number of non-zero 1st derivatives   =     258
 Leave Link  701 at Thu Feb  2 09:30:05 2023, MaxMem=  2684354560 cpu:             260.8 elap:               8.3
 (Enter /home/hp/opt/gaussian/g16/l702.exe)
 L702 exits ... SP integral derivatives will be done elsewhere.
 Leave Link  702 at Thu Feb  2 09:30:05 2023, MaxMem=  2684354560 cpu:               4.6 elap:               0.2
 (Enter /home/hp/opt/gaussian/g16/l703.exe)
 Integral derivatives from FoFJK, PRISM(SPDF).
 Compute integral first derivatives, UseDBF=F ICtDFT=           0.
 Calling FoFJK, ICntrl=      2527 FMM=F ISym2X=0 I1Cent= 0 IOpClX= 0 NMat=1 NMatS=1 NMatT=0.
 FoFJK:  IHMeth= 1 ICntrl=    2527 DoSepK=F KAlg= 0 I1Cent=           0 FoldK=F
 IRaf=         0 NMat=       1 IRICut=       1 DoRegI=T DoRafI=F ISym2E= 0 IDoP0=0 IntGTp=1.
 FoFCou: FMM=F IPFlag=           0 FMFlag=      100000 FMFlg1=         800
         NFxFlg=           0 DoJE=F BraDBF=F KetDBF=F FulRan=T
         wScrn=  0.000000 ICntrl=      2527 IOpCl=  0 I1Cent=           0 NGrid=           0
         NMat0=    1 NMatS0=      1 NMatT0=    0 NMatD0=    1 NMtDS0=    0 NMtDT0=    0
 Symmetry not used in FoFCou.
 Leave Link  703 at Thu Feb  2 09:30:08 2023, MaxMem=  2684354560 cpu:             108.0 elap:               3.4
 (Enter /home/hp/opt/gaussian/g16/l716.exe)
 Dipole        = 4.04775446D-01 2.98063811D-01 2.49312025D+00
 -------------------------------------------------------------------
 Center     Atomic                   Forces (Hartrees/Bohr)
 Number     Number              X              Y              Z
 -------------------------------------------------------------------
      1        6           0.000324671    0.010699592   -0.001232920
      2        7           0.001218572   -0.006170216    0.001137739
      3        6          -0.003734305   -0.018762943    0.002145893
      4        7           0.002740128    0.005314831   -0.000135950
      5       29          -0.000549067    0.008918736   -0.001914762
 -------------------------------------------------------------------
 Cartesian Forces:  Max     0.018762943 RMS     0.006566793
 Leave Link  716 at Thu Feb  2 09:30:09 2023, MaxMem=  2684354560 cpu:               5.5 elap:               0.3
 (Enter /home/hp/opt/gaussian/g16/l103.exe)

 GradGradGradGradGradGradGradGradGradGradGradGradGradGradGradGradGradGrad
 Berny optimization.
 Using GEDIIS/GDIIS optimizer.
 FormGI is forming the generalized inverse of G from B-inverse, IUseBI=4.
 Internal  Forces:  Max     0.013482946 RMS     0.006301317
 Search for a local minimum.
 Step number   5 out of a maximum of   20
 All quantities printed in internal units (Hartrees-Bohrs-Radians)
 RMS Force = .63013D-02 SwitMx=.10000D-02 MixMth= 1
 Mixed Optimization -- RFO/linear search
 Update second derivatives using D2CorX and points    4    3    5
 DE= -1.61D-02 DEPred=-3.77D-02 R= 4.26D-01
 Trust test= 4.26D-01 RLast= 7.27D-01 DXMaxT set to 4.24D-01
 The second derivative matrix:
                          R1        R2        R3        R4        A1
           R1           1.03577
           R2           0.01023   0.01661
           R3          -0.09438   0.00665   1.01553
           R4           0.02985   0.08847   0.03553  -0.00413
           A1           0.02830   0.00694   0.03013  -0.00633   0.02543
           A2          -0.00167   0.00049  -0.00212   0.00097  -0.00775
           A3           0.00976   0.01047   0.01150  -0.00898  -0.00701
           A4           0.00235  -0.00066   0.00275  -0.00140  -0.00157
           A5           0.00593   0.00269   0.00600  -0.00329  -0.00096
                          A2        A3        A4        A5
           A2           0.02293
           A3           0.00181   0.02101
           A4          -0.00115  -0.00048   0.01406
           A5          -0.00006  -0.00102  -0.00238   0.01046
 ITU=  0 -1  1  1  0
 Use linear search instead of GDIIS.
     Eigenvalues ---   -0.08682   0.00889   0.01392   0.01655   0.02105
     Eigenvalues ---    0.03445   0.09354   0.93549   1.12058
 Eigenvalue     1 is  -8.68D-02 should be greater than     0.000000 Eigenvector:
                          R4        R2        A3        A1        A5
   1                    0.73831  -0.64975   0.13633   0.10297   0.04845
                          R3        R1        A4        A2
   1                   -0.02611  -0.01997   0.01057   0.00074
 RFO step:  Lambda=-8.76205656D-02 EMin=-8.68222762D-02
 I=     1 Eig=   -8.68D-02 Dot1=  4.98D-03
 I=     1 Stepn=  6.00D-01 RXN=   6.00D-01 EDone=F
 Mixed    1 eigenvectors in step.  Raw Step.Grad=  4.98D-03.
 RFO eigenvector is Hessian eigenvector with negative curvature.
 Taking step of  6.00D-01 in eigenvector direction(s).  Step.Grad=  2.22D-03.
 Quartic linear search produced a step of -0.03314.
 Maximum step size (   0.424) exceeded in Quadratic search.
    -- Step size not scaled.
 Iteration  1 RMS(Cart)=  0.09229447 RMS(Int)=  0.10423200
 Iteration  2 RMS(Cart)=  0.05650320 RMS(Int)=  0.01801514
 Iteration  3 RMS(Cart)=  0.01971628 RMS(Int)=  0.00000309
 Iteration  4 RMS(Cart)=  0.00000405 RMS(Int)=  0.00000000
 Iteration  5 RMS(Cart)=  0.00000000 RMS(Int)=  0.00000000
 ITry= 1 IFail=0 DXMaxC= 3.38D-01 DCOld= 1.00D+10 DXMaxT= 4.24D-01 DXLimC= 3.00D+00 Rises=F
 Variable       Old X    -DE/DX   Delta X   Delta X   Delta X     New X
                                 (Linear)    (Quad)   (Total)
    R1        2.23685  -0.00635  -0.00086  -0.01198  -0.01284   2.22401
    R2        3.51565   0.00453   0.01202  -0.38985  -0.37782   3.13783
    R3        2.23767  -0.00588  -0.00089  -0.01567  -0.01656   2.22111
    R4        3.44949   0.01348   0.00978   0.44298   0.45277   3.90226
    A1        2.94733   0.00843  -0.01828   0.06178   0.04351   2.99084
    A2        3.05328   0.00235   0.00157   0.00045   0.00201   3.05529
    A3        3.04878   0.00191   0.00150   0.08180   0.08330   3.13208
    A4        3.16910  -0.00009  -0.00010   0.00634   0.00625   3.17535
    A5        3.15504   0.00003   0.00007   0.02907   0.02913   3.18417
         Item               Value     Threshold  Converged?
 Maximum Force            0.013483     0.000450     NO 
 RMS     Force            0.006301     0.000300     NO 
 Maximum Displacement     0.338084     0.001800     NO 
 RMS     Displacement     0.145830     0.001200     NO 
 Predicted change in Energy=-2.059950D-02
 Lowest energy point so far.  Saving SCF results.
 GradGradGradGradGradGradGradGradGradGradGradGradGradGradGradGradGradGrad

 Leave Link  103 at Thu Feb  2 09:30:11 2023, MaxMem=  2684354560 cpu:              35.6 elap:               1.6
 (Enter /home/hp/opt/gaussian/g16/l202.exe)
                          Input orientation:                          
 ---------------------------------------------------------------------
 Center     Atomic      Atomic             Coordinates (Angstroms)
 Number     Number       Type             X           Y           Z
 ---------------------------------------------------------------------
      1          6           0        0.308693    1.607783   -1.475730
      2          7           0        0.282769    2.769736   -1.660872
      3          6           0       -0.226302   -2.040192   -1.020437
      4          7           0       -0.480414   -3.181884   -0.904499
      5         29           0        0.203871   -0.032345   -1.238790
 ---------------------------------------------------------------------
                    Distance matrix (angstroms):
                    1          2          3          4          5
     1  C    0.000000
     2  N    1.176896   0.000000
     3  C    3.715000   4.879007   0.000000
     4  N    4.887730   6.047837   1.175362   0.000000
     5  Cu   1.660466   2.834790   2.064988   3.240308   0.000000
 Symmetry turned off by external request.
 Stoichiometry    C2CuN2(1-)
 Framework group  C1[X(C2CuN2)]
 Deg. of freedom     9
 Full point group                 C1      NOp   1
 Rotational constants (GHZ):         305.5884103           1.4861598           1.4789692
 Leave Link  202 at Thu Feb  2 09:30:11 2023, MaxMem=  2684354560 cpu:               1.6 elap:               0.0
 (Enter /home/hp/opt/gaussian/g16/l301.exe)
 Basis read from rwf:  (5D, 7F)
 Pseudo-potential data read from rwf file.
   108 basis functions,   193 primitive gaussians,   115 cartesian basis functions
    23 alpha electrons       23 beta electrons
       nuclear repulsion energy       168.4046301785 Hartrees.
 IExCor= 1009 DFT=T Ex=PBE Corr=PBE ExCW=0 ScaHFX=  0.000000
 ScaDFX=  1.000000  1.000000  1.000000  1.000000 ScalE2=  1.000000  1.000000
 IRadAn=      5 IRanWt=     -1 IRanGd=            0 ICorTp=0 IEmpDi=131
 NAtoms=    5 NActive=    5 NUniq=    5 SFac= 1.00D+00 NAtFMM=   60 NAOKFM=F Big=F
 Integral buffers will be    131072 words long.
 Raffenetti 2 integral format.
 Two-electron integral symmetry is turned off.
 R6Disp:  Grimme-D3 Dispersion energy=       -0.0011940079 Hartrees.
 Nuclear repulsion after empirical dispersion term =      168.4034361706 Hartrees.
 No density basis found on file   724.
 ------------------------------------------------------------------------------
 Polarizable Continuum Model (PCM)
 =================================
 Model                : PCM.
 Atomic radii         : SMD-Coulomb.
 Polarization charges : Total charges.
 Charge compensation  : None.
 Solution method      : Matrix inversion.
 Cavity type          : VdW (van der Waals Surface) (Alpha=1.000).
 Cavity algorithm     : GePol (No added spheres)
                        Default sphere list used, NSphG=    5.
                        Lebedev-Laikov grids with approx.  5.0 points / Ang**2.
                        Smoothing algorithm: York/Karplus (Gamma=1.0000).
                        Polarization charges: spherical gaussians, with
                                              point-specific exponents (IZeta= 3).
                        Self-potential: point-specific (ISelfS= 7).
                        Self-field    : sphere-specific E.n sum rule (ISelfD= 2).
 1st derivatives      : Analytical E(r).r(x)/FMM algorithm (CHGder, D1EAlg=3).
                        Cavity 1st derivative terms included.
 Solvent              : Water, Eps=  78.355300 Eps(inf)=   1.777849
 ------------------------------------------------------------------------------
 Spheres list:
 ISph  on   Nord     Re0    Alpha      Xe            Ye            Ze
    1   C      1    1.8500  1.000      0.308693      1.607783     -1.475730
    2   N      2    1.8900  1.000      0.282769      2.769736     -1.660872
    3   C      3    1.8500  1.000     -0.226302     -2.040192     -1.020437
    4   N      4    1.8900  1.000     -0.480414     -3.181884     -0.904499
    5  Cu      5    1.4000  1.000      0.203871     -0.032345     -1.238790
 ------------------------------------------------------------------------------
 GePol: Number of generator spheres                  =       5
 GePol: Total number of spheres                      =       5
 GePol: Number of exposed spheres                    =       5 (100.00%)
 GePol: Number of points                             =     869
 GePol: Average weight of points                     =       0.13
 GePol: Minimum weight of points                     =   0.64D-05
 GePol: Maximum weight of points                     =    0.18656
 GePol: Number of points with low weight             =      16
 GePol: Fraction of low-weight points (<1% of avg)   =       1.84%
 GePol: Cavity surface area                          =    112.529 Ang**2
 GePol: Cavity volume                                =     82.994 Ang**3
 ------------------------------------------------------------------------------
 Atomic radii for non-electrostatic terms: SMD-CDS.
 ------------------------------------------------------------------------------
 PCM non-electrostatic energy =         0.0156606057 Hartrees.
 Nuclear repulsion after PCM non-electrostatic terms =      168.4190967763 Hartrees.
 Leave Link  301 at Thu Feb  2 09:30:11 2023, MaxMem=  2684354560 cpu:               6.8 elap:               0.1
 (Enter /home/hp/opt/gaussian/g16/l302.exe)
 NPDir=0 NMtPBC=     1 NCelOv=     1 NCel=       1 NClECP=     1 NCelD=      1
         NCelK=      1 NCelE2=     1 NClLst=     1 CellRange=     0.0.
 One-electron integrals computed using PRISM.
   1 Symmetry operations used in ECPInt.
 ECPInt:  NShTT=     595 NPrTT=    2498 LenC2=     570 LenP2D=    1787.
 LDataN:  DoStor=T MaxTD1= 5 Len=  102
 NBasis=   108 RedAO= T EigKep=  1.21D-03  NBF=   108
 NBsUse=   108 1.00D-06 EigRej= -1.00D+00 NBFU=   108
 Precomputing XC quadrature grid using
 IXCGrd= 4 IRadAn=           5 IRanWt=          -1 IRanGd=           0 AccXCQ= 0.00D+00.
 Generated NRdTot=       0 NPtTot=           0 NUsed=           0 NTot=          32
 NSgBfM=   114   114   114   114   114 MxSgAt=     5 MxSgA2=     5.
 Leave Link  302 at Thu Feb  2 09:30:14 2023, MaxMem=  2684354560 cpu:              86.1 elap:               2.9
 (Enter /home/hp/opt/gaussian/g16/l303.exe)
 DipDrv:  MaxL=1.
 Leave Link  303 at Thu Feb  2 09:30:14 2023, MaxMem=  2684354560 cpu:               3.2 elap:               0.1
 (Enter /home/hp/opt/gaussian/g16/l401.exe)
 Initial guess from the checkpoint file:  "CuCN2.chk"
 B after Tr=    -0.016622    0.138379   -0.028017
         Rot=    0.999997    0.000243   -0.001968   -0.001737 Ang=   0.30 deg.
 Guess basis will be translated and rotated to current coordinates.
 JPrj=2 DoOrth=T DoCkMO=T.
 Generating alternative initial guess.
 ExpMin= 1.00D-02 ExpMax= 6.29D+03 ExpMxC= 9.49D+02 IAcc=3 IRadAn=         5 AccDes= 0.00D+00
 Harris functional with IExCor= 1009 and IRadAn=       5 diagonalized for initial guess.
 HarFok:  IExCor= 1009 AccDes= 0.00D+00 IRadAn=         5 IDoV= 1 UseB2=F ITyADJ=14
 ICtDFT=  3500011 ScaDFX=  1.000000  1.000000  1.000000  1.000000
 FoFCou: FMM=F IPFlag=           0 FMFlag=      100000 FMFlg1=           0
         NFxFlg=           0 DoJE=T BraDBF=F KetDBF=T FulRan=T
         wScrn=  0.000000 ICntrl=       500 IOpCl=  0 I1Cent=   200000004 NGrid=           0
         NMat0=    1 NMatS0=      1 NMatT0=    0 NMatD0=    1 NMtDS0=    0 NMtDT0=    0
 Symmetry not used in FoFCou.
 Harris En= -383.251641579102    
 Leave Link  401 at Thu Feb  2 09:30:21 2023, MaxMem=  2684354560 cpu:             217.2 elap:               7.3
 (Enter /home/hp/opt/gaussian/g16/l508.exe)
 Keep J ints in memory in canonical form, NReq=73590769.
 FoFCou: FMM=F IPFlag=           0 FMFlag=           0 FMFlg1=           0
         NFxFlg=           0 DoJE=F BraDBF=F KetDBF=F FulRan=T
         wScrn=  0.000000 ICntrl=       600 IOpCl=  0 I1Cent=           0 NGrid=           0
         NMat0=    1 NMatS0=   5886 NMatT0=    0 NMatD0=    1 NMtDS0=    0 NMtDT0=    0
 Symmetry not used in FoFCou.
 Two-electron integral symmetry not used.
 Tight linear equation convergence will be used.
 RPBE-PBE wavefunction.
 Quadratic Convergence SCF Method.
 Line search only if initial step raises energy.
 Inv3:  Mode=1 IEnd=     2265483.
 Iteration    1 A*A^-1 deviation from unit magnitude is 2.89D-15 for    220.
 Iteration    1 A*A^-1 deviation from orthogonality  is 1.39D-15 for    276    260.
 Iteration    1 A^-1*A deviation from unit magnitude is 2.89D-15 for    753.
 Iteration    1 A^-1*A deviation from orthogonality  is 1.47D-15 for    731    403.
 Iteration   1 EE= -383.025699497465                                    Grad=5.440D-01 Max rot=    9.8894 deg.
 Gradient too large for Newton-Raphson -- use scaled steepest descent instead.
 Alpha Gap=     5.800 HL deriv= 3.08D-04
     ILin= 1 X=0.000D+00 Y=-3.830256994975D+02 DE= 0.00D+00 F= -5.41D-02
     ILin= 2 X=3.000D-01 Y=-3.830286356138D+02 DE=-2.94D-03 F=  3.45D-02
     Accept linear search using points  1 and  2.
     An  expanding polynomial of degree  2 produced  0.1483
 Iteration   2 EE= -383.030470639020     Delta-E=       -0.004771141555 Grad=1.783D-01 Max rot=    1.3194 deg.
 Gradient too large for Newton-Raphson -- use scaled steepest descent instead.
 Alpha Gap=     5.800 HL deriv= 2.93D-04
     ILin= 1 X=0.000D+00 Y=-3.830304706390D+02 DE= 0.00D+00 F= -8.15D-03
     ILin= 2 X=3.000D-01 Y=-3.830326154527D+02 DE=-2.14D-03 F= -6.15D-03
     ILin= 3 X=6.000D-01 Y=-3.830341613683D+02 DE=-3.69D-03 F= -4.15D-03
     ILin= 4 X=1.200D+00 Y=-3.830354563236D+02 DE=-4.99D-03 F= -1.62D-04
     Reject lnstep minimum 1.516D+00 FVal=-3.830355228414D+02 Lims=  6.00D-01  1.20D+00
     ILin= 5 X=2.400D+00 Y=-3.830308586684D+02 DE=-3.88D-04 F=  7.82D-03
     An  expanding polynomial of degree  5 produced  1.2243
     Minimum is close to point  4 DX=  2.43D-02 DF= -1.96D-06 DXR=  1.98D-02 DFR=  3.94D-04 which will be used.
 Iteration   3 EE= -383.035456323608     Delta-E=       -0.004985684588 Grad=2.631D-01 Max rot=    3.7288 deg.
 Gradient too large for Newton-Raphson -- use scaled steepest descent instead.
 Alpha Gap=     5.800 HL deriv= 1.90D-04
     ILin= 1 X=0.000D+00 Y=-3.830354563236D+02 DE= 0.00D+00 F= -1.28D-02
     ILin= 2 X=4.000D-01 Y=-3.830365391169D+02 DE=-1.08D-03 F=  7.42D-03
     Accept linear search using points  1 and  2.
     An  expanding polynomial of degree  2 produced  0.2055
 Iteration   4 EE= -383.037024611419     Delta-E=       -0.001568287811 Grad=1.261D-01 Max rot=    0.9979 deg.
 Gradient too large for Newton-Raphson -- use scaled steepest descent instead.
 Alpha Gap=     5.801 HL deriv= 2.47D-04
     ILin= 1 X=0.000D+00 Y=-3.830370246114D+02 DE= 0.00D+00 F= -3.17D-03
     ILin= 2 X=1.200D+00 Y=-3.830380386931D+02 DE=-1.01D-03 F=  1.48D-03
     Accept linear search using points  1 and  2.
     An  expanding polynomial of degree  2 produced  0.8705
 Iteration   5 EE= -383.038317103888     Delta-E=       -0.001292492469 Grad=2.057D-01 Max rot=    3.0609 deg.
 Gradient too large for Newton-Raphson -- use scaled steepest descent instead.
 Alpha Gap=     5.801 HL deriv= 3.88D-04
     ILin= 1 X=0.000D+00 Y=-3.830383171039D+02 DE= 0.00D+00 F= -8.64D-03
     ILin= 2 X=4.000D-01 Y=-3.830385458708D+02 DE=-2.29D-04 F=  7.50D-03
     Accept linear search using points  1 and  2.
     An  expanding polynomial of degree  2 produced  0.2014
 Iteration   6 EE= -383.039239533513     Delta-E=       -0.000922429625 Grad=1.034D-01 Max rot=    0.9962 deg.
 Gradient too large for Newton-Raphson -- use scaled steepest descent instead.
 Alpha Gap=     5.801 HL deriv= 2.91D-04
     ILin= 1 X=0.000D+00 Y=-3.830392395335D+02 DE= 0.00D+00 F= -2.05D-03
     ILin= 2 X=9.000D-01 Y=-3.830398505469D+02 DE=-6.11D-04 F=  6.89D-04
     Accept linear search using points  1 and  2.
     An  expanding polynomial of degree  2 produced  0.6465
 Iteration   7 EE= -383.039927601908     Delta-E=       -0.000688068395 Grad=1.607D-01 Max rot=    2.4408 deg.
 Gradient too large for Newton-Raphson -- use scaled steepest descent instead.
 Alpha Gap=     5.802 HL deriv= 2.59D-04
     ILin= 1 X=0.000D+00 Y=-3.830399276019D+02 DE= 0.00D+00 F= -5.01D-03
     ILin= 2 X=4.000D-01 Y=-3.830400198300D+02 DE=-9.22D-05 F=  4.55D-03
     Accept linear search using points  1 and  2.
     An  expanding polynomial of degree  2 produced  0.2010
 Iteration   8 EE= -383.040452173790     Delta-E=       -0.000524571882 Grad=9.410D-02 Max rot=    0.9231 deg.
 Gradient too large for Newton-Raphson -- use scaled steepest descent instead.
 Alpha Gap=     5.802 HL deriv= 2.07D-04
     ILin= 1 X=0.000D+00 Y=-3.830404521738D+02 DE= 0.00D+00 F= -1.55D-03
     ILin= 2 X=6.000D-01 Y=-3.830409398164D+02 DE=-4.88D-04 F= -7.29D-05
     Reject lnstep minimum 9.203D-01 FVal=-3.830409704644D+02 Lims=  0.00D+00  6.00D-01
     ILin= 3 X=1.300D+00 Y=-3.830403866580D+02 DE= 6.55D-05 F=  1.65D-03
     An  expanding polynomial of degree  3 produced  0.6296
     Minimum is close to point  2 DX=  2.96D-02 DF= -1.08D-06 DXR=  4.70D-02 DFR=  2.21D-03 which will be used.
 Iteration   9 EE= -383.040939816361     Delta-E=       -0.000487642570 Grad=1.461D-01 Max rot=    2.1952 deg.
 Gradient too large for Newton-Raphson -- use scaled steepest descent instead.
 Alpha Gap=     5.802 HL deriv= 3.38D-04
     ILin= 1 X=0.000D+00 Y=-3.830409398164D+02 DE= 0.00D+00 F= -4.12D-03
     ILin= 2 X=4.000D-01 Y=-3.830409180636D+02 DE= 2.18D-05 F=  4.23D-03
     Reject lnstep minimum 1.997D-01 FVal=-3.830419732278D+02 Lims=  0.00D+00  4.00D-01
     ILin= 3 X=2.000D-01 Y=-3.830413466649D+02 DE=-4.07D-04 F=  5.44D-05
     A contracting polynomial of degree  3 produced  0.1974
     Minimum is close to point  3 DX= -2.60D-03 DF= -7.08D-08 DXR=  1.32D-02 DFR=  1.74D-04 which will be used.
 Iteration  10 EE= -383.041346664947     Delta-E=       -0.000406848586 Grad=8.952D-02 Max rot=    0.9806 deg.
 Gradient too large for Newton-Raphson -- use scaled steepest descent instead.
 Alpha Gap=     5.802 HL deriv= 1.91D-04
     ILin= 1 X=0.000D+00 Y=-3.830413466649D+02 DE= 0.00D+00 F= -1.37D-03
     ILin= 2 X=6.000D-01 Y=-3.830416765351D+02 DE=-3.30D-04 F=  2.69D-04
     Accept linear search using points  1 and  2.
     An  expanding polynomial of degree  2 produced  0.3987
 Iteration  11 EE= -383.041675413506     Delta-E=       -0.000328748559 Grad=1.075D-01 Max rot=    1.3460 deg.
 Gradient too large for Newton-Raphson -- use scaled steepest descent instead.
 Alpha Gap=     5.802 HL deriv= 3.01D-04
     ILin= 1 X=0.000D+00 Y=-3.830416754135D+02 DE= 0.00D+00 F= -2.05D-03
     ILin= 2 X=3.000D-01 Y=-3.830419317803D+02 DE=-2.56D-04 F=  3.38D-04
     Accept linear search using points  1 and  2.
     An  expanding polynomial of degree  2 produced  0.1431
 Iteration  12 EE= -383.041886961547     Delta-E=       -0.000211548041 Grad=7.572D-02 Max rot=    0.9603 deg.
 Gradient too large for Newton-Raphson -- use scaled steepest descent instead.
 Alpha Gap=     5.802 HL deriv= 2.15D-04
     ILin= 1 X=0.000D+00 Y=-3.830418869615D+02 DE= 0.00D+00 F= -8.77D-04
     ILin= 2 X=4.000D-01 Y=-3.830422299958D+02 DE=-3.43D-04 F= -8.38D-04
     ILin= 3 X=8.000D-01 Y=-3.830425576062D+02 DE=-6.71D-04 F= -8.00D-04
     ILin= 4 X=1.600D+00 Y=-3.830431665415D+02 DE=-1.28D-03 F= -7.23D-04
     ILin= 5 X=3.200D+00 Y=-3.830441991737D+02 DE=-2.31D-03 F= -5.68D-04
     ILin= 6 X=6.400D+00 Y=-3.830455226468D+02 DE=-3.64D-03 F= -2.59D-04
     ILin= 7 X=1.280D+01 Y=-3.830451947931D+02 DE=-3.31D-03 F=  3.62D-04
     An  expanding polynomial of degree  7 produced  9.0731
 Iteration  13 EE= -383.045868768017     Delta-E=       -0.003981806470 Grad=1.412D-01 Max rot=    2.3147 deg.
 Gradient too large for Newton-Raphson -- use scaled steepest descent instead.
 Alpha Gap=     5.805 HL deriv= 1.45D-04
     ILin= 1 X=0.000D+00 Y=-3.830458687680D+02 DE= 0.00D+00 F= -4.10D-03
     ILin= 2 X=1.100D+00 Y=-3.830365330952D+02 DE= 9.34D-03 F=  2.11D-02
     Reject lnstep minimum 1.520D-01 FVal=-3.830461494182D+02 Lims=  0.00D+00  1.10D+00
     ILin= 3 X=2.000D-01 Y=-3.830462308042D+02 DE=-3.62D-04 F=  4.78D-04
     A contracting polynomial of degree  3 produced  0.1791
 Iteration  14 EE= -383.046235797992     Delta-E=       -0.000367029975 Grad=5.735D-02 Max rot=    0.9202 deg.
 Gradient too large for Newton-Raphson -- use scaled steepest descent instead.
 Alpha Gap=     5.805 HL deriv= 1.31D-05
     ILin= 1 X=0.000D+00 Y=-3.830462357980D+02 DE= 0.00D+00 F= -4.63D-04
     ILin= 2 X=9.100D+00 Y=-3.830300933874D+02 DE= 1.61D-02 F=  4.01D-03
     ILin= 3 X=4.500D+00 Y=-3.830433415978D+02 DE= 2.89D-03 F=  1.75D-03
     ILin= 4 X=2.300D+00 Y=-3.830460006108D+02 DE= 2.35D-04 F=  6.68D-04
     Reject lnstep minimum 6.083D-01 FVal=-3.830462939326D+02 Lims=  0.00D+00  4.50D+00
     ILin= 5 X=6.000D-01 Y=-3.830464252402D+02 DE=-1.89D-04 F= -1.68D-04
     A contracting polynomial of degree  5 produced  0.9421
 Iteration  15 EE= -383.046454008474     Delta-E=       -0.000218210482 Grad=9.842D-02 Max rot=    1.3222 deg.
 Gradient too large for Newton-Raphson -- use scaled steepest descent instead.
 Alpha Gap=     5.804 HL deriv= 9.64D-05
     ILin= 1 X=0.000D+00 Y=-3.830464540085D+02 DE= 0.00D+00 F= -1.95D-03
     ILin= 2 X=4.000D-01 Y=-3.830463505366D+02 DE= 1.03D-04 F=  2.47D-03
     Reject lnstep minimum 1.976D-01 FVal=-3.830469539369D+02 Lims=  0.00D+00  4.00D-01
     ILin= 3 X=2.000D-01 Y=-3.830466233182D+02 DE=-1.69D-04 F=  2.59D-04
     A contracting polynomial of degree  3 produced  0.1766
 Iteration  16 EE= -383.046626345644     Delta-E=       -0.000172337170 Grad=5.040D-02 Max rot=    0.8868 deg.
 Gradient too large for Newton-Raphson -- use scaled steepest descent instead.
 Alpha Gap=     5.804 HL deriv= 2.76D-05
     ILin= 1 X=0.000D+00 Y=-3.830466263456D+02 DE= 0.00D+00 F= -3.21D-04
     ILin= 2 X=9.000D-01 Y=-3.830467498509D+02 DE=-1.24D-04 F=  4.65D-05
     Accept linear search using points  1 and  2.
     An  expanding polynomial of degree  2 produced  0.7604
 Iteration  17 EE= -383.046752360056     Delta-E=       -0.000126014411 Grad=8.031D-02 Max rot=    1.4753 deg.
 Gradient too large for Newton-Raphson -- use scaled steepest descent instead.
 Alpha Gap=     5.804 HL deriv= 7.23D-05
     ILin= 1 X=0.000D+00 Y=-3.830467523601D+02 DE= 0.00D+00 F= -1.16D-03
     ILin= 2 X=4.000D-01 Y=-3.830467018067D+02 DE= 5.06D-05 F=  1.41D-03
     Reject lnstep minimum 1.980D-01 FVal=-3.830470481354D+02 Lims=  0.00D+00  4.00D-01
     ILin= 3 X=2.000D-01 Y=-3.830468556600D+02 DE=-1.03D-04 F=  1.26D-04
     A contracting polynomial of degree  3 produced  0.1803
 Iteration  18 EE= -383.046856902224     Delta-E=       -0.000104542168 Grad=4.719D-02 Max rot=    0.8494 deg.
 Gradient too large for Newton-Raphson -- use scaled steepest descent instead.
 Alpha Gap=     5.804 HL deriv= 2.30D-05
     ILin= 1 X=0.000D+00 Y=-3.830468569022D+02 DE= 0.00D+00 F= -2.62D-04
     ILin= 2 X=8.000D-01 Y=-3.830469465972D+02 DE=-8.97D-05 F=  3.80D-05
     Accept linear search using points  1 and  2.
     An  expanding polynomial of degree  2 produced  0.6454
 Iteration  19 EE= -383.046947991575     Delta-E=       -0.000091089352 Grad=6.876D-02 Max rot=    1.3420 deg.
 Gradient too large for Newton-Raphson -- use scaled steepest descent instead.
 Alpha Gap=     5.804 HL deriv= 4.03D-05
     ILin= 1 X=0.000D+00 Y=-3.830469479916D+02 DE= 0.00D+00 F= -7.91D-04
     ILin= 2 X=3.000D-01 Y=-3.830469977383D+02 DE=-4.97D-05 F=  4.60D-04
     Accept linear search using points  1 and  2.
     An  expanding polynomial of degree  2 produced  0.1480
 Iteration  20 EE= -383.047019421948     Delta-E=       -0.000071430373 Grad=4.193D-02 Max rot=    0.8153 deg.
 Gradient too large for Newton-Raphson -- use scaled steepest descent instead.
 Alpha Gap=     5.804 HL deriv= 1.26D-05
     ILin= 1 X=0.000D+00 Y=-3.830470194219D+02 DE= 0.00D+00 F= -1.82D-04
     ILin= 2 X=6.000D-01 Y=-3.830471258227D+02 DE=-1.06D-04 F= -1.72D-04
     ILin= 3 X=1.300D+00 Y=-3.830472422558D+02 DE=-2.23D-04 F= -1.60D-04
     ILin= 4 X=2.600D+00 Y=-3.830474364780D+02 DE=-4.17D-04 F= -1.38D-04
     ILin= 5 X=5.200D+00 Y=-3.830477390265D+02 DE=-7.20D-04 F= -9.43D-05
     ILin= 6 X=1.030D+01 Y=-3.830479994181D+02 DE=-9.80D-04 F= -7.75D-06
     ILin= 7 X=2.070D+01 Y=-3.830471596553D+02 DE=-1.40D-04 F=  1.69D-04
     An  expanding polynomial of degree  7 produced 10.7563
     Minimum is close to point  6 DX=  4.56D-01 DF= -1.77D-06 DXR=  4.24D-02 DFR=  1.81D-03 which will be used.
 Iteration  21 EE= -383.047999418077     Delta-E=       -0.000979996129 Grad=1.035D-01 Max rot=    1.8702 deg.
 Gradient too large for Newton-Raphson -- use scaled steepest descent instead.
 Alpha Gap=     5.805 HL deriv= 4.72D-05
     ILin= 1 X=0.000D+00 Y=-3.830479994181D+02 DE= 0.00D+00 F= -1.99D-03
     ILin= 2 X=1.300D+00 Y=-3.830414457840D+02 DE= 6.55D-03 F=  1.21D-02
     Reject lnstep minimum 1.119D-01 FVal=-3.830480838183D+02 Lims=  0.00D+00  1.30D+00
     ILin= 3 X=1.000D-01 Y=-3.830481443586D+02 DE=-1.45D-04 F= -9.09D-04
     A contracting polynomial of degree  3 produced  0.1840
 Iteration  22 EE= -383.048182516621     Delta-E=       -0.000183098544 Grad=4.381D-02 Max rot=    0.5801 deg.
 Gradient too large for Newton-Raphson -- use scaled steepest descent instead.
 Alpha Gap=     5.805 HL deriv= 1.31D-05
     ILin= 1 X=0.000D+00 Y=-3.830481825166D+02 DE= 0.00D+00 F= -3.26D-04
     ILin= 2 X=1.080D+01 Y=-3.830030953535D+02 DE= 4.51D-02 F=  8.67D-03
     ILin= 3 X=5.400D+00 Y=-3.830377886703D+02 DE= 1.04D-02 F=  4.18D-03
     ILin= 4 X=2.700D+00 Y=-3.830460244917D+02 DE= 2.16D-03 F=  1.92D-03
     ILin= 5 X=1.300D+00 Y=-3.830479022823D+02 DE= 2.80D-04 F=  7.58D-04
     Reject lnstep minimum 3.052D-01 FVal=-3.830482198928D+02 Lims=  0.00D+00  2.70D+00
     ILin= 6 X=3.000D-01 Y=-3.830482429365D+02 DE=-6.04D-05 F= -7.63D-05
     A contracting polynomial of degree  6 produced  0.3915
 Iteration  23 EE= -383.048246427597     Delta-E=       -0.000063910976 Grad=5.029D-02 Max rot=    0.9433 deg.
 Gradient too large for Newton-Raphson -- use scaled steepest descent instead.
 Alpha Gap=     5.804 HL deriv= 1.39D-06
     ILin= 1 X=0.000D+00 Y=-3.830482464276D+02 DE= 0.00D+00 F= -4.10D-04
     ILin= 2 X=3.000D-01 Y=-3.830482898594D+02 DE=-4.34D-05 F=  1.20D-04
     Accept linear search using points  1 and  2.
     An  expanding polynomial of degree  2 produced  0.1454
 Iteration  24 EE= -383.048287322577     Delta-E=       -0.000040894980 Grad=3.404D-02 Max rot=    0.5827 deg.
 Gradient too large for Newton-Raphson -- use scaled steepest descent instead.
 Alpha Gap=     5.804 HL deriv= 1.62D-05
     ILin= 1 X=0.000D+00 Y=-3.830482873226D+02 DE= 0.00D+00 F= -1.47D-04
     ILin= 2 X=4.000D-01 Y=-3.830483437625D+02 DE=-5.64D-05 F= -1.35D-04
     ILin= 3 X=8.000D-01 Y=-3.830483952717D+02 DE=-1.08D-04 F= -1.23D-04
     ILin= 4 X=1.600D+00 Y=-3.830484834971D+02 DE=-1.96D-04 F= -9.80D-05
     ILin= 5 X=3.100D+00 Y=-3.830485957526D+02 DE=-3.08D-04 F= -5.17D-05
     ILin= 6 X=6.300D+00 Y=-3.830486034134D+02 DE=-3.16D-04 F=  4.69D-05
     Accept linear search using points  5 and  6.
     An  expanding polynomial of degree  6 produced  5.0260
 Iteration  25 EE= -383.048638187784     Delta-E=       -0.000350865207 Grad=5.679D-02 Max rot=    0.4865 deg.
 Gradient too large for Newton-Raphson -- use scaled steepest descent instead.
 Alpha Gap=     5.805 HL deriv= 9.40D-05
     ILin= 1 X=0.000D+00 Y=-3.830486381878D+02 DE= 0.00D+00 F= -6.06D-04
     ILin= 2 X=9.000D-01 Y=-3.830483387853D+02 DE= 2.99D-04 F=  1.27D-03
     Reject lnstep minimum 3.120D-01 FVal=-3.830487445295D+02 Lims=  0.00D+00  9.00D-01
     ILin= 3 X=3.000D-01 Y=-3.830487260660D+02 DE=-8.79D-05 F=  1.99D-05
     A contracting polynomial of degree  3 produced  0.2905
     Minimum is close to point  3 DX= -9.53D-03 DF= -9.47D-08 DXR=  3.28D-02 DFR=  1.08D-03 which will be used.
 Iteration  26 EE= -383.048726066049     Delta-E=       -0.000087878265 Grad=3.597D-02 Max rot=    0.6084 deg.
 Gradient too large for Newton-Raphson -- use scaled steepest descent instead.
 Alpha Gap=     5.804 HL deriv= 1.26D-05
     ILin= 1 X=0.000D+00 Y=-3.830487260660D+02 DE= 0.00D+00 F= -1.59D-04
     ILin= 2 X=5.000D+00 Y=-3.830435529649D+02 DE= 5.17D-03 F=  2.23D-03
     ILin= 3 X=2.500D+00 Y=-3.830476309595D+02 DE= 1.10D-03 F=  1.03D-03
     ILin= 4 X=1.300D+00 Y=-3.830485288690D+02 DE= 1.97D-04 F=  4.62D-04
     Reject lnstep minimum 2.415D-01 FVal=-3.830487404480D+02 Lims=  0.00D+00  2.50D+00
     ILin= 5 X=2.000D-01 Y=-3.830487482251D+02 DE=-2.22D-05 F= -6.31D-05
     A contracting polynomial of degree  5 produced  0.3322
 Iteration  27 EE= -383.048752392772     Delta-E=       -0.000026326724 Grad=3.230D-02 Max rot=    0.4853 deg.
 Gradient too large for Newton-Raphson -- use scaled steepest descent instead.
 Alpha Gap=     5.804 HL deriv= 4.59D-05
     ILin= 1 X=0.000D+00 Y=-3.830487523928D+02 DE= 0.00D+00 F= -1.64D-04
     ILin= 2 X=3.000D-01 Y=-3.830487759471D+02 DE=-2.36D-05 F=  6.51D-06
     ILin= 3 X=6.000D-01 Y=-3.830487484880D+02 DE= 3.90D-06 F=  1.77D-04
     An  expanding polynomial of degree  3 produced  0.2885
     Minimum is close to point  2 DX= -1.15D-02 DF= -3.74D-08 DXR=  3.98D-02 DFR=  1.59D-03 which will be used.
 Iteration  28 EE= -383.048775947107     Delta-E=       -0.000023554335 Grad=3.497D-02 Max rot=    0.6142 deg.
 Gradient too large for Newton-Raphson -- use scaled steepest descent instead.
 Alpha Gap=     5.804 HL deriv= 1.58D-05
     ILin= 1 X=0.000D+00 Y=-3.830487759471D+02 DE= 0.00D+00 F= -1.43D-04
     ILin= 2 X=3.000D-01 Y=-3.830487976118D+02 DE=-2.17D-05 F= -1.39D-06
     ILin= 3 X=7.000D-01 Y=-3.830487603919D+02 DE= 1.56D-05 F=  1.87D-04
     An  expanding polynomial of degree  3 produced  0.3029
     Minimum is close to point  2 DX=  2.94D-03 DF= -2.04D-09 DXR=  9.70D-03 DFR=  9.41D-05 which will be used.
 Iteration  29 EE= -383.048797611758     Delta-E=       -0.000021664651 Grad=2.943D-02 Max rot=    0.4823 deg.
 Gradient too large for Newton-Raphson -- use scaled steepest descent instead.
 Alpha Gap=     5.804 HL deriv= 3.63D-05
     ILin= 1 X=0.000D+00 Y=-3.830487976118D+02 DE= 0.00D+00 F= -1.28D-04
     ILin= 2 X=3.000D-01 Y=-3.830488177854D+02 DE=-2.02D-05 F= -6.79D-06
     ILin= 3 X=6.000D-01 Y=-3.830488016829D+02 DE=-4.07D-06 F=  1.14D-04
     An  expanding polynomial of degree  3 produced  0.3168
     Minimum is close to point  2 DX=  1.68D-02 DF= -5.71D-08 DXR=  5.31D-02 DFR=  2.83D-03 which will be used.
 Iteration  30 EE= -383.048817785366     Delta-E=       -0.000020173608 Grad=3.254D-02 Max rot=    0.6077 deg.
 Gradient too large for Newton-Raphson -- use scaled steepest descent instead.
 Alpha Gap=     5.804 HL deriv= 1.81D-05
     ILin= 1 X=0.000D+00 Y=-3.830488177854D+02 DE= 0.00D+00 F= -1.16D-04
     ILin= 2 X=3.000D-01 Y=-3.830488367536D+02 DE=-1.90D-05 F= -1.02D-05
     ILin= 3 X=6.000D-01 Y=-3.830488238911D+02 DE=-6.11D-06 F=  9.59D-05
     An  expanding polynomial of degree  3 produced  0.3288
     Minimum is close to point  2 DX=  2.88D-02 DF= -1.46D-07 DXR=  8.75D-02 DFR=  7.72D-03 which will be used.
 Iteration  31 EE= -383.048836753638     Delta-E=       -0.000018968272 Grad=2.769D-02 Max rot=    0.4789 deg.
 Gradient too large for Newton-Raphson -- use scaled steepest descent instead.
 Alpha Gap=     5.804 HL deriv= 2.96D-05
     ILin= 1 X=0.000D+00 Y=-3.830488367536D+02 DE= 0.00D+00 F= -1.08D-04
     ILin= 2 X=3.000D-01 Y=-3.830488547332D+02 DE=-1.80D-05 F= -1.19D-05
     ILin= 3 X=6.000D-01 Y=-3.830488438873D+02 DE=-7.13D-06 F=  8.42D-05
     An  expanding polynomial of degree  3 produced  0.3371
 Iteration  32 EE= -383.048854953850     Delta-E=       -0.000018200212 Grad=3.356D-02 Max rot=    0.6427 deg.
 Gradient too large for Newton-Raphson -- use scaled steepest descent instead.
 Alpha Gap=     5.804 HL deriv= 1.88D-05
     ILin= 1 X=0.000D+00 Y=-3.830488549538D+02 DE= 0.00D+00 F= -1.27D-04
     ILin= 2 X=3.000D-01 Y=-3.830488721329D+02 DE=-1.72D-05 F=  1.29D-05
     Accept linear search using points  1 and  2.
     An  expanding polynomial of degree  2 produced  0.1403
 Iteration  33 EE= -383.048868227472     Delta-E=       -0.000013273622 Grad=2.500D-02 Max rot=    0.5349 deg.
 Gradient too large for Newton-Raphson -- use scaled steepest descent instead.
 Alpha Gap=     5.804 HL deriv= 2.14D-05
     ILin= 1 X=0.000D+00 Y=-3.830488682275D+02 DE= 0.00D+00 F= -5.65D-05
     ILin= 2 X=3.000D-01 Y=-3.830488848896D+02 DE=-1.67D-05 F= -5.46D-05
     ILin= 3 X=7.000D-01 Y=-3.830489061839D+02 DE=-3.80D-05 F= -5.19D-05
     ILin= 4 X=1.300D+00 Y=-3.830489361496D+02 DE=-6.79D-05 F= -4.80D-05
     ILin= 5 X=2.700D+00 Y=-3.830489968501D+02 DE=-1.29D-04 F= -3.87D-05
     ILin= 6 X=5.400D+00 Y=-3.830490774655D+02 DE=-2.09D-04 F= -2.10D-05
     ILin= 7 X=1.080D+01 Y=-3.830490946765D+02 DE=-2.26D-04 F=  1.46D-05
     ILin= 8 X=2.160D+01 Y=-3.830485530077D+02 DE= 3.15D-04 F=  8.57D-05
     An  expanding polynomial of degree  8 produced  8.5840
 Iteration  34 EE= -383.049110845585     Delta-E=       -0.000242618113 Grad=9.183D-02 Max rot=    1.5821 deg.
 Gradient too large for Newton-Raphson -- use scaled steepest descent instead.
 Alpha Gap=     5.804 HL deriv= 6.70D-05
     ILin= 1 X=0.000D+00 Y=-3.830491108456D+02 DE= 0.00D+00 F= -1.60D-03
     ILin= 2 X=1.100D+00 Y=-3.830449532734D+02 DE= 4.16D-03 F=  9.16D-03
     Reject lnstep minimum 1.378D-01 FVal=-3.830492104339D+02 Lims=  0.00D+00  1.10D+00
     ILin= 3 X=1.000D-01 Y=-3.830492222431D+02 DE=-1.11D-04 F= -6.25D-04
     A contracting polynomial of degree  3 produced  0.1638
 Iteration  35 EE= -383.049242173668     Delta-E=       -0.000131328082 Grad=2.331D-02 Max rot=    0.4526 deg.
 Gradient too large for Newton-Raphson -- use scaled steepest descent instead.
 Alpha Gap=     5.804 HL deriv= 1.16D-06
     ILin= 1 X=0.000D+00 Y=-3.830492421737D+02 DE= 0.00D+00 F= -6.12D-05
     ILin= 2 X=8.600D+00 Y=-3.830485454994D+02 DE= 6.97D-04 F=  2.23D-04
     ILin= 3 X=4.300D+00 Y=-3.830491995437D+02 DE= 4.26D-05 F=  8.10D-05
     Reject lnstep minimum 7.944D-01 FVal=-3.830492474743D+02 Lims=  0.00D+00  8.60D+00
     ILin= 4 X=8.000D-01 Y=-3.830492805383D+02 DE=-3.84D-05 F= -3.47D-05
     A contracting polynomial of degree  4 produced  1.8502
 Iteration  36 EE= -383.049298773926     Delta-E=       -0.000056600258 Grad=4.827D-02 Max rot=    0.6182 deg.
 Gradient too large for Newton-Raphson -- use scaled steepest descent instead.
 Alpha Gap=     5.804 HL deriv= 1.31D-05
     ILin= 1 X=0.000D+00 Y=-3.830492987739D+02 DE= 0.00D+00 F= -4.55D-04
     ILin= 2 X=6.000D-01 Y=-3.830490682567D+02 DE= 2.31D-04 F=  1.22D-03
     Reject lnstep minimum 2.403D-01 FVal=-3.830493981258D+02 Lims=  0.00D+00  6.00D-01
     ILin= 3 X=2.000D-01 Y=-3.830493338409D+02 DE=-3.51D-05 F=  1.04D-04
     A contracting polynomial of degree  3 produced  0.1627
 Iteration  37 EE= -383.049335789986     Delta-E=       -0.000037016060 Grad=2.018D-02 Max rot=    0.4364 deg.
 Gradient too large for Newton-Raphson -- use scaled steepest descent instead.
 Alpha Gap=     5.804 HL deriv= 1.01D-05
     ILin= 1 X=0.000D+00 Y=-3.830493357900D+02 DE= 0.00D+00 F= -3.54D-05
     ILin= 2 X=1.900D+00 Y=-3.830493583235D+02 DE=-2.25D-05 F=  1.17D-05
     Accept linear search using points  1 and  2.
     An  expanding polynomial of degree  2 produced  1.7108
 Iteration  38 EE= -383.049360096988     Delta-E=       -0.000024307002 Grad=4.585D-02 Max rot=    0.6927 deg.
 Gradient too large for Newton-Raphson -- use scaled steepest descent instead.
 Alpha Gap=     5.804 HL deriv= 5.54D-07
     ILin= 1 X=0.000D+00 Y=-3.830493600970D+02 DE= 0.00D+00 F= -4.26D-04
     ILin= 2 X=5.000D-01 Y=-3.830492302635D+02 DE= 1.30D-04 F=  9.46D-04
     Reject lnstep minimum 2.249D-01 FVal=-3.830494659537D+02 Lims=  0.00D+00  5.00D-01
     ILin= 3 X=2.000D-01 Y=-3.830493904990D+02 DE=-3.04D-05 F=  1.22D-04
     A contracting polynomial of degree  3 produced  0.1554
 Iteration  39 EE= -383.049393230237     Delta-E=       -0.000033133250 Grad=1.888D-02 Max rot=    0.4092 deg.
 Gradient too large for Newton-Raphson -- use scaled steepest descent instead.
 Alpha Gap=     5.804 HL deriv= 1.31D-05
     ILin= 1 X=0.000D+00 Y=-3.830493932302D+02 DE= 0.00D+00 F= -3.05D-05
     ILin= 2 X=1.700D+00 Y=-3.830494215237D+02 DE=-2.83D-05 F= -2.74D-06
     ILin= 3 X=3.400D+00 Y=-3.830494025406D+02 DE=-9.31D-06 F=  2.51D-05
     An  expanding polynomial of degree  3 produced  1.8674
     Minimum is close to point  2 DX=  1.67D-01 DF= -2.29D-07 DXR=  8.96D-02 DFR=  8.10D-03 which will be used.
 Iteration  40 EE= -383.049421523684     Delta-E=       -0.000028293447 Grad=3.847D-02 Max rot=    0.5855 deg.
 Gradient too large for Newton-Raphson -- use scaled steepest descent instead.
 Alpha Gap=     5.804 HL deriv= 1.10D-07
     ILin= 1 X=0.000D+00 Y=-3.830494215237D+02 DE= 0.00D+00 F= -2.87D-04
     ILin= 2 X=5.000D-01 Y=-3.830493390322D+02 DE= 8.25D-05 F=  6.17D-04
     Reject lnstep minimum 2.260D-01 FVal=-3.830494929118D+02 Lims=  0.00D+00  5.00D-01
     ILin= 3 X=2.000D-01 Y=-3.830494428145D+02 DE=-2.13D-05 F=  7.45D-05
     A contracting polynomial of degree  3 produced  0.1588
 Iteration  41 EE= -383.049444348255     Delta-E=       -0.000022824571 Grad=1.833D-02 Max rot=    0.3977 deg.
 Gradient too large for Newton-Raphson -- use scaled steepest descent instead.
 Alpha Gap=     5.804 HL deriv= 1.53D-05
     ILin= 1 X=0.000D+00 Y=-3.830494443483D+02 DE= 0.00D+00 F= -2.89D-05
     ILin= 2 X=1.900D+00 Y=-3.830494628036D+02 DE=-1.85D-05 F=  9.50D-06
     Accept linear search using points  1 and  2.
     An  expanding polynomial of degree  2 produced  1.7128
 Iteration  42 EE= -383.049464227585     Delta-E=       -0.000019879330 Grad=4.190D-02 Max rot=    0.6665 deg.
 Gradient too large for Newton-Raphson -- use scaled steepest descent instead.
 Alpha Gap=     5.805 HL deriv= 9.28D-06
     ILin= 1 X=0.000D+00 Y=-3.830494642276D+02 DE= 0.00D+00 F= -3.50D-04
     ILin= 2 X=5.000D-01 Y=-3.830493584454D+02 DE= 1.06D-04 F=  7.73D-04
     Reject lnstep minimum 2.251D-01 FVal=-3.830495512024D+02 Lims=  0.00D+00  5.00D-01
     ILin= 3 X=2.000D-01 Y=-3.830494893456D+02 DE=-2.51D-05 F=  9.92D-05
     A contracting polynomial of degree  3 produced  0.1559
 Iteration  43 EE= -383.049491533706     Delta-E=       -0.000027306122 Grad=1.748D-02 Max rot=    0.3763 deg.
 Gradient too large for Newton-Raphson -- use scaled steepest descent instead.
 Alpha Gap=     5.804 HL deriv= 1.47D-05
     ILin= 1 X=0.000D+00 Y=-3.830494915337D+02 DE= 0.00D+00 F= -2.74D-05
     ILin= 2 X=1.700D+00 Y=-3.830495102472D+02 DE=-1.87D-05 F=  5.40D-06
     Accept linear search using points  1 and  2.
     An  expanding polynomial of degree  2 produced  1.5950
     Minimum is close to point  2 DX= -1.05D-01 DF= -1.63D-07 DXR=  6.58D-02 DFR=  8.74D-03 which will be used.
 Iteration  44 EE= -383.049510247226     Delta-E=       -0.000018713520 Grad=3.783D-02 Max rot=    0.6123 deg.
 Gradient too large for Newton-Raphson -- use scaled steepest descent instead.
 Alpha Gap=     5.803 HL deriv= 7.78D-06
     ILin= 1 X=0.000D+00 Y=-3.830495102472D+02 DE= 0.00D+00 F= -2.95D-04
     ILin= 2 X=5.000D-01 Y=-3.830494308455D+02 DE= 7.94D-05 F=  6.12D-04
     Reject lnstep minimum 2.270D-01 FVal=-3.830495835220D+02 Lims=  0.00D+00  5.00D-01
     ILin= 3 X=2.000D-01 Y=-3.830495329213D+02 DE=-2.27D-05 F=  6.81D-05
     A contracting polynomial of degree  3 produced  0.1625
 Iteration  45 EE= -383.049534198396     Delta-E=       -0.000023951170 Grad=1.765D-02 Max rot=    0.3789 deg.
 Gradient too large for Newton-Raphson -- use scaled steepest descent instead.
 Alpha Gap=     5.804 HL deriv= 1.79D-05
     ILin= 1 X=0.000D+00 Y=-3.830495341984D+02 DE= 0.00D+00 F= -3.19D-05
     ILin= 2 X=1.600D+00 Y=-3.830495271443D+02 DE= 7.05D-06 F=  4.07D-05
     Reject lnstep minimum 6.193D-01 FVal=-3.830495402067D+02 Lims=  0.00D+00  1.60D+00
     ILin= 3 X=6.000D-01 Y=-3.830495451674D+02 DE=-1.10D-05 F= -4.67D-06
     A contracting polynomial of degree  3 produced  0.7028
 Iteration  46 EE= -383.049545407733     Delta-E=       -0.000011209337 Grad=2.259D-02 Max rot=    0.3402 deg.
 Gradient too large for Newton-Raphson -- use scaled steepest descent instead.
 Alpha Gap=     5.805 HL deriv= 2.77D-06
     ILin= 1 X=0.000D+00 Y=-3.830495454077D+02 DE= 0.00D+00 F= -9.02D-05
     ILin= 2 X=3.000D-01 Y=-3.830495519840D+02 DE=-6.58D-06 F=  4.63D-05
     Accept linear search using points  1 and  2.
     An  expanding polynomial of degree  2 produced  0.1475
 Iteration  47 EE= -383.049553759159     Delta-E=       -0.000008351427 Grad=1.596D-02 Max rot=    0.3546 deg.
 Gradient too large for Newton-Raphson -- use scaled steepest descent instead.
 Alpha Gap=     5.804 HL deriv= 1.27D-05
     ILin= 1 X=0.000D+00 Y=-3.830495537592D+02 DE= 0.00D+00 F= -2.32D-05
     ILin= 2 X=7.000D-01 Y=-3.830495685662D+02 DE=-1.48D-05 F= -1.91D-05
     ILin= 3 X=1.400D+00 Y=-3.830495804585D+02 DE=-2.67D-05 F= -1.49D-05
     ILin= 4 X=2.800D+00 Y=-3.830495955134D+02 DE=-4.18D-05 F= -6.60D-06
     ILin= 5 X=5.600D+00 Y=-3.830495908044D+02 DE=-3.70D-05 F=  9.95D-06
     An  expanding polynomial of degree  5 produced  3.9150
 Iteration  48 EE= -383.049599192571     Delta-E=       -0.000045433412 Grad=2.294D-02 Max rot=    0.3859 deg.
 Gradient too large for Newton-Raphson -- use scaled steepest descent instead.
 Alpha Gap=     5.801 HL deriv= 7.01D-06
     ILin= 1 X=0.000D+00 Y=-3.830495991926D+02 DE= 0.00D+00 F= -2.35D-04
     ILin= 2 X=8.000D-01 Y=-3.830495521418D+02 DE= 4.71D-05 F=  3.53D-04
     Reject lnstep minimum 3.437D-01 FVal=-3.830496506092D+02 Lims=  0.00D+00  8.00D-01
     ILin= 3 X=3.000D-01 Y=-3.830496366951D+02 DE=-3.75D-05 F= -1.49D-05
     A contracting polynomial of degree  3 produced  0.3200
     Minimum is close to point  3 DX=  2.00D-02 DF= -1.47D-07 DXR=  6.25D-02 DFR=  3.93D-03 which will be used.
 Iteration  49 EE= -383.049636695064     Delta-E=       -0.000037502493 Grad=2.066D-02 Max rot=    0.4596 deg.
 Gradient too large for Newton-Raphson -- use scaled steepest descent instead.
 Alpha Gap=     5.804 HL deriv= 2.75D-05
     ILin= 1 X=0.000D+00 Y=-3.830496366951D+02 DE= 0.00D+00 F= -5.38D-05
     ILin= 2 X=1.100D+00 Y=-3.830495553538D+02 DE= 8.13D-05 F=  2.02D-04
     Reject lnstep minimum 2.025D-01 FVal=-3.830496415993D+02 Lims=  0.00D+00  1.10D+00
     ILin= 3 X=2.000D-01 Y=-3.830496428135D+02 DE=-6.12D-06 F= -7.36D-06
     A contracting polynomial of degree  3 produced  0.2317
 Iteration  50 EE= -383.049642930185     Delta-E=       -0.000006235120 Grad=1.567D-02 Max rot=    0.3285 deg.
 Gradient too large for Newton-Raphson -- use scaled steepest descent instead.
 Alpha Gap=     5.804 HL deriv= 2.29D-06
     ILin= 1 X=0.000D+00 Y=-3.830496429302D+02 DE= 0.00D+00 F= -3.00D-05
     ILin= 2 X=3.000D-01 Y=-3.830496481608D+02 DE=-5.23D-06 F= -4.90D-06
     ILin= 3 X=6.000D-01 Y=-3.830496458684D+02 DE=-2.94D-06 F=  2.02D-05
     An  expanding polynomial of degree  3 produced  0.3586
 Iteration  51 EE= -383.049648304266     Delta-E=       -0.000005374081 Grad=1.943D-02 Max rot=    0.4280 deg.
 Gradient too large for Newton-Raphson -- use scaled steepest descent instead.
 Alpha Gap=     5.804 HL deriv= 2.73D-05
     ILin= 1 X=0.000D+00 Y=-3.830496483043D+02 DE= 0.00D+00 F= -4.36D-05
     ILin= 2 X=3.000D-01 Y=-3.830496531807D+02 DE=-4.88D-06 F=  1.11D-05
     Accept linear search using points  1 and  2.
     An  expanding polynomial of degree  2 produced  0.1449
 Iteration  52 EE= -383.049652711117     Delta-E=       -0.000004406851 Grad=1.436D-02 Max rot=    0.3272 deg.
 Gradient too large for Newton-Raphson -- use scaled steepest descent instead.
 Alpha Gap=     5.804 HL deriv= 1.17D-05
     ILin= 1 X=0.000D+00 Y=-3.830496527111D+02 DE= 0.00D+00 F= -1.73D-05
     ILin= 2 X=4.000D-01 Y=-3.830496596143D+02 DE=-6.90D-06 F= -1.72D-05
     ILin= 3 X=7.000D-01 Y=-3.830496647535D+02 DE=-1.20D-05 F= -1.71D-05
     ILin= 4 X=1.400D+00 Y=-3.830496766184D+02 DE=-2.39D-05 F= -1.68D-05
     ILin= 5 X=2.900D+00 Y=-3.830497014449D+02 DE=-4.87D-05 F= -1.63D-05
     ILin= 6 X=5.700D+00 Y=-3.830497456057D+02 DE=-9.29D-05 F= -1.53D-05
     ILin= 7 X=1.150D+01 Y=-3.830498280419D+02 DE=-1.75D-04 F= -1.32D-05
     ILin= 8 X=2.290D+01 Y=-3.830499545350D+02 DE=-3.02D-04 F= -9.03D-06
     ILin= 9 X=4.590D+01 Y=-3.830500662821D+02 DE=-4.14D-04 F= -6.85D-07
     ILin=10 X=9.180D+01 Y=-3.830497145350D+02 DE=-6.18D-05 F=  1.60D-05
     Reject polynomial minimum 4.220D+01 FVal=-3.830500534886D+02 Lims=  2.29D+01  9.18D+01
     ILin=11 X=1.836D+02 Y=-3.830466898300D+02 DE= 2.96D-03 F=  5.00D-05
     No minimum found in polynomial.
     ILin=12 X=3.672D+02 Y=-3.830309583281D+02 DE= 1.87D-02 F=  1.23D-04
     No minimum found in polynomial.
     ILin=13 X=7.344D+02 Y=-3.829545591647D+02 DE= 9.51D-02 F=  3.03D-04
     No minimum found in polynomial.
     ILin=14 X=1.469D+03 Y=-3.825406736666D+02 DE= 5.09D-01 F=  8.71D-04
     No minimum found in polynomial.
     ILin=15 X=2.938D+03 Y=-3.802729089030D+02 DE= 2.78D+00 F=  2.03D-03
     Reject polynomial minimum 3.752D+01 FVal=-3.830500319560D+02 Lims=  2.29D+01  9.18D+01
     ILin=16 X=5.875D+03 Y=-3.784920834305D+02 DE= 4.56D+00 F= -1.35D-03
     No minimum found in polynomial.
 The polynomial fit failed.  Using point  9.
     An  expanding polynomial of degree 16 produced 45.9000
     Minimum is close to point  9 DX=  0.00D+00 DF=  0.00D+00 DXR=  0.00D+00 DFR=  0.00D+00 which will be used.
 Iteration  53 EE= -383.050066282133     Delta-E=       -0.000413571017 Grad=2.925D-02 Max rot=    0.5424 deg.
 Gradient too large for Newton-Raphson -- use scaled steepest descent instead.
 Alpha Gap=     5.804 HL deriv= 8.12D-05
     ILin= 1 X=0.000D+00 Y=-3.830500662821D+02 DE= 0.00D+00 F= -1.66D-04
     ILin= 2 X=2.920D+01 Y=-3.825811814196D+02 DE= 4.69D-01 F=  3.22D-02
     ILin= 3 X=1.460D+01 Y=-3.829338059924D+02 DE= 1.16D-01 F=  1.61D-02
     ILin= 4 X=7.300D+00 Y=-3.830215914623D+02 DE= 2.85D-02 F=  7.97D-03
     ILin= 5 X=3.600D+00 Y=-3.830434433286D+02 DE= 6.62D-03 F=  3.85D-03
     ILin= 6 X=1.800D+00 Y=-3.830485599635D+02 DE= 1.51D-03 F=  1.84D-03
     ILin= 7 X=9.000D-01 Y=-3.830497644400D+02 DE= 3.02D-04 F=  8.37D-04
     Reject lnstep minimum 1.770D-01 FVal=-3.830500828482D+02 Lims=  0.00D+00  1.80D+00
     ILin= 8 X=2.000D-01 Y=-3.830500772130D+02 DE=-1.09D-05 F=  5.68D-05
     A contracting polynomial of degree  8 produced  0.1490
 Iteration  54 EE= -383.050078659744     Delta-E=       -0.000012377611 Grad=4.341D-03 Max rot=    0.0597 deg.
 QCNR:  CnvC1=6.25D-09 CnvC2=6.25D-08
 LinEq1:  Iter=  0 NonCon=     1 RMS=1.33D-04 Max=3.11D-03 NDo=     1
 AX will form     1 AO Fock derivatives at one time.
 LinEq1:  Iter=  1 NonCon=     1 RMS=7.06D-05 Max=9.11D-04 NDo=     1
 LinEq1:  Iter=  2 NonCon=     1 RMS=8.17D-05 Max=1.42D-03 NDo=     1
 LinEq1:  Iter=  3 NonCon=     1 RMS=1.14D-04 Max=2.16D-03 NDo=     1
 LinEq1:  Iter=  4 NonCon=     1 RMS=6.93D-05 Max=1.20D-03 NDo=     1
 LinEq1:  Iter=  5 NonCon=     1 RMS=2.44D-05 Max=3.35D-04 NDo=     1
 LinEq1:  Iter=  6 NonCon=     1 RMS=3.45D-05 Max=4.32D-04 NDo=     1
 LinEq1:  Iter=  7 NonCon=     1 RMS=9.44D-06 Max=1.12D-04 NDo=     1
 LinEq1:  Iter=  8 NonCon=     1 RMS=3.82D-06 Max=5.01D-05 NDo=     1
 LinEq1:  Iter=  9 NonCon=     1 RMS=1.48D-06 Max=2.29D-05 NDo=     1
 LinEq1:  Iter= 10 NonCon=     1 RMS=3.14D-07 Max=5.32D-06 NDo=     1
 LinEq1:  Iter= 11 NonCon=     1 RMS=5.36D-08 Max=8.40D-07 NDo=     1
 LinEq1:  Iter= 12 NonCon=     1 RMS=6.80D-09 Max=8.33D-08 NDo=     1
 LinEq1:  Iter= 13 NonCon=     0 RMS=1.25D-09 Max=1.38D-08 NDo=     1
 Linear equations converged to 6.253D-09 6.253D-08 after    13 iterations.
 Angle between quadratic step and gradient=  52.09 degrees.
     ILin= 1 X=0.000D+00 Y=-3.830500786597D+02 DE= 0.00D+00 F= -4.30D-05
     ILin= 2 X=1.000D+00 Y=-3.830501001765D+02 DE=-2.15D-05 F= -2.06D-09
     Reject lnstep minimum 1.000D+00 FVal=-3.830501001765D+02 Lims=  0.00D+00  1.00D+00
     ILin= 3 X=2.000D+00 Y=-3.830500786655D+02 DE=-5.72D-09 F=  4.30D-05
     An  expanding polynomial of degree  3 produced  1.0001
     Minimum is close to point  2 DX=  6.65D-05 DF= -5.68D-14 DXR=  6.65D-05 DFR=  2.64D-09 which will be used.
 Iteration  55 EE= -383.050100176524     Delta-E=       -0.000021516779 Grad=1.281D-05 Max rot=    0.0001 deg.
 QCNR:  CnvC1=1.28D-10 CnvC2=1.28D-09
 LinEq1:  Iter=  0 NonCon=     1 RMS=3.75D-07 Max=8.06D-06 NDo=     1
 LinEq1:  Iter=  1 NonCon=     1 RMS=5.39D-07 Max=8.90D-06 NDo=     1
 LinEq1:  Iter=  2 NonCon=     1 RMS=7.05D-07 Max=9.71D-06 NDo=     1
 LinEq1:  Iter=  3 NonCon=     1 RMS=6.50D-07 Max=9.46D-06 NDo=     1
 LinEq1:  Iter=  4 NonCon=     1 RMS=1.84D-07 Max=2.67D-06 NDo=     1
 LinEq1:  Iter=  5 NonCon=     1 RMS=7.70D-08 Max=8.11D-07 NDo=     1
 LinEq1:  Iter=  6 NonCon=     1 RMS=1.89D-08 Max=2.34D-07 NDo=     1
 LinEq1:  Iter=  7 NonCon=     1 RMS=4.82D-09 Max=7.06D-08 NDo=     1
 LinEq1:  Iter=  8 NonCon=     1 RMS=3.50D-09 Max=6.49D-08 NDo=     1
 LinEq1:  Iter=  9 NonCon=     1 RMS=3.02D-09 Max=3.41D-08 NDo=     1
 LinEq1:  Iter= 10 NonCon=     1 RMS=5.43D-10 Max=7.32D-09 NDo=     1
 LinEq1:  Iter= 11 NonCon=     1 RMS=1.03D-10 Max=1.74D-09 NDo=     1
 LinEq1:  Iter= 12 NonCon=     0 RMS=1.08D-11 Max=1.18D-10 NDo=     1
 Linear equations converged to 1.281D-10 1.281D-09 after    12 iterations.
 Angle between quadratic step and gradient=  53.22 degrees.
     ILin= 1 X=0.000D+00 Y=-3.830501001765D+02 DE= 0.00D+00 F= -1.17D-10
     ILin= 2 X=1.000D+00 Y=-3.830501001766D+02 DE=-5.78D-11
 Iteration  56 EE= -383.050100176582     Delta-E=       -0.000000000058 Grad=3.475D-11 Max rot=    0.0000 deg.
 Error on total polarization charges =  0.05260
 Rotation gradient small -- convergence achieved.
 SCF Done:  E(RPBE-PBE) =  -383.050100177     a.u. after   56 cycles
            Convg  =    0.3475D-10                   203 Fock formations.
              S**2 =  0.0000                  -V/T =  2.2191
 SMD-CDS (non-electrostatic) energy       (kcal/mol) =       9.83
 (included in total energy above)
 Leave Link  508 at Thu Feb  2 09:38:20 2023, MaxMem=  2684354560 cpu:           15120.4 elap:             478.8
 (Enter /home/hp/opt/gaussian/g16/l701.exe)
 ... and contract with generalized density number  0.
 Compute integral first derivatives.
 R6Disp: Adding Grimme-D3 dispersion energy 1st derivatives to the gradient.
   1 Symmetry operations used in ECPInt.
 ECPInt:  NShTT=     595 NPrTT=    2498 LenC2=     570 LenP2D=    1787.
 LDataN:  DoStor=T MaxTD1= 6 Len=  172
 D1PCM: PCM CHGder 1st derivatives, ID1Alg=3 FixD1E=F DoIter=F DoCFld=F I1PDM=0.
 GePol: Maximum number of non-zero 1st derivatives   =     257
 Leave Link  701 at Thu Feb  2 09:38:27 2023, MaxMem=  2684354560 cpu:             235.4 elap:               7.4
 (Enter /home/hp/opt/gaussian/g16/l702.exe)
 L702 exits ... SP integral derivatives will be done elsewhere.
 Leave Link  702 at Thu Feb  2 09:38:28 2023, MaxMem=  2684354560 cpu:               3.3 elap:               0.1
 (Enter /home/hp/opt/gaussian/g16/l703.exe)
 Integral derivatives from FoFJK, PRISM(SPDF).
 Compute integral first derivatives, UseDBF=F ICtDFT=           0.
 Calling FoFJK, ICntrl=      2527 FMM=F ISym2X=0 I1Cent= 0 IOpClX= 0 NMat=1 NMatS=1 NMatT=0.
 FoFJK:  IHMeth= 1 ICntrl=    2527 DoSepK=F KAlg= 0 I1Cent=           0 FoldK=F
 IRaf=         0 NMat=       1 IRICut=       1 DoRegI=T DoRafI=F ISym2E= 0 IDoP0=0 IntGTp=1.
 FoFCou: FMM=F IPFlag=           0 FMFlag=      100000 FMFlg1=         800
         NFxFlg=           0 DoJE=F BraDBF=F KetDBF=F FulRan=T
         wScrn=  0.000000 ICntrl=      2527 IOpCl=  0 I1Cent=           0 NGrid=           0
         NMat0=    1 NMatS0=      1 NMatT0=    0 NMatD0=    1 NMtDS0=    0 NMtDT0=    0
 Symmetry not used in FoFCou.
 Leave Link  703 at Thu Feb  2 09:38:32 2023, MaxMem=  2684354560 cpu:             134.6 elap:               4.4
 (Enter /home/hp/opt/gaussian/g16/l716.exe)
 Dipole        = 2.87590157D-01 2.40393732D-01 2.47201027D+00
 -------------------------------------------------------------------
 Center     Atomic                   Forces (Hartrees/Bohr)
 Number     Number              X              Y              Z
 -------------------------------------------------------------------
      1        6           0.004658970    0.064220882   -0.009298842
      2        7           0.000994163    0.016017404   -0.002362878
      3        6           0.006856593    0.026281515   -0.002780469
      4        7          -0.001520658   -0.005228384    0.000525746
      5       29          -0.010989067   -0.101291417    0.013916443
 -------------------------------------------------------------------
 Cartesian Forces:  Max     0.101291417 RMS     0.032501682
 Leave Link  716 at Thu Feb  2 09:38:33 2023, MaxMem=  2684354560 cpu:               6.4 elap:               0.3
 (Enter /home/hp/opt/gaussian/g16/l103.exe)

 GradGradGradGradGradGradGradGradGradGradGradGradGradGradGradGradGradGrad
 Berny optimization.
 Using GEDIIS/GDIIS optimizer.
 FormGI is forming the generalized inverse of G from B-inverse, IUseBI=4.
 Internal  Forces:  Max     0.081288427 RMS     0.028667332
 Search for a local minimum.
 Step number   6 out of a maximum of   20
 All quantities printed in internal units (Hartrees-Bohrs-Radians)
 RMS Force = .28667D-01 SwitMx=.10000D-02 MixMth= 1
 Mixed Optimization -- RFO/linear search
 Update second derivatives using D2CorX and points    4    6    5
 The second derivative matrix:
                          R1        R2        R3        R4        A1
           R1           1.04669
           R2           0.05790   0.29085
           R3          -0.09072   0.01370   1.01920
           R4           0.02037   0.07368   0.01637   0.13790
           A1           0.02420  -0.01495   0.02892  -0.00116   0.02652
           A2          -0.00052   0.00957  -0.00283   0.00716  -0.00816
           A3           0.00980   0.01520   0.00871   0.01448  -0.00682
           A4           0.00234  -0.00070   0.00266  -0.00050  -0.00160
           A5           0.00602   0.00363   0.00534   0.00296  -0.00096
                          A2        A3        A4        A5
           A2           0.02353
           A3           0.00309   0.02512
           A4          -0.00110  -0.00033   0.01406
           A5           0.00027   0.00008  -0.00234   0.01076
 ITU=  0  0 -1  1  1  0
 Use linear search instead of GDIIS.
     Eigenvalues ---    0.00883   0.01380   0.01636   0.02098   0.03447
     Eigenvalues ---    0.10903   0.31724   0.94765   1.12626
 RFO step:  Lambda=-4.64650047D-03 EMin= 8.83037535D-03
 Quartic linear search produced a step of -0.87999.
 Maximum step size (   0.424) exceeded in Quadratic search.
    -- Step size scaled by   0.990
 Iteration  1 RMS(Cart)=  0.22072593 RMS(Int)=  0.13739091
 Iteration  2 RMS(Cart)=  0.08706297 RMS(Int)=  0.14912215
 New curvilinear step failed, DQL= 2.22D-01 SP=-1.32D-01.
 ITry= 1 IFail=1 DXMaxC= 2.69D-01 DCOld= 1.00D+10 DXMaxT= 4.24D-01 DXLimC= 3.00D+00 Rises=F
 Iteration  1 RMS(Cart)=  0.21707325 RMS(Int)=  0.12556418
 Iteration  2 RMS(Cart)=  0.09332706 RMS(Int)=  0.12218784
 New curvilinear step failed, DQL= 1.85D-01 SP=-2.23D-01.
 ITry= 2 IFail=1 DXMaxC= 2.53D-01 DCOld= 1.00D+10 DXMaxT= 4.24D-01 DXLimC= 3.00D+00 Rises=F
 Iteration  1 RMS(Cart)=  0.20932616 RMS(Int)=  0.11641785
 Iteration  2 RMS(Cart)=  0.09475945 RMS(Int)=  0.10669769
 New curvilinear step failed, DQL= 1.47D-01 SP=-4.47D-01.
 ITry= 3 IFail=1 DXMaxC= 2.45D-01 DCOld= 1.00D+10 DXMaxT= 4.24D-01 DXLimC= 3.00D+00 Rises=F
 Iteration  1 RMS(Cart)=  0.19549256 RMS(Int)=  0.11602982
 Iteration  2 RMS(Cart)=  0.06611807 RMS(Int)=  0.11825965
 New curvilinear step failed, DQL= 1.54D-01 SP=-4.09D-01.
 ITry= 4 IFail=1 DXMaxC= 2.86D-01 DCOld= 1.00D+10 DXMaxT= 4.24D-01 DXLimC= 3.00D+00 Rises=F
 Iteration  1 RMS(Cart)=  0.01878728 RMS(Int)=  0.17693612
 Iteration  2 RMS(Cart)=  0.00128020 RMS(Int)=  0.17610836
 Iteration  3 RMS(Cart)=  0.00126899 RMS(Int)=  0.17528373
 Iteration  4 RMS(Cart)=  0.00125798 RMS(Int)=  0.17446214
 Iteration  5 RMS(Cart)=  0.00124716 RMS(Int)=  0.17364353
 Iteration  6 RMS(Cart)=  0.00123652 RMS(Int)=  0.17282783
 Iteration  7 RMS(Cart)=  0.00122608 RMS(Int)=  0.17201498
 Iteration  8 RMS(Cart)=  0.00121581 RMS(Int)=  0.17120491
 Iteration  9 RMS(Cart)=  0.00120573 RMS(Int)=  0.17039755
 Iteration 10 RMS(Cart)=  0.00119582 RMS(Int)=  0.16959283
 Iteration 11 RMS(Cart)=  0.00118606 RMS(Int)=  0.16879072
 Iteration 12 RMS(Cart)=  0.00117648 RMS(Int)=  0.16799113
 Iteration 13 RMS(Cart)=  0.00116705 RMS(Int)=  0.16719401
 Iteration 14 RMS(Cart)=  0.00115779 RMS(Int)=  0.16639931
 Iteration 15 RMS(Cart)=  0.00114867 RMS(Int)=  0.16560697
 Iteration 16 RMS(Cart)=  0.00113971 RMS(Int)=  0.16481694
 Iteration 17 RMS(Cart)=  0.00113089 RMS(Int)=  0.16402916
 Iteration 18 RMS(Cart)=  0.00112221 RMS(Int)=  0.16324358
 Iteration 19 RMS(Cart)=  0.00111368 RMS(Int)=  0.16246014
 Iteration 20 RMS(Cart)=  0.00110528 RMS(Int)=  0.16167879
 Iteration 21 RMS(Cart)=  0.00109701 RMS(Int)=  0.16089950
 Iteration 22 RMS(Cart)=  0.00108887 RMS(Int)=  0.16012220
 Iteration 23 RMS(Cart)=  0.00108086 RMS(Int)=  0.15934686
 Iteration 24 RMS(Cart)=  0.00107297 RMS(Int)=  0.15857343
 Iteration 25 RMS(Cart)=  0.00106521 RMS(Int)=  0.15780186
 Iteration 26 RMS(Cart)=  0.00105757 RMS(Int)=  0.15703210
 Iteration 27 RMS(Cart)=  0.00105005 RMS(Int)=  0.15626411
 Iteration 28 RMS(Cart)=  0.00104263 RMS(Int)=  0.15549786
 Iteration 29 RMS(Cart)=  0.00103533 RMS(Int)=  0.15473329
 Iteration 30 RMS(Cart)=  0.00102814 RMS(Int)=  0.15397036
 Iteration 31 RMS(Cart)=  0.00102106 RMS(Int)=  0.15320905
 Iteration 32 RMS(Cart)=  0.00101409 RMS(Int)=  0.15244931
 Iteration 33 RMS(Cart)=  0.00100721 RMS(Int)=  0.15169109
 Iteration 34 RMS(Cart)=  0.00100044 RMS(Int)=  0.15093436
 Iteration 35 RMS(Cart)=  0.00099377 RMS(Int)=  0.15017909
 Iteration 36 RMS(Cart)=  0.00098719 RMS(Int)=  0.14942523
 Iteration 37 RMS(Cart)=  0.00098071 RMS(Int)=  0.14867275
 Iteration 38 RMS(Cart)=  0.00097433 RMS(Int)=  0.14792163
 Iteration 39 RMS(Cart)=  0.00096803 RMS(Int)=  0.14717181
 Iteration 40 RMS(Cart)=  0.00096183 RMS(Int)=  0.14642327
 Iteration 41 RMS(Cart)=  0.00095571 RMS(Int)=  0.14567598
 Iteration 42 RMS(Cart)=  0.00094968 RMS(Int)=  0.14492990
 Iteration 43 RMS(Cart)=  0.00094373 RMS(Int)=  0.14418499
 Iteration 44 RMS(Cart)=  0.00093787 RMS(Int)=  0.14344124
 Iteration 45 RMS(Cart)=  0.00093209 RMS(Int)=  0.14269861
 Iteration 46 RMS(Cart)=  0.00092639 RMS(Int)=  0.14195706
 Iteration 47 RMS(Cart)=  0.00092077 RMS(Int)=  0.14121657
 Iteration 48 RMS(Cart)=  0.00091522 RMS(Int)=  0.14047711
 Iteration 49 RMS(Cart)=  0.00090975 RMS(Int)=  0.13973865
 Iteration 50 RMS(Cart)=  0.00090436 RMS(Int)=  0.13900117
 Iteration 51 RMS(Cart)=  0.00089904 RMS(Int)=  0.13826462
 Iteration 52 RMS(Cart)=  0.00089379 RMS(Int)=  0.13752900
 Iteration 53 RMS(Cart)=  0.00088861 RMS(Int)=  0.13679426
 Iteration 54 RMS(Cart)=  0.00088351 RMS(Int)=  0.13606039
 Iteration 55 RMS(Cart)=  0.00087847 RMS(Int)=  0.13532736
 Iteration 56 RMS(Cart)=  0.00087350 RMS(Int)=  0.13459513
 Iteration 57 RMS(Cart)=  0.00086859 RMS(Int)=  0.13386370
 Iteration 58 RMS(Cart)=  0.00086375 RMS(Int)=  0.13313303
 Iteration 59 RMS(Cart)=  0.00085897 RMS(Int)=  0.13240310
 Iteration 60 RMS(Cart)=  0.00085426 RMS(Int)=  0.13167388
 Iteration 61 RMS(Cart)=  0.00084961 RMS(Int)=  0.13094536
 Iteration 62 RMS(Cart)=  0.00084502 RMS(Int)=  0.13021750
 Iteration 63 RMS(Cart)=  0.00084049 RMS(Int)=  0.12949029
 Iteration 64 RMS(Cart)=  0.00083601 RMS(Int)=  0.12876370
 Iteration 65 RMS(Cart)=  0.00083160 RMS(Int)=  0.12803772
 Iteration 66 RMS(Cart)=  0.00082725 RMS(Int)=  0.12731231
 Iteration 67 RMS(Cart)=  0.00082295 RMS(Int)=  0.12658747
 Iteration 68 RMS(Cart)=  0.00081870 RMS(Int)=  0.12586316
 Iteration 69 RMS(Cart)=  0.00081451 RMS(Int)=  0.12513937
 Iteration 70 RMS(Cart)=  0.00081038 RMS(Int)=  0.12441607
 Iteration 71 RMS(Cart)=  0.00080630 RMS(Int)=  0.12369326
 Iteration 72 RMS(Cart)=  0.00080227 RMS(Int)=  0.12297090
 Iteration 73 RMS(Cart)=  0.00079829 RMS(Int)=  0.12224897
 Iteration 74 RMS(Cart)=  0.00079436 RMS(Int)=  0.12152747
 Iteration 75 RMS(Cart)=  0.00079049 RMS(Int)=  0.12080636
 Iteration 76 RMS(Cart)=  0.00078666 RMS(Int)=  0.12008564
 Iteration 77 RMS(Cart)=  0.00078288 RMS(Int)=  0.11936528
 Iteration 78 RMS(Cart)=  0.00077916 RMS(Int)=  0.11864526
 Iteration 79 RMS(Cart)=  0.00077547 RMS(Int)=  0.11792557
 Iteration 80 RMS(Cart)=  0.00077184 RMS(Int)=  0.11720618
 Iteration 81 RMS(Cart)=  0.00076825 RMS(Int)=  0.11648709
 Iteration 82 RMS(Cart)=  0.00076471 RMS(Int)=  0.11576827
 Iteration 83 RMS(Cart)=  0.00076121 RMS(Int)=  0.11504971
 Iteration 84 RMS(Cart)=  0.00075776 RMS(Int)=  0.11433139
 Iteration 85 RMS(Cart)=  0.00075436 RMS(Int)=  0.11361330
 Iteration 86 RMS(Cart)=  0.00075099 RMS(Int)=  0.11289541
 Iteration 87 RMS(Cart)=  0.00074767 RMS(Int)=  0.11217771
 Iteration 88 RMS(Cart)=  0.00074439 RMS(Int)=  0.11146018
 Iteration 89 RMS(Cart)=  0.00074116 RMS(Int)=  0.11074282
 Iteration 90 RMS(Cart)=  0.00073797 RMS(Int)=  0.11002560
 Iteration 91 RMS(Cart)=  0.00073481 RMS(Int)=  0.10930851
 Iteration 92 RMS(Cart)=  0.00073170 RMS(Int)=  0.10859153
 Iteration 93 RMS(Cart)=  0.00072863 RMS(Int)=  0.10787464
 Iteration 94 RMS(Cart)=  0.00072560 RMS(Int)=  0.10715784
 Iteration 95 RMS(Cart)=  0.00072261 RMS(Int)=  0.10644111
 Iteration 96 RMS(Cart)=  0.00071966 RMS(Int)=  0.10572443
 Iteration 97 RMS(Cart)=  0.00071675 RMS(Int)=  0.10500779
 Iteration 98 RMS(Cart)=  0.00071387 RMS(Int)=  0.10429117
 Iteration 99 RMS(Cart)=  0.00071104 RMS(Int)=  0.10357457
 Iteration100 RMS(Cart)=  0.00070824 RMS(Int)=  0.10285795
 New curvilinear step not converged.
 ITry= 5 IFail=1 DXMaxC= 2.22D-01 DCOld= 1.00D+10 DXMaxT= 4.24D-01 DXLimC= 3.00D+00 Rises=F
 Iteration  1 RMS(Cart)=  0.10624484 RMS(Int)=  0.11117701
 Iteration  2 RMS(Cart)=  0.06841263 RMS(Int)=  0.02617973
 Iteration  3 RMS(Cart)=  0.01676256 RMS(Int)=  0.00257569
 Iteration  4 RMS(Cart)=  0.00126422 RMS(Int)=  0.00003005
 Iteration  5 RMS(Cart)=  0.00001965 RMS(Int)=  0.00000001
 Iteration  6 RMS(Cart)=  0.00000000 RMS(Int)=  0.00000000
 ITry= 6 IFail=0 DXMaxC= 3.27D-01 DCOld= 1.00D+10 DXMaxT= 4.24D-01 DXLimC= 3.00D+00 Rises=F
 Variable       Old X    -DE/DX   Delta X   Delta X   Delta X     New X
                                 (Linear)    (Quad)   (Total)
    R1        2.22401   0.01618   0.01130  -0.01805   0.00227   2.22628
    R2        3.13783   0.08129   0.33248   0.04968   0.35732   3.49515
    R3        2.22111   0.00545   0.01457  -0.01835   0.00540   2.22651
    R4        3.90226  -0.02183  -0.39843   0.03167  -0.38260   3.51967
    A1        2.99084   0.00357  -0.03828   0.37256   0.14800   3.13884
    A2        3.05529   0.00272  -0.00177   0.15607   0.07627   3.13156
    A3        3.13208  -0.00043  -0.07330   0.09759  -0.02451   3.10757
    A4        3.17535   0.00002  -0.00550   0.04984   0.01942   3.19477
    A5        3.18417  -0.00004  -0.02564   0.02639  -0.01244   3.17173
         Item               Value     Threshold  Converged?
 Maximum Force            0.081288     0.000450     NO 
 RMS     Force            0.028667     0.000300     NO 
 Maximum Displacement     0.326798     0.001800     NO 
 RMS     Displacement     0.176528     0.001200     NO 
 Predicted change in Energy=-2.746280D-03
 GradGradGradGradGradGradGradGradGradGradGradGradGradGradGradGradGradGrad

 Leave Link  103 at Thu Feb  2 09:40:08 2023, MaxMem=  2684354560 cpu:            2352.3 elap:              95.7
 (Enter /home/hp/opt/gaussian/g16/l202.exe)
                          Input orientation:                          
 ---------------------------------------------------------------------
 Center     Atomic      Atomic             Coordinates (Angstroms)
 Number     Number       Type             X           Y           Z
 ---------------------------------------------------------------------
      1          6           0        0.265576    1.648215   -1.489940
      2          7           0        0.403414    2.808539   -1.640154
      3          6           0       -0.210198   -2.003727   -1.024677
      4          7           0       -0.401112   -3.158343   -0.888247
      5         29           0        0.030936   -0.171585   -1.257310
 ---------------------------------------------------------------------
                    Distance matrix (angstroms):
                    1          2          3          4          5
     1  C    0.000000
     2  N    1.178098   0.000000
     3  C    3.712076   4.890116   0.000000
     4  N    4.889735   6.067644   1.178219   0.000000
     5  Cu   1.849553   3.027614   1.862527   3.040328   0.000000
 Symmetry turned off by external request.
 Stoichiometry    C2CuN2(1-)
 Framework group  C1[X(C2CuN2)]
 Deg. of freedom     9
 Full point group                 C1      NOp   1
 Rotational constants (GHZ):       25554.5645646           1.4844546           1.4843685
 Leave Link  202 at Thu Feb  2 09:40:09 2023, MaxMem=  2684354560 cpu:               9.7 elap:               0.3
 (Enter /home/hp/opt/gaussian/g16/l301.exe)
 Basis read from rwf:  (5D, 7F)
 Pseudo-potential data read from rwf file.
   108 basis functions,   193 primitive gaussians,   115 cartesian basis functions
    23 alpha electrons       23 beta electrons
       nuclear repulsion energy       167.6261551770 Hartrees.
 IExCor= 1009 DFT=T Ex=PBE Corr=PBE ExCW=0 ScaHFX=  0.000000
 ScaDFX=  1.000000  1.000000  1.000000  1.000000 ScalE2=  1.000000  1.000000
 IRadAn=      5 IRanWt=     -1 IRanGd=            0 ICorTp=0 IEmpDi=131
 NAtoms=    5 NActive=    5 NUniq=    5 SFac= 1.00D+00 NAtFMM=   60 NAOKFM=F Big=F
 Integral buffers will be    131072 words long.
 Raffenetti 2 integral format.
 Two-electron integral symmetry is turned off.
 R6Disp:  Grimme-D3 Dispersion energy=       -0.0012651119 Hartrees.
 Nuclear repulsion after empirical dispersion term =      167.6248900650 Hartrees.
 No density basis found on file   724.
 ------------------------------------------------------------------------------
 Polarizable Continuum Model (PCM)
 =================================
 Model                : PCM.
 Atomic radii         : SMD-Coulomb.
 Polarization charges : Total charges.
 Charge compensation  : None.
 Solution method      : Matrix inversion.
 Cavity type          : VdW (van der Waals Surface) (Alpha=1.000).
 Cavity algorithm     : GePol (No added spheres)
                        Default sphere list used, NSphG=    5.
                        Lebedev-Laikov grids with approx.  5.0 points / Ang**2.
                        Smoothing algorithm: York/Karplus (Gamma=1.0000).
                        Polarization charges: spherical gaussians, with
                                              point-specific exponents (IZeta= 3).
                        Self-potential: point-specific (ISelfS= 7).
                        Self-field    : sphere-specific E.n sum rule (ISelfD= 2).
 1st derivatives      : Analytical E(r).r(x)/FMM algorithm (CHGder, D1EAlg=3).
                        Cavity 1st derivative terms included.
 Solvent              : Water, Eps=  78.355300 Eps(inf)=   1.777849
 ------------------------------------------------------------------------------
 Spheres list:
 ISph  on   Nord     Re0    Alpha      Xe            Ye            Ze
    1   C      1    1.8500  1.000      0.265576      1.648215     -1.489940
    2   N      2    1.8900  1.000      0.403414      2.808539     -1.640154
    3   C      3    1.8500  1.000     -0.210198     -2.003727     -1.024677
    4   N      4    1.8900  1.000     -0.401112     -3.158343     -0.888247
    5  Cu      5    1.4000  1.000      0.030936     -0.171585     -1.257310
 ------------------------------------------------------------------------------
 GePol: Number of generator spheres                  =       5
 GePol: Total number of spheres                      =       5
 GePol: Number of exposed spheres                    =       5 (100.00%)
 GePol: Number of points                             =     867
 GePol: Average weight of points                     =       0.13
 GePol: Minimum weight of points                     =   0.15D-05
 GePol: Maximum weight of points                     =    0.18656
 GePol: Number of points with low weight             =      20
 GePol: Fraction of low-weight points (<1% of avg)   =       2.31%
 GePol: Cavity surface area                          =    113.278 Ang**2
 GePol: Cavity volume                                =     83.457 Ang**3
 ------------------------------------------------------------------------------
 Atomic radii for non-electrostatic terms: SMD-CDS.
 ------------------------------------------------------------------------------
 PCM non-electrostatic energy =         0.0155905112 Hartrees.
 Nuclear repulsion after PCM non-electrostatic terms =      167.6404805762 Hartrees.
 Leave Link  301 at Thu Feb  2 09:40:09 2023, MaxMem=  2684354560 cpu:               9.6 elap:               0.3
 (Enter /home/hp/opt/gaussian/g16/l302.exe)
 NPDir=0 NMtPBC=     1 NCelOv=     1 NCel=       1 NClECP=     1 NCelD=      1
         NCelK=      1 NCelE2=     1 NClLst=     1 CellRange=     0.0.
 One-electron integrals computed using PRISM.
   1 Symmetry operations used in ECPInt.
 ECPInt:  NShTT=     595 NPrTT=    2498 LenC2=     572 LenP2D=    1794.
 LDataN:  DoStor=T MaxTD1= 5 Len=  102
 NBasis=   108 RedAO= T EigKep=  1.65D-03  NBF=   108
 NBsUse=   108 1.00D-06 EigRej= -1.00D+00 NBFU=   108
 Precomputing XC quadrature grid using
 IXCGrd= 4 IRadAn=           5 IRanWt=          -1 IRanGd=           0 AccXCQ= 0.00D+00.
 Generated NRdTot=       0 NPtTot=           0 NUsed=           0 NTot=          32
 NSgBfM=   114   114   114   114   114 MxSgAt=     5 MxSgA2=     5.
 Leave Link  302 at Thu Feb  2 09:40:13 2023, MaxMem=  2684354560 cpu:             112.4 elap:               3.6
 (Enter /home/hp/opt/gaussian/g16/l303.exe)
 DipDrv:  MaxL=1.
 Leave Link  303 at Thu Feb  2 09:40:13 2023, MaxMem=  2684354560 cpu:              22.3 elap:               0.6
 (Enter /home/hp/opt/gaussian/g16/l401.exe)
 Lowest energy guess from the checkpoint file:  "CuCN2.chk"
 B after Tr=    -0.173491    0.031731   -0.043923
         Rot=    0.999991    0.000324    0.004165    0.000475 Ang=   0.48 deg.
 Guess basis will be translated and rotated to current coordinates.
 B after Tr=    -0.149105   -0.105862   -0.015043
         Rot=    0.999992    0.000424    0.004089    0.000067 Ang=   0.47 deg.
 Guess basis will be translated and rotated to current coordinates.
 CkInt1:  FT= 1.20D-01
 Max alpha theta=  5.025 degrees.
 JPrj=2 DoOrth=T DoCkMO=T.
 Leave Link  401 at Thu Feb  2 09:40:17 2023, MaxMem=  2684354560 cpu:             126.2 elap:               4.2
 (Enter /home/hp/opt/gaussian/g16/l508.exe)
 Keep J ints in memory in canonical form, NReq=73590769.
 FoFCou: FMM=F IPFlag=           0 FMFlag=           0 FMFlg1=           0
         NFxFlg=           0 DoJE=F BraDBF=F KetDBF=F FulRan=T
         wScrn=  0.000000 ICntrl=       600 IOpCl=  0 I1Cent=           0 NGrid=           0
         NMat0=    1 NMatS0=   5886 NMatT0=    0 NMatD0=    1 NMtDS0=    0 NMtDT0=    0
 Symmetry not used in FoFCou.
 Two-electron integral symmetry not used.
 Tight linear equation convergence will be used.
 RPBE-PBE wavefunction.
 Quadratic Convergence SCF Method.
 Line search only if initial step raises energy.
 Inv3:  Mode=1 IEnd=     2255067.
 Iteration    1 A*A^-1 deviation from unit magnitude is 2.89D-15 for    756.
 Iteration    1 A*A^-1 deviation from orthogonality  is 2.55D-15 for    508    225.
 Iteration    1 A^-1*A deviation from unit magnitude is 2.44D-15 for    215.
 Iteration    1 A^-1*A deviation from orthogonality  is 2.19D-15 for    252      9.
 Iteration   1 EE= -383.031723915482                                    Grad=2.382D-01 Max rot=    1.8932 deg.
 Gradient too large for Newton-Raphson -- use scaled steepest descent instead.
 Alpha Gap=    12.443 HL deriv= 3.18D-04
     ILin= 1 X=0.000D+00 Y=-3.830317239155D+02 DE= 0.00D+00 F= -5.93D-02
     ILin= 2 X=3.000D-01 Y=-3.830456740689D+02 DE=-1.40D-02 F= -3.37D-02
     ILin= 3 X=5.000D-01 Y=-3.830506951824D+02 DE=-1.90D-02 F= -1.65D-02
     ILin= 4 X=8.000D-01 Y=-3.830518033294D+02 DE=-2.01D-02 F=  9.15D-03
     Accept linear search using points  3 and  4.
     An  expanding polynomial of degree  4 produced  0.6478
 Iteration   2 EE= -383.052204333602     Delta-E=       -0.020480418120 Grad=4.669D-01 Max rot=    4.2320 deg.
 Gradient too large for Newton-Raphson -- use scaled steepest descent instead.
 Alpha Gap=    12.451 HL deriv= 1.02D-03
     ILin= 1 X=0.000D+00 Y=-3.830522043336D+02 DE= 0.00D+00 F= -7.15D-02
     ILin= 2 X=4.000D-01 Y=-3.830269376591D+02 DE= 2.53D-02 F=  1.98D-01
     Reject lnstep minimum 1.897D-01 FVal=-3.830722562205D+02 Lims=  0.00D+00  4.00D-01
     ILin= 3 X=2.000D-01 Y=-3.830530404032D+02 DE=-8.36D-04 F=  6.32D-02
     A contracting polynomial of degree  3 produced  0.1062
 Iteration   3 EE= -383.056002830637     Delta-E=       -0.003798497035 Grad=1.800D-01 Max rot=    1.7252 deg.
 Gradient too large for Newton-Raphson -- use scaled steepest descent instead.
 Alpha Gap=    12.450 HL deriv= 7.57D-04
     ILin= 1 X=0.000D+00 Y=-3.830560028306D+02 DE= 0.00D+00 F= -1.42D-02
     ILin= 2 X=6.000D-01 Y=-3.830554566066D+02 DE= 5.46D-04 F=  1.60D-02
     Reject lnstep minimum 2.928D-01 FVal=-3.830595061141D+02 Lims=  0.00D+00  6.00D-01
     ILin= 3 X=3.000D-01 Y=-3.830579947598D+02 DE=-1.99D-03 F=  9.10D-04
     A contracting polynomial of degree  3 produced  0.2819
     Minimum is close to point  3 DX= -1.81D-02 DF= -8.23D-06 DXR=  6.42D-02 DFR=  4.13D-03 which will be used.
 Iteration   4 EE= -383.057994759811     Delta-E=       -0.001991929174 Grad=2.828D-01 Max rot=    2.4716 deg.
 Gradient too large for Newton-Raphson -- use scaled steepest descent instead.
 Alpha Gap=    12.450 HL deriv= 3.08D-04
     ILin= 1 X=0.000D+00 Y=-3.830579947598D+02 DE= 0.00D+00 F= -2.75D-02
     ILin= 2 X=3.000D-01 Y=-3.830549350664D+02 DE= 3.06D-03 F=  4.79D-02
     Reject lnstep minimum 1.521D-01 FVal=-3.830657614623D+02 Lims=  0.00D+00  3.00D-01
     ILin= 3 X=1.000D-01 Y=-3.830594882523D+02 DE=-1.49D-03 F= -2.37D-03
     A contracting polynomial of degree  3 produced  0.1094
     Minimum is close to point  3 DX=  9.42D-03 DF= -1.12D-05 DXR=  8.61D-02 DFR=  7.47D-03 which will be used.
 Iteration   5 EE= -383.059488252303     Delta-E=       -0.001493492492 Grad=1.143D-01 Max rot=    0.9998 deg.
 Gradient too large for Newton-Raphson -- use scaled steepest descent instead.
 Alpha Gap=    12.450 HL deriv= 3.07D-04
     ILin= 1 X=0.000D+00 Y=-3.830594882523D+02 DE= 0.00D+00 F= -6.60D-03
     ILin= 2 X=3.000D-01 Y=-3.830609610522D+02 DE=-1.47D-03 F= -3.22D-03
     ILin= 3 X=6.000D-01 Y=-3.830614204538D+02 DE=-1.93D-03 F=  1.58D-04
     ILin= 4 X=1.100D+00 Y=-3.830599337823D+02 DE=-4.46D-04 F=  5.79D-03
     An  expanding polynomial of degree  4 produced  0.5860
     Minimum is close to point  3 DX= -1.40D-02 DF= -1.11D-06 DXR=  2.39D-02 DFR=  5.72D-04 which will be used.
 Iteration   6 EE= -383.061420453789     Delta-E=       -0.001932201486 Grad=3.065D-01 Max rot=    2.6090 deg.
 Gradient too large for Newton-Raphson -- use scaled steepest descent instead.
 Alpha Gap=    12.450 HL deriv= 2.41D-04
     ILin= 1 X=0.000D+00 Y=-3.830614204538D+02 DE= 0.00D+00 F= -3.00D-02
     ILin= 2 X=3.000D-01 Y=-3.830560937509D+02 DE= 5.33D-03 F=  6.55D-02
     Reject lnstep minimum 1.529D-01 FVal=-3.830703826569D+02 Lims=  0.00D+00  3.00D-01
     ILin= 3 X=1.000D-01 Y=-3.830628293525D+02 DE=-1.41D-03 F=  1.83D-03
     A contracting polynomial of degree  3 produced  0.0942
     Minimum is close to point  3 DX= -5.76D-03 DF= -5.28D-06 DXR=  6.11D-02 DFR=  3.75D-03 which will be used.
 Iteration   7 EE= -383.062829352512     Delta-E=       -0.001408898723 Grad=9.774D-02 Max rot=    0.8022 deg.
 Gradient too large for Newton-Raphson -- use scaled steepest descent instead.
 Alpha Gap=    12.450 HL deriv= 1.93D-04
     ILin= 1 X=0.000D+00 Y=-3.830628293525D+02 DE= 0.00D+00 F= -3.95D-03
     ILin= 2 X=6.000D-01 Y=-3.830629866180D+02 DE=-1.57D-04 F=  3.42D-03
     Accept linear search using points  1 and  2.
     An  expanding polynomial of degree  2 produced  0.3086
 Iteration   8 EE= -383.063462579927     Delta-E=       -0.000633227415 Grad=1.635D-01 Max rot=    1.2900 deg.
 Gradient too large for Newton-Raphson -- use scaled steepest descent instead.
 Alpha Gap=    12.450 HL deriv= 8.78D-05
     ILin= 1 X=0.000D+00 Y=-3.830634625799D+02 DE= 0.00D+00 F= -9.00D-03
     ILin= 2 X=3.000D-01 Y=-3.830625820564D+02 DE= 8.81D-04 F=  1.49D-02
     Reject lnstep minimum 1.519D-01 FVal=-3.830659728420D+02 Lims=  0.00D+00  3.00D-01
     ILin= 3 X=2.000D-01 Y=-3.830636712979D+02 DE=-2.09D-04 F=  6.91D-03
     A contracting polynomial of degree  3 produced  0.1131
 Iteration   9 EE= -383.063971647971     Delta-E=       -0.000509068044 Grad=8.658D-02 Max rot=    0.7100 deg.
 Gradient too large for Newton-Raphson -- use scaled steepest descent instead.
 Alpha Gap=    12.450 HL deriv= 7.38D-05
     ILin= 1 X=0.000D+00 Y=-3.830639716480D+02 DE= 0.00D+00 F= -2.97D-03
     ILin= 2 X=3.000D-01 Y=-3.830644110001D+02 DE=-4.39D-04 F=  3.99D-05
     ILin= 3 X=6.000D-01 Y=-3.830639476925D+02 DE= 2.40D-05 F=  3.05D-03
     An  expanding polynomial of degree  3 produced  0.2960
     Minimum is close to point  2 DX= -3.98D-03 DF= -7.95D-08 DXR=  1.34D-02 DFR=  1.81D-04 which will be used.
 Iteration  10 EE= -383.064411000138     Delta-E=       -0.000439352166 Grad=1.442D-01 Max rot=    1.1135 deg.
 Gradient too large for Newton-Raphson -- use scaled steepest descent instead.
 Alpha Gap=    12.450 HL deriv= 3.68D-05
     ILin= 1 X=0.000D+00 Y=-3.830644110001D+02 DE= 0.00D+00 F= -6.91D-03
     ILin= 2 X=3.000D-01 Y=-3.830637110670D+02 DE= 7.00D-04 F=  1.16D-02
     Reject lnstep minimum 1.519D-01 FVal=-3.830663455344D+02 Lims=  0.00D+00  3.00D-01
     ILin= 3 X=1.000D-01 Y=-3.830647941780D+02 DE=-3.83D-04 F= -7.49D-04
     A contracting polynomial of degree  3 produced  0.1122
 Iteration  11 EE= -383.064798732253     Delta-E=       -0.000387732115 Grad=7.628D-02 Max rot=    0.6304 deg.
 Gradient too large for Newton-Raphson -- use scaled steepest descent instead.
 Alpha Gap=    12.450 HL deriv= 2.31D-05
     ILin= 1 X=0.000D+00 Y=-3.830647987323D+02 DE= 0.00D+00 F= -2.22D-03
     ILin= 2 X=3.000D-01 Y=-3.830651366926D+02 DE=-3.38D-04 F= -3.53D-05
     ILin= 3 X=6.000D-01 Y=-3.830648198993D+02 DE=-2.12D-05 F=  2.15D-03
     An  expanding polynomial of degree  3 produced  0.3048
     Minimum is close to point  2 DX=  4.85D-03 DF= -8.55D-08 DXR=  1.59D-02 DFR=  2.53D-04 which will be used.
 Iteration  12 EE= -383.065136692600     Delta-E=       -0.000337960347 Grad=1.242D-01 Max rot=    0.9248 deg.
 Gradient too large for Newton-Raphson -- use scaled steepest descent instead.
 Alpha Gap=    12.450 HL deriv= 8.68D-06
     ILin= 1 X=0.000D+00 Y=-3.830651366926D+02 DE= 0.00D+00 F= -5.10D-03
     ILin= 2 X=2.000D-01 Y=-3.830652590913D+02 DE=-1.22D-04 F=  3.88D-03
     Accept linear search using points  1 and  2.
     An  expanding polynomial of degree  2 produced  0.0973
 Iteration  13 EE= -383.065420525363     Delta-E=       -0.000283832763 Grad=5.943D-02 Max rot=    0.5626 deg.
 Gradient too large for Newton-Raphson -- use scaled steepest descent instead.
 Alpha Gap=    12.449 HL deriv= 1.63D-05
     ILin= 1 X=0.000D+00 Y=-3.830654205254D+02 DE= 0.00D+00 F= -1.37D-03
     ILin= 2 X=3.000D-01 Y=-3.830657666342D+02 DE=-3.46D-04 F= -9.35D-04
     ILin= 3 X=6.000D-01 Y=-3.830659813946D+02 DE=-5.61D-04 F= -4.97D-04
     ILin= 4 X=1.200D+00 Y=-3.830660168405D+02 DE=-5.96D-04 F=  3.79D-04
     Accept linear search using points  3 and  4.
     An  expanding polynomial of degree  4 produced  0.9163
 Iteration  14 EE= -383.066065567955     Delta-E=       -0.000645042592 Grad=1.756D-01 Max rot=    1.3093 deg.
 Gradient too large for Newton-Raphson -- use scaled steepest descent instead.
 Alpha Gap=    12.449 HL deriv= 8.22D-05
     ILin= 1 X=0.000D+00 Y=-3.830660655680D+02 DE= 0.00D+00 F= -9.66D-03
     ILin= 2 X=9.000D-01 Y=-3.830316112812D+02 DE= 3.45D-02 F=  8.62D-02
     Reject lnstep minimum 1.137D-01 FVal=-3.830666825586D+02 Lims=  0.00D+00  9.00D-01
     ILin= 3 X=1.000D-01 Y=-3.830664985631D+02 DE=-4.33D-04 F=  9.97D-04
     A contracting polynomial of degree  3 produced  0.0906
 Iteration  15 EE= -383.066503228513     Delta-E=       -0.000437660558 Grad=4.658D-02 Max rot=    0.4102 deg.
 Gradient too large for Newton-Raphson -- use scaled steepest descent instead.
 Alpha Gap=    12.449 HL deriv= 8.31D-05
     ILin= 1 X=0.000D+00 Y=-3.830665032285D+02 DE= 0.00D+00 F= -7.37D-04
     ILin= 2 X=9.000D-01 Y=-3.830668373774D+02 DE=-3.34D-04 F= -5.08D-06
     Reject lnstep minimum 9.088D-01 FVal=-3.830668374022D+02 Lims=  0.00D+00  9.00D-01
     ILin= 3 X=1.800D+00 Y=-3.830665123605D+02 DE=-9.13D-06 F=  7.27D-04
     An  expanding polynomial of degree  3 produced  0.9062
     Minimum is close to point  2 DX=  6.23D-03 DF= -1.58D-08 DXR=  6.88D-03 DFR=  4.73D-05 which will be used.
 Iteration  16 EE= -383.066837377414     Delta-E=       -0.000334148900 Grad=1.341D-01 Max rot=    0.9463 deg.
 Gradient too large for Newton-Raphson -- use scaled steepest descent instead.
 Alpha Gap=    12.449 HL deriv= 9.52D-05
     ILin= 1 X=0.000D+00 Y=-3.830668373774D+02 DE= 0.00D+00 F= -5.61D-03
     ILin= 2 X=9.000D-01 Y=-3.830468903685D+02 DE= 1.99D-02 F=  4.99D-02
     Reject lnstep minimum 1.140D-01 FVal=-3.830671968846D+02 Lims=  0.00D+00  9.00D-01
     ILin= 3 X=1.000D-01 Y=-3.830670898927D+02 DE=-2.53D-04 F=  5.61D-04
     A contracting polynomial of degree  3 produced  0.0909
     Minimum is close to point  3 DX= -9.09D-03 DF= -2.55D-06 DXR=  1.00D-01 DFR=  1.01D-02 which will be used.
 Iteration  17 EE= -383.067089892715     Delta-E=       -0.000252515302 Grad=4.450D-02 Max rot=    0.3174 deg.
 Gradient too large for Newton-Raphson -- use scaled steepest descent instead.
 Alpha Gap=    12.449 HL deriv= 9.29D-05
     ILin= 1 X=0.000D+00 Y=-3.830670898927D+02 DE= 0.00D+00 F= -6.05D-04
     ILin= 2 X=9.000D-01 Y=-3.830666936678D+02 DE= 3.96D-04 F=  1.49D-03
     Reject lnstep minimum 2.850D-01 FVal=-3.830671870792D+02 Lims=  0.00D+00  9.00D-01
     ILin= 3 X=3.000D-01 Y=-3.830671669609D+02 DE=-7.71D-05 F=  9.17D-05
     A contracting polynomial of degree  3 produced  0.2605
 Iteration  18 EE= -383.067168769364     Delta-E=       -0.000078876649 Grad=6.219D-02 Max rot=    0.4721 deg.
 Gradient too large for Newton-Raphson -- use scaled steepest descent instead.
 Alpha Gap=    12.449 HL deriv= 9.09D-05
     ILin= 1 X=0.000D+00 Y=-3.830671687694D+02 DE= 0.00D+00 F= -1.21D-03
     ILin= 2 X=3.000D-01 Y=-3.830670819112D+02 DE= 8.69D-05 F=  1.79D-03
     Reject lnstep minimum 1.515D-01 FVal=-3.830674975350D+02 Lims=  0.00D+00  3.00D-01
     ILin= 3 X=1.000D-01 Y=-3.830672397538D+02 DE=-7.10D-05 F= -2.10D-04
     A contracting polynomial of degree  3 produced  0.1210
 Iteration  19 EE= -383.067241963541     Delta-E=       -0.000073194176 Grad=4.178D-02 Max rot=    0.2957 deg.
 Gradient too large for Newton-Raphson -- use scaled steepest descent instead.
 Alpha Gap=    12.449 HL deriv= 8.88D-05
     ILin= 1 X=0.000D+00 Y=-3.830672419635D+02 DE= 0.00D+00 F= -5.22D-04
     ILin= 2 X=3.000D-01 Y=-3.830673085288D+02 DE=-6.66D-05 F=  7.86D-05
     Accept linear search using points  1 and  2.
     An  expanding polynomial of degree  2 produced  0.1427
 Iteration  20 EE= -383.067296112117     Delta-E=       -0.000054148577 Grad=3.715D-02 Max rot=    0.3163 deg.
 Gradient too large for Newton-Raphson -- use scaled steepest descent instead.
 Alpha Gap=    12.449 HL deriv= 8.77D-05
     ILin= 1 X=0.000D+00 Y=-3.830672961121D+02 DE= 0.00D+00 F= -4.21D-04
     ILin= 2 X=1.000D-01 Y=-3.830673331622D+02 DE=-3.71D-05 F= -3.20D-04
     ILin= 3 X=3.000D-01 Y=-3.830673769030D+02 DE=-8.08D-05 F= -1.18D-04
     ILin= 4 X=6.000D-01 Y=-3.830673666157D+02 DE=-7.05D-05 F=  1.86D-04
     An  expanding polynomial of degree  4 produced  0.4161
 Iteration  21 EE= -383.067383725122     Delta-E=       -0.000087613005 Grad=7.163D-02 Max rot=    0.5264 deg.
 Gradient too large for Newton-Raphson -- use scaled steepest descent instead.
 Alpha Gap=    12.449 HL deriv= 8.20D-05
     ILin= 1 X=0.000D+00 Y=-3.830673837251D+02 DE= 0.00D+00 F= -1.54D-03
     ILin= 2 X=2.000D-01 Y=-3.830673934049D+02 DE=-9.68D-06 F=  1.45D-03
     Accept linear search using points  1 and  2.
     An  expanding polynomial of degree  2 produced  0.0994
 Iteration  22 EE= -383.067463290372     Delta-E=       -0.000079565249 Grad=3.325D-02 Max rot=    0.2797 deg.
 Gradient too large for Newton-Raphson -- use scaled steepest descent instead.
 Alpha Gap=    12.449 HL deriv= 8.18D-05
     ILin= 1 X=0.000D+00 Y=-3.830674632904D+02 DE= 0.00D+00 F= -3.26D-04
     ILin= 2 X=4.000D-01 Y=-3.830675494289D+02 DE=-8.61D-05 F= -1.05D-04
     ILin= 3 X=8.000D-01 Y=-3.830675471667D+02 DE=-8.39D-05 F=  1.16D-04
     An  expanding polynomial of degree  3 produced  0.5898
 Iteration  23 EE= -383.067559376871     Delta-E=       -0.000096086500 Grad=7.686D-02 Max rot=    0.5714 deg.
 Gradient too large for Newton-Raphson -- use scaled steepest descent instead.
 Alpha Gap=    12.449 HL deriv= 7.33D-05
     ILin= 1 X=0.000D+00 Y=-3.830675593769D+02 DE= 0.00D+00 F= -1.77D-03
     ILin= 2 X=6.000D-01 Y=-3.830653069028D+02 DE= 2.25D-03 F=  9.28D-03
     Reject lnstep minimum 1.996D-01 FVal=-3.830678938407D+02 Lims=  0.00D+00  6.00D-01
     ILin= 3 X=2.000D-01 Y=-3.830675457238D+02 DE= 1.37D-05 F=  1.91D-03
     Reject lnstep minimum 1.007D-01 FVal=-3.830680131617D+02 Lims=  0.00D+00  6.00D-01
     ILin= 4 X=9.979D-02 Y=-3.830676447118D+02 DE=-8.53D-05 F=  6.44D-05
     A contracting polynomial of degree  4 produced  0.0963
     Minimum is close to point  4 DX= -3.49D-03 DF= -1.13D-07 DXR=  3.63D-02 DFR=  1.32D-03 which will be used.
 Iteration  24 EE= -383.067644711840     Delta-E=       -0.000085334969 Grad=3.129D-02 Max rot=    0.2651 deg.
 Gradient too large for Newton-Raphson -- use scaled steepest descent instead.
 Alpha Gap=    12.449 HL deriv= 7.35D-05
     ILin= 1 X=0.000D+00 Y=-3.830676447118D+02 DE= 0.00D+00 F= -2.81D-04
     ILin= 2 X=6.000D-01 Y=-3.830676875790D+02 DE=-4.29D-05 F=  1.38D-04
     Accept linear search using points  1 and  2.
     An  expanding polynomial of degree  2 produced  0.3428
 Iteration  25 EE= -383.067699949172     Delta-E=       -0.000055237332 Grad=5.017D-02 Max rot=    0.3906 deg.
 Gradient too large for Newton-Raphson -- use scaled steepest descent instead.
 Alpha Gap=    12.449 HL deriv= 6.83D-05
     ILin= 1 X=0.000D+00 Y=-3.830676999492D+02 DE= 0.00D+00 F= -7.34D-04
     ILin= 2 X=3.000D-01 Y=-3.830676337384D+02 DE= 6.62D-05 F=  1.18D-03
     Reject lnstep minimum 1.518D-01 FVal=-3.830679031450D+02 Lims=  0.00D+00  3.00D-01
     ILin= 3 X=2.000D-01 Y=-3.830677194515D+02 DE=-1.95D-05 F=  5.39D-04
     A contracting polynomial of degree  3 produced  0.1153
 Iteration  26 EE= -383.067742268777     Delta-E=       -0.000042319605 Grad=3.086D-02 Max rot=    0.2624 deg.
 Gradient too large for Newton-Raphson -- use scaled steepest descent instead.
 Alpha Gap=    12.449 HL deriv= 6.80D-05
     ILin= 1 X=0.000D+00 Y=-3.830677422688D+02 DE= 0.00D+00 F= -2.71D-04
     ILin= 2 X=3.000D-01 Y=-3.830677821411D+02 DE=-3.99D-05 F=  5.38D-06
     ILin= 3 X=7.000D-01 Y=-3.830677062324D+02 DE= 3.60D-05 F=  3.74D-04
     An  expanding polynomial of degree  3 produced  0.2942
     Minimum is close to point  2 DX= -5.84D-03 DF= -1.57D-08 DXR=  1.99D-02 DFR=  3.94D-04 which will be used.
 Iteration  27 EE= -383.067782141098     Delta-E=       -0.000039872320 Grad=4.838D-02 Max rot=    0.3804 deg.
 Gradient too large for Newton-Raphson -- use scaled steepest descent instead.
 Alpha Gap=    12.449 HL deriv= 6.35D-05
     ILin= 1 X=0.000D+00 Y=-3.830677821411D+02 DE= 0.00D+00 F= -6.79D-04
     ILin= 2 X=3.000D-01 Y=-3.830677169365D+02 DE= 6.52D-05 F=  1.11D-03
     Reject lnstep minimum 1.519D-01 FVal=-3.830679711605D+02 Lims=  0.00D+00  3.00D-01
     ILin= 3 X=1.000D-01 Y=-3.830678201567D+02 DE=-3.80D-05 F= -8.14D-05
     A contracting polynomial of degree  3 produced  0.1136
 Iteration  28 EE= -383.067820711198     Delta-E=       -0.000038570100 Grad=2.914D-02 Max rot=    0.2465 deg.
 Gradient too large for Newton-Raphson -- use scaled steepest descent instead.
 Alpha Gap=    12.449 HL deriv= 6.33D-05
     ILin= 1 X=0.000D+00 Y=-3.830678207112D+02 DE= 0.00D+00 F= -2.38D-04
     ILin= 2 X=3.000D-01 Y=-3.830678571057D+02 DE=-3.64D-05 F= -4.79D-06
     ILin= 3 X=6.000D-01 Y=-3.830678235836D+02 DE=-2.87D-06 F=  2.28D-04
     An  expanding polynomial of degree  3 produced  0.3062
     Minimum is close to point  2 DX=  6.16D-03 DF= -1.48D-08 DXR=  2.01D-02 DFR=  4.05D-04 which will be used.
 Iteration  29 EE= -383.067857105710     Delta-E=       -0.000036394512 Grad=4.498D-02 Max rot=    0.3569 deg.
 Gradient too large for Newton-Raphson -- use scaled steepest descent instead.
 Alpha Gap=    12.449 HL deriv= 5.89D-05
     ILin= 1 X=0.000D+00 Y=-3.830678571057D+02 DE= 0.00D+00 F= -5.81D-04
     ILin= 2 X=2.000D-01 Y=-3.830678726405D+02 DE=-1.55D-05 F=  4.26D-04
     Accept linear search using points  1 and  2.
     An  expanding polynomial of degree  2 produced  0.0969
 Iteration  30 EE= -383.067889798417     Delta-E=       -0.000032692707 Grad=2.516D-02 Max rot=    0.1982 deg.
 Gradient too large for Newton-Raphson -- use scaled steepest descent instead.
 Alpha Gap=    12.449 HL deriv= 5.88D-05
     ILin= 1 X=0.000D+00 Y=-3.830678897984D+02 DE= 0.00D+00 F= -1.67D-04
     ILin= 2 X=3.000D-01 Y=-3.830679335824D+02 DE=-4.38D-05 F= -1.24D-04
     ILin= 3 X=6.000D-01 Y=-3.830679644840D+02 DE=-7.47D-05 F= -8.15D-05
     ILin= 4 X=1.200D+00 Y=-3.830679876402D+02 DE=-9.78D-05 F=  4.35D-06
     Accept linear search using points  3 and  4.
     An  expanding polynomial of degree  4 produced  1.0762
 Iteration  31 EE= -383.067987081850     Delta-E=       -0.000097283433 Grad=7.234D-02 Max rot=    0.5600 deg.
 Gradient too large for Newton-Raphson -- use scaled steepest descent instead.
 Alpha Gap=    12.448 HL deriv= 4.60D-05
     ILin= 1 X=0.000D+00 Y=-3.830679870819D+02 DE= 0.00D+00 F= -1.57D-03
     ILin= 2 X=1.100D+00 Y=-3.830592448757D+02 DE= 8.74D-03 F=  1.75D-02
     Reject lnstep minimum 7.285D-02 FVal=-3.830680386682D+02 Lims=  0.00D+00  1.10D+00
     ILin= 3 X=7.285D-02 Y=-3.830680552442D+02 DE=-6.82D-05 F= -3.06D-04
     A contracting polynomial of degree  3 produced  0.0905
 Iteration  32 EE= -383.068057945035     Delta-E=       -0.000070863185 Grad=2.224D-02 Max rot=    0.1713 deg.
 Gradient too large for Newton-Raphson -- use scaled steepest descent instead.
 Alpha Gap=    12.448 HL deriv= 4.70D-05
     ILin= 1 X=0.000D+00 Y=-3.830680579450D+02 DE= 0.00D+00 F= -1.25D-04
     ILin= 2 X=1.100D+00 Y=-3.830681193228D+02 DE=-6.14D-05 F=  1.37D-05
     Accept linear search using points  1 and  2.
     An  expanding polynomial of degree  2 produced  1.0120
     Minimum is close to point  2 DX= -8.80D-02 DF= -5.43D-07 DXR=  8.70D-02 DFR=  8.85D-03 which will be used.
 Iteration  33 EE= -383.068119322836     Delta-E=       -0.000061377801 Grad=7.052D-02 Max rot=    0.5535 deg.
 Gradient too large for Newton-Raphson -- use scaled steepest descent instead.
 Alpha Gap=    12.448 HL deriv= 3.59D-05
     ILin= 1 X=0.000D+00 Y=-3.830681193228D+02 DE= 0.00D+00 F= -1.49D-03
     ILin= 2 X=1.000D+00 Y=-3.830612440552D+02 DE= 6.88D-03 F=  1.52D-02
     Reject lnstep minimum 8.902D-02 FVal=-3.830681856117D+02 Lims=  0.00D+00  1.00D+00
     ILin= 3 X=8.902D-02 Y=-3.830681856134D+02 DE=-6.63D-05 F= -3.52D-08
     A contracting polynomial of degree  3 produced  0.0890
     Minimum is close to point  3 DX=  3.27D-06 DF= -5.68D-14 DXR=  3.67D-05 DFR=  8.57D-10 which will be used.
 Iteration  34 EE= -383.068185613408     Delta-E=       -0.000066290572 Grad=1.966D-02 Max rot=    0.1472 deg.
 Gradient too large for Newton-Raphson -- use scaled steepest descent instead.
 Alpha Gap=    12.448 HL deriv= 3.74D-05
     ILin= 1 X=0.000D+00 Y=-3.830681856134D+02 DE= 0.00D+00 F= -9.39D-05
     ILin= 2 X=1.000D+00 Y=-3.830682411107D+02 DE=-5.55D-05 F= -1.71D-05
     Reject lnstep minimum 1.223D+00 FVal=-3.830682430125D+02 Lims=  0.00D+00  1.00D+00
     ILin= 3 X=2.000D+00 Y=-3.830682197983D+02 DE=-3.42D-05 F=  5.97D-05
     An  expanding polynomial of degree  3 produced  1.2225
 Iteration  35 EE= -383.068243012462     Delta-E=       -0.000057399054 Grad=6.137D-02 Max rot=    0.4888 deg.
 Gradient too large for Newton-Raphson -- use scaled steepest descent instead.
 Alpha Gap=    12.448 HL deriv= 2.76D-05
     ILin= 1 X=0.000D+00 Y=-3.830682430125D+02 DE= 0.00D+00 F= -1.12D-03
     ILin= 2 X=1.200D+00 Y=-3.830605101273D+02 DE= 7.73D-03 F=  1.40D-02
     Reject lnstep minimum 5.840D-02 FVal=-3.830682701500D+02 Lims=  0.00D+00  1.20D+00
     ILin= 3 X=5.840D-02 Y=-3.830682870785D+02 DE=-4.41D-05 F= -3.86D-04
     A contracting polynomial of degree  3 produced  0.0890
 Iteration  36 EE= -383.068292992358     Delta-E=       -0.000049979896 Grad=1.746D-02 Max rot=    0.1350 deg.
 Gradient too large for Newton-Raphson -- use scaled steepest descent instead.
 Alpha Gap=    12.448 HL deriv= 2.93D-05
     ILin= 1 X=0.000D+00 Y=-3.830682929924D+02 DE= 0.00D+00 F= -7.17D-05
     ILin= 2 X=1.200D+00 Y=-3.830683368193D+02 DE=-4.38D-05 F= -1.34D-06
     Reject lnstep minimum 1.213D+00 FVal=-3.830683368269D+02 Lims=  0.00D+00  1.20D+00
     ILin= 3 X=2.400D+00 Y=-3.830682962196D+02 DE=-3.23D-06 F=  6.90D-05
     An  expanding polynomial of degree  3 produced  1.2229
     Minimum is close to point  2 DX=  2.29D-02 DF= -1.54D-08 DXR=  1.88D-02 DFR=  3.52D-04 which will be used.
 Iteration  37 EE= -383.068336819304     Delta-E=       -0.000043826946 Grad=5.311D-02 Max rot=    0.4247 deg.
 Gradient too large for Newton-Raphson -- use scaled steepest descent instead.
 Alpha Gap=    12.448 HL deriv= 2.18D-05
     ILin= 1 X=0.000D+00 Y=-3.830683368193D+02 DE= 0.00D+00 F= -8.36D-04
     ILin= 2 X=1.200D+00 Y=-3.830625952622D+02 DE= 5.74D-03 F=  1.04D-02
     Reject lnstep minimum 5.859D-02 FVal=-3.830683571000D+02 Lims=  0.00D+00  1.20D+00
     ILin= 3 X=5.859D-02 Y=-3.830683697478D+02 DE=-3.29D-05 F= -2.88D-04
     A contracting polynomial of degree  3 produced  0.0893
 Iteration  38 EE= -383.068374162034     Delta-E=       -0.000037342730 Grad=1.568D-02 Max rot=    0.1241 deg.
 Gradient too large for Newton-Raphson -- use scaled steepest descent instead.
 Alpha Gap=    12.448 HL deriv= 2.35D-05
     ILin= 1 X=0.000D+00 Y=-3.830683741620D+02 DE= 0.00D+00 F= -5.65D-05
     ILin= 2 X=1.200D+00 Y=-3.830684073938D+02 DE=-3.32D-05 F=  1.10D-06
     Accept linear search using points  1 and  2.
     An  expanding polynomial of degree  2 produced  1.1859
     Minimum is close to point  2 DX= -1.41D-02 DF= -6.42D-09 DXR=  1.19D-02 DFR=  1.93D-04 which will be used.
 Iteration  39 EE= -383.068407393830     Delta-E=       -0.000033231795 Grad=4.834D-02 Max rot=    0.3838 deg.
 Gradient too large for Newton-Raphson -- use scaled steepest descent instead.
 Alpha Gap=    12.448 HL deriv= 1.75D-05
     ILin= 1 X=0.000D+00 Y=-3.830684073938D+02 DE= 0.00D+00 F= -6.92D-04
     ILin= 2 X=1.200D+00 Y=-3.830636419183D+02 DE= 4.77D-03 F=  8.63D-03
     Reject lnstep minimum 5.841D-02 FVal=-3.830684241192D+02 Lims=  0.00D+00  1.20D+00
     ILin= 3 X=5.841D-02 Y=-3.830684345525D+02 DE=-2.72D-05 F= -2.38D-04
     A contracting polynomial of degree  3 produced  0.0890
 Iteration  40 EE= -383.068438197121     Delta-E=       -0.000030803291 Grad=1.414D-02 Max rot=    0.1142 deg.
 Gradient too large for Newton-Raphson -- use scaled steepest descent instead.
 Alpha Gap=    12.448 HL deriv= 1.92D-05
     ILin= 1 X=0.000D+00 Y=-3.830684381971D+02 DE= 0.00D+00 F= -4.50D-05
     ILin= 2 X=1.200D+00 Y=-3.830684656933D+02 DE=-2.75D-05 F= -8.20D-07
     Reject lnstep minimum 1.213D+00 FVal=-3.830684656978D+02 Lims=  0.00D+00  1.20D+00
     ILin= 3 X=2.400D+00 Y=-3.830684401643D+02 DE=-1.97D-06 F=  4.34D-05
     An  expanding polynomial of degree  3 produced  1.2223
     Minimum is close to point  2 DX=  2.23D-02 DF= -9.12D-09 DXR=  1.82D-02 DFR=  3.32D-04 which will be used.
 Iteration  41 EE= -383.068465693317     Delta-E=       -0.000027496196 Grad=4.256D-02 Max rot=    0.3338 deg.
 Gradient too large for Newton-Raphson -- use scaled steepest descent instead.
 Alpha Gap=    12.448 HL deriv= 1.44D-05
     ILin= 1 X=0.000D+00 Y=-3.830684656933D+02 DE= 0.00D+00 F= -5.34D-04
     ILin= 2 X=1.200D+00 Y=-3.830647985927D+02 DE= 3.67D-03 F=  6.65D-03
     Reject lnstep minimum 5.858D-02 FVal=-3.830684786423D+02 Lims=  0.00D+00  1.20D+00
     ILin= 3 X=5.858D-02 Y=-3.830684867178D+02 DE=-2.10D-05 F= -1.84D-04
     A contracting polynomial of degree  3 produced  0.0893
 Iteration  42 EE= -383.068489536351     Delta-E=       -0.000023843034 Grad=1.284D-02 Max rot=    0.1051 deg.
 Gradient too large for Newton-Raphson -- use scaled steepest descent instead.
 Alpha Gap=    12.448 HL deriv= 1.60D-05
     ILin= 1 X=0.000D+00 Y=-3.830684895364D+02 DE= 0.00D+00 F= -3.66D-05
     ILin= 2 X=1.200D+00 Y=-3.830685110281D+02 DE=-2.15D-05 F=  7.35D-07
     Accept linear search using points  1 and  2.
     An  expanding polynomial of degree  2 produced  1.1854
     Minimum is close to point  2 DX= -1.46D-02 DF= -4.46D-09 DXR=  1.23D-02 DFR=  2.07D-04 which will be used.
 Iteration  43 EE= -383.068511028096     Delta-E=       -0.000021491745 Grad=3.923D-02 Max rot=    0.3011 deg.
 Gradient too large for Newton-Raphson -- use scaled steepest descent instead.
 Alpha Gap=    12.448 HL deriv= 1.19D-05
     ILin= 1 X=0.000D+00 Y=-3.830685110281D+02 DE= 0.00D+00 F= -4.54D-04
     ILin= 2 X=1.200D+00 Y=-3.830653837439D+02 DE= 3.13D-03 F=  5.67D-03
     Reject lnstep minimum 5.839D-02 FVal=-3.830685219964D+02 Lims=  0.00D+00  1.20D+00
     ILin= 3 X=5.839D-02 Y=-3.830685288385D+02 DE=-1.78D-05 F= -1.56D-04
     A contracting polynomial of degree  3 produced  0.0890
 Iteration  44 EE= -383.068531228867     Delta-E=       -0.000020200771 Grad=1.170D-02 Max rot=    0.0973 deg.
 Gradient too large for Newton-Raphson -- use scaled steepest descent instead.
 Alpha Gap=    12.448 HL deriv= 1.35D-05
     ILin= 1 X=0.000D+00 Y=-3.830685312289D+02 DE= 0.00D+00 F= -2.99D-05
     ILin= 2 X=1.200D+00 Y=-3.830685494236D+02 DE=-1.82D-05 F= -4.66D-07
     Reject lnstep minimum 1.211D+00 FVal=-3.830685494258D+02 Lims=  0.00D+00  1.20D+00
     ILin= 3 X=2.400D+00 Y=-3.830685323484D+02 DE=-1.12D-06 F=  2.89D-05
     An  expanding polynomial of degree  3 produced  1.2190
     Minimum is close to point  2 DX=  1.90D-02 DF= -4.44D-09 DXR=  1.56D-02 DFR=  2.44D-04 which will be used.
 Iteration  45 EE= -383.068549423642     Delta-E=       -0.000018194775 Grad=3.495D-02 Max rot=    0.2618 deg.
 Gradient too large for Newton-Raphson -- use scaled steepest descent instead.
 Alpha Gap=    12.448 HL deriv= 1.03D-05
     ILin= 1 X=0.000D+00 Y=-3.830685494236D+02 DE= 0.00D+00 F= -3.59D-04
     ILin= 2 X=1.200D+00 Y=-3.830660830192D+02 DE= 2.47D-03 F=  4.47D-03
     Reject lnstep minimum 5.856D-02 FVal=-3.830685581256D+02 Lims=  0.00D+00  1.20D+00
     ILin= 3 X=5.856D-02 Y=-3.830685635527D+02 DE=-1.41D-05 F= -1.23D-04
     A contracting polynomial of degree  3 produced  0.0892
 Iteration  46 EE= -383.068565447055     Delta-E=       -0.000016023413 Grad=1.072D-02 Max rot=    0.0887 deg.
 Gradient too large for Newton-Raphson -- use scaled steepest descent instead.
 Alpha Gap=    12.448 HL deriv= 1.17D-05
     ILin= 1 X=0.000D+00 Y=-3.830685654471D+02 DE= 0.00D+00 F= -2.48D-05
     ILin= 2 X=1.200D+00 Y=-3.830685797589D+02 DE=-1.43D-05 F=  9.49D-07
     Accept linear search using points  1 and  2.
     An  expanding polynomial of degree  2 produced  1.1722
     Minimum is close to point  2 DX= -2.78D-02 DF= -1.09D-08 DXR=  2.37D-02 DFR=  7.64D-04 which will be used.
 Iteration  47 EE= -383.068579758881     Delta-E=       -0.000014311827 Grad=3.273D-02 Max rot=    0.2334 deg.
 Gradient too large for Newton-Raphson -- use scaled steepest descent instead.
 Alpha Gap=    12.448 HL deriv= 8.31D-06
     ILin= 1 X=0.000D+00 Y=-3.830685797589D+02 DE= 0.00D+00 F= -3.14D-04
     ILin= 2 X=1.200D+00 Y=-3.830664170028D+02 DE= 2.16D-03 F=  3.92D-03
     Reject lnstep minimum 5.846D-02 FVal=-3.830685873645D+02 Lims=  0.00D+00  1.20D+00
     ILin= 3 X=5.846D-02 Y=-3.830685921085D+02 DE=-1.23D-05 F= -1.08D-04
     A contracting polynomial of degree  3 produced  0.0891
 Iteration  48 EE= -383.068593765143     Delta-E=       -0.000014006261 Grad=9.934D-03 Max rot=    0.0853 deg.
 QCNR:  CnvC1=6.25D-09 CnvC2=6.25D-08
 LinEq1:  Iter=  0 NonCon=     1 RMS=3.65D-04 Max=7.33D-03 NDo=     1
 AX will form     1 AO Fock derivatives at one time.
 LinEq1:  Iter=  1 NonCon=     1 RMS=7.20D-05 Max=1.39D-03 NDo=     1
 LinEq1:  Iter=  2 NonCon=     1 RMS=7.99D-05 Max=1.06D-03 NDo=     1
 LinEq1:  Iter=  3 NonCon=     1 RMS=1.14D-04 Max=1.96D-03 NDo=     1
 LinEq1:  Iter=  4 NonCon=     1 RMS=1.88D-04 Max=2.41D-03 NDo=     1
 LinEq1:  Iter=  5 NonCon=     1 RMS=7.82D-05 Max=9.72D-04 NDo=     1
 LinEq1:  Iter=  6 NonCon=     1 RMS=1.87D-05 Max=2.01D-04 NDo=     1
 LinEq1:  Iter=  7 NonCon=     1 RMS=2.21D-05 Max=3.22D-04 NDo=     1
 LinEq1:  Iter=  8 NonCon=     1 RMS=1.55D-05 Max=1.81D-04 NDo=     1
 LinEq1:  Iter=  9 NonCon=     1 RMS=5.65D-06 Max=6.95D-05 NDo=     1
 LinEq1:  Iter= 10 NonCon=     1 RMS=1.37D-06 Max=1.01D-05 NDo=     1
 LinEq1:  Iter= 11 NonCon=     1 RMS=2.11D-07 Max=2.88D-06 NDo=     1
 LinEq1:  Iter= 12 NonCon=     1 RMS=2.44D-08 Max=3.22D-07 NDo=     1
 LinEq1:  Iter= 13 NonCon=     0 RMS=2.34D-09 Max=2.06D-08 NDo=     1
 Linear equations converged to 6.253D-09 6.253D-08 after    13 iterations.
 Angle between quadratic step and gradient=  42.32 degrees.
     ILin= 1 X=0.000D+00 Y=-3.830685937651D+02 DE= 0.00D+00 F= -3.46D-04
     ILin= 2 X=1.000D+00 Y=-3.830687666665D+02 DE=-1.73D-04 F=  1.66D-08
     Accept linear search using points  1 and  2.
     An  expanding polynomial of degree  2 produced  1.0000
     Minimum is close to point  2 DX= -4.79D-05 DF= -3.98D-13 DXR=  4.79D-05 DFR=  2.30D-09 which will be used.
 Iteration  49 EE= -383.068766666462     Delta-E=       -0.000172901319 Grad=1.778D-04 Max rot=    0.0021 deg.
 QCNR:  CnvC1=1.78D-09 CnvC2=1.78D-08
 LinEq1:  Iter=  0 NonCon=     1 RMS=5.43D-06 Max=1.10D-04 NDo=     1
 LinEq1:  Iter=  1 NonCon=     1 RMS=4.85D-06 Max=7.11D-05 NDo=     1
 LinEq1:  Iter=  2 NonCon=     1 RMS=3.73D-06 Max=4.76D-05 NDo=     1
 LinEq1:  Iter=  3 NonCon=     1 RMS=4.83D-06 Max=6.77D-05 NDo=     1
 LinEq1:  Iter=  4 NonCon=     1 RMS=1.13D-06 Max=1.15D-05 NDo=     1
 LinEq1:  Iter=  5 NonCon=     1 RMS=5.81D-07 Max=7.76D-06 NDo=     1
 LinEq1:  Iter=  6 NonCon=     1 RMS=3.72D-07 Max=4.99D-06 NDo=     1
 LinEq1:  Iter=  7 NonCon=     1 RMS=5.20D-07 Max=6.77D-06 NDo=     1
 LinEq1:  Iter=  8 NonCon=     1 RMS=9.63D-08 Max=9.98D-07 NDo=     1
 LinEq1:  Iter=  9 NonCon=     1 RMS=2.18D-08 Max=4.06D-07 NDo=     1
 LinEq1:  Iter= 10 NonCon=     1 RMS=5.79D-09 Max=8.80D-08 NDo=     1
 LinEq1:  Iter= 11 NonCon=     0 RMS=1.06D-09 Max=1.12D-08 NDo=     1
 Linear equations converged to 1.778D-09 1.778D-08 after    11 iterations.
 Angle between quadratic step and gradient=  52.25 degrees.
     ILin= 1 X=0.000D+00 Y=-3.830687666665D+02 DE= 0.00D+00 F= -1.71D-08
     ILin= 2 X=1.000D+00 Y=-3.830687666750D+02 DE=-8.57D-09 F= -7.61D-13
     Reject lnstep minimum 1.000D+00 FVal=-3.830687666750D+02 Lims=  0.00D+00  1.00D+00
     ILin= 3 X=2.000D+00 Y=-3.830687666665D+02 DE=-2.27D-12 F=  1.71D-08
     An  expanding polynomial of degree  3 produced  1.0001
     Minimum is close to point  2 DX=  6.64D-05 DF=  0.00D+00 DXR=  6.64D-05 DFR=  0.00D+00 which will be used.
 Iteration  50 EE= -383.068766675027     Delta-E=       -0.000000008566 Grad=6.086D-09 Max rot=    0.0000 deg.
 Error on total polarization charges =  0.05298
 Rotation gradient small -- convergence achieved.
 SCF Done:  E(RPBE-PBE) =  -383.068766675     a.u. after   50 cycles
            Convg  =    0.6086D-08                   146 Fock formations.
              S**2 =  0.0000                  -V/T =  2.2194
 SMD-CDS (non-electrostatic) energy       (kcal/mol) =       9.78
 (included in total energy above)
 Leave Link  508 at Thu Feb  2 09:43:08 2023, MaxMem=  2684354560 cpu:            5800.6 elap:             170.7
 (Enter /home/hp/opt/gaussian/g16/l701.exe)
 ... and contract with generalized density number  0.
 Compute integral first derivatives.
 R6Disp: Adding Grimme-D3 dispersion energy 1st derivatives to the gradient.
   1 Symmetry operations used in ECPInt.
 ECPInt:  NShTT=     595 NPrTT=    2498 LenC2=     572 LenP2D=    1794.
 LDataN:  DoStor=T MaxTD1= 6 Len=  172
 D1PCM: PCM CHGder 1st derivatives, ID1Alg=3 FixD1E=F DoIter=F DoCFld=F I1PDM=0.
 GePol: Maximum number of non-zero 1st derivatives   =     255
 Leave Link  701 at Thu Feb  2 09:43:09 2023, MaxMem=  2684354560 cpu:              49.6 elap:               0.8
 (Enter /home/hp/opt/gaussian/g16/l702.exe)
 L702 exits ... SP integral derivatives will be done elsewhere.
 Leave Link  702 at Thu Feb  2 09:43:09 2023, MaxMem=  2684354560 cpu:               3.5 elap:               0.1
 (Enter /home/hp/opt/gaussian/g16/l703.exe)
 Integral derivatives from FoFJK, PRISM(SPDF).
 Compute integral first derivatives, UseDBF=F ICtDFT=           0.
 Calling FoFJK, ICntrl=      2527 FMM=F ISym2X=0 I1Cent= 0 IOpClX= 0 NMat=1 NMatS=1 NMatT=0.
 FoFJK:  IHMeth= 1 ICntrl=    2527 DoSepK=F KAlg= 0 I1Cent=           0 FoldK=F
 IRaf=         0 NMat=       1 IRICut=       1 DoRegI=T DoRafI=F ISym2E= 0 IDoP0=0 IntGTp=1.
 FoFCou: FMM=F IPFlag=           0 FMFlag=      100000 FMFlg1=         800
         NFxFlg=           0 DoJE=F BraDBF=F KetDBF=F FulRan=T
         wScrn=  0.000000 ICntrl=      2527 IOpCl=  0 I1Cent=           0 NGrid=           0
         NMat0=    1 NMatS0=      1 NMatT0=    0 NMatD0=    1 NMtDS0=    0 NMtDT0=    0
 Symmetry not used in FoFCou.
 Leave Link  703 at Thu Feb  2 09:43:11 2023, MaxMem=  2684354560 cpu:              94.2 elap:               1.6
 (Enter /home/hp/opt/gaussian/g16/l716.exe)
 Dipole        =-1.21150166D-02 3.26322872D-01 2.38715999D+00
 -------------------------------------------------------------------
 Center     Atomic                   Forces (Hartrees/Bohr)
 Number     Number              X              Y              Z
 -------------------------------------------------------------------
      1        6           0.000096045    0.001302970   -0.000562463
      2        7           0.000780365    0.004647933   -0.000579182
      3        6          -0.001182409    0.001068519   -0.000066239
      4        7          -0.000016828   -0.004052237    0.000659268
      5       29           0.000322827   -0.002967184    0.000548616
 -------------------------------------------------------------------
 Cartesian Forces:  Max     0.004647933 RMS     0.001882908
 Leave Link  716 at Thu Feb  2 09:43:11 2023, MaxMem=  2684354560 cpu:               3.3 elap:               0.1
 (Enter /home/hp/opt/gaussian/g16/l103.exe)

 GradGradGradGradGradGradGradGradGradGradGradGradGradGradGradGradGradGrad
 Berny optimization.
 Using GEDIIS/GDIIS optimizer.
 FormGI is forming the generalized inverse of G from B-inverse, IUseBI=4.
 Internal  Forces:  Max     0.006110350 RMS     0.003150368
 Search for a local minimum.
 Step number   7 out of a maximum of   20
 All quantities printed in internal units (Hartrees-Bohrs-Radians)
 RMS Force = .31504D-02 SwitMx=.10000D-02 MixMth= 1
 Mixed Optimization -- RFO/linear search
 Update second derivatives using D2CorX and points    4    6    5    7
 DE= -1.47D-03 DEPred=-2.75D-03 R= 5.36D-01
 TightC=F SS=  1.41D+00  RLast= 2.30D-01 DXNew= 7.1352D-01 6.8919D-01
 Trust test= 5.36D-01 RLast= 2.30D-01 DXMaxT set to 6.89D-01
 The second derivative matrix:
                          R1        R2        R3        R4        A1
           R1           1.07465
           R2           0.03674   0.25898
           R3          -0.06113   0.00249   1.04792
           R4          -0.00430   0.04212   0.00011   0.10228
           A1           0.00272   0.00034   0.00590   0.01586   0.04361
           A2          -0.00768   0.00864  -0.00903   0.00750  -0.00251
           A3           0.00957   0.00707   0.01008   0.00503  -0.00699
           A4           0.00230  -0.00039   0.00260   0.00017  -0.00151
           A5           0.00550   0.00229   0.00518   0.00210  -0.00046
                          A2        A3        A4        A5
           A2           0.02462
           A3           0.00216   0.02350
           A4          -0.00106  -0.00022   0.01405
           A5           0.00020  -0.00013  -0.00234   0.01071
 ITU=  1  0  0 -1  1  1  0
 Use linear search instead of GDIIS.
     Eigenvalues ---    0.00924   0.01504   0.01991   0.02305   0.04324
     Eigenvalues ---    0.09625   0.26886   1.00000   1.12472
 RFO step:  Lambda=-3.09776759D-04 EMin= 9.23974606D-03
 Quartic linear search produced a step of  0.02524.
 New curvilinear step failed, DQL= 3.14D+00 SP=-1.54D-01.
 ITry= 1 IFail=1 DXMaxC= 0.00D+00 DCOld= 1.00D+10 DXMaxT= 6.89D-01 DXLimC= 3.00D+00 Rises=F
 New curvilinear step failed, DQL= 3.14D+00 SP=-1.54D-01.
 ITry= 2 IFail=1 DXMaxC= 0.00D+00 DCOld= 1.00D+10 DXMaxT= 6.89D-01 DXLimC= 3.00D+00 Rises=F
 New curvilinear step failed, DQL= 3.14D+00 SP=-1.53D-01.
 ITry= 3 IFail=1 DXMaxC= 0.00D+00 DCOld= 1.00D+10 DXMaxT= 6.89D-01 DXLimC= 3.00D+00 Rises=F
 Iteration  1 RMS(Cart)=  0.01050354 RMS(Int)=  0.00778481
 Iteration  2 RMS(Cart)=  0.00090382 RMS(Int)=  0.00710843
 Iteration  3 RMS(Cart)=  0.00074704 RMS(Int)=  0.00654903
 Iteration  4 RMS(Cart)=  0.00064229 RMS(Int)=  0.00606782
 Iteration  5 RMS(Cart)=  0.00056672 RMS(Int)=  0.00564306
 Iteration  6 RMS(Cart)=  0.00050969 RMS(Int)=  0.00526090
 Iteration  7 RMS(Cart)=  0.00046514 RMS(Int)=  0.00491204
 Iteration  8 RMS(Cart)=  0.00042920 RMS(Int)=  0.00459004
 Iteration  9 RMS(Cart)=  0.00039989 RMS(Int)=  0.00428995
 Iteration 10 RMS(Cart)=  0.00037565 RMS(Int)=  0.00400798
 Iteration 11 RMS(Cart)=  0.00035537 RMS(Int)=  0.00374118
 Iteration 12 RMS(Cart)=  0.00033832 RMS(Int)=  0.00348712
 Iteration 13 RMS(Cart)=  0.00032395 RMS(Int)=  0.00324380
 Iteration 14 RMS(Cart)=  0.00031188 RMS(Int)=  0.00300950
 Iteration 15 RMS(Cart)=  0.00030183 RMS(Int)=  0.00278271
 Iteration 16 RMS(Cart)=  0.00029362 RMS(Int)=  0.00256204
 Iteration 17 RMS(Cart)=  0.00028714 RMS(Int)=  0.00234620
 Iteration 18 RMS(Cart)=  0.00028238 RMS(Int)=  0.00213389
 Iteration 19 RMS(Cart)=  0.00027940 RMS(Int)=  0.00192378
 Iteration 20 RMS(Cart)=  0.00027841 RMS(Int)=  0.00171437
 Iteration 21 RMS(Cart)=  0.00027977 RMS(Int)=  0.00150387
 Iteration 22 RMS(Cart)=  0.00028416 RMS(Int)=  0.00129001
 Iteration 23 RMS(Cart)=  0.00029280 RMS(Int)=  0.00106957
 Iteration 24 RMS(Cart)=  0.00030811 RMS(Int)=  0.00083750
 Iteration 25 RMS(Cart)=  0.00033505 RMS(Int)=  0.00058505
 Iteration 26 RMS(Cart)=  0.00038314 RMS(Int)=  0.00029727
 Iteration 27 RMS(Cart)=  0.00038643 RMS(Int)=  0.00004597
 Iteration 28 RMS(Cart)=  0.00001424 RMS(Int)=  0.00000158
 Iteration 29 RMS(Cart)=  0.00000203 RMS(Int)=  0.00000001
 Iteration 30 RMS(Cart)=  0.00000000 RMS(Int)=  0.00000000
 ITry= 4 IFail=0 DXMaxC= 3.85D-02 DCOld= 1.00D+10 DXMaxT= 6.89D-01 DXLimC= 3.00D+00 Rises=F
 Variable       Old X    -DE/DX   Delta X   Delta X   Delta X     New X
                                 (Linear)    (Quad)   (Total)
    R1        2.22628   0.00474  -0.00027   0.00388   0.00245   2.22873
    R2        3.49515   0.00611  -0.00052   0.01861   0.01251   3.50766
    R3        2.22651   0.00405  -0.00028   0.00381   0.00238   2.22890
    R4        3.51967   0.00316   0.00177   0.02064   0.01622   3.53588
    A1        3.13884  -0.00028   0.00483  -0.01136  -0.00312   3.13572
    A2        3.13156   0.00027   0.00198  -0.00734  -0.00317   3.12839
    A3        3.10757   0.00171   0.00148   0.05593   0.04063   3.14820
    A4        3.19477   0.00001   0.00065  -0.00322  -0.00161   3.19316
    A5        3.17173   0.00000   0.00042  -0.01158  -0.00769   3.16405
         Item               Value     Threshold  Converged?
 Maximum Force            0.006110     0.000450     NO 
 RMS     Force            0.003150     0.000300     NO 
 Maximum Displacement     0.038533     0.001800     NO 
 RMS     Displacement     0.020877     0.001200     NO 
 Predicted change in Energy=-1.421116D-04
 Lowest energy point so far.  Saving SCF results.
 GradGradGradGradGradGradGradGradGradGradGradGradGradGradGradGradGradGrad

 Leave Link  103 at Thu Feb  2 09:43:11 2023, MaxMem=  2684354560 cpu:               9.6 elap:               0.3
 (Enter /home/hp/opt/gaussian/g16/l202.exe)
                          Input orientation:                          
 ---------------------------------------------------------------------
 Center     Atomic      Atomic             Coordinates (Angstroms)
 Number     Number       Type             X           Y           Z
 ---------------------------------------------------------------------
      1          6           0        0.269240    1.655358   -1.490010
      2          7           0        0.408917    2.816792   -1.640119
      3          6           0       -0.230589   -2.009360   -1.029010
      4          7           0       -0.384541   -3.169494   -0.882166
      5         29           0        0.025589   -0.170198   -1.259023
 ---------------------------------------------------------------------
                    Distance matrix (angstroms):
                    1          2          3          4          5
     1  C    0.000000
     2  N    1.179395   0.000000
     3  C    3.727265   4.906543   0.000000
     4  N    4.906740   6.086024   1.179481   0.000000
     5  Cu   1.856173   3.035504   1.871109   3.050574   0.000000
 Symmetry turned off by external request.
 Stoichiometry    C2CuN2(1-)
 Framework group  C1[X(C2CuN2)]
 Deg. of freedom     9
 Full point group                 C1      NOp   1
 Rotational constants (GHZ):      121050.3498514           1.4747392           1.4747213
 Leave Link  202 at Thu Feb  2 09:43:11 2023, MaxMem=  2684354560 cpu:               1.5 elap:               0.0
 (Enter /home/hp/opt/gaussian/g16/l301.exe)
 Basis read from rwf:  (5D, 7F)
 Pseudo-potential data read from rwf file.
   108 basis functions,   193 primitive gaussians,   115 cartesian basis functions
    23 alpha electrons       23 beta electrons
       nuclear repulsion energy       167.1174043115 Hartrees.
 IExCor= 1009 DFT=T Ex=PBE Corr=PBE ExCW=0 ScaHFX=  0.000000
 ScaDFX=  1.000000  1.000000  1.000000  1.000000 ScalE2=  1.000000  1.000000
 IRadAn=      5 IRanWt=     -1 IRanGd=            0 ICorTp=0 IEmpDi=131
 NAtoms=    5 NActive=    5 NUniq=    5 SFac= 1.00D+00 NAtFMM=   60 NAOKFM=F Big=F
 Integral buffers will be    131072 words long.
 Raffenetti 2 integral format.
 Two-electron integral symmetry is turned off.
 R6Disp:  Grimme-D3 Dispersion energy=       -0.0012725488 Hartrees.
 Nuclear repulsion after empirical dispersion term =      167.1161317627 Hartrees.
 No density basis found on file   724.
 ------------------------------------------------------------------------------
 Polarizable Continuum Model (PCM)
 =================================
 Model                : PCM.
 Atomic radii         : SMD-Coulomb.
 Polarization charges : Total charges.
 Charge compensation  : None.
 Solution method      : Matrix inversion.
 Cavity type          : VdW (van der Waals Surface) (Alpha=1.000).
 Cavity algorithm     : GePol (No added spheres)
                        Default sphere list used, NSphG=    5.
                        Lebedev-Laikov grids with approx.  5.0 points / Ang**2.
                        Smoothing algorithm: York/Karplus (Gamma=1.0000).
                        Polarization charges: spherical gaussians, with
                                              point-specific exponents (IZeta= 3).
                        Self-potential: point-specific (ISelfS= 7).
                        Self-field    : sphere-specific E.n sum rule (ISelfD= 2).
 1st derivatives      : Analytical E(r).r(x)/FMM algorithm (CHGder, D1EAlg=3).
                        Cavity 1st derivative terms included.
 Solvent              : Water, Eps=  78.355300 Eps(inf)=   1.777849
 ------------------------------------------------------------------------------
 Spheres list:
 ISph  on   Nord     Re0    Alpha      Xe            Ye            Ze
    1   C      1    1.8500  1.000      0.269240      1.655358     -1.490010
    2   N      2    1.8900  1.000      0.408917      2.816792     -1.640119
    3   C      3    1.8500  1.000     -0.230589     -2.009360     -1.029010
    4   N      4    1.8900  1.000     -0.384541     -3.169494     -0.882166
    5  Cu      5    1.4000  1.000      0.025589     -0.170198     -1.259023
 ------------------------------------------------------------------------------
 GePol: Number of generator spheres                  =       5
 GePol: Total number of spheres                      =       5
 GePol: Number of exposed spheres                    =       5 (100.00%)
 GePol: Number of points                             =     866
 GePol: Average weight of points                     =       0.13
 GePol: Minimum weight of points                     =   0.21D-04
 GePol: Maximum weight of points                     =    0.18656
 GePol: Number of points with low weight             =      16
 GePol: Fraction of low-weight points (<1% of avg)   =       1.85%
 GePol: Cavity surface area                          =    113.470 Ang**2
 GePol: Cavity volume                                =     83.566 Ang**3
 ------------------------------------------------------------------------------
 Atomic radii for non-electrostatic terms: SMD-CDS.
 ------------------------------------------------------------------------------
 PCM non-electrostatic energy =         0.0155798432 Hartrees.
 Nuclear repulsion after PCM non-electrostatic terms =      167.1317116059 Hartrees.
 Leave Link  301 at Thu Feb  2 09:43:11 2023, MaxMem=  2684354560 cpu:               6.2 elap:               0.1
 (Enter /home/hp/opt/gaussian/g16/l302.exe)
 NPDir=0 NMtPBC=     1 NCelOv=     1 NCel=       1 NClECP=     1 NCelD=      1
         NCelK=      1 NCelE2=     1 NClLst=     1 CellRange=     0.0.
 One-electron integrals computed using PRISM.
   1 Symmetry operations used in ECPInt.
 ECPInt:  NShTT=     595 NPrTT=    2498 LenC2=     572 LenP2D=    1794.
 LDataN:  DoStor=T MaxTD1= 5 Len=  102
 NBasis=   108 RedAO= T EigKep=  1.68D-03  NBF=   108
 NBsUse=   108 1.00D-06 EigRej= -1.00D+00 NBFU=   108
 Precomputing XC quadrature grid using
 IXCGrd= 4 IRadAn=           5 IRanWt=          -1 IRanGd=           0 AccXCQ= 0.00D+00.
 Generated NRdTot=       0 NPtTot=           0 NUsed=           0 NTot=          32
 NSgBfM=   114   114   114   114   114 MxSgAt=     5 MxSgA2=     5.
 Leave Link  302 at Thu Feb  2 09:43:12 2023, MaxMem=  2684354560 cpu:              12.9 elap:               0.2
 (Enter /home/hp/opt/gaussian/g16/l303.exe)
 DipDrv:  MaxL=1.
 Leave Link  303 at Thu Feb  2 09:43:12 2023, MaxMem=  2684354560 cpu:               3.8 elap:               0.1
 (Enter /home/hp/opt/gaussian/g16/l401.exe)
 Initial guess from the checkpoint file:  "CuCN2.chk"
 B after Tr=     0.016046   -0.001387   -0.000545
         Rot=    0.999992   -0.000506   -0.004047    0.000388 Ang=  -0.47 deg.
 Guess basis will be translated and rotated to current coordinates.
 JPrj=2 DoOrth=T DoCkMO=T.
 Generating alternative initial guess.
 ExpMin= 1.00D-02 ExpMax= 6.29D+03 ExpMxC= 9.49D+02 IAcc=3 IRadAn=         5 AccDes= 0.00D+00
 Harris functional with IExCor= 1009 and IRadAn=       5 diagonalized for initial guess.
 HarFok:  IExCor= 1009 AccDes= 0.00D+00 IRadAn=         5 IDoV= 1 UseB2=F ITyADJ=14
 ICtDFT=  3500011 ScaDFX=  1.000000  1.000000  1.000000  1.000000
 FoFCou: FMM=F IPFlag=           0 FMFlag=      100000 FMFlg1=           0
         NFxFlg=           0 DoJE=T BraDBF=F KetDBF=T FulRan=T
         wScrn=  0.000000 ICntrl=       500 IOpCl=  0 I1Cent=   200000004 NGrid=           0
         NMat0=    1 NMatS0=      1 NMatT0=    0 NMatD0=    1 NMtDS0=    0 NMtDT0=    0
 Symmetry not used in FoFCou.
 Harris En= -383.251694871081    
 Leave Link  401 at Thu Feb  2 09:43:12 2023, MaxMem=  2684354560 cpu:              17.9 elap:               0.3
 (Enter /home/hp/opt/gaussian/g16/l508.exe)
 Keep J ints in memory in canonical form, NReq=73590769.
 FoFCou: FMM=F IPFlag=           0 FMFlag=           0 FMFlg1=           0
         NFxFlg=           0 DoJE=F BraDBF=F KetDBF=F FulRan=T
         wScrn=  0.000000 ICntrl=       600 IOpCl=  0 I1Cent=           0 NGrid=           0
         NMat0=    1 NMatS0=   5886 NMatT0=    0 NMatD0=    1 NMtDS0=    0 NMtDT0=    0
 Symmetry not used in FoFCou.
 Two-electron integral symmetry not used.
 Tight linear equation convergence will be used.
 RPBE-PBE wavefunction.
 Quadratic Convergence SCF Method.
 Line search only if initial step raises energy.
 Inv3:  Mode=1 IEnd=     2249868.
 Iteration    1 A*A^-1 deviation from unit magnitude is 2.66D-15 for    104.
 Iteration    1 A*A^-1 deviation from orthogonality  is 1.67D-15 for    328     28.
 Iteration    1 A^-1*A deviation from unit magnitude is 2.89D-15 for    104.
 Iteration    1 A^-1*A deviation from orthogonality  is 1.12D-15 for    218     13.
 Iteration   1 EE= -383.068178566198                                    Grad=3.309D-02 Max rot=    0.2741 deg.
 Gradient too large for Newton-Raphson -- use scaled steepest descent instead.
 Alpha Gap=     6.367 HL deriv= 1.73D-07
     ILin= 1 X=0.000D+00 Y=-3.830681785662D+02 DE= 0.00D+00 F= -5.03D-04
     ILin= 2 X=3.000D-01 Y=-3.830683065574D+02 DE=-1.28D-04 F= -3.50D-04
     ILin= 3 X=6.000D-01 Y=-3.830683885039D+02 DE=-2.10D-04 F= -1.96D-04
     ILin= 4 X=1.200D+00 Y=-3.830684142540D+02 DE=-2.36D-04 F=  1.11D-04
     Accept linear search using points  3 and  4.
     An  expanding polynomial of degree  4 produced  0.9345
 Iteration   2 EE= -383.068425580745     Delta-E=       -0.000247014547 Grad=6.651D-02 Max rot=    0.9964 deg.
 Gradient too large for Newton-Raphson -- use scaled steepest descent instead.
 Alpha Gap=     6.367 HL deriv= 8.00D-05
     ILin= 1 X=0.000D+00 Y=-3.830684255807D+02 DE= 0.00D+00 F= -6.63D-04
     ILin= 2 X=5.000D-01 Y=-3.830684071494D+02 DE= 1.84D-05 F=  7.37D-04
     Reject lnstep minimum 2.467D-01 FVal=-3.830685914235D+02 Lims=  0.00D+00  5.00D-01
     ILin= 3 X=2.000D-01 Y=-3.830685022435D+02 DE=-7.67D-05 F= -1.03D-04
     A contracting polynomial of degree  3 produced  0.2368
 Iteration   3 EE= -383.068504144424     Delta-E=       -0.000078563679 Grad=2.544D-02 Max rot=    0.2985 deg.
 Gradient too large for Newton-Raphson -- use scaled steepest descent instead.
 Alpha Gap=     6.367 HL deriv= 1.94D-05
     ILin= 1 X=0.000D+00 Y=-3.830685041444D+02 DE= 0.00D+00 F= -1.60D-04
     ILin= 2 X=9.000D-01 Y=-3.830685324704D+02 DE=-2.83D-05 F=  9.72D-05
     Accept linear search using points  1 and  2.
     An  expanding polynomial of degree  2 produced  0.5443
 Iteration   4 EE= -383.068548949694     Delta-E=       -0.000044805270 Grad=4.175D-02 Max rot=    0.6336 deg.
 Gradient too large for Newton-Raphson -- use scaled steepest descent instead.
 Alpha Gap=     6.367 HL deriv= 6.22D-05
     ILin= 1 X=0.000D+00 Y=-3.830685489497D+02 DE= 0.00D+00 F= -2.59D-04
     ILin= 2 X=4.000D-01 Y=-3.830685705859D+02 DE=-2.16D-05 F=  1.51D-04
     Accept linear search using points  1 and  2.
     An  expanding polynomial of degree  2 produced  0.2054
 Iteration   5 EE= -383.068580553532     Delta-E=       -0.000031603838 Grad=1.796D-02 Max rot=    0.1817 deg.
 Gradient too large for Newton-Raphson -- use scaled steepest descent instead.
 Alpha Gap=     6.367 HL deriv= 5.53D-06
     ILin= 1 X=0.000D+00 Y=-3.830685805535D+02 DE= 0.00D+00 F= -7.53D-05
     ILin= 2 X=5.000D-01 Y=-3.830686130893D+02 DE=-3.25D-05 F= -5.49D-05
     ILin= 3 X=1.100D+00 Y=-3.830686386795D+02 DE=-5.81D-05 F= -3.04D-05
     ILin= 4 X=2.200D+00 Y=-3.830686474793D+02 DE=-6.69D-05 F=  1.44D-05
     Accept linear search using points  3 and  4.
     An  expanding polynomial of degree  4 produced  1.8711
 Iteration   6 EE= -383.068650017515     Delta-E=       -0.000069463983 Grad=5.435D-02 Max rot=    0.8471 deg.
 Gradient too large for Newton-Raphson -- use scaled steepest descent instead.
 Alpha Gap=     6.367 HL deriv= 1.06D-04
     ILin= 1 X=0.000D+00 Y=-3.830686500175D+02 DE= 0.00D+00 F= -4.01D-04
     ILin= 2 X=6.000D-01 Y=-3.830685136303D+02 DE= 1.36D-04 F=  8.55D-04
     Reject lnstep minimum 2.543D-01 FVal=-3.830687409983D+02 Lims=  0.00D+00  6.00D-01
     ILin= 3 X=3.000D-01 Y=-3.830686760291D+02 DE=-2.60D-05 F=  2.27D-04
     A contracting polynomial of degree  3 produced  0.1914
 Iteration   7 EE= -383.068688370192     Delta-E=       -0.000038352676 Grad=1.390D-02 Max rot=    0.1678 deg.
 Gradient too large for Newton-Raphson -- use scaled steepest descent instead.
 Alpha Gap=     6.367 HL deriv= 7.16D-06
     ILin= 1 X=0.000D+00 Y=-3.830686883702D+02 DE= 0.00D+00 F= -2.88D-05
     ILin= 2 X=1.900D+00 Y=-3.830687125570D+02 DE=-2.42D-05 F=  3.37D-06
     ILin= 3 X=3.700D+00 Y=-3.830686790501D+02 DE= 9.32D-06 F=  3.39D-05
     An  expanding polynomial of degree  3 produced  1.7013
 Iteration   8 EE= -383.068712891429     Delta-E=       -0.000024521237 Grad=3.706D-02 Max rot=    0.4806 deg.
 Gradient too large for Newton-Raphson -- use scaled steepest descent instead.
 Alpha Gap=     6.367 HL deriv= 8.47D-05
     ILin= 1 X=0.000D+00 Y=-3.830687128914D+02 DE= 0.00D+00 F= -1.84D-04
     ILin= 2 X=6.000D-01 Y=-3.830686571299D+02 DE= 5.58D-05 F=  3.70D-04
     Reject lnstep minimum 2.579D-01 FVal=-3.830687549743D+02 Lims=  0.00D+00  6.00D-01
     ILin= 3 X=3.000D-01 Y=-3.830687264993D+02 DE=-1.36D-05 F=  9.29D-05
     A contracting polynomial of degree  3 produced  0.1992
 Iteration   9 EE= -383.068731183320     Delta-E=       -0.000018291891 Grad=1.193D-02 Max rot=    0.1462 deg.
 Gradient too large for Newton-Raphson -- use scaled steepest descent instead.
 Alpha Gap=     6.367 HL deriv= 8.76D-06
     ILin= 1 X=0.000D+00 Y=-3.830687311833D+02 DE= 0.00D+00 F= -1.98D-05
     ILin= 2 X=1.700D+00 Y=-3.830687388033D+02 DE=-7.62D-06 F=  1.09D-05
     Accept linear search using points  1 and  2.
     An  expanding polynomial of degree  2 produced  1.2969
 Iteration  10 EE= -383.068741720748     Delta-E=       -0.000010537428 Grad=2.993D-02 Max rot=    0.3885 deg.
 Gradient too large for Newton-Raphson -- use scaled steepest descent instead.
 Alpha Gap=     6.367 HL deriv= 7.75D-05
[truncated: 120,443 more chars]
