# Supplementary material for: Study on Removal Mechanism for Copper Cyanide Complex Ions in Water: Ion Species Differences and Evolution Process
Source: Int J Mol Sci. 2023 Mar 7;24(6):5066. doi: 10.3390/ijms24065066 (PMC10048877; doi:10.3390/ijms24065066)
Supplement: Supplementary file 1 [file ijms-24-05066-s001.zip › Gaussian optimization structure source file/CuCN3-sp.gjf]

%chk=CuCN3-sp.chk
%mem=8GB
%nprocshared=20 
#p m062x/def2tzvp  scrf=(smd,solvent=water)   em=gd3 freq

Title Card Required

-2 1
 C                 -1.33316200   -1.40439600    0.00102400
 N                 -2.13790100   -2.27173800    0.00108000
 C                 -0.59402900    1.86896900    0.00109400
 N                 -0.95719400    2.99511900    0.00117200
 C                  1.88929100   -0.40245500    0.00072600
 N                  3.04611700   -0.65123400    0.00064300
 Cu                -0.00661400    0.01728400    0.00092300
