# Supplementary material for: Study on Removal Mechanism for Copper Cyanide Complex Ions in Water: Ion Species Differences and Evolution Process
Source: Int J Mol Sci. 2023 Mar 7;24(6):5066. doi: 10.3390/ijms24065066 (PMC10048877; doi:10.3390/ijms24065066)
Supplement: Supplementary file 1 [file ijms-24-05066-s001.zip › Gaussian optimization structure source file/CuCN3.gjf]

%chk=CuCN3.chk
%mem=20GB
%nprocshared=60
#p opt=calcfc pbepbe/genecp scrf=(smd,solvent=water) scf=qc  em=gd3 nosymm

Title Card Required

-2 1
 C                 -1.52389900   -1.57340000    0.00118400
 N                 -2.37890000   -2.38312400    0.00172700
 C                 -0.66317800    2.08900200    0.00133800
 N                 -1.04885100    3.20143900    0.00121400
 C                  2.17576100   -0.46335700   -0.00051800
 N                  3.32988800   -0.69441100    0.00280500
 Cu                 0.01568600   -0.02460000   -0.00108800

C N 0
6-311g(d,p)
****
Cu
sdd
****

Cu
sdd
