# Supplementary material for: Study on Removal Mechanism for Copper Cyanide Complex Ions in Water: Ion Species Differences and Evolution Process
Source: Int J Mol Sci. 2023 Mar 7;24(6):5066. doi: 10.3390/ijms24065066 (PMC10048877; doi:10.3390/ijms24065066)
Supplement: Supplementary file 1 [file ijms-24-05066-s001.zip › Gaussian optimization structure source file/CuCN3.log]

 Entering Gaussian System, Link 0=g16
 Input=CuCN3.gjf
 Output=CuCN3.log
 Initial command:
 /home/hp/opt/gaussian/g16/l1.exe "/home/hp/temp/Gau-486643.inp" -scrdir="/home/hp/temp/"
 Entering Link 1 = /home/hp/opt/gaussian/g16/l1.exe PID=    486645.
  
 Copyright (c) 1988,1990,1992,1993,1995,1998,2003,2009,2016,
            Gaussian, Inc.  All Rights Reserved.
  
 This is part of the Gaussian(R) 16 program.  It is based on
 the Gaussian(R) 09 system (copyright 2009, Gaussian, Inc.),
 the Gaussian(R) 03 system (copyright 2003, Gaussian, Inc.),
 the Gaussian(R) 98 system (copyright 1998, Gaussian, Inc.),
 the Gaussian(R) 94 system (copyright 1995, Gaussian, Inc.),
 the Gaussian 92(TM) system (copyright 1992, Gaussian, Inc.),
 the Gaussian 90(TM) system (copyright 1990, Gaussian, Inc.),
 the Gaussian 88(TM) system (copyright 1988, Gaussian, Inc.),
 the Gaussian 86(TM) system (copyright 1986, Carnegie Mellon
 University), and the Gaussian 82(TM) system (copyright 1983,
 Carnegie Mellon University). Gaussian is a federally registered
 trademark of Gaussian, Inc.
  
 This software contains proprietary and confidential information,
 including trade secrets, belonging to Gaussian, Inc.
  
 This software is provided under written license and may be
 used, copied, transmitted, or stored only in accord with that
 written license.
  
 The following legend is applicable only to US Government
 contracts under FAR:
  
                    RESTRICTED RIGHTS LEGEND
  
 Use, reproduction and disclosure by the US Government is
 subject to restrictions as set forth in subparagraphs (a)
 and (c) of the Commercial Computer Software - Restricted
 Rights clause in FAR 52.227-19.
  
 Gaussian, Inc.
 340 Quinnipiac St., Bldg. 40, Wallingford CT 06492
  
  
 ---------------------------------------------------------------
 Warning -- This program may not be used in any manner that
 competes with the business of Gaussian, Inc. or will provide
 assistance to any competitor of Gaussian, Inc.  The licensee
 of this program is prohibited from giving any competitor of
 Gaussian, Inc. access to this program.  By using this program,
 the user acknowledges that Gaussian, Inc. is engaged in the
 business of creating and licensing software in the field of
 computational chemistry and represents and warrants to the
 licensee that it is not a competitor of Gaussian, Inc. and that
 it will not use this program in any manner prohibited above.
 ---------------------------------------------------------------
  

 Cite this work as:
 Gaussian 16, Revision A.03,
 M. J. Frisch, G. W. Trucks, H. B. Schlegel, G. E. Scuseria, 
 M. A. Robb, J. R. Cheeseman, G. Scalmani, V. Barone, 
 G. A. Petersson, H. Nakatsuji, X. Li, M. Caricato, A. V. Marenich, 
 J. Bloino, B. G. Janesko, R. Gomperts, B. Mennucci, H. P. Hratchian, 
 J. V. Ortiz, A. F. Izmaylov, J. L. Sonnenberg, D. Williams-Young, 
 F. Ding, F. Lipparini, F. Egidi, J. Goings, B. Peng, A. Petrone, 
 T. Henderson, D. Ranasinghe, V. G. Zakrzewski, J. Gao, N. Rega, 
 G. Zheng, W. Liang, M. Hada, M. Ehara, K. Toyota, R. Fukuda, 
 J. Hasegawa, M. Ishida, T. Nakajima, Y. Honda, O. Kitao, H. Nakai, 
 T. Vreven, K. Throssell, J. A. Montgomery, Jr., J. E. Peralta, 
 F. Ogliaro, M. J. Bearpark, J. J. Heyd, E. N. Brothers, K. N. Kudin, 
 V. N. Staroverov, T. A. Keith, R. Kobayashi, J. Normand, 
 K. Raghavachari, A. P. Rendell, J. C. Burant, S. S. Iyengar, 
 J. Tomasi, M. Cossi, J. M. Millam, M. Klene, C. Adamo, R. Cammi, 
 J. W. Ochterski, R. L. Martin, K. Morokuma, O. Farkas, 
 J. B. Foresman, and D. J. Fox, Gaussian, Inc., Wallingford CT, 2016.
 
 ******************************************
 Gaussian 16:  ES64L-G16RevA.03 25-Dec-2016
                 2-Feb-2023 
 ******************************************
 %chk=CuCN3.chk
 %mem=20GB
 %nprocshared=60
 Will use up to   60 processors via shared memory.
 ----------------------------------------------------------------------
 #p opt=calcfc pbepbe/genecp scrf=(smd,solvent=water) scf=qc em=gd3 nos
 ymm
 ----------------------------------------------------------------------
 1/10=4,18=20,19=15,26=3,38=1/1,3;
 2/9=110,12=2,15=1,17=6,18=5,40=1/2;
 3/5=7,11=2,16=1,17=8,25=1,30=1,70=32201,71=2,72=1,74=1009,124=31,140=1/1,2,3;
 4//1;
 5/5=2,8=3,38=5,53=1/8;
 8/6=4,10=90,11=11/1;
 11/6=1,8=1,9=11,15=111,16=1,31=1/1,2,10;
 10/6=1,13=1,31=1/2;
 6/7=2,8=2,9=2,10=2,28=1/1;
 7/10=1,18=20,25=1,30=1/1,2,3,16;
 1/10=4,18=20,19=15,26=3/3(2);
 2/9=110,15=1/2;
 99//99;
 2/9=110,15=1/2;
 3/5=7,6=1,11=2,16=1,17=8,25=1,30=1,70=32205,71=1,72=1,74=1009,82=7,124=31/1,2,3;
 4/5=5,16=3,69=1/1;
 5/5=2,8=3,38=5,53=1/8;
 7/30=1/1,2,3,16;
 1/18=20,19=15,26=3/3(-5);
 2/9=110,15=1/2;
 6/7=2,8=2,9=2,10=2,19=2,28=1/1;
 99/9=1/99;
 Leave Link    1 at Thu Feb  2 09:45:03 2023, MaxMem=  2684354560 cpu:               6.7 elap:               0.1
 (Enter /home/hp/opt/gaussian/g16/l101.exe)
 -------------------
 Title Card Required
 -------------------
 Symbolic Z-matrix:
 Charge = -2 Multiplicity = 1
 C                    -1.5239   -1.5734    0.00118 
 N                    -2.3789   -2.38312   0.00173 
 C                    -0.66318   2.089     0.00134 
 N                    -1.04885   3.20144   0.00121 
 C                     2.17576  -0.46336  -0.00052 
 N                     3.32989  -0.69441   0.00281 
 Cu                    0.01569  -0.0246   -0.00109 
 
 ITRead=  0  0  0  0  0  0  0
 MicOpt= -1 -1 -1 -1 -1 -1 -1
 NAtoms=      7 NQM=        7 NQMF=       0 NMMI=      0 NMMIF=      0
                NMic=       0 NMicF=      0.
                    Isotopes and Nuclear Properties:
 (Nuclear quadrupole moments (NQMom) in fm**2, nuclear magnetic moments (NMagM)
  in nuclear magnetons)

  Atom         1           2           3           4           5           6           7
 IAtWgt=          12          14          12          14          12          14          63
 AtmWgt=  12.0000000  14.0030740  12.0000000  14.0030740  12.0000000  14.0030740  62.9295992
 NucSpn=           0           2           0           2           0           2           3
 AtZEff=  -0.0000000  -0.0000000  -0.0000000  -0.0000000  -0.0000000  -0.0000000  -0.0000000
 NQMom=    0.0000000   2.0440000   0.0000000   2.0440000   0.0000000   2.0440000 -22.0000000
 NMagM=    0.0000000   0.4037610   0.0000000   0.4037610   0.0000000   0.4037610   2.2233000
 AtZNuc=   6.0000000   7.0000000   6.0000000   7.0000000   6.0000000   7.0000000  29.0000000
 Leave Link  101 at Thu Feb  2 09:45:04 2023, MaxMem=  2684354560 cpu:              44.2 elap:               0.7
 (Enter /home/hp/opt/gaussian/g16/l103.exe)

 GradGradGradGradGradGradGradGradGradGradGradGradGradGradGradGradGradGrad
 Berny optimization.
 Initialization pass.
                           ----------------------------
                           !    Initial Parameters    !
                           ! (Angstroms and Degrees)  !
 --------------------------                            --------------------------
 ! Name  Definition              Value          Derivative Info.                !
 --------------------------------------------------------------------------------
 ! R1    R(1,2)                  1.1776         calculate D2E/DX2 analytically  !
 ! R2    R(1,7)                  2.1838         calculate D2E/DX2 analytically  !
 ! R3    R(3,4)                  1.1774         calculate D2E/DX2 analytically  !
 ! R4    R(3,7)                  2.2199         calculate D2E/DX2 analytically  !
 ! R5    R(5,6)                  1.177          calculate D2E/DX2 analytically  !
 ! R6    R(5,7)                  2.2042         calculate D2E/DX2 analytically  !
 ! A1    A(1,7,3)              117.3644         calculate D2E/DX2 analytically  !
 ! A2    A(1,7,5)              123.3472         calculate D2E/DX2 analytically  !
 ! A3    A(3,7,5)              119.2881         calculate D2E/DX2 analytically  !
 ! A4    L(2,1,7,4,-1)         178.2711         calculate D2E/DX2 analytically  !
 ! A5    L(4,3,7,2,-1)         178.6854         calculate D2E/DX2 analytically  !
 ! A6    L(6,5,7,4,-1)         179.8387         calculate D2E/DX2 analytically  !
 ! A7    L(2,1,7,4,-2)         180.0541         calculate D2E/DX2 analytically  !
 ! A8    L(4,3,7,2,-2)         179.8904         calculate D2E/DX2 analytically  !
 ! A9    L(6,5,7,4,-2)         180.242          calculate D2E/DX2 analytically  !
 ! D1    D(1,7,5,3)           -179.8388         calculate D2E/DX2 analytically  !
 --------------------------------------------------------------------------------
 Trust Radius=3.00D-01 FncErr=1.00D-07 GrdErr=1.00D-06 EigMax=2.50D+02 EigMin=1.00D-04
 Number of steps in this run=     26 maximum allowed number of steps=    100.
 GradGradGradGradGradGradGradGradGradGradGradGradGradGradGradGradGradGrad

 Leave Link  103 at Thu Feb  2 09:45:04 2023, MaxMem=  2684354560 cpu:               2.3 elap:               0.0
 (Enter /home/hp/opt/gaussian/g16/l202.exe)
                          Input orientation:                          
 ---------------------------------------------------------------------
 Center     Atomic      Atomic             Coordinates (Angstroms)
 Number     Number       Type             X           Y           Z
 ---------------------------------------------------------------------
      1          6           0       -1.523899   -1.573400    0.001184
      2          7           0       -2.378900   -2.383124    0.001727
      3          6           0       -0.663178    2.089002    0.001338
      4          7           0       -1.048851    3.201439    0.001214
      5          6           0        2.175761   -0.463357   -0.000518
      6          7           0        3.329888   -0.694411    0.002805
      7         29           0        0.015686   -0.024600   -0.001088
 ---------------------------------------------------------------------
                    Distance matrix (angstroms):
                    1          2          3          4          5
     1  C    0.000000
     2  N    1.177574   0.000000
     3  C    3.762184   4.789949   0.000000
     4  N    4.798412   5.740764   1.177395   0.000000
     5  C    3.862600   4.942717   3.817606   4.881481   0.000000
     6  N    4.932735   5.953320   4.867439   5.860973   1.177033
     7  Cu   2.183829   3.361054   2.219949   3.397142   2.204185
                    6          7
     6  N    0.000000
     7  Cu   3.381212   0.000000
 Symmetry turned off by external request.
 Stoichiometry    C3CuN3(2-)
 Framework group  C1[X(C3CuN3)]
 Deg. of freedom    15
 Full point group                 C1      NOp   1
 Rotational constants (GHZ):           1.6070078           1.4869138           0.7723157
 Leave Link  202 at Thu Feb  2 09:45:04 2023, MaxMem=  2684354560 cpu:               1.8 elap:               0.0
 (Enter /home/hp/opt/gaussian/g16/l301.exe)
 General basis read from cards:  (5D, 7F)
 Centers:       1      3      5      2      4      6
 6-311g(d,p)
 ****
 Centers:       7
 sdd
 ****
 ======================================================================================================
                                       Pseudopotential Parameters
 ======================================================================================================
  Center     Atomic      Valence      Angular      Power
  Number     Number     Electrons     Momentum     of R      Exponent        Coefficient   SO-Coeffient
 ======================================================================================================
    1          6
                                   No pseudopotential on this center.
    2          7
                                   No pseudopotential on this center.
    3          6
                                   No pseudopotential on this center.
    4          7
                                   No pseudopotential on this center.
    5          6
                                   No pseudopotential on this center.
    6          7
                                   No pseudopotential on this center.
    7         29           19
                                      F and up 
                                                     2        1.0000000        0.00000000    0.00000000
                                      S - F
                                                     2       30.2200000      355.77015800    0.00000000
                                                     2       13.1900000       70.86535700    0.00000000
                                      P - F
                                                     2       33.1300000      233.89197600    0.00000000
                                                     2       13.2200000       53.94729900    0.00000000
                                      D - F
                                                     2       38.4200000      -31.27216500    0.00000000
                                                     2       13.2600000       -2.74110400    0.00000000
 ======================================================================================================
 Ernie: Thresh=  0.10000D-02 Tol=  0.10000D-05 Strict=F.
   144 basis functions,   257 primitive gaussians,   153 cartesian basis functions
    30 alpha electrons       30 beta electrons
       nuclear repulsion energy       256.9491955669 Hartrees.
 IExCor= 1009 DFT=T Ex=PBE Corr=PBE ExCW=0 ScaHFX=  0.000000
 ScaDFX=  1.000000  1.000000  1.000000  1.000000 ScalE2=  1.000000  1.000000
 IRadAn=      5 IRanWt=     -1 IRanGd=            0 ICorTp=0 IEmpDi=131
 NAtoms=    7 NActive=    7 NUniq=    7 SFac= 1.00D+00 NAtFMM=   60 NAOKFM=F Big=F
 Integral buffers will be    131072 words long.
 Raffenetti 2 integral format.
 Two-electron integral symmetry is turned off.
 R6Disp:  Grimme-D3 Dispersion energy=       -0.0024978285 Hartrees.
 Nuclear repulsion after empirical dispersion term =      256.9466977384 Hartrees.
 Force inversion solution in PCM.
 ------------------------------------------------------------------------------
 Polarizable Continuum Model (PCM)
 =================================
 Model                : PCM.
 Atomic radii         : SMD-Coulomb.
 Polarization charges : Total charges.
 Charge compensation  : None.
 Solution method      : Matrix inversion.
 Cavity type          : VdW (van der Waals Surface) (Alpha=1.000).
 Cavity algorithm     : GePol (No added spheres)
                        Default sphere list used, NSphG=    7.
                        Lebedev-Laikov grids with approx.  5.0 points / Ang**2.
                        Smoothing algorithm: York/Karplus (Gamma=1.0000).
                        Polarization charges: spherical gaussians, with
                                              point-specific exponents (IZeta= 3).
                        Self-potential: point-specific (ISelfS= 7).
                        Self-field    : sphere-specific E.n sum rule (ISelfD= 2).
 1st derivatives      : Analytical E(r).r(x)/FMM algorithm (CHGder, D1EAlg=3).
                        Cavity 1st derivative terms included.
 2nd derivatives      : Analytical E(r).r(xy)/FMM algorithm (CHGder, D2EAlg=3).
                        Cavity 2nd derivative terms included.
 Solvent              : Water, Eps=  78.355300 Eps(inf)=   1.777849
 ------------------------------------------------------------------------------
 Spheres list:
 ISph  on   Nord     Re0    Alpha      Xe            Ye            Ze
    1   C      1    1.8500  1.000     -1.523899     -1.573400      0.001184
    2   N      2    1.8900  1.000     -2.378900     -2.383124      0.001727
    3   C      3    1.8500  1.000     -0.663178      2.089002      0.001338
    4   N      4    1.8900  1.000     -1.048851      3.201439      0.001214
    5   C      5    1.8500  1.000      2.175761     -0.463357     -0.000518
    6   N      6    1.8900  1.000      3.329888     -0.694411      0.002805
    7  Cu      7    1.4000  1.000      0.015686     -0.024600     -0.001088
 ------------------------------------------------------------------------------
 GePol: Number of generator spheres                  =       7
 GePol: Total number of spheres                      =       7
 GePol: Number of exposed spheres                    =       7 (100.00%)
 GePol: Number of points                             =    1277
 GePol: Average weight of points                     =       0.13
 GePol: Minimum weight of points                     =   0.59D-06
 GePol: Maximum weight of points                     =    0.18656
 GePol: Number of points with low weight             =      28
 GePol: Fraction of low-weight points (<1% of avg)   =       2.19%
 GePol: Cavity surface area                          =    167.018 Ang**2
 GePol: Cavity volume                                =    124.099 Ang**3
 ------------------------------------------------------------------------------
 Atomic radii for non-electrostatic terms: SMD-CDS.
 ------------------------------------------------------------------------------
 PCM non-electrostatic energy =         0.0240845316 Hartrees.
 Nuclear repulsion after PCM non-electrostatic terms =      256.9707822700 Hartrees.
 Leave Link  301 at Thu Feb  2 09:45:04 2023, MaxMem=  2684354560 cpu:               6.9 elap:               0.1
 (Enter /home/hp/opt/gaussian/g16/l302.exe)
 NPDir=0 NMtPBC=     1 NCelOv=     1 NCel=       1 NClECP=     1 NCelD=      1
         NCelK=      1 NCelE2=     1 NClLst=     1 CellRange=     0.0.
 One-electron integrals computed using PRISM.
   1 Symmetry operations used in ECPInt.
 ECPInt:  NShTT=     990 NPrTT=    4490 LenC2=     921 LenP2D=    2817.
 LDataN:  DoStor=T MaxTD1= 5 Len=  102
 NBasis=   144 RedAO= T EigKep=  3.71D-03  NBF=   144
 NBsUse=   144 1.00D-06 EigRej= -1.00D+00 NBFU=   144
 Precomputing XC quadrature grid using
 IXCGrd= 4 IRadAn=           5 IRanWt=          -1 IRanGd=           0 AccXCQ= 0.00D+00.
 Generated NRdTot=       0 NPtTot=           0 NUsed=           0 NTot=          32
 NSgBfM=   152   152   152   152   152 MxSgAt=     7 MxSgA2=     7.
 Leave Link  302 at Thu Feb  2 09:45:04 2023, MaxMem=  2684354560 cpu:              14.6 elap:               0.3
 (Enter /home/hp/opt/gaussian/g16/l303.exe)
 DipDrv:  MaxL=1.
 Leave Link  303 at Thu Feb  2 09:45:04 2023, MaxMem=  2684354560 cpu:               4.0 elap:               0.1
 (Enter /home/hp/opt/gaussian/g16/l401.exe)
 ExpMin= 1.00D-02 ExpMax= 6.29D+03 ExpMxC= 9.49D+02 IAcc=3 IRadAn=         5 AccDes= 0.00D+00
 Harris functional with IExCor= 1009 and IRadAn=       5 diagonalized for initial guess.
 HarFok:  IExCor= 1009 AccDes= 0.00D+00 IRadAn=         5 IDoV= 1 UseB2=F ITyADJ=14
 ICtDFT=  3500011 ScaDFX=  1.000000  1.000000  1.000000  1.000000
 FoFCou: FMM=F IPFlag=           0 FMFlag=      100000 FMFlg1=           0
         NFxFlg=           0 DoJE=T BraDBF=F KetDBF=T FulRan=T
         wScrn=  0.000000 ICntrl=       500 IOpCl=  0 I1Cent=   200000004 NGrid=           0
         NMat0=    1 NMatS0=      1 NMatT0=    0 NMatD0=    1 NMtDS0=    0 NMtDT0=    0
 Symmetry not used in FoFCou.
 Harris En= -476.170194191807    
 JPrj=0 DoOrth=F DoCkMO=F.
 Leave Link  401 at Thu Feb  2 09:45:05 2023, MaxMem=  2684354560 cpu:              16.9 elap:               0.3
 (Enter /home/hp/opt/gaussian/g16/l508.exe)
 Keep J ints in memory in canonical form, NReq=113247682.
 FoFCou: FMM=F IPFlag=           0 FMFlag=           0 FMFlg1=           0
         NFxFlg=           0 DoJE=F BraDBF=F KetDBF=F FulRan=T
         wScrn=  0.000000 ICntrl=       600 IOpCl=  0 I1Cent=           0 NGrid=           0
         NMat0=    1 NMatS0=  10440 NMatT0=    0 NMatD0=    1 NMtDS0=    0 NMtDT0=    0
 Symmetry not used in FoFCou.
 Two-electron integral symmetry not used.
 Tight linear equation convergence will be used.
 RPBE-PBE wavefunction.
 Quadratic Convergence SCF Method.
 Line search only if initial step raises energy.
 Inv3:  Mode=1 IEnd=     4892187.
 Iteration    1 A*A^-1 deviation from unit magnitude is 2.89D-15 for   1090.
 Iteration    1 A*A^-1 deviation from orthogonality  is 2.41D-15 for   1037    103.
 Iteration    1 A^-1*A deviation from unit magnitude is 3.11D-15 for   1090.
 Iteration    1 A^-1*A deviation from orthogonality  is 1.16D-15 for    917    847.
 Iteration   1 EE= -475.356386506467                                    Grad=1.541D+00 Max rot=   13.9397 deg.
 Gradient too large for Newton-Raphson -- use scaled steepest descent instead.
 Alpha Gap=     0.723 HL deriv= 3.70D-04
     ILin= 1 X=0.000D+00 Y=-4.753563865065D+02 DE= 0.00D+00 F= -4.24D+00
     ILin= 2 X=3.000D-01 Y=-4.758799366414D+02 DE=-5.24D-01 F=  5.80D-01
     Accept linear search using points  1 and  2.
     An  expanding polynomial of degree  2 produced  0.1390
 Iteration   2 EE= -475.780236235586     Delta-E=       -0.423849729118 Grad=7.066D-01 Max rot=    5.8297 deg.
 Gradient too large for Newton-Raphson -- use scaled steepest descent instead.
 Alpha Gap=     0.424 HL deriv= 2.82D-04
     ILin= 1 X=0.000D+00 Y=-4.757802362356D+02 DE= 0.00D+00 F= -9.98D-01
     ILin= 2 X=3.000D-01 Y=-4.759049852568D+02 DE=-1.25D-01 F=  1.23D-01
     Accept linear search using points  1 and  2.
     An  expanding polynomial of degree  2 produced  0.1378
 Iteration   3 EE= -475.879499628466     Delta-E=       -0.099263392881 Grad=3.333D-01 Max rot=    2.3552 deg.
 Gradient too large for Newton-Raphson -- use scaled steepest descent instead.
 Alpha Gap=     0.267 HL deriv= 2.02D-04
     ILin= 1 X=0.000D+00 Y=-4.758794996285D+02 DE= 0.00D+00 F= -2.56D-01
     ILin= 2 X=1.000D-01 Y=-4.759003318829D+02 DE=-2.08D-02 F= -1.62D-01
     ILin= 3 X=2.000D-01 Y=-4.759120135130D+02 DE=-3.25D-02 F= -7.27D-02
     ILin= 4 X=3.000D-01 Y=-4.759150289870D+02 DE=-3.55D-02 F=  1.16D-02
     ILin= 5 X=5.000D-01 Y=-4.758970067033D+02 DE=-1.75D-02 F=  1.65D-01
     An  expanding polynomial of degree  5 produced  0.2859
     Minimum is close to point  4 DX= -1.41D-02 DF= -8.14D-05 DXR=  4.92D-02 DFR=  2.29D-03 which will be used.
 Iteration   4 EE= -475.915028986969     Delta-E=       -0.035529358502 Grad=1.798D-01 Max rot=    1.6458 deg.
 Gradient too large for Newton-Raphson -- use scaled steepest descent instead.
 Alpha Gap=     0.105 HL deriv= 1.76D-05
     ILin= 1 X=0.000D+00 Y=-4.759150289870D+02 DE= 0.00D+00 F= -6.42D-02
     ILin= 2 X=3.000D-01 Y=-4.759215962605D+02 DE=-6.57D-03 F=  2.18D-02
     Accept linear search using points  1 and  2.
     An  expanding polynomial of degree  2 produced  0.1472
 Iteration   5 EE= -475.921473054075     Delta-E=       -0.006444067107 Grad=9.877D-02 Max rot=    1.1217 deg.
 Gradient too large for Newton-Raphson -- use scaled steepest descent instead.
 Alpha Gap=     0.152 HL deriv= 5.36D-05
     ILin= 1 X=0.000D+00 Y=-4.759214730541D+02 DE= 0.00D+00 F= -1.73D-02
     ILin= 2 X=3.000D-01 Y=-4.759256326647D+02 DE=-4.16D-03 F= -1.04D-02
     ILin= 3 X=5.000D-01 Y=-4.759272614203D+02 DE=-5.79D-03 F= -5.84D-03
     ILin= 4 X=1.000D+00 Y=-4.759272913177D+02 DE=-5.82D-03 F=  5.75D-03
     Accept linear search using points  3 and  4.
     An  expanding polynomial of degree  4 produced  0.7510
 Iteration   6 EE= -475.928001333953     Delta-E=       -0.006528279877 Grad=3.613D-02 Max rot=    0.2915 deg.
 Gradient too large for Newton-Raphson -- use scaled steepest descent instead.
 Alpha Gap=     0.160 HL deriv= 8.01D-06
     ILin= 1 X=0.000D+00 Y=-4.759280013340D+02 DE= 0.00D+00 F= -3.32D-03
     ILin= 2 X=3.000D-01 Y=-4.759285638963D+02 DE=-5.63D-04 F= -4.39D-04
     ILin= 3 X=7.000D-01 Y=-4.759279840719D+02 DE= 1.73D-05 F=  3.32D-03
     An  expanding polynomial of degree  3 produced  0.3474
 Iteration   7 EE= -475.928574025862     Delta-E=       -0.000572691910 Grad=2.653D-02 Max rot=    0.2776 deg.
 Gradient too large for Newton-Raphson -- use scaled steepest descent instead.
 Alpha Gap=     0.145 HL deriv= 1.02D-05
     ILin= 1 X=0.000D+00 Y=-4.759285740259D+02 DE= 0.00D+00 F= -1.30D-03
     ILin= 2 X=5.000D-01 Y=-4.759285379386D+02 DE= 3.61D-05 F=  1.45D-03
     Reject lnstep minimum 2.470D-01 FVal=-4.759289004844D+02 Lims=  0.00D+00  5.00D-01
     ILin= 3 X=2.000D-01 Y=-4.759287248957D+02 DE=-1.51D-04 F= -2.05D-04
     A contracting polynomial of degree  3 produced  0.2369
 Iteration   8 EE= -475.928728712855     Delta-E=       -0.000154686993 Grad=1.064D-02 Max rot=    0.1191 deg.
 Gradient too large for Newton-Raphson -- use scaled steepest descent instead.
 Alpha Gap=     0.156 HL deriv= 5.48D-06
     ILin= 1 X=0.000D+00 Y=-4.759287287129D+02 DE= 0.00D+00 F= -3.48D-04
     ILin= 2 X=3.000D-01 Y=-4.759287942883D+02 DE=-6.56D-05 F= -8.97D-05
     ILin= 3 X=7.000D-01 Y=-4.759287620317D+02 DE=-3.33D-05 F=  2.50D-04
     An  expanding polynomial of degree  3 produced  0.4057
 Iteration   9 EE= -475.928798993080     Delta-E=       -0.000070280225 Grad=1.247D-02 Max rot=    0.1383 deg.
 Gradient too large for Newton-Raphson -- use scaled steepest descent instead.
 Alpha Gap=     0.149 HL deriv= 3.75D-06
     ILin= 1 X=0.000D+00 Y=-4.759287989931D+02 DE= 0.00D+00 F= -2.70D-04
     ILin= 2 X=3.000D-01 Y=-4.759288298786D+02 DE=-3.09D-05 F=  6.41D-05
     Accept linear search using points  1 and  2.
     An  expanding polynomial of degree  2 produced  0.1447
 Iteration  10 EE= -475.928826391219     Delta-E=       -0.000027398139 Grad=6.361D-03 Max rot=    0.0580 deg.
 QCNR:  CnvC1=8.27D-09 CnvC2=8.27D-08
 LinEq1:  Iter=  0 NonCon=     1 RMS=1.18D-04 Max=2.84D-03 NDo=     1
 AX will form     1 AO Fock derivatives at one time.
 LinEq1:  Iter=  1 NonCon=     1 RMS=1.56D-04 Max=3.76D-03 NDo=     1
 LinEq1:  Iter=  2 NonCon=     1 RMS=4.04D-05 Max=4.79D-04 NDo=     1
 LinEq1:  Iter=  3 NonCon=     1 RMS=4.37D-05 Max=8.27D-04 NDo=     1
 LinEq1:  Iter=  4 NonCon=     1 RMS=4.36D-05 Max=6.95D-04 NDo=     1
 LinEq1:  Iter=  5 NonCon=     1 RMS=1.03D-05 Max=1.51D-04 NDo=     1
 LinEq1:  Iter=  6 NonCon=     1 RMS=1.39D-06 Max=2.78D-05 NDo=     1
 LinEq1:  Iter=  7 NonCon=     1 RMS=9.55D-07 Max=1.32D-05 NDo=     1
 LinEq1:  Iter=  8 NonCon=     1 RMS=1.01D-06 Max=1.56D-05 NDo=     1
 LinEq1:  Iter=  9 NonCon=     1 RMS=6.09D-07 Max=8.09D-06 NDo=     1
 LinEq1:  Iter= 10 NonCon=     1 RMS=1.34D-07 Max=1.40D-06 NDo=     1
 LinEq1:  Iter= 11 NonCon=     1 RMS=2.64D-08 Max=4.26D-07 NDo=     1
 LinEq1:  Iter= 12 NonCon=     1 RMS=1.53D-08 Max=2.68D-07 NDo=     1
 LinEq1:  Iter= 13 NonCon=     1 RMS=1.76D-08 Max=1.70D-07 NDo=     1
 LinEq1:  Iter= 14 NonCon=     0 RMS=2.10D-09 Max=3.05D-08 NDo=     1
 Linear equations converged to 8.270D-09 8.270D-08 after    14 iterations.
 Angle between quadratic step and gradient=  54.81 degrees.
     ILin= 1 X=0.000D+00 Y=-4.759288263912D+02 DE= 0.00D+00 F= -7.66D-05
     ILin= 2 X=1.000D+00 Y=-4.759288646932D+02 DE=-3.83D-05 F=  1.16D-08
     Accept linear search using points  1 and  2.
     An  expanding polynomial of degree  2 produced  0.9998
     Minimum is close to point  2 DX= -1.51D-04 DF= -8.53D-13 DXR=  1.51D-04 DFR=  2.23D-08 which will be used.
 Iteration  11 EE= -475.928864693208     Delta-E=       -0.000038301989 Grad=1.447D-05 Max rot=    0.0001 deg.
 QCNR:  CnvC1=1.45D-10 CnvC2=1.45D-09
 LinEq1:  Iter=  0 NonCon=     1 RMS=3.12D-07 Max=7.46D-06 NDo=     1
 LinEq1:  Iter=  1 NonCon=     1 RMS=5.83D-07 Max=1.27D-05 NDo=     1
 LinEq1:  Iter=  2 NonCon=     1 RMS=3.20D-07 Max=6.26D-06 NDo=     1
 LinEq1:  Iter=  3 NonCon=     1 RMS=3.22D-07 Max=6.59D-06 NDo=     1
 LinEq1:  Iter=  4 NonCon=     1 RMS=6.12D-08 Max=6.01D-07 NDo=     1
 LinEq1:  Iter=  5 NonCon=     1 RMS=1.89D-08 Max=3.56D-07 NDo=     1
 LinEq1:  Iter=  6 NonCon=     1 RMS=1.21D-08 Max=1.65D-07 NDo=     1
 LinEq1:  Iter=  7 NonCon=     1 RMS=1.15D-08 Max=1.95D-07 NDo=     1
 LinEq1:  Iter=  8 NonCon=     1 RMS=5.91D-09 Max=5.70D-08 NDo=     1
 LinEq1:  Iter=  9 NonCon=     1 RMS=7.43D-10 Max=1.29D-08 NDo=     1
 LinEq1:  Iter= 10 NonCon=     1 RMS=2.01D-10 Max=3.91D-09 NDo=     1
 LinEq1:  Iter= 11 NonCon=     0 RMS=7.59D-11 Max=1.03D-09 NDo=     1
 Linear equations converged to 1.447D-10 1.447D-09 after    11 iterations.
 Angle between quadratic step and gradient=  54.56 degrees.
     ILin= 1 X=0.000D+00 Y=-4.759288646932D+02 DE= 0.00D+00 F= -1.32D-10
     ILin= 2 X=1.000D+00 Y=-4.759288646933D+02 DE=-6.57D-11
 Iteration  12 EE= -475.928864693273     Delta-E=       -0.000000000066 Grad=4.820D-11 Max rot=    0.0000 deg.
 Error on total polarization charges =  0.04448
 Rotation gradient small -- convergence achieved.
 SCF Done:  E(RPBE-PBE) =  -475.928864693     a.u. after   12 cycles
            Convg  =    0.4820D-10                    53 Fock formations.
              S**2 =  0.0000                  -V/T =  2.1693
 SMD-CDS (non-electrostatic) energy       (kcal/mol) =      15.11
 (included in total energy above)
 Leave Link  508 at Thu Feb  2 09:45:26 2023, MaxMem=  2684354560 cpu:             944.4 elap:              21.3
 (Enter /home/hp/opt/gaussian/g16/l801.exe)
 DoSCS=F DFT=T ScalE2(SS,OS)=  1.000000  1.000000
 Range of M.O.s used for correlation:     1   144
 NBasis=   144 NAE=    30 NBE=    30 NFC=     0 NFV=     0
 NROrb=    144 NOA=    30 NOB=    30 NVA=   114 NVB=   114
 Leave Link  801 at Thu Feb  2 09:45:26 2023, MaxMem=  2684354560 cpu:               3.6 elap:               0.1
 (Enter /home/hp/opt/gaussian/g16/l1101.exe)
 Using compressed storage, NAtomX=     7.
 Will process      8 centers per pass.
   1 Symmetry operations used in ECPInt.
 ECPInt:  NShTT=     990 NPrTT=    4490 LenC2=     921 LenP2D=    2817.
 LDataN:  DoStor=T MaxTD1= 6 Len=  172
 R6Disp: Adding Grimme-D3 dispersion energy 1st derivatives to the gradient.
 Leave Link 1101 at Thu Feb  2 09:45:27 2023, MaxMem=  2684354560 cpu:              29.7 elap:               0.5
 (Enter /home/hp/opt/gaussian/g16/l1102.exe)
 Symmetrizing basis deriv contribution to polar:
 IMax=3 JMax=2 DiffMx= 0.00D+00
 Leave Link 1102 at Thu Feb  2 09:45:27 2023, MaxMem=  2684354560 cpu:               4.7 elap:               0.1
 (Enter /home/hp/opt/gaussian/g16/l1110.exe)
 Forming Gx(P) for the SCF density, NAtomX=     7.
 Integral derivatives from FoFJK, PRISM(SPDF).
 Do as many integral derivatives as possible in FoFJK.
 G2DrvN: MDV=    2684353934.
 G2DrvN: will do     8 centers at a time, making    1 passes.
 Calling FoFCou, ICntrl=  3507 FMM=F I1Cent=   0 AccDes= 0.00D+00.
 FoFJK:  IHMeth= 1 ICntrl=    3507 DoSepK=F KAlg= 0 I1Cent=           0 FoldK=F
 IRaf=         0 NMat=       1 IRICut=       1 DoRegI=T DoRafI=F ISym2E= 0 IDoP0=0 IntGTp=1.
 FoFCou: FMM=F IPFlag=           0 FMFlag=      100000 FMFlg1=           0
         NFxFlg=           0 DoJE=F BraDBF=F KetDBF=F FulRan=T
         wScrn=  0.000000 ICntrl=      3507 IOpCl=  0 I1Cent=           0 NGrid=           0
         NMat0=    1 NMatS0=      1 NMatT0=    0 NMatD0=    1 NMtDS0=    0 NMtDT0=    0
 Symmetry not used in FoFCou.
 NEqPCM:  Using equilibrium solvation (IEInf=0, Eps=  78.3553, EpsInf=   1.7778)
 G2PCM: DoFxE=T DoFxN=T DoGrad=T DoDP/DQ/DG/TGxP=FFFF NFrqRd=   0 IEInf=0 SqF1=F DoCFld=F IF1Alg=4.
 GePol: Maximum number of non-zero 1st derivatives   =     263
 End of G2Drv F.D. properties file   721 does not exist.
 End of G2Drv F.D. properties file   722 does not exist.
 End of G2Drv F.D. properties file   788 does not exist.
 Leave Link 1110 at Thu Feb  2 09:45:32 2023, MaxMem=  2684354560 cpu:             303.2 elap:               5.1
 (Enter /home/hp/opt/gaussian/g16/l1002.exe)
 Minotr:  Closed shell wavefunction.
          IDoAtm=1111111
 NEqPCM:  Using equilibrium solvation (IEInf=0, Eps=  78.3553, EpsInf=   1.7778)
          Direct CPHF calculation.
          Differentiating once with respect to nuclear coordinates.
          Requested convergence is 1.0D-08 RMS, and 1.0D-07 maximum.
          Secondary convergence is 1.0D-12 RMS, and 1.0D-12 maximum.
          NewPWx=T KeepS1=F KeepF1=F KeepIn=T MapXYZ=F SortEE=F KeepMc=T.
         2185 words used for storage of precomputed grid.
 Keep J ints in memory in canonical form, NReq=113043467.
 FoFCou: FMM=F IPFlag=           0 FMFlag=           0 FMFlg1=           0
         NFxFlg=           0 DoJE=F BraDBF=F KetDBF=F FulRan=T
         wScrn=  0.000000 ICntrl=       600 IOpCl=  0 I1Cent=           0 NGrid=           0
         NMat0=    1 NMatS0=  10440 NMatT0=    0 NMatD0=    1 NMtDS0=    0 NMtDT0=    0
 Symmetry not used in FoFCou.
 Two-electron integral symmetry not used.
          MDV=    2684354560 using IRadAn=       1.
          Solving linear equations simultaneously, MaxMat=       0.
          There are    24 degrees of freedom in the 1st order CPHF.  IDoFFX=6 NUNeed=     0.
     18 vectors produced by pass  0 Test12= 1.42D-14 4.17D-09 XBig12= 2.03D-01 1.64D-01.
 AX will form    18 AO Fock derivatives at one time.
     18 vectors produced by pass  1 Test12= 1.42D-14 4.17D-09 XBig12= 1.80D-01 1.13D-01.
     18 vectors produced by pass  2 Test12= 1.42D-14 4.17D-09 XBig12= 2.25D-02 5.35D-02.
     18 vectors produced by pass  3 Test12= 1.42D-14 4.17D-09 XBig12= 4.59D-04 4.47D-03.
     18 vectors produced by pass  4 Test12= 1.42D-14 4.17D-09 XBig12= 4.72D-06 3.30D-04.
     18 vectors produced by pass  5 Test12= 1.42D-14 4.17D-09 XBig12= 6.90D-09 1.38D-05.
      9 vectors produced by pass  6 Test12= 1.42D-14 4.17D-09 XBig12= 1.47D-11 6.60D-07.
      3 vectors produced by pass  7 Test12= 1.42D-14 4.17D-09 XBig12= 1.99D-14 2.03D-08.
 InvSVY:  IOpt=1 It=  1 EMax= 1.11D-15
 Solved reduced A of dimension   120 with    18 vectors.
 End of Minotr F.D. properties file   721 does not exist.
 End of Minotr F.D. properties file   722 does not exist.
 End of Minotr F.D. properties file   788 does not exist.
 Leave Link 1002 at Thu Feb  2 09:45:39 2023, MaxMem=  2684354560 cpu:             401.3 elap:               6.7
 (Enter /home/hp/opt/gaussian/g16/l601.exe)
 Copying SCF densities to generalized density rwf, IOpCl= 0 IROHF=0.

 **********************************************************************

            Population analysis using the SCF density.

 **********************************************************************

 Alpha  occ. eigenvalues --  -13.92346 -13.92333 -13.92258  -9.85539  -9.85515
 Alpha  occ. eigenvalues --   -9.85393  -4.27171  -2.61109  -2.61044  -2.61040
 Alpha  occ. eigenvalues --   -0.76789  -0.76774  -0.76695  -0.35939  -0.33999
 Alpha  occ. eigenvalues --   -0.33873  -0.26797  -0.26498  -0.26479  -0.26411
 Alpha  occ. eigenvalues --   -0.26341  -0.26252  -0.25969  -0.24828  -0.24727
 Alpha  occ. eigenvalues --   -0.17098  -0.17041  -0.16616  -0.15736  -0.15547
 Alpha virt. eigenvalues --   -0.02579  -0.00124   0.01439   0.01540   0.04021
 Alpha virt. eigenvalues --    0.04096   0.05053   0.05189   0.05659   0.05847
 Alpha virt. eigenvalues --    0.06959   0.11333   0.19431   0.22426   0.23673
 Alpha virt. eigenvalues --    0.25915   0.26890   0.27372   0.34674   0.35437
 Alpha virt. eigenvalues --    0.39157   0.41075   0.41369   0.46684   0.48153
 Alpha virt. eigenvalues --    0.48559   0.50341   0.54349   0.54408   0.55459
 Alpha virt. eigenvalues --    0.56291   0.57100   0.68702   0.69739   0.70378
 Alpha virt. eigenvalues --    0.70842   0.71018   0.71291   0.72272   0.76895
 Alpha virt. eigenvalues --    0.77337   0.86512   0.87377   0.93214   1.13929
 Alpha virt. eigenvalues --    1.14630   1.21182   1.21686   1.23104   1.26810
 Alpha virt. eigenvalues --    1.28894   1.29630   1.29706   1.29958   1.30102
 Alpha virt. eigenvalues --    1.32816   1.35822   1.36856   1.37985   1.39240
 Alpha virt. eigenvalues --    1.44770   1.45722   1.47401   1.48211   2.02865
 Alpha virt. eigenvalues --    2.03026   2.03061   2.03106   2.03159   2.03178
 Alpha virt. eigenvalues --    2.06273   2.19205   2.20306   2.46124   2.47321
 Alpha virt. eigenvalues --    2.48331   2.48669   2.50209   2.50535   2.57597
 Alpha virt. eigenvalues --    2.75528   2.75568   2.75661   2.76360   2.76733
 Alpha virt. eigenvalues --    2.76996   2.81858   2.82590   2.83514   2.88895
 Alpha virt. eigenvalues --    2.89388   3.04938   3.05438   3.06402   3.32688
 Alpha virt. eigenvalues --    3.75189   3.76249   3.76394   3.76409   3.79878
 Alpha virt. eigenvalues --    3.79993   4.31102   4.31134   4.34105  23.69909
 Alpha virt. eigenvalues --   23.70084  23.70421  35.44671  35.45073  35.45210
 Alpha virt. eigenvalues --   57.17079  57.32018  57.32696  78.22865
          Condensed to atoms (all electrons):
               1          2          3          4          5          6
     1  C    5.143200   0.771989  -0.003781   0.000076  -0.002392   0.000049
     2  N    0.771989   6.639986   0.000074   0.000003   0.000053   0.000001
     3  C   -0.003781   0.000074   5.180734   0.762495  -0.002895   0.000060
     4  N    0.000076   0.000003   0.762495   6.645481   0.000064   0.000002
     5  C   -0.002392   0.000053  -0.002895   0.000064   5.156143   0.769456
     6  N    0.000049   0.000001   0.000060   0.000002   0.769456   6.640250
     7  Cu   0.290519  -0.040354   0.279574  -0.037095   0.286990  -0.039155
               7
     1  C    0.290519
     2  N   -0.040354
     3  C    0.279574
     4  N   -0.037095
     5  C    0.286990
     6  N   -0.039155
     7  Cu  18.522738
 Mulliken charges:
               1
     1  C   -0.199659
     2  N   -0.371752
     3  C   -0.216262
     4  N   -0.371026
     5  C   -0.207420
     6  N   -0.370663
     7  Cu  -0.263217
 Sum of Mulliken charges =  -2.00000
 Mulliken charges with hydrogens summed into heavy atoms:
               1
     1  C   -0.199659
     2  N   -0.371752
     3  C   -0.216262
     4  N   -0.371026
     5  C   -0.207420
     6  N   -0.370663
     7  Cu  -0.263217
 APT charges:
               1
     1  C   -1.739061
     2  N    1.184305
     3  C   -1.750753
     4  N    1.180735
     5  C   -1.759315
     6  N    1.201567
     7  Cu  -0.317477
 Sum of APT charges =  -2.00000
 APT charges with hydrogens summed into heavy atoms:
               1
     1  C   -1.739061
     2  N    1.184305
     3  C   -1.750753
     4  N    1.180735
     5  C   -1.759315
     6  N    1.201567
     7  Cu  -0.317477
 Electronic spatial extent (au):  <R**2>=           1358.0601
 Charge=             -2.0000 electrons
 Dipole moment (field-independent basis, Debye):
    X=              0.2282    Y=             -0.3746    Z=             -0.0178  Tot=              0.4390
 Quadrupole moment (field-independent basis, Debye-Ang):
   XX=           -103.5461   YY=            -99.8367   ZZ=            -52.0091
   XY=              0.0620   XZ=             -0.0057   YZ=              0.0040
 Traceless Quadrupole moment (field-independent basis, Debye-Ang):
   XX=            -18.4155   YY=            -14.7061   ZZ=             33.1216
   XY=              0.0620   XZ=             -0.0057   YZ=              0.0040
 Octapole moment (field-independent basis, Debye-Ang**2):
  XXX=            -62.2369  YYY=            -56.7719  ZZZ=             -0.1072  XYY=             65.1863
  XXY=             49.5539  XXZ=             -0.1576  XZZ=              0.4583  YZZ=             -0.7927
  YYZ=             -0.1014  XYZ=              0.0024
 Hexadecapole moment (field-independent basis, Debye-Ang**3):
 XXXX=          -1510.7101 YYYY=          -1384.6843 ZZZZ=            -68.5645 XXXY=             -8.6981
 XXXZ=             -0.2710 YYYX=             10.9582 YYYZ=             -0.0255 ZZZX=              0.0066
 ZZZY=              0.0147 XXYY=           -482.1231 XXZZ=           -184.1578 YYZZ=           -172.5093
 XXYZ=              0.1364 YYXZ=              0.0949 ZZXY=              0.0165
 N-N= 2.569707822700D+02 E-N=-1.669854413027D+03  KE= 4.070252168349D+02
  Exact polarizability:   0.000   0.000   0.000   0.000   0.000   0.000
 Approx polarizability: 170.123   0.594 161.342   0.073  -0.031  83.126
 No NMR shielding tensors so no spin-rotation constants.
 Leave Link  601 at Thu Feb  2 09:45:39 2023, MaxMem=  2684354560 cpu:               8.4 elap:               0.2
 (Enter /home/hp/opt/gaussian/g16/l701.exe)
 ... and contract with generalized density number  0.
 Compute integral second derivatives.
 R6Disp: Adding Grimme-D3 dispersion energy 2nd derivatives to the Hessian.
   1 Symmetry operations used in ECPInt.
 ECPInt:  NShTT=     990 NPrTT=    4490 LenC2=     921 LenP2D=    2817.
 LDataN:  DoStor=T MaxTD1= 7 Len=  274
 D2PCM: PCM CHGder 2nd derivatives, FixD1E=F FixD2E=F DoIter=F DoCFld=F I1PDM=0
 GePol: Maximum number of non-zero 2nd derivatives   =     263
 Leave Link  701 at Thu Feb  2 09:45:42 2023, MaxMem=  2684354560 cpu:             211.6 elap:               3.5
 (Enter /home/hp/opt/gaussian/g16/l702.exe)
 L702 exits ... SP integral derivatives will be done elsewhere.
 Leave Link  702 at Thu Feb  2 09:45:43 2023, MaxMem=  2684354560 cpu:               4.9 elap:               0.1
 (Enter /home/hp/opt/gaussian/g16/l703.exe)
 Integral derivatives from FoFJK, PRISM(SPDF).
 Compute integral second derivatives, UseDBF=F ICtDFT=           0.
 Calling FoFJK, ICntrl=    100547 FMM=F ISym2X=0 I1Cent= 0 IOpClX= 0 NMat=1 NMatS=1 NMatT=0.
 FoFJK:  IHMeth= 1 ICntrl=  100547 DoSepK=F KAlg= 0 I1Cent=           0 FoldK=F
 IRaf=         0 NMat=       1 IRICut=       1 DoRegI=T DoRafI=F ISym2E= 0 IDoP0=0 IntGTp=1.
 FoFCou: FMM=F IPFlag=           0 FMFlag=      100000 FMFlg1=         800
         NFxFlg=           0 DoJE=F BraDBF=F KetDBF=F FulRan=T
         wScrn=  0.000000 ICntrl=    100547 IOpCl=  0 I1Cent=           0 NGrid=           0
         NMat0=    1 NMatS0=      1 NMatT0=    0 NMatD0=    1 NMtDS0=    0 NMtDT0=    0
 Symmetry not used in FoFCou.
 Leave Link  703 at Thu Feb  2 09:45:52 2023, MaxMem=  2684354560 cpu:             567.5 elap:               9.5
 (Enter /home/hp/opt/gaussian/g16/l716.exe)
 Dipole        = 8.97633184D-02-1.47376958D-01-7.01435919D-03
 Polarizability= 0.00000000D+00 0.00000000D+00 0.00000000D+00
                 0.00000000D+00 0.00000000D+00 0.00000000D+00
 -------------------------------------------------------------------
 Center     Atomic                   Forces (Hartrees/Bohr)
 Number     Number              X              Y              Z
 -------------------------------------------------------------------
      1        6           0.023167556    0.023045910   -0.000056370
      2        7          -0.004718724   -0.004646195    0.000012366
      3        6           0.010184533   -0.031890984   -0.000055620
      4        7          -0.002165286    0.006688174    0.000014611
      5        6          -0.034319180    0.006231037   -0.000001329
      6        7           0.007497272   -0.001451814   -0.000004641
      7       29           0.000353829    0.002023872    0.000090983
 -------------------------------------------------------------------
 Cartesian Forces:  Max     0.034319180 RMS     0.013022083
 Force constants in Cartesian coordinates: 
                1             2             3             4             5 
      1  0.566208D+00
      2  0.512488D+00  0.513414D+00
      3 -0.217395D-03 -0.164403D-03  0.178055D-01
      4 -0.549825D+00 -0.516531D+00  0.342303D-03  0.550058D+00
      5 -0.516193D+00 -0.495443D+00  0.341087D-03  0.520645D+00  0.495529D+00
      6  0.330049D-03  0.329963D-03 -0.531740D-02 -0.338079D-03 -0.339453D-03
      7 -0.149585D-02 -0.398499D-02  0.602021D-05 -0.128365D-02 -0.624186D-03
      8 -0.463904D-03 -0.970083D-02 -0.126249D-05 -0.562337D-03  0.181872D-02
      9  0.816868D-05 -0.596523D-05  0.265403D-02  0.000000D+00  0.204091D-05
     10 -0.294601D-03  0.148308D-02  0.000000D+00  0.809581D-03  0.361355D-03
     11  0.197168D-02  0.880619D-03 -0.510718D-05 -0.134547D-02 -0.100327D-02
     12 -0.311790D-05  0.000000D+00 -0.591261D-03  0.000000D+00  0.000000D+00
     13 -0.830479D-02 -0.632789D-03  0.121294D-04  0.214009D-02 -0.720107D-04
     14 -0.394561D-02 -0.138642D-02  0.739451D-05 -0.730709D-03 -0.131587D-02
     15  0.511254D-05 -0.112187D-04  0.271211D-02  0.437899D-05  0.845577D-05
     16  0.920570D-03  0.197221D-02 -0.319063D-05 -0.117224D-02 -0.135903D-02
     17  0.140275D-02  0.548511D-04 -0.224055D-05  0.276783D-03  0.549921D-03
     18 -0.278192D-05  0.941907D-05 -0.577848D-03 -0.352149D-05 -0.639913D-05
     19 -0.720778D-02  0.520544D-02 -0.140857D-03 -0.726970D-03 -0.275824D-02
     20  0.473975D-02 -0.781972D-02 -0.175468D-03 -0.175211D-02 -0.135970D-03
     21 -0.120036D-03 -0.157953D-03 -0.166851D-01 -0.473650D-05 -0.562595D-05
                6             7             8             9            10 
      6  0.234581D-02
      7  0.000000D+00  0.129479D+00
      8  0.118283D-05 -0.315138D+00  0.938307D+00
      9 -0.591073D-03  0.103124D-03 -0.204033D-03  0.148230D-01
     10  0.000000D+00 -0.117611D+00  0.320726D+00 -0.281536D-04  0.114527D+00
     11  0.114009D-05  0.320576D+00 -0.930883D+00  0.851104D-04 -0.322869D+00
     12  0.114709D-03 -0.342339D-04  0.102417D-03 -0.441039D-02  0.309443D-04
     13 -0.154125D-05 -0.508750D-02  0.182295D-02 -0.228588D-05  0.171423D-02
     14 -0.107458D-05  0.536051D-02 -0.465865D-02 -0.102932D-04 -0.795914D-03
     15 -0.595646D-03  0.127116D-04  0.501610D-05  0.251719D-02  0.000000D+00
     16  0.000000D+00 -0.686581D-03 -0.119493D-02  0.220605D-05 -0.359810D-03
     17  0.000000D+00 -0.109216D-02  0.138747D-02  0.349851D-05  0.155847D-03
     18  0.114005D-03 -0.800174D-05 -0.471389D-05 -0.554358D-03  0.000000D+00
     19  0.989445D-05 -0.331364D-02 -0.518905D-02 -0.821797D-04  0.121470D-02
     20  0.791906D-05 -0.509671D-02  0.372923D-02  0.129642D-03  0.938598D-03
     21  0.392959D-02 -0.792715D-04  0.101394D-03 -0.144384D-01 -0.296065D-05
               11            12            13            14            15 
     11  0.933815D+00
     12 -0.881872D-04  0.168689D-02
     13 -0.124113D-02  0.000000D+00  0.100989D+01
     14 -0.844368D-03  0.329988D-05 -0.199235D+00  0.619457D-01
     15 -0.966459D-05 -0.564090D-03  0.286938D-02 -0.564927D-03  0.183289D-01
     16  0.177366D-02 -0.110883D-05 -0.100445D+01  0.200136D+00 -0.284827D-02
     17 -0.603908D-04  0.000000D+00  0.199875D+00 -0.464277D-01  0.531338D-03
     18  0.716778D-05  0.109604D-03 -0.287128D-02  0.537101D-03 -0.489675D-02
     19  0.113395D-02  0.638734D-05  0.410051D-02 -0.789698D-03 -0.431117D-04
     20 -0.190488D-02 -0.168785D-04 -0.517289D-03 -0.731274D-02  0.410000D-04
     21  0.954069D-05  0.365454D-02 -0.698925D-05  0.284994D-04 -0.175017D-01
               16            17            18            19            20 
     16  0.100808D+01
     17 -0.201403D+00  0.426511D-01
     18  0.286584D-02 -0.535021D-03  0.188987D-02
     19 -0.232564D-02  0.785356D-03  0.198406D-04  0.825883D-02
     20  0.755104D-04  0.184469D-02 -0.755357D-05  0.161225D-02  0.115994D-01
     21 -0.160328D-04  0.280616D-05  0.391548D-02  0.230026D-03  0.213391D-04
               21 
     21  0.371255D-01
 FormGI is forming the generalized inverse of G from B-inverse, IUseBI=4.
 Force constants in internal coordinates: 
                1             2             3             4             5 
      1  0.104416D+01
      2  0.443996D-02  0.177501D-01
      3  0.184836D-02  0.213148D-03  0.104576D+01
      4  0.609079D-03  0.457658D-02  0.366773D-02  0.829061D-02
      5  0.186444D-02  0.647183D-04  0.177900D-02  0.555666D-03  0.104842D+01
      6  0.981869D-04  0.377694D-02  0.188684D-03  0.342937D-02  0.387725D-02
      7  0.144295D-02  0.711392D-02  0.788646D-03  0.100855D-01 -0.171611D-02
      8  0.506731D-03  0.387191D-02 -0.156444D-02 -0.105184D-01  0.118433D-02
      9 -0.194964D-02 -0.109853D-01  0.775805D-03  0.433151D-03  0.531823D-03
     10  0.199562D-02  0.444930D-03 -0.695613D-03 -0.297714D-02  0.426856D-03
     11 -0.356210D-03 -0.376897D-02 -0.446818D-04 -0.717436D-03  0.532766D-03
     12  0.676934D-03  0.363441D-02 -0.474092D-03 -0.473814D-02  0.298199D-03
     13  0.328648D-05 -0.997254D-04  0.000000D+00  0.223887D-04  0.000000D+00
     14 -0.428764D-05 -0.384614D-04  0.148281D-04  0.641944D-04 -0.160994D-05
     15  0.177030D-05 -0.288183D-04  0.463578D-05 -0.258238D-04 -0.364349D-04
     16 -0.192991D-04 -0.230890D-03 -0.832988D-05 -0.140989D-03 -0.155517D-04
                6             7             8             9            10 
      6  0.941859D-02
      7 -0.938860D-02  0.230998D-01
      8  0.336245D-02 -0.168883D-01  0.219744D-01
      9  0.602617D-02 -0.621168D-02 -0.508599D-02  0.112978D-01
     10  0.393985D-02 -0.957589D-02  0.907161D-02  0.504187D-03  0.234739D-01
     11  0.324899D-02 -0.187294D-02 -0.189560D-02  0.376863D-02  0.161894D-03
     12 -0.362214D-03  0.243779D-02  0.238498D-02 -0.482264D-02 -0.226305D-03
     13 -0.124613D-05 -0.559568D-04  0.409755D-04  0.107867D-04 -0.489347D-04
     14  0.362236D-05 -0.112753D-04  0.269394D-05  0.963313D-05  0.163632D-04
     15 -0.388306D-04  0.176370D-04  0.896985D-04 -0.102541D-03  0.000000D+00
     16  0.744800D-05  0.321507D-04 -0.433982D-05 -0.601668D-04  0.572816D-04
               11            12            13            14            15 
     11  0.286108D-01
     12 -0.527349D-03  0.289508D-01
     13 -0.105902D-04  0.910179D-05  0.107056D-01
     14  0.226711D-04 -0.477967D-05 -0.637141D-03  0.944095D-02
     15  0.337176D-04 -0.124504D-03 -0.259341D-03  0.416568D-03  0.967663D-02
     16 -0.333352D-04 -0.595814D-04  0.181732D-02 -0.455655D-03 -0.207735D-02
               16 
     16  0.140176D-01
 Leave Link  716 at Thu Feb  2 09:45:52 2023, MaxMem=  2684354560 cpu:               3.8 elap:               0.1
 (Enter /home/hp/opt/gaussian/g16/l103.exe)

 GradGradGradGradGradGradGradGradGradGradGradGradGradGradGradGradGradGrad
 Berny optimization.
 Red2BG is reusing G-inverse.
 Internal  Forces:  Max     0.027234916 RMS     0.011921911
 Search for a local minimum.
 Step number   1 out of a maximum of   26
 All quantities printed in internal units (Hartrees-Bohrs-Radians)
 RMS Force = .11922D-01 SwitMx=.10000D-02 MixMth= 1
 Mixed Optimization -- RFO/linear search
 Second derivative matrix not updated -- analytic derivatives used.
 The second derivative matrix:
                          R1        R2        R3        R4        R5
           R1           1.04416
           R2           0.00444   0.01775
           R3           0.00185   0.00021   1.04576
           R4           0.00061   0.00458   0.00367   0.00829
           R5           0.00186   0.00006   0.00178   0.00056   1.04842
           R6           0.00010   0.00378   0.00019   0.00343   0.00388
           A1           0.00144   0.00711   0.00079   0.01009  -0.00172
           A2           0.00051   0.00387  -0.00156  -0.01052   0.00118
           A3          -0.00195  -0.01099   0.00078   0.00043   0.00053
           A4           0.00200   0.00044  -0.00070  -0.00298   0.00043
           A5          -0.00036  -0.00377  -0.00004  -0.00072   0.00053
           A6           0.00068   0.00363  -0.00047  -0.00474   0.00030
           A7           0.00000  -0.00010   0.00000   0.00002   0.00000
           A8          -0.00000  -0.00004   0.00001   0.00006  -0.00000
           A9           0.00000  -0.00003   0.00000  -0.00003  -0.00004
           D1          -0.00002  -0.00023  -0.00001  -0.00014  -0.00002
                          R6        A1        A2        A3        A4
           R6           0.00942
           A1          -0.00939   0.02310
           A2           0.00336  -0.01689   0.02197
           A3           0.00603  -0.00621  -0.00509   0.01130
           A4           0.00394  -0.00958   0.00907   0.00050   0.02347
           A5           0.00325  -0.00187  -0.00190   0.00377   0.00016
           A6          -0.00036   0.00244   0.00238  -0.00482  -0.00023
           A7          -0.00000  -0.00006   0.00004   0.00001  -0.00005
           A8           0.00000  -0.00001   0.00000   0.00001   0.00002
           A9          -0.00004   0.00002   0.00009  -0.00010  -0.00000
           D1           0.00001   0.00003  -0.00000  -0.00006   0.00006
                          A5        A6        A7        A8        A9
           A5           0.02861
           A6          -0.00053   0.02895
           A7          -0.00001   0.00001   0.01071
           A8           0.00002  -0.00000  -0.00064   0.00944
           A9           0.00003  -0.00012  -0.00026   0.00042   0.00968
           D1          -0.00003  -0.00006   0.00182  -0.00046  -0.00208
                          D1
           D1           0.01402
 ITU=  0
     Eigenvalues ---   -0.00379  -0.00026   0.00855   0.00939   0.01028
     Eigenvalues ---    0.01484   0.01562   0.01715   0.02314   0.02879
     Eigenvalues ---    0.03919   0.05373   1.04289   1.04516   1.05036
 Eigenvalue     1 is  -3.79D-03 should be greater than     0.000000 Eigenvector:
                          R6        R4        A1        A3        R2
   1                   -0.65021   0.44925  -0.38369   0.34510   0.30698
                          A6        A5        A2        A4        D1
   1                    0.10109   0.05249   0.03856  -0.01549   0.01090
 Eigenvalue     2 is  -2.57D-04 should be greater than     0.000000 Eigenvector:
                          R4        R2        A3        A2        A6
   1                    0.69701  -0.50526  -0.35612   0.34062   0.08897
                          R6        A4        A1        A5        A7
   1                    0.08077  -0.03224   0.01551   0.01397  -0.00719
 RFO step:  Lambda=-3.78505555D-02 EMin=-3.79094755D-03
 Linear search not attempted -- first point.
 Maximum step size (   0.300) exceeded in Quadratic search.
    -- Step size scaled by   0.250
 Iteration  1 RMS(Cart)=  0.09400908 RMS(Int)=  0.01519889
 Iteration  2 RMS(Cart)=  0.01915041 RMS(Int)=  0.00001187
 Iteration  3 RMS(Cart)=  0.00002371 RMS(Int)=  0.00000039
 Iteration  4 RMS(Cart)=  0.00000000 RMS(Int)=  0.00000039
 ITry= 1 IFail=0 DXMaxC= 1.71D-01 DCOld= 1.00D+10 DXMaxT= 3.00D-01 DXLimC= 3.00D+00 Rises=F
 Variable       Old X    -DE/DX   Delta X   Delta X   Delta X     New X
                                 (Linear)    (Quad)   (Total)
    R1        2.22529   0.00662   0.00000   0.00199   0.00199   2.22728
    R2        4.12684  -0.02606   0.00000  -0.11639  -0.11639   4.01044
    R3        2.22495   0.00703   0.00000   0.00242   0.00242   2.22738
    R4        4.19510  -0.02645   0.00000  -0.25654  -0.25654   3.93856
    R5        2.22427   0.00764   0.00000   0.00214   0.00214   2.22641
    R6        4.16531  -0.02723   0.00000  -0.01746  -0.01746   4.14784
    A1        2.04840   0.00026   0.00000   0.07818   0.07818   2.12658
    A2        2.15282  -0.00112   0.00000  -0.04221  -0.04221   2.11061
    A3        2.08197   0.00086   0.00000  -0.03597  -0.03597   2.04600
    A4        3.11142   0.00044   0.00000   0.01280   0.01280   3.12422
    A5        3.11865   0.00017   0.00000  -0.01030  -0.01030   3.10835
    A6        3.13878  -0.00026   0.00000  -0.02935  -0.02935   3.10942
    A7        3.14254  -0.00002   0.00000   0.00068   0.00068   3.14322
    A8        3.13968   0.00002   0.00000   0.00094   0.00094   3.14062
    A9        3.14582  -0.00003   0.00000  -0.00094  -0.00094   3.14488
    D1       -3.13878  -0.00003   0.00000  -0.00269  -0.00269  -3.14147
         Item               Value     Threshold  Converged?
 Maximum Force            0.027235     0.000450     NO 
 RMS     Force            0.011922     0.000300     NO 
 Maximum Displacement     0.170820     0.001800     NO 
 RMS     Displacement     0.102721     0.001200     NO 
 Predicted change in Energy=-1.007778D-02
 Lowest energy point so far.  Saving SCF results.
 GradGradGradGradGradGradGradGradGradGradGradGradGradGradGradGradGradGrad

 Leave Link  103 at Thu Feb  2 09:45:52 2023, MaxMem=  2684354560 cpu:               6.4 elap:               0.1
 (Enter /home/hp/opt/gaussian/g16/l202.exe)
                          Input orientation:                          
 ---------------------------------------------------------------------
 Center     Atomic      Atomic             Coordinates (Angstroms)
 Number     Number       Type             X           Y           Z
 ---------------------------------------------------------------------
      1          6           0       -1.498501   -1.545839    0.001528
      2          7           0       -2.314171   -2.396626    0.000773
      3          6           0       -0.608662    2.021137    0.001157
      4          7           0       -0.958457    3.146713    0.000648
      5          6           0        2.091382   -0.440054   -0.000109
      6          7           0        3.251555   -0.645158    0.001860
      7         29           0       -0.056638    0.011375    0.000805
 ---------------------------------------------------------------------
                    Distance matrix (angstroms):
                    1          2          3          4          5
     1  C    0.000000
     2  N    1.178625   0.000000
     3  C    3.676293   4.735545   0.000000
     4  N    4.723526   5.706713   1.178677   0.000000
     5  C    3.756331   4.820485   3.653450   4.708122   0.000000
     6  N    4.834693   5.834805   4.691525   5.665907   1.178165
     7  Cu   2.122236   3.300746   2.084196   3.262457   2.194944
                    6          7
     6  N    0.000000
     7  Cu   3.372711   0.000000
 Symmetry turned off by external request.
 Stoichiometry    C3CuN3(2-)
 Framework group  C1[X(C3CuN3)]
 Deg. of freedom    15
 Full point group                 C1      NOp   1
 Rotational constants (GHZ):           1.6769665           1.5627160           0.8089134
 Leave Link  202 at Thu Feb  2 09:45:53 2023, MaxMem=  2684354560 cpu:               2.8 elap:               0.1
 (Enter /home/hp/opt/gaussian/g16/l301.exe)
 Basis read from rwf:  (5D, 7F)
 Pseudo-potential data read from rwf file.
   144 basis functions,   257 primitive gaussians,   153 cartesian basis functions
    30 alpha electrons       30 beta electrons
       nuclear repulsion energy       262.2917755267 Hartrees.
 IExCor= 1009 DFT=T Ex=PBE Corr=PBE ExCW=0 ScaHFX=  0.000000
 ScaDFX=  1.000000  1.000000  1.000000  1.000000 ScalE2=  1.000000  1.000000
 IRadAn=      5 IRanWt=     -1 IRanGd=            0 ICorTp=0 IEmpDi=131
 NAtoms=    7 NActive=    7 NUniq=    7 SFac= 1.00D+00 NAtFMM=   60 NAOKFM=F Big=F
 Integral buffers will be    131072 words long.
 Raffenetti 2 integral format.
 Two-electron integral symmetry is turned off.
 R6Disp:  Grimme-D3 Dispersion energy=       -0.0025912187 Hartrees.
 Nuclear repulsion after empirical dispersion term =      262.2891843080 Hartrees.
 No density basis found on file   724.
 ------------------------------------------------------------------------------
 Polarizable Continuum Model (PCM)
 =================================
 Model                : PCM.
 Atomic radii         : SMD-Coulomb.
 Polarization charges : Total charges.
 Charge compensation  : None.
 Solution method      : Matrix inversion.
 Cavity type          : VdW (van der Waals Surface) (Alpha=1.000).
 Cavity algorithm     : GePol (No added spheres)
                        Default sphere list used, NSphG=    7.
                        Lebedev-Laikov grids with approx.  5.0 points / Ang**2.
                        Smoothing algorithm: York/Karplus (Gamma=1.0000).
                        Polarization charges: spherical gaussians, with
                                              point-specific exponents (IZeta= 3).
                        Self-potential: point-specific (ISelfS= 7).
                        Self-field    : sphere-specific E.n sum rule (ISelfD= 2).
 1st derivatives      : Analytical E(r).r(x)/FMM algorithm (CHGder, D1EAlg=3).
                        Cavity 1st derivative terms included.
 Solvent              : Water, Eps=  78.355300 Eps(inf)=   1.777849
 ------------------------------------------------------------------------------
 Spheres list:
 ISph  on   Nord     Re0    Alpha      Xe            Ye            Ze
    1   C      1    1.8500  1.000     -1.498501     -1.545839      0.001528
    2   N      2    1.8900  1.000     -2.314171     -2.396626      0.000773
    3   C      3    1.8500  1.000     -0.608662      2.021137      0.001157
    4   N      4    1.8900  1.000     -0.958457      3.146713      0.000648
    5   C      5    1.8500  1.000      2.091382     -0.440054     -0.000109
    6   N      6    1.8900  1.000      3.251555     -0.645158      0.001860
    7  Cu      7    1.4000  1.000     -0.056638      0.011375      0.000805
 ------------------------------------------------------------------------------
 GePol: Number of generator spheres                  =       7
 GePol: Total number of spheres                      =       7
 GePol: Number of exposed spheres                    =       7 (100.00%)
 GePol: Number of points                             =    1274
 GePol: Average weight of points                     =       0.13
 GePol: Minimum weight of points                     =   0.82D-08
 GePol: Maximum weight of points                     =    0.18656
 GePol: Number of points with low weight             =      36
 GePol: Fraction of low-weight points (<1% of avg)   =       2.83%
 GePol: Cavity surface area                          =    165.107 Ang**2
 GePol: Cavity volume                                =    123.235 Ang**3
 ------------------------------------------------------------------------------
 Atomic radii for non-electrostatic terms: SMD-CDS.
 ------------------------------------------------------------------------------
 PCM non-electrostatic energy =         0.0236411093 Hartrees.
 Nuclear repulsion after PCM non-electrostatic terms =      262.3128254174 Hartrees.
 Leave Link  301 at Thu Feb  2 09:45:53 2023, MaxMem=  2684354560 cpu:               8.0 elap:               0.1
 (Enter /home/hp/opt/gaussian/g16/l302.exe)
 NPDir=0 NMtPBC=     1 NCelOv=     1 NCel=       1 NClECP=     1 NCelD=      1
         NCelK=      1 NCelE2=     1 NClLst=     1 CellRange=     0.0.
 One-electron integrals computed using PRISM.
   1 Symmetry operations used in ECPInt.
 ECPInt:  NShTT=     990 NPrTT=    4490 LenC2=     923 LenP2D=    2842.
 LDataN:  DoStor=T MaxTD1= 5 Len=  102
 NBasis=   144 RedAO= T EigKep=  3.44D-03  NBF=   144
 NBsUse=   144 1.00D-06 EigRej= -1.00D+00 NBFU=   144
 Precomputing XC quadrature grid using
 IXCGrd= 4 IRadAn=           5 IRanWt=          -1 IRanGd=           0 AccXCQ= 0.00D+00.
 Generated NRdTot=       0 NPtTot=           0 NUsed=           0 NTot=          32
 NSgBfM=   152   152   152   152   152 MxSgAt=     7 MxSgA2=     7.
 Leave Link  302 at Thu Feb  2 09:45:53 2023, MaxMem=  2684354560 cpu:              15.4 elap:               0.3
 (Enter /home/hp/opt/gaussian/g16/l303.exe)
 DipDrv:  MaxL=1.
 Leave Link  303 at Thu Feb  2 09:45:53 2023, MaxMem=  2684354560 cpu:               4.2 elap:               0.1
 (Enter /home/hp/opt/gaussian/g16/l401.exe)
 Initial guess from the checkpoint file:  "CuCN3.chk"
 B after Tr=    -0.044092    0.022468    0.001141
         Rot=    1.000000   -0.000003   -0.000005   -0.000077 Ang=  -0.01 deg.
 Guess basis will be translated and rotated to current coordinates.
 JPrj=2 DoOrth=T DoCkMO=T.
 Generating alternative initial guess.
 ExpMin= 1.00D-02 ExpMax= 6.29D+03 ExpMxC= 9.49D+02 IAcc=3 IRadAn=         5 AccDes= 0.00D+00
 Harris functional with IExCor= 1009 and IRadAn=       5 diagonalized for initial guess.
 HarFok:  IExCor= 1009 AccDes= 0.00D+00 IRadAn=         5 IDoV= 1 UseB2=F ITyADJ=14
 ICtDFT=  3500011 ScaDFX=  1.000000  1.000000  1.000000  1.000000
 FoFCou: FMM=F IPFlag=           0 FMFlag=      100000 FMFlg1=           0
         NFxFlg=           0 DoJE=T BraDBF=F KetDBF=T FulRan=T
         wScrn=  0.000000 ICntrl=       500 IOpCl=  0 I1Cent=   200000004 NGrid=           0
         NMat0=    1 NMatS0=      1 NMatT0=    0 NMatD0=    1 NMtDS0=    0 NMtDT0=    0
 Symmetry not used in FoFCou.
 Harris En= -476.193168304694    
 Leave Link  401 at Thu Feb  2 09:45:53 2023, MaxMem=  2684354560 cpu:              21.5 elap:               0.4
 (Enter /home/hp/opt/gaussian/g16/l508.exe)
 Keep J ints in memory in canonical form, NReq=113247682.
 FoFCou: FMM=F IPFlag=           0 FMFlag=           0 FMFlg1=           0
         NFxFlg=           0 DoJE=F BraDBF=F KetDBF=F FulRan=T
         wScrn=  0.000000 ICntrl=       600 IOpCl=  0 I1Cent=           0 NGrid=           0
         NMat0=    1 NMatS0=  10440 NMatT0=    0 NMatD0=    1 NMtDS0=    0 NMtDT0=    0
 Symmetry not used in FoFCou.
 Two-electron integral symmetry not used.
 Tight linear equation convergence will be used.
 RPBE-PBE wavefunction.
 Quadratic Convergence SCF Method.
 Line search only if initial step raises energy.
 Inv3:  Mode=1 IEnd=     4869228.
 Iteration    1 A*A^-1 deviation from unit magnitude is 3.11D-15 for   1118.
 Iteration    1 A*A^-1 deviation from orthogonality  is 1.64D-15 for    839    173.
 Iteration    1 A^-1*A deviation from unit magnitude is 3.33D-15 for   1145.
 Iteration    1 A^-1*A deviation from orthogonality  is 2.00D-15 for   1147    317.
 Iteration   1 EE= -475.934159379598                                    Grad=1.331D-01 Max rot=    1.7853 deg.
 Gradient too large for Newton-Raphson -- use scaled steepest descent instead.
 Alpha Gap=     7.108 HL deriv= 2.96D-04
     ILin= 1 X=0.000D+00 Y=-4.759341593796D+02 DE= 0.00D+00 F= -4.62D-03
     ILin= 2 X=3.000D-01 Y=-4.759348546166D+02 DE=-6.95D-04 F= -1.97D-05
     ILin= 3 X=6.000D-01 Y=-4.759341711678D+02 DE=-1.18D-05 F=  4.58D-03
     An  expanding polynomial of degree  3 produced  0.3013
     Minimum is close to point  2 DX=  1.28D-03 DF= -1.26D-08 DXR=  4.26D-03 DFR=  1.81D-05 which will be used.
 Iteration   2 EE= -475.934854616576     Delta-E=       -0.000695236978 Grad=1.197D-01 Max rot=    1.3974 deg.
 Gradient too large for Newton-Raphson -- use scaled steepest descent instead.
 Alpha Gap=     7.110 HL deriv= 7.14D-04
     ILin= 1 X=0.000D+00 Y=-4.759348546166D+02 DE= 0.00D+00 F= -3.46D-03
     ILin= 2 X=3.000D-01 Y=-4.759353251799D+02 DE=-4.71D-04 F=  3.20D-04
     ILin= 3 X=6.000D-01 Y=-4.759346624891D+02 DE= 1.92D-04 F=  4.10D-03
     An  expanding polynomial of degree  3 produced  0.2746
     Minimum is close to point  2 DX= -2.54D-02 DF= -4.07D-06 DXR=  9.26D-02 DFR=  8.65D-03 which will be used.
 Iteration   3 EE= -475.935325179948     Delta-E=       -0.000470563372 Grad=1.130D-01 Max rot=    1.5199 deg.
 Gradient too large for Newton-Raphson -- use scaled steepest descent instead.
 Alpha Gap=     7.110 HL deriv= 2.78D-04
     ILin= 1 X=0.000D+00 Y=-4.759353251799D+02 DE= 0.00D+00 F= -2.84D-03
     ILin= 2 X=3.000D-01 Y=-4.759356778595D+02 DE=-3.53D-04 F=  4.88D-04
     Accept linear search using points  1 and  2.
     An  expanding polynomial of degree  2 produced  0.1433
 Iteration   4 EE= -475.935618131217     Delta-E=       -0.000292951269 Grad=5.460D-02 Max rot=    0.3603 deg.
 Gradient too large for Newton-Raphson -- use scaled steepest descent instead.
 Alpha Gap=     7.111 HL deriv= 1.96D-04
     ILin= 1 X=0.000D+00 Y=-4.759356181312D+02 DE= 0.00D+00 F= -1.08D-03
     ILin= 2 X=3.000D-01 Y=-4.759359223347D+02 DE=-3.04D-04 F= -9.45D-04
     ILin= 3 X=5.000D-01 Y=-4.759361021457D+02 DE=-4.84D-04 F= -8.53D-04
     ILin= 4 X=1.100D+00 Y=-4.759365311800D+02 DE=-9.13D-04 F= -5.77D-04
     ILin= 5 X=2.200D+00 Y=-4.759368873823D+02 DE=-1.27D-03 F= -7.05D-05
     Reject lnstep minimum 2.305D+00 FVal=-4.759368907956D+02 Lims=  1.10D+00  2.20D+00
     ILin= 6 X=4.400D+00 Y=-4.759359269584D+02 DE=-3.09D-04 F=  9.44D-04
     An  expanding polynomial of degree  6 produced  2.3531
     Minimum is close to point  5 DX=  1.53D-01 DF= -5.40D-06 DXR=  6.51D-02 DFR=  4.25D-03 which will be used.
 Iteration   5 EE= -475.936887382341     Delta-E=       -0.001269251124 Grad=9.836D-02 Max rot=    1.3531 deg.
 Gradient too large for Newton-Raphson -- use scaled steepest descent instead.
 Alpha Gap=     7.112 HL deriv= 5.21D-04
     ILin= 1 X=0.000D+00 Y=-4.759368873823D+02 DE= 0.00D+00 F= -1.84D-03
     ILin= 2 X=6.000D-01 Y=-4.759363469059D+02 DE= 5.40D-04 F=  3.64D-03
     Reject lnstep minimum 2.589D-01 FVal=-4.759373098580D+02 Lims=  0.00D+00  6.00D-01
     ILin= 3 X=3.000D-01 Y=-4.759370281406D+02 DE=-1.41D-04 F=  9.01D-04
     A contracting polynomial of degree  3 produced  0.2014
 Iteration   6 EE= -475.937072560657     Delta-E=       -0.000185178316 Grad=4.456D-02 Max rot=    0.4164 deg.
 Gradient too large for Newton-Raphson -- use scaled steepest descent instead.
 Alpha Gap=     7.112 HL deriv= 1.15D-04
     ILin= 1 X=0.000D+00 Y=-4.759370725607D+02 DE= 0.00D+00 F= -4.83D-04
     ILin= 2 X=2.400D+00 Y=-4.759354187623D+02 DE= 1.65D-03 F=  1.86D-03
     ILin= 3 X=1.200D+00 Y=-4.759369489338D+02 DE= 1.24D-04 F=  6.89D-04
     Reject lnstep minimum 4.644D-01 FVal=-4.759371647943D+02 Lims=  0.00D+00  2.40D+00
     ILin= 4 X=5.000D-01 Y=-4.759371919864D+02 DE=-1.19D-04 F=  5.34D-06
     A contracting polynomial of degree  4 produced  0.4945
     Minimum is close to point  4 DX= -5.47D-03 DF= -1.46D-08 DXR=  1.11D-02 DFR=  1.22D-04 which will be used.
 Iteration   7 EE= -475.937191986418     Delta-E=       -0.000119425761 Grad=6.826D-02 Max rot=    0.8817 deg.
 Gradient too large for Newton-Raphson -- use scaled steepest descent instead.
 Alpha Gap=     7.112 HL deriv= 4.37D-04
     ILin= 1 X=0.000D+00 Y=-4.759371919864D+02 DE= 0.00D+00 F= -8.53D-04
     ILin= 2 X=3.000D-01 Y=-4.759372629214D+02 DE=-7.09D-05 F=  3.80D-04
     Accept linear search using points  1 and  2.
     An  expanding polynomial of degree  2 produced  0.1470
 Iteration   8 EE= -475.937272942788     Delta-E=       -0.000080956370 Grad=3.165D-02 Max rot=    0.3162 deg.
 Gradient too large for Newton-Raphson -- use scaled steepest descent instead.
 Alpha Gap=     7.112 HL deriv= 2.05D-04
     ILin= 1 X=0.000D+00 Y=-4.759372729428D+02 DE= 0.00D+00 F= -2.15D-04
     ILin= 2 X=5.000D-01 Y=-4.759373740708D+02 DE=-1.01D-04 F= -1.89D-04
     ILin= 3 X=1.000D+00 Y=-4.759374621398D+02 DE=-1.89D-04 F= -1.63D-04
     ILin= 4 X=2.000D+00 Y=-4.759375991024D+02 DE=-3.26D-04 F= -1.11D-04
     Reject lnstep minimum 4.122D+00 FVal=-4.759377167256D+02 Lims=  1.00D+00  2.00D+00
     ILin= 5 X=4.000D+00 Y=-4.759377163352D+02 DE=-4.43D-04 F= -6.39D-06
     ILin= 6 X=7.900D+00 Y=-4.759373441043D+02 DE=-7.12D-05 F=  1.97D-04
     An  expanding polynomial of degree  6 produced  4.1223
     Minimum is close to point  5 DX=  1.22D-01 DF= -3.91D-07 DXR=  2.97D-02 DFR=  8.81D-04 which will be used.
 Iteration   9 EE= -475.937716335181     Delta-E=       -0.000443392393 Grad=7.361D-02 Max rot=    1.1021 deg.
 Gradient too large for Newton-Raphson -- use scaled steepest descent instead.
 Alpha Gap=     7.112 HL deriv= 3.07D-05
     ILin= 1 X=0.000D+00 Y=-4.759377163352D+02 DE= 0.00D+00 F= -1.10D-03
     ILin= 2 X=8.000D-01 Y=-4.759368080135D+02 DE= 9.08D-04 F=  3.37D-03
     Reject lnstep minimum 2.477D-01 FVal=-4.759378922010D+02 Lims=  0.00D+00  8.00D-01
     ILin= 3 X=2.000D-01 Y=-4.759378241084D+02 DE=-1.08D-04 F=  1.92D-05
     A contracting polynomial of degree  3 produced  0.1966
     Minimum is close to point  3 DX= -3.44D-03 DF= -3.31D-08 DXR=  1.75D-02 DFR=  3.07D-04 which will be used.
 Iteration  10 EE= -475.937824108441     Delta-E=       -0.000107773260 Grad=3.188D-02 Max rot=    0.3224 deg.
 Gradient too large for Newton-Raphson -- use scaled steepest descent instead.
 Alpha Gap=     7.112 HL deriv= 1.82D-04
     ILin= 1 X=0.000D+00 Y=-4.759378241084D+02 DE= 0.00D+00 F= -2.55D-04
     ILin= 2 X=4.100D+00 Y=-4.759340832605D+02 DE= 3.74D-03 F=  2.08D-03
     ILin= 3 X=2.100D+00 Y=-4.759371041024D+02 DE= 7.20D-04 F=  9.41D-04
     ILin= 4 X=1.000D+00 Y=-4.759377944927D+02 DE= 2.96D-05 F=  3.14D-04
     Reject lnstep minimum 4.480D-01 FVal=-4.759378812615D+02 Lims=  0.00D+00  2.10D+00
     ILin= 5 X=4.000D-01 Y=-4.759378806055D+02 DE=-5.65D-05 F= -2.73D-05
     A contracting polynomial of degree  5 produced  0.4480
 Iteration  11 EE= -475.937881261566     Delta-E=       -0.000057153125 Grad=4.377D-02 Max rot=    0.6384 deg.
 Gradient too large for Newton-Raphson -- use scaled steepest descent instead.
 Alpha Gap=     7.112 HL deriv= 6.95D-05
     ILin= 1 X=0.000D+00 Y=-4.759378812616D+02 DE= 0.00D+00 F= -3.50D-04
     ILin= 2 X=3.000D-01 Y=-4.759379121580D+02 DE=-3.09D-05 F=  1.44D-04
     Accept linear search using points  1 and  2.
     An  expanding polynomial of degree  2 produced  0.1467
 Iteration  12 EE= -475.937914870978     Delta-E=       -0.000033609412 Grad=2.127D-02 Max rot=    0.2015 deg.
 Gradient too large for Newton-Raphson -- use scaled steepest descent instead.
 Alpha Gap=     7.112 HL deriv= 1.45D-04
     ILin= 1 X=0.000D+00 Y=-4.759379148710D+02 DE= 0.00D+00 F= -9.21D-05
     ILin= 2 X=4.000D-01 Y=-4.759379491102D+02 DE=-3.42D-05 F= -7.91D-05
     ILin= 3 X=9.000D-01 Y=-4.759379846387D+02 DE=-6.98D-05 F= -6.30D-05
     ILin= 4 X=1.800D+00 Y=-4.759380282302D+02 DE=-1.13D-04 F= -3.39D-05
     Reject lnstep minimum 3.482D+00 FVal=-4.759380781923D+02 Lims=  9.00D-01  1.80D+00
     ILin= 5 X=3.600D+00 Y=-4.759380368712D+02 DE=-1.22D-04 F=  2.43D-05
     Accept linear search using points  4 and  5.
     An  expanding polynomial of degree  5 produced  3.0093
 Iteration  13 EE= -475.938045581009     Delta-E=       -0.000130710030 Grad=4.209D-02 Max rot=    0.5445 deg.
 Gradient too large for Newton-Raphson -- use scaled steepest descent instead.
 Alpha Gap=     7.112 HL deriv= 1.81D-04
     ILin= 1 X=0.000D+00 Y=-4.759380455810D+02 DE= 0.00D+00 F= -3.66D-04
     ILin= 2 X=7.000D-01 Y=-4.759379192674D+02 DE= 1.26D-04 F=  7.27D-04
     Reject lnstep minimum 2.842D-01 FVal=-4.759381232601D+02 Lims=  0.00D+00  7.00D-01
     ILin= 3 X=3.000D-01 Y=-4.759380851975D+02 DE=-3.96D-05 F=  1.02D-04
     A contracting polynomial of degree  3 produced  0.2345
 Iteration  14 EE= -475.938088547803     Delta-E=       -0.000042966794 Grad=2.600D-02 Max rot=    0.2996 deg.
 Gradient too large for Newton-Raphson -- use scaled steepest descent instead.
 Alpha Gap=     7.112 HL deriv= 1.27D-04
     ILin= 1 X=0.000D+00 Y=-4.759380885478D+02 DE= 0.00D+00 F= -1.51D-04
     ILin= 2 X=3.000D+00 Y=-4.759366498387D+02 DE= 1.44D-03 F=  1.11D-03
     ILin= 3 X=1.500D+00 Y=-4.759378423949D+02 DE= 2.46D-04 F=  4.80D-04
     Reject lnstep minimum 2.069D-01 FVal=-4.759380986937D+02 Lims=  0.00D+00  3.00D+00
     ILin= 4 X=2.000D-01 Y=-4.759381104089D+02 DE=-2.19D-05 F= -6.72D-05
     A contracting polynomial of degree  4 produced  0.3599
 Iteration  15 EE= -475.938115783686     Delta-E=       -0.000027235883 Grad=2.966D-02 Max rot=    0.3798 deg.
 Gradient too large for Newton-Raphson -- use scaled steepest descent instead.
 Alpha Gap=     7.112 HL deriv= 1.65D-04
     ILin= 1 X=0.000D+00 Y=-4.759381157837D+02 DE= 0.00D+00 F= -1.58D-04
     ILin= 2 X=3.000D-01 Y=-4.759381340909D+02 DE=-1.83D-05 F=  3.64D-05
     Accept linear search using points  1 and  2.
     An  expanding polynomial of degree  2 produced  0.1445
 Iteration  16 EE= -475.938131897245     Delta-E=       -0.000016113559 Grad=1.728D-02 Max rot=    0.1786 deg.
 Gradient too large for Newton-Raphson -- use scaled steepest descent instead.
 Alpha Gap=     7.112 HL deriv= 1.40D-04
     ILin= 1 X=0.000D+00 Y=-4.759381318972D+02 DE= 0.00D+00 F= -5.55D-05
     ILin= 2 X=4.000D-01 Y=-4.759381524512D+02 DE=-2.06D-05 F= -4.73D-05
     ILin= 3 X=7.000D-01 Y=-4.759381657107D+02 DE=-3.38D-05 F= -4.11D-05
     ILin= 4 X=1.400D+00 Y=-4.759381894629D+02 DE=-5.76D-05 F= -2.67D-05
     ILin= 5 X=2.900D+00 Y=-4.759382064831D+02 DE=-7.46D-05 F=  4.05D-06
     Accept linear search using points  4 and  5.
     An  expanding polynomial of degree  5 produced  2.8116
     Minimum is close to point  5 DX= -8.84D-02 DF= -1.18D-07 DXR=  3.15D-02 DFR=  1.58D-03 which will be used.
 Iteration  17 EE= -475.938206483076     Delta-E=       -0.000074585831 Grad=3.324D-02 Max rot=    0.4673 deg.
 Gradient too large for Newton-Raphson -- use scaled steepest descent instead.
 Alpha Gap=     7.112 HL deriv= 9.72D-05
     ILin= 1 X=0.000D+00 Y=-4.759382064831D+02 DE= 0.00D+00 F= -2.44D-04
     ILin= 2 X=6.000D-01 Y=-4.759381614152D+02 DE= 4.51D-05 F=  3.94D-04
     Reject lnstep minimum 2.712D-01 FVal=-4.759382641384D+02 Lims=  0.00D+00  6.00D-01
     ILin= 3 X=3.000D-01 Y=-4.759382317916D+02 DE=-2.53D-05 F=  7.51D-05
     A contracting polynomial of degree  3 produced  0.2293
 Iteration  18 EE= -475.938234445026     Delta-E=       -0.000027961950 Grad=2.054D-02 Max rot=    0.2261 deg.
 Gradient too large for Newton-Raphson -- use scaled steepest descent instead.
 Alpha Gap=     7.112 HL deriv= 1.26D-04
     ILin= 1 X=0.000D+00 Y=-4.759382344450D+02 DE= 0.00D+00 F= -9.19D-05
     ILin= 2 X=2.800D+00 Y=-4.759375444954D+02 DE= 6.90D-04 F=  5.85D-04
     ILin= 3 X=1.400D+00 Y=-4.759381262552D+02 DE= 1.08D-04 F=  2.46D-04
     Reject lnstep minimum 2.580D-01 FVal=-4.759382426694D+02 Lims=  0.00D+00  2.80D+00
     ILin= 4 X=3.000D-01 Y=-4.759382511283D+02 DE=-1.67D-05 F= -1.94D-05
     A contracting polynomial of degree  4 produced  0.3802
 Iteration  19 EE= -475.938251904586     Delta-E=       -0.000017459559 Grad=2.362D-02 Max rot=    0.3366 deg.
 Gradient too large for Newton-Raphson -- use scaled steepest descent instead.
 Alpha Gap=     7.112 HL deriv= 1.04D-04
     ILin= 1 X=0.000D+00 Y=-4.759382519046D+02 DE= 0.00D+00 F= -1.03D-04
     ILin= 2 X=3.000D-01 Y=-4.759382634213D+02 DE=-1.15D-05 F=  2.65D-05
     Accept linear search using points  1 and  2.
     An  expanding polynomial of degree  2 produced  0.1449
 Iteration  20 EE= -475.938262331297     Delta-E=       -0.000010426712 Grad=1.381D-02 Max rot=    0.1292 deg.
 Gradient too large for Newton-Raphson -- use scaled steepest descent instead.
 Alpha Gap=     7.112 HL deriv= 1.17D-04
     ILin= 1 X=0.000D+00 Y=-4.759382623313D+02 DE= 0.00D+00 F= -3.46D-05
     ILin= 2 X=4.000D-01 Y=-4.759382752067D+02 DE=-1.29D-05 F= -2.98D-05
     ILin= 3 X=8.000D-01 Y=-4.759382861324D+02 DE=-2.38D-05 F= -2.49D-05
     ILin= 4 X=1.500D+00 Y=-4.759383005607D+02 DE=-3.82D-05 F= -1.63D-05
     ILin= 5 X=3.000D+00 Y=-4.759383113700D+02 DE=-4.90D-05 F=  1.93D-06
     Accept linear search using points  4 and  5.
     An  expanding polynomial of degree  5 produced  2.9329
     Minimum is close to point  5 DX= -6.71D-02 DF= -4.28D-08 DXR=  2.29D-02 DFR=  8.72D-04 which will be used.
 Iteration  21 EE= -475.938311370049     Delta-E=       -0.000049038751 Grad=2.910D-02 Max rot=    0.3357 deg.
 Gradient too large for Newton-Raphson -- use scaled steepest descent instead.
 Alpha Gap=     7.112 HL deriv= 1.27D-04
     ILin= 1 X=0.000D+00 Y=-4.759383113700D+02 DE= 0.00D+00 F= -1.81D-04
     ILin= 2 X=7.000D-01 Y=-4.759382373726D+02 DE= 7.40D-05 F=  3.92D-04
     Reject lnstep minimum 2.756D-01 FVal=-4.759383486649D+02 Lims=  0.00D+00  7.00D-01
     ILin= 3 X=3.000D-01 Y=-4.759383287370D+02 DE=-1.74D-05 F=  6.48D-05
     A contracting polynomial of degree  3 produced  0.2208
 Iteration  22 EE= -475.938331304471     Delta-E=       -0.000019934422 Grad=1.614D-02 Max rot=    0.1669 deg.
 Gradient too large for Newton-Raphson -- use scaled steepest descent instead.
 Alpha Gap=     7.112 HL deriv= 1.10D-04
     ILin= 1 X=0.000D+00 Y=-4.759383313045D+02 DE= 0.00D+00 F= -5.78D-05
     ILin= 2 X=2.900D+00 Y=-4.759379166728D+02 DE= 4.15D-04 F=  3.44D-04
     ILin= 3 X=1.500D+00 Y=-4.759382622144D+02 DE= 6.91D-05 F=  1.50D-04
     Reject lnstep minimum 2.625D-01 FVal=-4.759383362006D+02 Lims=  0.00D+00  2.90D+00
     ILin= 4 X=3.000D-01 Y=-4.759383424078D+02 DE=-1.11D-05 F= -1.62D-05
     A contracting polynomial of degree  4 produced  0.4173
 Iteration  23 EE= -475.938343360699     Delta-E=       -0.000012056228 Grad=2.027D-02 Max rot=    0.2586 deg.
 Gradient too large for Newton-Raphson -- use scaled steepest descent instead.
 Alpha Gap=     7.112 HL deriv= 1.19D-04
     ILin= 1 X=0.000D+00 Y=-4.759383433607D+02 DE= 0.00D+00 F= -7.28D-05
     ILin= 2 X=3.000D-01 Y=-4.759383509465D+02 DE=-7.59D-06 F=  2.22D-05
     Accept linear search using points  1 and  2.
     An  expanding polynomial of degree  2 produced  0.1456
 Iteration  24 EE= -475.938350600607     Delta-E=       -0.000007239909 Grad=1.165D-02 Max rot=    0.1172 deg.
 Gradient too large for Newton-Raphson -- use scaled steepest descent instead.
 Alpha Gap=     7.112 HL deriv= 1.11D-04
     ILin= 1 X=0.000D+00 Y=-4.759383506006D+02 DE= 0.00D+00 F= -2.24D-05
     ILin= 2 X=4.000D-01 Y=-4.759383589605D+02 DE=-8.36D-06 F= -1.94D-05
     ILin= 3 X=8.000D-01 Y=-4.759383661058D+02 DE=-1.55D-05 F= -1.63D-05
     ILin= 4 X=1.700D+00 Y=-4.759383777423D+02 DE=-2.71D-05 F= -9.51D-06
     Reject lnstep minimum 3.217D+00 FVal=-4.759383903356D+02 Lims=  8.00D-01  1.70D+00
     ILin= 5 X=3.300D+00 Y=-4.759383832484D+02 DE=-3.26D-05 F=  2.63D-06
     Accept linear search using points  4 and  5.
     An  expanding polynomial of degree  5 produced  3.1307
     Minimum is close to point  5 DX= -1.69D-01 DF= -1.36D-07 DXR=  5.41D-02 DFR=  4.15D-03 which will be used.
 Iteration  25 EE= -475.938383248407     Delta-E=       -0.000032647799 Grad=2.671D-02 Max rot=    0.3210 deg.
 Gradient too large for Newton-Raphson -- use scaled steepest descent instead.
 Alpha Gap=     7.112 HL deriv= 8.42D-05
     ILin= 1 X=0.000D+00 Y=-4.759383832484D+02 DE= 0.00D+00 F= -1.65D-04
     ILin= 2 X=7.000D-01 Y=-4.759383041941D+02 DE= 7.91D-05 F=  3.90D-04
     Reject lnstep minimum 2.672D-01 FVal=-4.759384163186D+02 Lims=  0.00D+00  7.00D-01
     ILin= 3 X=3.000D-01 Y=-4.759383969360D+02 DE=-1.37D-05 F=  7.33D-05
     A contracting polynomial of degree  3 produced  0.2075
 Iteration  26 EE= -475.938400324052     Delta-E=       -0.000017075645 Grad=1.324D-02 Max rot=    0.1263 deg.
 Gradient too large for Newton-Raphson -- use scaled steepest descent instead.
 Alpha Gap=     7.112 HL deriv= 9.53D-05
     ILin= 1 X=0.000D+00 Y=-4.759384003241D+02 DE= 0.00D+00 F= -3.90D-05
     ILin= 2 X=3.100D+00 Y=-4.759381333568D+02 DE= 2.67D-04 F=  2.11D-04
     ILin= 3 X=1.600D+00 Y=-4.759383594180D+02 DE= 4.09D-05 F=  9.02D-05
     Reject lnstep minimum 2.974D-01 FVal=-4.759384038220D+02 Lims=  0.00D+00  3.10D+00
     ILin= 4 X=3.000D-01 Y=-4.759384083976D+02 DE=-8.07D-06 F= -1.48D-05
     A contracting polynomial of degree  4 produced  0.4833
 Iteration  27 EE= -475.938409754456     Delta-E=       -0.000009430404 Grad=1.743D-02 Max rot=    0.2393 deg.
 Gradient too large for Newton-Raphson -- use scaled steepest descent instead.
 Alpha Gap=     7.112 HL deriv= 8.88D-05
     ILin= 1 X=0.000D+00 Y=-4.759384097545D+02 DE= 0.00D+00 F= -5.65D-05
     ILin= 2 X=3.000D-01 Y=-4.759384149648D+02 DE=-5.21D-06 F=  2.17D-05
     Accept linear search using points  1 and  2.
     An  expanding polynomial of degree  2 produced  0.1464
 Iteration  28 EE= -475.938415227880     Delta-E=       -0.000005473425 Grad=9.588D-03 Max rot=    0.0887 deg.
 QCNR:  CnvC1=8.27D-09 CnvC2=8.27D-08
 LinEq1:  Iter=  0 NonCon=     1 RMS=3.21D-04 Max=1.18D-02 NDo=     1
 AX will form     1 AO Fock derivatives at one time.
 LinEq1:  Iter=  1 NonCon=     1 RMS=9.47D-05 Max=2.20D-03 NDo=     1
 LinEq1:  Iter=  2 NonCon=     1 RMS=1.83D-04 Max=3.68D-03 NDo=     1
 LinEq1:  Iter=  3 NonCon=     1 RMS=1.50D-04 Max=2.54D-03 NDo=     1
 LinEq1:  Iter=  4 NonCon=     1 RMS=1.83D-04 Max=2.76D-03 NDo=     1
 LinEq1:  Iter=  5 NonCon=     1 RMS=6.59D-05 Max=9.88D-04 NDo=     1
 LinEq1:  Iter=  6 NonCon=     1 RMS=1.85D-05 Max=2.58D-04 NDo=     1
 LinEq1:  Iter=  7 NonCon=     1 RMS=2.35D-05 Max=3.81D-04 NDo=     1
 LinEq1:  Iter=  8 NonCon=     1 RMS=1.82D-05 Max=2.66D-04 NDo=     1
 LinEq1:  Iter=  9 NonCon=     1 RMS=2.38D-06 Max=2.80D-05 NDo=     1
 LinEq1:  Iter= 10 NonCon=     1 RMS=1.00D-06 Max=1.19D-05 NDo=     1
 LinEq1:  Iter= 11 NonCon=     1 RMS=7.40D-07 Max=1.23D-05 NDo=     1
 LinEq1:  Iter= 12 NonCon=     1 RMS=8.03D-07 Max=9.57D-06 NDo=     1
 LinEq1:  Iter= 13 NonCon=     1 RMS=3.67D-07 Max=5.94D-06 NDo=     1
 LinEq1:  Iter= 14 NonCon=     1 RMS=5.69D-08 Max=1.02D-06 NDo=     1
 LinEq1:  Iter= 15 NonCon=     1 RMS=9.67D-09 Max=1.15D-07 NDo=     1
 LinEq1:  Iter= 16 NonCon=     0 RMS=1.56D-09 Max=1.56D-08 NDo=     1
 Linear equations converged to 8.270D-09 8.270D-08 after    16 iterations.
 Angle between quadratic step and gradient=  37.30 degrees.
     ILin= 1 X=0.000D+00 Y=-4.759384152279D+02 DE= 0.00D+00 F= -3.91D-04
     ILin= 2 X=1.000D+00 Y=-4.759386106270D+02 DE=-1.95D-04 F=  4.15D-07
     Accept linear search using points  1 and  2.
     An  expanding polynomial of degree  2 produced  0.9989
     Minimum is close to point  2 DX= -1.06D-03 DF= -2.20D-10 DXR=  1.06D-03 DFR=  1.12D-06 which will be used.
 Iteration  29 EE= -475.938610626996     Delta-E=       -0.000195399116 Grad=2.836D-04 Max rot=    0.0029 deg.
 QCNR:  CnvC1=2.84D-09 CnvC2=2.84D-08
 LinEq1:  Iter=  0 NonCon=     1 RMS=7.72D-06 Max=1.68D-04 NDo=     1
 LinEq1:  Iter=  1 NonCon=     1 RMS=3.94D-06 Max=9.19D-05 NDo=     1
 LinEq1:  Iter=  2 NonCon=     1 RMS=5.55D-06 Max=1.08D-04 NDo=     1
 LinEq1:  Iter=  3 NonCon=     1 RMS=2.89D-06 Max=4.64D-05 NDo=     1
 LinEq1:  Iter=  4 NonCon=     1 RMS=1.27D-06 Max=1.73D-05 NDo=     1
 LinEq1:  Iter=  5 NonCon=     1 RMS=4.44D-07 Max=5.55D-06 NDo=     1
 LinEq1:  Iter=  6 NonCon=     1 RMS=5.88D-07 Max=9.77D-06 NDo=     1
 LinEq1:  Iter=  7 NonCon=     1 RMS=2.80D-07 Max=3.43D-06 NDo=     1
 LinEq1:  Iter=  8 NonCon=     1 RMS=1.39D-07 Max=2.51D-06 NDo=     1
 LinEq1:  Iter=  9 NonCon=     1 RMS=3.92D-08 Max=5.84D-07 NDo=     1
 LinEq1:  Iter= 10 NonCon=     1 RMS=1.55D-08 Max=2.80D-07 NDo=     1
 LinEq1:  Iter= 11 NonCon=     1 RMS=1.42D-08 Max=1.55D-07 NDo=     1
 LinEq1:  Iter= 12 NonCon=     1 RMS=7.11D-09 Max=1.12D-07 NDo=     1
 LinEq1:  Iter= 13 NonCon=     1 RMS=2.87D-09 Max=4.01D-08 NDo=     1
 LinEq1:  Iter= 14 NonCon=     0 RMS=2.83D-10 Max=5.52D-09 NDo=     1
 Linear equations converged to 2.836D-09 2.836D-08 after    14 iterations.
 Angle between quadratic step and gradient=  53.00 degrees.
     ILin= 1 X=0.000D+00 Y=-4.759386106270D+02 DE= 0.00D+00 F= -4.02D-08
     ILin= 2 X=1.000D+00 Y=-4.759386106471D+02 DE=-2.01D-08 F= -4.21D-12
     Reject lnstep minimum 1.000D+00 FVal=-4.759386106471D+02 Lims=  0.00D+00  1.00D+00
     ILin= 3 X=2.000D+00 Y=-4.759386106270D+02 DE=-1.25D-11 F=  4.01D-08
     An  expanding polynomial of degree  3 produced  1.0002
     Minimum is close to point  2 DX=  1.56D-04 DF=  0.00D+00 DXR=  1.56D-04 DFR=  0.00D+00 which will be used.
 Iteration  30 EE= -475.938610647076     Delta-E=       -0.000000020079 Grad=1.950D-08 Max rot=    0.0000 deg.
 Error on total polarization charges =  0.04355
 Rotation gradient small -- convergence achieved.
 SCF Done:  E(RPBE-PBE) =  -475.938610647     a.u. after   30 cycles
            Convg  =    0.1950D-07                   120 Fock formations.
              S**2 =  0.0000                  -V/T =  2.1697
 SMD-CDS (non-electrostatic) energy       (kcal/mol) =      14.84
 (included in total energy above)
 Leave Link  508 at Thu Feb  2 09:46:36 2023, MaxMem=  2684354560 cpu:            1838.8 elap:              42.4
 (Enter /home/hp/opt/gaussian/g16/l701.exe)
 ... and contract with generalized density number  0.
 Compute integral first derivatives.
 R6Disp: Adding Grimme-D3 dispersion energy 1st derivatives to the gradient.
   1 Symmetry operations used in ECPInt.
 ECPInt:  NShTT=     990 NPrTT=    4490 LenC2=     923 LenP2D=    2842.
 LDataN:  DoStor=T MaxTD1= 6 Len=  172
 D1PCM: PCM CHGder 1st derivatives, ID1Alg=3 FixD1E=F DoIter=F DoCFld=F I1PDM=0.
 GePol: Maximum number of non-zero 1st derivatives   =     262
 Leave Link  701 at Thu Feb  2 09:46:37 2023, MaxMem=  2684354560 cpu:              55.8 elap:               0.9
 (Enter /home/hp/opt/gaussian/g16/l702.exe)
 L702 exits ... SP integral derivatives will be done elsewhere.
 Leave Link  702 at Thu Feb  2 09:46:37 2023, MaxMem=  2684354560 cpu:               3.7 elap:               0.1
 (Enter /home/hp/opt/gaussian/g16/l703.exe)
 Integral derivatives from FoFJK, PRISM(SPDF).
 Compute integral first derivatives, UseDBF=F ICtDFT=           0.
 Calling FoFJK, ICntrl=      2527 FMM=F ISym2X=0 I1Cent= 0 IOpClX= 0 NMat=1 NMatS=1 NMatT=0.
 FoFJK:  IHMeth= 1 ICntrl=    2527 DoSepK=F KAlg= 0 I1Cent=           0 FoldK=F
 IRaf=         0 NMat=       1 IRICut=       1 DoRegI=T DoRafI=F ISym2E= 0 IDoP0=0 IntGTp=1.
 FoFCou: FMM=F IPFlag=           0 FMFlag=      100000 FMFlg1=         800
         NFxFlg=           0 DoJE=F BraDBF=F KetDBF=F FulRan=T
         wScrn=  0.000000 ICntrl=      2527 IOpCl=  0 I1Cent=           0 NGrid=           0
         NMat0=    1 NMatS0=      1 NMatT0=    0 NMatD0=    1 NMtDS0=    0 NMtDT0=    0
 Symmetry not used in FoFCou.
 Leave Link  703 at Thu Feb  2 09:46:39 2023, MaxMem=  2684354560 cpu:             108.4 elap:               1.8
 (Enter /home/hp/opt/gaussian/g16/l716.exe)
 Dipole        =-1.03358305D-02-9.51948831D-02-3.85552150D-03
 -------------------------------------------------------------------
 Center     Atomic                   Forces (Hartrees/Bohr)
 Number     Number              X              Y              Z
 -------------------------------------------------------------------
      1        6           0.020485935    0.020713207   -0.000019543
      2        7          -0.003611641   -0.003711108    0.000009044
      3        6           0.006673028   -0.025712405   -0.000010248
      4        7          -0.001353217    0.005750378    0.000004592
      5        6          -0.029816479    0.005124599    0.000037036
      6        7           0.005708836   -0.001066038   -0.000013285
      7       29           0.001913538   -0.001098633   -0.000007595
 -------------------------------------------------------------------
 Cartesian Forces:  Max     0.029816479 RMS     0.011062515
 Leave Link  716 at Thu Feb  2 09:46:39 2023, MaxMem=  2684354560 cpu:               3.6 elap:               0.1
 (Enter /home/hp/opt/gaussian/g16/l103.exe)

 GradGradGradGradGradGradGradGradGradGradGradGradGradGradGradGradGradGrad
 Berny optimization.
 Using GEDIIS/GDIIS optimizer.
 FormGI is forming the generalized inverse of G from B-inverse, IUseBI=4.
 Internal  Forces:  Max     0.024426981 RMS     0.010313204
 Search for a local minimum.
 Step number   2 out of a maximum of   26
 All quantities printed in internal units (Hartrees-Bohrs-Radians)
 RMS Force = .10313D-01 SwitMx=.10000D-02 MixMth= 1
 Mixed Optimization -- RFO/linear search
 Update second derivatives using D2CorX and points    1    2
 DE= -9.75D-03 DEPred=-1.01D-02 R= 9.67D-01
 TightC=F SS=  1.41D+00  RLast= 3.00D-01 DXNew= 5.0454D-01 9.0004D-01
 Trust test= 9.67D-01 RLast= 3.00D-01 DXMaxT set to 5.05D-01
 The second derivative matrix:
                          R1        R2        R3        R4        R5
           R1           1.04136
           R2           0.00918   0.00974
           R3          -0.00145   0.00574   1.04198
           R4          -0.00079   0.00608   0.00353   0.02497
           R5          -0.00122   0.00533  -0.00192  -0.00163   1.04504
           R6           0.00418  -0.00324   0.00518   0.00735   0.00831
           A1           0.00239   0.00545   0.00201   0.01174  -0.00071
           A2           0.00118   0.00295  -0.00116  -0.01475   0.00210
           A3          -0.00357  -0.00840  -0.00085   0.00301  -0.00138
           A4           0.00286  -0.00090   0.00012  -0.00485   0.00146
           A5          -0.00113  -0.00260  -0.00071   0.00169  -0.00042
           A6          -0.00011   0.00488  -0.00125  -0.00330  -0.00064
           A7           0.00000  -0.00010  -0.00000   0.00002  -0.00000
           A8           0.00001  -0.00007   0.00003   0.00003   0.00002
           A9          -0.00003   0.00002  -0.00003   0.00001  -0.00007
           D1          -0.00015  -0.00003  -0.00013   0.00008  -0.00017
                          R6        A1        A2        A3        A4
           R6           0.00367
           A1          -0.01064   0.02286
           A2           0.00188  -0.01743   0.02301
           A3           0.00876  -0.00543  -0.00558   0.01102
           A4           0.00243  -0.01002   0.00947   0.00055   0.02351
           A5           0.00468  -0.00142  -0.00244   0.00386   0.00003
           A6           0.00099   0.00283   0.00209  -0.00492  -0.00023
           A7           0.00000  -0.00006   0.00004   0.00001  -0.00005
           A8          -0.00003  -0.00002   0.00001   0.00001   0.00002
           A9           0.00001   0.00003   0.00008  -0.00011   0.00000
           D1           0.00022   0.00009  -0.00005  -0.00008   0.00006
                          A5        A6        A7        A8        A9
           A5           0.02885
           A6          -0.00045   0.02892
           A7          -0.00001   0.00001   0.01071
           A8           0.00002  -0.00000  -0.00064   0.00944
           A9           0.00003  -0.00013  -0.00026   0.00042   0.00968
           D1          -0.00002  -0.00006   0.00182  -0.00046  -0.00208
                          D1
           D1           0.01402
 ITU=  1  0
 Use linear search instead of GDIIS.
     Eigenvalues ---   -0.00742  -0.00031   0.00856   0.00939   0.01028
     Eigenvalues ---    0.01471   0.01561   0.01878   0.02208   0.02914
     Eigenvalues ---    0.03975   0.05950   1.03959   1.04304   1.04606
 Eigenvalue     1 is  -7.42D-03 should be greater than     0.000000 Eigenvector:
                          R6        R4        A1        A3        A6
   1                   -0.82120   0.35091  -0.32769   0.23837   0.12236
                          R2        A2        A5        A4        D1
   1                   -0.10937   0.08932   0.05146  -0.02147   0.01085
 Eigenvalue     2 is  -3.07D-04 should be greater than     0.000000 Eigenvector:
                          R2        A3        R4        A2        A1
   1                    0.75300   0.45742  -0.31703  -0.29915  -0.15826
                          R6        A6        A4        A9        D1
   1                   -0.07919  -0.04500   0.01390   0.00756   0.00726
 RFO step:  Lambda=-2.72873496D-02 EMin=-7.41899952D-03
 Quartic linear search produced a step of  1.41670.
 Maximum step size (   0.505) exceeded in Quadratic search.
    -- Step size scaled by   0.443
 Iteration  1 RMS(Cart)=  0.12184385 RMS(Int)=  0.07526694
 Iteration  2 RMS(Cart)=  0.09130996 RMS(Int)=  0.00773611
 Iteration  3 RMS(Cart)=  0.00924521 RMS(Int)=  0.00000061
 Iteration  4 RMS(Cart)=  0.00000014 RMS(Int)=  0.00000061
 ITry= 1 IFail=0 DXMaxC= 4.02D-01 DCOld= 1.00D+10 DXMaxT= 5.05D-01 DXLimC= 3.00D+00 Rises=F
 Variable       Old X    -DE/DX   Delta X   Delta X   Delta X     New X
                                 (Linear)    (Quad)   (Total)
    R1        2.22728   0.00518   0.00281   0.00541   0.00822   2.23550
    R2        4.01044  -0.02394  -0.16490  -0.26578  -0.43067   3.57977
    R3        2.22738   0.00589   0.00343   0.00469   0.00813   2.23550
    R4        3.93856  -0.02066  -0.36344   0.17751  -0.18593   3.75263
    R5        2.22641   0.00581   0.00303   0.00566   0.00869   2.23510
    R6        4.14784  -0.02443  -0.02474  -0.36819  -0.39293   3.75492
    A1        2.12658   0.00119   0.11076  -0.08551   0.02525   2.15183
    A2        2.11061  -0.00248  -0.05980   0.05825  -0.00155   2.10906
    A3        2.04600   0.00130  -0.05096   0.02726  -0.02370   2.02230
    A4        3.12422   0.00002   0.01813  -0.01163   0.00651   3.13072
    A5        3.10835   0.00082  -0.01460   0.03081   0.01621   3.12455
    A6        3.10942   0.00002  -0.04158   0.06499   0.02341   3.13283
    A7        3.14322  -0.00002   0.00097  -0.00238  -0.00142   3.14180
    A8        3.14062   0.00001   0.00133  -0.00215  -0.00082   3.13980
    A9        3.14488  -0.00003  -0.00133   0.00052  -0.00081   3.14407
    D1       -3.14147   0.00001  -0.00381   0.00412   0.00031  -3.14116
         Item               Value     Threshold  Converged?
 Maximum Force            0.024427     0.000450     NO 
 RMS     Force            0.010313     0.000300     NO 
 Maximum Displacement     0.402344     0.001800     NO 
 RMS     Displacement     0.212985     0.001200     NO 
 Predicted change in Energy=-2.186828D-02
 Lowest energy point so far.  Saving SCF results.
 GradGradGradGradGradGradGradGradGradGradGradGradGradGradGradGradGradGrad

 Leave Link  103 at Thu Feb  2 09:46:39 2023, MaxMem=  2684354560 cpu:               2.8 elap:               0.1
 (Enter /home/hp/opt/gaussian/g16/l202.exe)
                          Input orientation:                          
 ---------------------------------------------------------------------
 Center     Atomic      Atomic             Coordinates (Angstroms)
 Number     Number       Type             X           Y           Z
 ---------------------------------------------------------------------
      1          6           0       -1.340744   -1.427013    0.001033
      2          7           0       -2.143705   -2.295738    0.001149
      3          6           0       -0.570190    1.899806    0.001370
      4          7           0       -0.887545    3.039421    0.000583
      5          6           0        1.878471   -0.410823    0.000145
      6          7           0        3.040353   -0.632096    0.001770
      7         29           0       -0.070133   -0.022007    0.000611
 ---------------------------------------------------------------------
                    Distance matrix (angstroms):
                    1          2          3          4          5
     1  C    0.000000
     2  N    1.182975   0.000000
     3  C    3.414891   4.480909   0.000000
     4  N    4.489368   5.481046   1.182978   0.000000
     5  C    3.375794   4.441937   3.366741   4.422107   0.000000
     6  N    4.452628   5.444461   4.409824   5.376655   1.182766
     7  Cu   1.894333   3.077264   1.985805   3.168675   1.987016
                    6          7
     6  N    0.000000
     7  Cu   3.169752   0.000000
 Symmetry turned off by external request.
 Stoichiometry    C3CuN3(2-)
 Framework group  C1[X(C3CuN3)]
 Deg. of freedom    15
 Full point group                 C1      NOp   1
 Rotational constants (GHZ):           1.8727775           1.7953490           0.9166231
 Leave Link  202 at Thu Feb  2 09:46:39 2023, MaxMem=  2684354560 cpu:               1.7 elap:               0.0
 (Enter /home/hp/opt/gaussian/g16/l301.exe)
 Basis read from rwf:  (5D, 7F)
 Pseudo-potential data read from rwf file.
   144 basis functions,   257 primitive gaussians,   153 cartesian basis functions
    30 alpha electrons       30 beta electrons
       nuclear repulsion energy       277.4054163403 Hartrees.
 IExCor= 1009 DFT=T Ex=PBE Corr=PBE ExCW=0 ScaHFX=  0.000000
 ScaDFX=  1.000000  1.000000  1.000000  1.000000 ScalE2=  1.000000  1.000000
 IRadAn=      5 IRanWt=     -1 IRanGd=            0 ICorTp=0 IEmpDi=131
 NAtoms=    7 NActive=    7 NUniq=    7 SFac= 1.00D+00 NAtFMM=   60 NAOKFM=F Big=F
 Integral buffers will be    131072 words long.
 Raffenetti 2 integral format.
 Two-electron integral symmetry is turned off.
 R6Disp:  Grimme-D3 Dispersion energy=       -0.0027604519 Hartrees.
 Nuclear repulsion after empirical dispersion term =      277.4026558884 Hartrees.
 No density basis found on file   724.
 ------------------------------------------------------------------------------
 Polarizable Continuum Model (PCM)
 =================================
 Model                : PCM.
 Atomic radii         : SMD-Coulomb.
 Polarization charges : Total charges.
 Charge compensation  : None.
 Solution method      : Matrix inversion.
 Cavity type          : VdW (van der Waals Surface) (Alpha=1.000).
 Cavity algorithm     : GePol (No added spheres)
                        Default sphere list used, NSphG=    7.
                        Lebedev-Laikov grids with approx.  5.0 points / Ang**2.
                        Smoothing algorithm: York/Karplus (Gamma=1.0000).
                        Polarization charges: spherical gaussians, with
                                              point-specific exponents (IZeta= 3).
                        Self-potential: point-specific (ISelfS= 7).
                        Self-field    : sphere-specific E.n sum rule (ISelfD= 2).
 1st derivatives      : Analytical E(r).r(x)/FMM algorithm (CHGder, D1EAlg=3).
                        Cavity 1st derivative terms included.
 Solvent              : Water, Eps=  78.355300 Eps(inf)=   1.777849
 ------------------------------------------------------------------------------
 Spheres list:
 ISph  on   Nord     Re0    Alpha      Xe            Ye            Ze
    1   C      1    1.8500  1.000     -1.340744     -1.427013      0.001033
    2   N      2    1.8900  1.000     -2.143705     -2.295738      0.001149
    3   C      3    1.8500  1.000     -0.570190      1.899806      0.001370
    4   N      4    1.8900  1.000     -0.887545      3.039421      0.000583
    5   C      5    1.8500  1.000      1.878471     -0.410823      0.000145
    6   N      6    1.8900  1.000      3.040353     -0.632096      0.001770
    7  Cu      7    1.4000  1.000     -0.070133     -0.022007      0.000611
 ------------------------------------------------------------------------------
 GePol: Number of generator spheres                  =       7
 GePol: Total number of spheres                      =       7
 GePol: Number of exposed spheres                    =       7 (100.00%)
 GePol: Number of points                             =    1233
 GePol: Average weight of points                     =       0.13
 GePol: Minimum weight of points                     =   0.12D-11
 GePol: Maximum weight of points                     =    0.18656
 GePol: Number of points with low weight             =      33
 GePol: Fraction of low-weight points (<1% of avg)   =       2.68%
 GePol: Cavity surface area                          =    157.872 Ang**2
 GePol: Cavity volume                                =    120.493 Ang**3
 ------------------------------------------------------------------------------
 Atomic radii for non-electrostatic terms: SMD-CDS.
 ------------------------------------------------------------------------------
 PCM non-electrostatic energy =         0.0222956452 Hartrees.
 Nuclear repulsion after PCM non-electrostatic terms =      277.4249515336 Hartrees.
 Leave Link  301 at Thu Feb  2 09:46:39 2023, MaxMem=  2684354560 cpu:               6.0 elap:               0.1
 (Enter /home/hp/opt/gaussian/g16/l302.exe)
 NPDir=0 NMtPBC=     1 NCelOv=     1 NCel=       1 NClECP=     1 NCelD=      1
         NCelK=      1 NCelE2=     1 NClLst=     1 CellRange=     0.0.
 One-electron integrals computed using PRISM.
   1 Symmetry operations used in ECPInt.
 ECPInt:  NShTT=     990 NPrTT=    4490 LenC2=     941 LenP2D=    2926.
 LDataN:  DoStor=T MaxTD1= 5 Len=  102
 NBasis=   144 RedAO= T EigKep=  2.68D-03  NBF=   144
 NBsUse=   144 1.00D-06 EigRej= -1.00D+00 NBFU=   144
 Precomputing XC quadrature grid using
 IXCGrd= 4 IRadAn=           5 IRanWt=          -1 IRanGd=           0 AccXCQ= 0.00D+00.
 Generated NRdTot=       0 NPtTot=           0 NUsed=           0 NTot=          32
 NSgBfM=   153   153   153   153   153 MxSgAt=     7 MxSgA2=     7.
 Leave Link  302 at Thu Feb  2 09:46:39 2023, MaxMem=  2684354560 cpu:              14.1 elap:               0.2
 (Enter /home/hp/opt/gaussian/g16/l303.exe)
 DipDrv:  MaxL=1.
 Leave Link  303 at Thu Feb  2 09:46:39 2023, MaxMem=  2684354560 cpu:               3.8 elap:               0.1
 (Enter /home/hp/opt/gaussian/g16/l401.exe)
 Initial guess from the checkpoint file:  "CuCN3.chk"
 B after Tr=    -0.007794   -0.021163   -0.000118
         Rot=    1.000000    0.000004   -0.000003    0.000109 Ang=   0.01 deg.
 Guess basis will be translated and rotated to current coordinates.
 JPrj=2 DoOrth=T DoCkMO=T.
 Generating alternative initial guess.
 ExpMin= 1.00D-02 ExpMax= 6.29D+03 ExpMxC= 9.49D+02 IAcc=3 IRadAn=         5 AccDes= 0.00D+00
 Harris functional with IExCor= 1009 and IRadAn=       5 diagonalized for initial guess.
 HarFok:  IExCor= 1009 AccDes= 0.00D+00 IRadAn=         5 IDoV= 1 UseB2=F ITyADJ=14
 ICtDFT=  3500011 ScaDFX=  1.000000  1.000000  1.000000  1.000000
 FoFCou: FMM=F IPFlag=           0 FMFlag=      100000 FMFlg1=           0
         NFxFlg=           0 DoJE=T BraDBF=F KetDBF=T FulRan=T
         wScrn=  0.000000 ICntrl=       500 IOpCl=  0 I1Cent=   200000004 NGrid=           0
         NMat0=    1 NMatS0=      1 NMatT0=    0 NMatD0=    1 NMtDS0=    0 NMtDT0=    0
 Symmetry not used in FoFCou.
 Harris En= -476.253532118492    
 Leave Link  401 at Thu Feb  2 09:46:40 2023, MaxMem=  2684354560 cpu:              21.9 elap:               0.4
 (Enter /home/hp/opt/gaussian/g16/l508.exe)
 Keep J ints in memory in canonical form, NReq=113247682.
 FoFCou: FMM=F IPFlag=           0 FMFlag=           0 FMFlg1=           0
         NFxFlg=           0 DoJE=F BraDBF=F KetDBF=F FulRan=T
         wScrn=  0.000000 ICntrl=       600 IOpCl=  0 I1Cent=           0 NGrid=           0
         NMat0=    1 NMatS0=  10440 NMatT0=    0 NMatD0=    1 NMtDS0=    0 NMtDT0=    0
 Symmetry not used in FoFCou.
 Two-electron integral symmetry not used.
 Tight linear equation convergence will be used.
 RPBE-PBE wavefunction.
 Quadratic Convergence SCF Method.
 Line search only if initial step raises energy.
 Inv3:  Mode=1 IEnd=     4560867.
 Iteration    1 A*A^-1 deviation from unit magnitude is 3.55D-15 for    193.
 Iteration    1 A*A^-1 deviation from orthogonality  is 1.78D-15 for    960     61.
 Iteration    1 A^-1*A deviation from unit magnitude is 3.55D-15 for    193.
 Iteration    1 A^-1*A deviation from orthogonality  is 1.43D-15 for   1106    283.
 Iteration   1 EE= -475.943657126738                                    Grad=2.765D-01 Max rot=    5.2070 deg.
 Gradient too large for Newton-Raphson -- use scaled steepest descent instead.
 Alpha Gap=     8.692 HL deriv= 7.71D-04
     ILin= 1 X=0.000D+00 Y=-4.759436571267D+02 DE= 0.00D+00 F= -1.70D-02
     ILin= 2 X=3.000D-01 Y=-4.759453063810D+02 DE=-1.65D-03 F=  5.99D-03
     Accept linear search using points  1 and  2.
     An  expanding polynomial of degree  2 produced  0.1461
 Iteration   2 EE= -475.945321272721     Delta-E=       -0.001664145983 Grad=9.923D-02 Max rot=    0.6016 deg.
 Gradient too large for Newton-Raphson -- use scaled steepest descent instead.
 Alpha Gap=     8.694 HL deriv= 8.42D-05
     ILin= 1 X=0.000D+00 Y=-4.759453212727D+02 DE= 0.00D+00 F= -4.51D-03
     ILin= 2 X=3.000D-01 Y=-4.759465085646D+02 DE=-1.19D-03 F= -3.41D-03
     ILin= 3 X=6.000D-01 Y=-4.759473652983D+02 DE=-2.04D-03 F= -2.30D-03
     ILin= 4 X=1.200D+00 Y=-4.759480847315D+02 DE=-2.76D-03 F= -9.26D-05
     Reject lnstep minimum 1.517D+00 FVal=-4.759481230881D+02 Lims=  6.00D-01  1.20D+00
     ILin= 5 X=2.400D+00 Y=-4.759455315381D+02 DE=-2.10D-04 F=  4.35D-03
     An  expanding polynomial of degree  5 produced  1.2251
     Minimum is close to point  4 DX=  2.51D-02 DF= -1.16D-06 DXR=  2.05D-02 DFR=  4.21D-04 which will be used.
 Iteration   3 EE= -475.948084731550     Delta-E=       -0.002763458829 Grad=1.507D-01 Max rot=    2.1642 deg.
 Gradient too large for Newton-Raphson -- use scaled steepest descent instead.
 Alpha Gap=     8.702 HL deriv= 3.27D-04
     ILin= 1 X=0.000D+00 Y=-4.759480847315D+02 DE= 0.00D+00 F= -5.54D-03
     ILin= 2 X=4.000D-01 Y=-4.759486049055D+02 DE=-5.20D-04 F=  2.94D-03
     Accept linear search using points  1 and  2.
     An  expanding polynomial of degree  2 produced  0.2063
 Iteration   4 EE= -475.948777078315     Delta-E=       -0.000692346765 Grad=7.014D-02 Max rot=    0.6578 deg.
 Gradient too large for Newton-Raphson -- use scaled steepest descent instead.
 Alpha Gap=     8.699 HL deriv= 9.42D-05
     ILin= 1 X=0.000D+00 Y=-4.759487770783D+02 DE= 0.00D+00 F= -1.45D-03
     ILin= 2 X=1.200D+00 Y=-4.759490940179D+02 DE=-3.17D-04 F=  9.26D-04
     Accept linear search using points  1 and  2.
     An  expanding polynomial of degree  2 produced  0.7700
 Iteration   5 EE= -475.949308972922     Delta-E=       -0.000531894607 Grad=1.388D-01 Max rot=    2.3166 deg.
 Gradient too large for Newton-Raphson -- use scaled steepest descent instead.
 Alpha Gap=     8.697 HL deriv= 3.22D-04
     ILin= 1 X=0.000D+00 Y=-4.759493089729D+02 DE= 0.00D+00 F= -3.66D-03
     ILin= 2 X=4.000D-01 Y=-4.759493125214D+02 DE=-3.55D-06 F=  3.64D-03
     Accept linear search using points  1 and  2.
     An  expanding polynomial of degree  2 produced  0.2000
 Iteration   6 EE= -475.949676032611     Delta-E=       -0.000367059689 Grad=6.145D-02 Max rot=    0.7508 deg.
 Gradient too large for Newton-Raphson -- use scaled steepest descent instead.
 Alpha Gap=     8.698 HL deriv= 7.16D-05
     ILin= 1 X=0.000D+00 Y=-4.759496760326D+02 DE= 0.00D+00 F= -8.92D-04
     ILin= 2 X=8.000D-01 Y=-4.759498764184D+02 DE=-2.00D-04 F=  3.91D-04
     Accept linear search using points  1 and  2.
     An  expanding polynomial of degree  2 produced  0.5135
 Iteration   7 EE= -475.949922684246     Delta-E=       -0.000246651634 Grad=9.562D-02 Max rot=    1.5539 deg.
 Gradient too large for Newton-Raphson -- use scaled steepest descent instead.
 Alpha Gap=     8.699 HL deriv= 2.80D-04
     ILin= 1 X=0.000D+00 Y=-4.759499226842D+02 DE= 0.00D+00 F= -1.70D-03
     ILin= 2 X=3.000D-01 Y=-4.759500932931D+02 DE=-1.71D-04 F=  5.67D-04
     Accept linear search using points  1 and  2.
     An  expanding polynomial of degree  2 produced  0.1459
 Iteration   8 EE= -475.950090727705     Delta-E=       -0.000168043459 Grad=4.693D-02 Max rot=    0.4269 deg.
 Gradient too large for Newton-Raphson -- use scaled steepest descent instead.
 Alpha Gap=     8.699 HL deriv= 1.31D-04
     ILin= 1 X=0.000D+00 Y=-4.759500907277D+02 DE= 0.00D+00 F= -5.20D-04
     ILin= 2 X=5.000D-01 Y=-4.759503358503D+02 DE=-2.45D-04 F= -4.61D-04
     ILin= 3 X=1.000D+00 Y=-4.759505513997D+02 DE=-4.61D-04 F= -4.02D-04
     ILin= 4 X=2.100D+00 Y=-4.759509215703D+02 DE=-8.31D-04 F= -2.72D-04
     Reject lnstep minimum 2.584D+00 FVal=-4.759509886560D+02 Lims=  1.00D+00  2.10D+00
     ILin= 5 X=4.100D+00 Y=-4.759512284664D+02 DE=-1.14D-03 F= -3.54D-05
     ILin= 6 X=8.200D+00 Y=-4.759503834533D+02 DE=-2.93D-04 F=  4.47D-04
     An  expanding polynomial of degree  6 produced  4.4005
     Minimum is close to point  5 DX=  3.00D-01 DF= -5.32D-06 DXR=  6.83D-02 DFR=  4.68D-03 which will be used.
 Iteration   9 EE= -475.951228466418     Delta-E=       -0.001137738713 Grad=1.369D-01 Max rot=    2.5111 deg.
 Gradient too large for Newton-Raphson -- use scaled steepest descent instead.
 Alpha Gap=     8.697 HL deriv= 1.20D-05
     ILin= 1 X=0.000D+00 Y=-4.759512284664D+02 DE= 0.00D+00 F= -3.56D-03
     ILin= 2 X=8.000D-01 Y=-4.759477030724D+02 DE= 3.53D-03 F=  1.24D-02
     Reject lnstep minimum 2.322D-01 FVal=-4.759517646283D+02 Lims=  0.00D+00  8.00D-01
     ILin= 3 X=2.000D-01 Y=-4.759515426060D+02 DE=-3.14D-04 F=  4.22D-04
     A contracting polynomial of degree  3 produced  0.1788
 Iteration  10 EE= -475.951547073761     Delta-E=       -0.000318607343 Grad=4.000D-02 Max rot=    0.5011 deg.
 Gradient too large for Newton-Raphson -- use scaled steepest descent instead.
 Alpha Gap=     8.699 HL deriv= 1.27D-04
     ILin= 1 X=0.000D+00 Y=-4.759515470738D+02 DE= 0.00D+00 F= -3.11D-04
     ILin= 2 X=4.400D+00 Y=-4.759462815085D+02 DE= 5.27D-03 F=  2.71D-03
     ILin= 3 X=2.200D+00 Y=-4.759505733870D+02 DE= 9.74D-04 F=  1.20D-03
     ILin= 4 X=1.100D+00 Y=-4.759514746855D+02 DE= 7.24D-05 F=  4.42D-04
     Reject lnstep minimum 4.401D-01 FVal=-4.759516088134D+02 Lims=  0.00D+00  2.20D+00
     ILin= 5 X=4.000D-01 Y=-4.759516166168D+02 DE=-6.95D-05 F= -3.69D-05
     A contracting polynomial of degree  5 produced  0.4539
 Iteration  11 EE= -475.951617612686     Delta-E=       -0.000070538925 Grad=4.594D-02 Max rot=    0.7168 deg.
 Gradient too large for Newton-Raphson -- use scaled steepest descent instead.
 Alpha Gap=     8.700 HL deriv= 6.50D-05
     ILin= 1 X=0.000D+00 Y=-4.759516176127D+02 DE= 0.00D+00 F= -4.03D-04
     ILin= 2 X=3.000D-01 Y=-4.759516696299D+02 DE=-5.20D-05 F=  5.65D-05
     Accept linear search using points  1 and  2.
     An  expanding polynomial of degree  2 produced  0.1424
 Iteration  12 EE= -475.951659496071     Delta-E=       -0.000041883385 Grad=2.908D-02 Max rot=    0.3091 deg.
 Gradient too large for Newton-Raphson -- use scaled steepest descent instead.
 Alpha Gap=     8.700 HL deriv= 1.01D-04
     ILin= 1 X=0.000D+00 Y=-4.759516594961D+02 DE= 0.00D+00 F= -1.59D-04
     ILin= 2 X=5.000D-01 Y=-4.759517323980D+02 DE=-7.29D-05 F= -1.33D-04
     ILin= 3 X=9.000D-01 Y=-4.759517815453D+02 DE=-1.22D-04 F= -1.13D-04
     ILin= 4 X=1.800D+00 Y=-4.759518623299D+02 DE=-2.03D-04 F= -6.69D-05
     Reject lnstep minimum 3.272D+00 FVal=-4.759519479013D+02 Lims=  9.00D-01  1.80D+00
     ILin= 5 X=3.600D+00 Y=-4.759519002707D+02 DE=-2.41D-04 F=  2.47D-05
     Accept linear search using points  4 and  5.
     An  expanding polynomial of degree  5 produced  3.3704
     Minimum is close to point  5 DX= -2.30D-01 DF= -1.52D-06 DXR=  6.81D-02 DFR=  6.31D-03 which will be used.
 Iteration  13 EE= -475.951900270741     Delta-E=       -0.000240774669 Grad=8.996D-02 Max rot=    1.2065 deg.
 Gradient too large for Newton-Raphson -- use scaled steepest descent instead.
 Alpha Gap=     8.697 HL deriv= 1.45D-04
     ILin= 1 X=0.000D+00 Y=-4.759519002707D+02 DE= 0.00D+00 F= -1.88D-03
     ILin= 2 X=7.000D-01 Y=-4.759511019220D+02 DE= 7.98D-04 F=  4.17D-03
     Reject lnstep minimum 2.739D-01 FVal=-4.759522873819D+02 Lims=  0.00D+00  7.00D-01
     ILin= 3 X=3.000D-01 Y=-4.759520767306D+02 DE=-1.76D-04 F=  7.08D-04
     A contracting polynomial of degree  3 produced  0.2181
 Iteration  14 EE= -475.952105742318     Delta-E=       -0.000205471578 Grad=3.583D-02 Max rot=    0.5680 deg.
 Gradient too large for Newton-Raphson -- use scaled steepest descent instead.
 Alpha Gap=     8.699 HL deriv= 7.88D-05
     ILin= 1 X=0.000D+00 Y=-4.759521057423D+02 DE= 0.00D+00 F= -2.48D-04
     ILin= 2 X=3.400D+00 Y=-4.759474962721D+02 DE= 4.61D-03 F=  2.96D-03
     ILin= 3 X=1.700D+00 Y=-4.759511644158D+02 DE= 9.41D-04 F=  1.36D-03
     Reject lnstep minimum 9.574D-02 FVal=-4.759521125999D+02 Lims=  0.00D+00  3.40D+00
     ILin= 4 X=9.574D-02 Y=-4.759521251786D+02 DE=-1.94D-05 F= -1.58D-04
     A contracting polynomial of degree  4 produced  0.2631
 Iteration  15 EE= -475.952138386246     Delta-E=       -0.000032643928 Grad=2.830D-02 Max rot=    0.4599 deg.
 Gradient too large for Newton-Raphson -- use scaled steepest descent instead.
 Alpha Gap=     8.700 HL deriv= 1.10D-04
     ILin= 1 X=0.000D+00 Y=-4.759521383862D+02 DE= 0.00D+00 F= -1.35D-04
     ILin= 2 X=3.000D-01 Y=-4.759521621186D+02 DE=-2.37D-05 F= -2.30D-05
     ILin= 3 X=5.000D-01 Y=-4.759521592300D+02 DE=-2.08D-05 F=  5.19D-05
     An  expanding polynomial of degree  3 produced  0.3614
 Iteration  16 EE= -475.952162824066     Delta-E=       -0.000024437820 Grad=3.167D-02 Max rot=    0.5280 deg.
 Gradient too large for Newton-Raphson -- use scaled steepest descent instead.
 Alpha Gap=     8.700 HL deriv= 7.27D-05
     ILin= 1 X=0.000D+00 Y=-4.759521628241D+02 DE= 0.00D+00 F= -1.74D-04
     ILin= 2 X=3.000D-01 Y=-4.759521857271D+02 DE=-2.29D-05 F=  2.11D-05
     Accept linear search using points  1 and  2.
     An  expanding polynomial of degree  2 produced  0.1416
 Iteration  17 EE= -475.952180923922     Delta-E=       -0.000018099856 Grad=2.088D-02 Max rot=    0.2338 deg.
 Gradient too large for Newton-Raphson -- use scaled steepest descent instead.
 Alpha Gap=     8.700 HL deriv= 9.23D-05
     ILin= 1 X=0.000D+00 Y=-4.759521809239D+02 DE= 0.00D+00 F= -7.30D-05
     ILin= 2 X=4.000D-01 Y=-4.759522093229D+02 DE=-2.84D-05 F= -6.90D-05
     ILin= 3 X=7.000D-01 Y=-4.759522295682D+02 DE=-4.86D-05 F= -6.60D-05
     ILin= 4 X=1.400D+00 Y=-4.759522732936D+02 DE=-9.24D-05 F= -5.90D-05
     ILin= 5 X=2.900D+00 Y=-4.759523504256D+02 DE=-1.70D-04 F= -4.39D-05
     ILin= 6 X=5.800D+00 Y=-4.759524354820D+02 DE=-2.55D-04 F= -1.48D-05
     ILin= 7 X=1.160D+01 Y=-4.759523521353D+02 DE=-1.71D-04 F=  4.35D-05
     An  expanding polynomial of degree  7 produced  7.2700
 Iteration  18 EE= -475.952446335752     Delta-E=       -0.000265411830 Grad=9.903D-02 Max rot=    1.8850 deg.
 Gradient too large for Newton-Raphson -- use scaled steepest descent instead.
 Alpha Gap=     8.700 HL deriv= 1.35D-04
     ILin= 1 X=0.000D+00 Y=-4.759524463358D+02 DE= 0.00D+00 F= -1.71D-03
     ILin= 2 X=1.000D+00 Y=-4.759488172619D+02 DE= 3.63D-03 F=  8.96D-03
     Reject lnstep minimum 1.598D-01 FVal=-4.759525825966D+02 Lims=  0.00D+00  1.00D+00
     ILin= 3 X=2.000D-01 Y=-4.759525739901D+02 DE=-1.28D-04 F=  4.29D-04
     A contracting polynomial of degree  3 produced  0.1598
 Iteration  19 EE= -475.952582598711     Delta-E=       -0.000136262959 Grad=1.489D-02 Max rot=    0.1770 deg.
 Gradient too large for Newton-Raphson -- use scaled steepest descent instead.
 Alpha Gap=     8.700 HL deriv= 7.35D-05
     ILin= 1 X=0.000D+00 Y=-4.759525825987D+02 DE= 0.00D+00 F= -4.00D-05
     ILin= 2 X=7.300D+00 Y=-4.759523437323D+02 DE= 2.39D-04 F=  1.05D-04
     ILin= 3 X=3.600D+00 Y=-4.759525975411D+02 DE=-1.49D-05 F=  3.17D-05
     A contracting polynomial of degree  3 produced  2.0083
 Iteration  20 EE= -475.952622777114     Delta-E=       -0.000040178403 Grad=3.738D-02 Max rot=    0.6281 deg.
 Gradient too large for Newton-Raphson -- use scaled steepest descent instead.
 Alpha Gap=     8.701 HL deriv= 1.10D-04
     ILin= 1 X=0.000D+00 Y=-4.759526227771D+02 DE= 0.00D+00 F= -2.56D-04
     ILin= 2 X=6.000D-01 Y=-4.759525154577D+02 DE= 1.07D-04 F=  6.14D-04
     Reject lnstep minimum 2.473D-01 FVal=-4.759526797775D+02 Lims=  0.00D+00  6.00D-01
     ILin= 3 X=2.000D-01 Y=-4.759526449729D+02 DE=-2.22D-05 F=  3.39D-05
     A contracting polynomial of degree  3 produced  0.1766
 Iteration  21 EE= -475.952645370345     Delta-E=       -0.000022593232 Grad=1.407D-02 Max rot=    0.1599 deg.
 Gradient too large for Newton-Raphson -- use scaled steepest descent instead.
 Alpha Gap=     8.700 HL deriv= 6.27D-05
     ILin= 1 X=0.000D+00 Y=-4.759526453703D+02 DE= 0.00D+00 F= -3.12D-05
     ILin= 2 X=2.000D+00 Y=-4.759526266708D+02 DE= 1.87D-05 F=  4.99D-05
     Reject lnstep minimum 4.955D-01 FVal=-4.759526490513D+02 Lims=  0.00D+00  2.00D+00
     ILin= 3 X=5.000D-01 Y=-4.759526558911D+02 DE=-1.05D-05 F= -1.09D-05
     A contracting polynomial of degree  3 produced  0.7693
 Iteration  22 EE= -475.952657359888     Delta-E=       -0.000011989542 Grad=2.366D-02 Max rot=    0.4011 deg.
 Gradient too large for Newton-Raphson -- use scaled steepest descent instead.
 Alpha Gap=     8.700 HL deriv= 1.05D-04
     ILin= 1 X=0.000D+00 Y=-4.759526573599D+02 DE= 0.00D+00 F= -9.70D-05
     ILin= 2 X=4.000D-01 Y=-4.759526578067D+02 DE=-4.47D-07 F=  9.47D-05
     Accept linear search using points  1 and  2.
     An  expanding polynomial of degree  2 produced  0.2002
 Iteration  23 EE= -475.952667169034     Delta-E=       -0.000009809146 Grad=1.345D-02 Max rot=    0.1658 deg.
 Gradient too large for Newton-Raphson -- use scaled steepest descent instead.
 Alpha Gap=     8.700 HL deriv= 6.09D-05
     ILin= 1 X=0.000D+00 Y=-4.759526671690D+02 DE= 0.00D+00 F= -2.70D-05
     ILin= 2 X=8.000D-01 Y=-4.759526747899D+02 DE=-7.62D-06 F=  7.92D-06
     Accept linear search using points  1 and  2.
     An  expanding polynomial of degree  2 produced  0.5653
 Iteration  24 EE= -475.952675447923     Delta-E=       -0.000008278889 Grad=1.968D-02 Max rot=    0.3349 deg.
 Gradient too large for Newton-Raphson -- use scaled steepest descent instead.
 Alpha Gap=     8.700 HL deriv= 9.78D-05
     ILin= 1 X=0.000D+00 Y=-4.759526754479D+02 DE= 0.00D+00 F= -6.43D-05
     ILin= 2 X=3.000D-01 Y=-4.759526815802D+02 DE=-6.13D-06 F=  2.34D-05
     Accept linear search using points  1 and  2.
     An  expanding polynomial of degree  2 produced  0.1462
 Iteration  25 EE= -475.952681720857     Delta-E=       -0.000006272935 Grad=1.182D-02 Max rot=    0.1572 deg.
 Gradient too large for Newton-Raphson -- use scaled steepest descent instead.
 Alpha Gap=     8.700 HL deriv= 6.96D-05
     ILin= 1 X=0.000D+00 Y=-4.759526817209D+02 DE= 0.00D+00 F= -1.91D-05
     ILin= 2 X=6.000D-01 Y=-4.759526928333D+02 DE=-1.11D-05 F= -1.79D-05
     ILin= 3 X=1.100D+00 Y=-4.759527015469D+02 DE=-1.98D-05 F= -1.69D-05
     ILin= 4 X=2.300D+00 Y=-4.759527204321D+02 DE=-3.87D-05 F= -1.45D-05
     ILin= 5 X=4.500D+00 Y=-4.759527476245D+02 DE=-6.59D-05 F= -1.02D-05
     ILin= 6 X=9.000D+00 Y=-4.759527733211D+02 DE=-9.16D-05 F= -1.25D-06
     ILin= 7 X=1.810D+01 Y=-4.759527026713D+02 DE=-2.10D-05 F=  1.68D-05
     An  expanding polynomial of degree  7 produced  9.6295
     Minimum is close to point  6 DX=  6.29D-01 DF= -3.93D-07 DXR=  6.54D-02 DFR=  4.29D-03 which will be used.
 Iteration  26 EE= -475.952773321063     Delta-E=       -0.000091600206 Grad=5.062D-02 Max rot=    0.8788 deg.
 Gradient too large for Newton-Raphson -- use scaled steepest descent instead.
 Alpha Gap=     8.699 HL deriv= 2.79D-05
     ILin= 1 X=0.000D+00 Y=-4.759527733211D+02 DE= 0.00D+00 F= -5.12D-04
     ILin= 2 X=1.200D+00 Y=-4.759512696995D+02 DE= 1.50D-03 F=  3.02D-03
     Reject lnstep minimum 1.241D-01 FVal=-4.759527994716D+02 Lims=  0.00D+00  1.20D+00
     ILin= 3 X=1.000D-01 Y=-4.759528098427D+02 DE=-3.65D-05 F= -2.18D-04
     A contracting polynomial of degree  3 produced  0.1741
 Iteration  27 EE= -475.952817926409     Delta-E=       -0.000044605346 Grad=1.247D-02 Max rot=    0.1608 deg.
 Gradient too large for Newton-Raphson -- use scaled steepest descent instead.
 Alpha Gap=     8.700 HL deriv= 6.57D-05
     ILin= 1 X=0.000D+00 Y=-4.759528179264D+02 DE= 0.00D+00 F= -3.22D-05
     ILin= 2 X=9.600D+00 Y=-4.759484328732D+02 DE= 4.39D-03 F=  9.47D-04
     ILin= 3 X=4.800D+00 Y=-4.759518003167D+02 DE= 1.02D-03 F=  4.56D-04
     ILin= 4 X=2.400D+00 Y=-4.759526023180D+02 DE= 2.16D-04 F=  2.12D-04
     ILin= 5 X=1.200D+00 Y=-4.759527833543D+02 DE= 3.46D-05 F=  8.98D-05
     Reject lnstep minimum 2.577D-01 FVal=-4.759528213185D+02 Lims=  0.00D+00  2.40D+00
     ILin= 6 X=3.000D-01 Y=-4.759528230070D+02 DE=-5.08D-06 F= -1.69D-06
     A contracting polynomial of degree  6 produced  0.3166
     Minimum is close to point  6 DX=  1.66D-02 DF= -1.41D-08 DXR=  5.25D-02 DFR=  2.77D-03 which will be used.
 Iteration  28 EE= -475.952823007035     Delta-E=       -0.000005080625 Grad=9.859D-03 Max rot=    0.1462 deg.
 QCNR:  CnvC1=8.27D-09 CnvC2=8.27D-08
 LinEq1:  Iter=  0 NonCon=     1 RMS=2.36D-04 Max=5.83D-03 NDo=     1
 AX will form     1 AO Fock derivatives at one time.
 LinEq1:  Iter=  1 NonCon=     1 RMS=8.73D-05 Max=1.76D-03 NDo=     1
 LinEq1:  Iter=  2 NonCon=     1 RMS=1.49D-04 Max=2.40D-03 NDo=     1
 LinEq1:  Iter=  3 NonCon=     1 RMS=1.67D-04 Max=3.29D-03 NDo=     1
 LinEq1:  Iter=  4 NonCon=     1 RMS=1.45D-04 Max=2.66D-03 NDo=     1
 LinEq1:  Iter=  5 NonCon=     1 RMS=4.33D-05 Max=5.39D-04 NDo=     1
 LinEq1:  Iter=  6 NonCon=     1 RMS=2.73D-05 Max=5.44D-04 NDo=     1
 LinEq1:  Iter=  7 NonCon=     1 RMS=2.81D-05 Max=3.50D-04 NDo=     1
 LinEq1:  Iter=  8 NonCon=     1 RMS=1.53D-05 Max=2.07D-04 NDo=     1
 LinEq1:  Iter=  9 NonCon=     1 RMS=2.44D-06 Max=3.88D-05 NDo=     1
 LinEq1:  Iter= 10 NonCon=     1 RMS=1.19D-06 Max=1.65D-05 NDo=     1
 LinEq1:  Iter= 11 NonCon=     1 RMS=8.03D-07 Max=1.28D-05 NDo=     1
 LinEq1:  Iter= 12 NonCon=     1 RMS=9.99D-07 Max=1.31D-05 NDo=     1
 LinEq1:  Iter= 13 NonCon=     1 RMS=3.49D-07 Max=4.68D-06 NDo=     1
 LinEq1:  Iter= 14 NonCon=     1 RMS=5.23D-08 Max=7.18D-07 NDo=     1
 LinEq1:  Iter= 15 NonCon=     0 RMS=7.54D-09 Max=6.80D-08 NDo=     1
 Linear equations converged to 8.270D-09 8.270D-08 after    15 iterations.
 Angle between quadratic step and gradient=  47.80 degrees.
     ILin= 1 X=0.000D+00 Y=-4.759528230070D+02 DE= 0.00D+00 F= -2.53D-04
     ILin= 2 X=1.000D+00 Y=-4.759529495243D+02 DE=-1.27D-04 F=  1.85D-07
     Accept linear search using points  1 and  2.
     An  expanding polynomial of degree  2 produced  0.9993
     Minimum is close to point  2 DX= -7.31D-04 DF= -6.78D-11 DXR=  7.31D-04 DFR=  5.36D-07 which will be used.
 Iteration  29 EE= -475.952949524323     Delta-E=       -0.000126517288 Grad=1.503D-04 Max rot=    0.0015 deg.
 QCNR:  CnvC1=1.50D-09 CnvC2=1.50D-08
 LinEq1:  Iter=  0 NonCon=     1 RMS=4.24D-06 Max=1.19D-04 NDo=     1
 LinEq1:  Iter=  1 NonCon=     1 RMS=2.38D-06 Max=4.58D-05 NDo=     1
 LinEq1:  Iter=  2 NonCon=     1 RMS=2.62D-06 Max=4.51D-05 NDo=     1
 LinEq1:  Iter=  3 NonCon=     1 RMS=2.41D-06 Max=4.28D-05 NDo=     1
 LinEq1:  Iter=  4 NonCon=     1 RMS=8.84D-07 Max=1.35D-05 NDo=     1
 LinEq1:  Iter=  5 NonCon=     1 RMS=3.11D-07 Max=5.59D-06 NDo=     1
 LinEq1:  Iter=  6 NonCon=     1 RMS=3.21D-07 Max=4.18D-06 NDo=     1
 LinEq1:  Iter=  7 NonCon=     1 RMS=1.67D-07 Max=1.97D-06 NDo=     1
 LinEq1:  Iter=  8 NonCon=     1 RMS=5.97D-08 Max=7.56D-07 NDo=     1
 LinEq1:  Iter=  9 NonCon=     1 RMS=2.24D-08 Max=3.94D-07 NDo=     1
 LinEq1:  Iter= 10 NonCon=     1 RMS=1.27D-08 Max=2.11D-07 NDo=     1
 LinEq1:  Iter= 11 NonCon=     1 RMS=1.31D-08 Max=2.15D-07 NDo=     1
 LinEq1:  Iter= 12 NonCon=     1 RMS=7.10D-09 Max=6.95D-08 NDo=     1
 LinEq1:  Iter= 13 NonCon=     0 RMS=1.31D-09 Max=1.38D-08 NDo=     1
 Linear equations converged to 1.503D-09 1.503D-08 after    13 iterations.
 Angle between quadratic step and gradient=  51.74 degrees.
     ILin= 1 X=0.000D+00 Y=-4.759529495243D+02 DE= 0.00D+00 F= -1.19D-08
     ILin= 2 X=1.000D+00 Y=-4.759529495303D+02 DE=-5.95D-09 F= -6.42D-13
     Reject lnstep minimum 1.000D+00 FVal=-4.759529495303D+02 Lims=  0.00D+00  1.00D+00
     ILin= 3 X=2.000D+00 Y=-4.759529495243D+02 DE=-3.07D-12 F=  1.19D-08
     Reject polynomial minimum 1.000D+00 FVal=-4.759529495303D+02 Lims=  0.00D+00  2.00D+00
     Accept linear search using points  2 and  3.
     An  expanding polynomial of degree  3 produced  1.0001
     Minimum is close to point  2 DX=  5.40D-05 DF=  0.00D+00 DXR=  5.40D-05 DFR=  0.00D+00 which will be used.
 Iteration  30 EE= -475.952949530272     Delta-E=       -0.000000005950 Grad=5.576D-09 Max rot=    0.0000 deg.
 Error on total polarization charges =  0.04113
 Rotation gradient small -- convergence achieved.
 SCF Done:  E(RPBE-PBE) =  -475.952949530     a.u. after   30 cycles
            Convg  =    0.5576D-08                   118 Fock formations.
              S**2 =  0.0000                  -V/T =  2.1706
 SMD-CDS (non-electrostatic) energy       (kcal/mol) =      13.99
 (included in total energy above)
 Leave Link  508 at Thu Feb  2 09:47:23 2023, MaxMem=  2684354560 cpu:            1904.1 elap:              43.4
 (Enter /home/hp/opt/gaussian/g16/l701.exe)
 ... and contract with generalized density number  0.
 Compute integral first derivatives.
 R6Disp: Adding Grimme-D3 dispersion energy 1st derivatives to the gradient.
   1 Symmetry operations used in ECPInt.
 ECPInt:  NShTT=     990 NPrTT=    4490 LenC2=     941 LenP2D=    2926.
 LDataN:  DoStor=T MaxTD1= 6 Len=  172
 D1PCM: PCM CHGder 1st derivatives, ID1Alg=3 FixD1E=F DoIter=F DoCFld=F I1PDM=0.
 GePol: Maximum number of non-zero 1st derivatives   =     261
 Leave Link  701 at Thu Feb  2 09:47:24 2023, MaxMem=  2684354560 cpu:              57.7 elap:               1.0
 (Enter /home/hp/opt/gaussian/g16/l702.exe)
 L702 exits ... SP integral derivatives will be done elsewhere.
 Leave Link  702 at Thu Feb  2 09:47:24 2023, MaxMem=  2684354560 cpu:               3.6 elap:               0.1
 (Enter /home/hp/opt/gaussian/g16/l703.exe)
 Integral derivatives from FoFJK, PRISM(SPDF).
 Compute integral first derivatives, UseDBF=F ICtDFT=           0.
 Calling FoFJK, ICntrl=      2527 FMM=F ISym2X=0 I1Cent= 0 IOpClX= 0 NMat=1 NMatS=1 NMatT=0.
 FoFJK:  IHMeth= 1 ICntrl=    2527 DoSepK=F KAlg= 0 I1Cent=           0 FoldK=F
 IRaf=         0 NMat=       1 IRICut=       1 DoRegI=T DoRafI=F ISym2E= 0 IDoP0=0 IntGTp=1.
 FoFCou: FMM=F IPFlag=           0 FMFlag=      100000 FMFlg1=         800
         NFxFlg=           0 DoJE=F BraDBF=F KetDBF=F FulRan=T
         wScrn=  0.000000 ICntrl=      2527 IOpCl=  0 I1Cent=           0 NGrid=           0
         NMat0=    1 NMatS0=      1 NMatT0=    0 NMatD0=    1 NMtDS0=    0 NMtDT0=    0
 Symmetry not used in FoFCou.
 Leave Link  703 at Thu Feb  2 09:47:26 2023, MaxMem=  2684354560 cpu:             111.0 elap:               1.9
 (Enter /home/hp/opt/gaussian/g16/l716.exe)
 Dipole        = 2.81520780D-02-1.00826739D-01-4.16422182D-03
 -------------------------------------------------------------------
 Center     Atomic                   Forces (Hartrees/Bohr)
 Number     Number              X              Y              Z
 -------------------------------------------------------------------
      1        6          -0.004650289   -0.002262807   -0.000005161
      2        7          -0.000779057   -0.001690862    0.000002922
      3        6           0.000381983   -0.005645304   -0.000023752
      4        7           0.000499711   -0.000477010    0.000014739
      5        6          -0.004197360    0.001610951    0.000027402
      6        7          -0.000140182   -0.000223051   -0.000020355
      7       29           0.008885194    0.008688082    0.000004206
 -------------------------------------------------------------------
 Cartesian Forces:  Max     0.008885194 RMS     0.003362382
 Leave Link  716 at Thu Feb  2 09:47:26 2023, MaxMem=  2684354560 cpu:               3.8 elap:               0.1
 (Enter /home/hp/opt/gaussian/g16/l103.exe)

 GradGradGradGradGradGradGradGradGradGradGradGradGradGradGradGradGradGrad
 Berny optimization.
 Using GEDIIS/GDIIS optimizer.
 FormGI is forming the generalized inverse of G from B-inverse, IUseBI=4.
 Internal  Forces:  Max     0.006574321 RMS     0.002665348
 Search for a local minimum.
 Step number   3 out of a maximum of   26
 All quantities printed in internal units (Hartrees-Bohrs-Radians)
 RMS Force = .26653D-02 SwitMx=.10000D-02 MixMth= 1
 Mixed Optimization -- RFO/linear search
 Update second derivatives using D2CorX and points    2    3
 DE= -1.43D-02 DEPred=-2.19D-02 R= 6.56D-01
 TightC=F SS=  1.41D+00  RLast= 6.14D-01 DXNew= 8.4853D-01 1.8413D+00
 Trust test= 6.56D-01 RLast= 6.14D-01 DXMaxT set to 8.49D-01
 The second derivative matrix:
                          R1        R2        R3        R4        R5
           R1           1.03929
           R2           0.00758   0.04584
           R3          -0.00315   0.00027   1.04106
           R4           0.00504   0.01613   0.00767   0.00941
           R5          -0.00338   0.00102  -0.00340   0.00407   1.04296
           R6           0.00262   0.02085   0.00108   0.01549   0.00490
           A1           0.00251   0.00194   0.00251   0.01088  -0.00034
           A2           0.00021   0.00868  -0.00268  -0.01105   0.00062
           A3          -0.00272  -0.01063   0.00017   0.00017  -0.00029
           A4           0.00248   0.00098  -0.00043  -0.00347   0.00092
           A5          -0.00055  -0.00330  -0.00011  -0.00011   0.00026
           A6           0.00064   0.00462  -0.00054  -0.00554   0.00021
           A7          -0.00002  -0.00006  -0.00002   0.00008  -0.00002
           A8          -0.00001  -0.00003   0.00001   0.00010  -0.00001
           A9          -0.00001   0.00001  -0.00001  -0.00005  -0.00005
           D1          -0.00007  -0.00013  -0.00006  -0.00014  -0.00008
                          R6        A1        A2        A3        A4
           R6           0.01964
           A1          -0.01299   0.02320
           A2           0.00554  -0.01800   0.02368
           A3           0.00745  -0.00520  -0.00568   0.01088
           A4           0.00362  -0.01021   0.00967   0.00054   0.02357
           A5           0.00433  -0.00134  -0.00237   0.00371   0.00007
           A6           0.00098   0.00287   0.00230  -0.00517  -0.00014
           A7           0.00002  -0.00006   0.00004   0.00001  -0.00005
           A8          -0.00001  -0.00002   0.00001   0.00002   0.00002
           A9           0.00001   0.00003   0.00009  -0.00012   0.00000
           D1           0.00017   0.00011  -0.00004  -0.00010   0.00006
                          A5        A6        A7        A8        A9
           A5           0.02872
           A6          -0.00064   0.02867
           A7          -0.00001   0.00001   0.01071
           A8           0.00002   0.00000  -0.00064   0.00944
           A9           0.00003  -0.00013  -0.00026   0.00042   0.00968
           D1          -0.00004  -0.00009   0.00182  -0.00046  -0.00208
                          D1
           D1           0.01401
 ITU=  1  1  0
 Use linear search instead of GDIIS.
     Eigenvalues ---   -0.01182  -0.00037   0.00856   0.00939   0.01028
     Eigenvalues ---    0.01561   0.01674   0.01882   0.02878   0.03809
     Eigenvalues ---    0.05488   0.06825   1.03446   1.04335   1.04574
 Eigenvalue     1 is  -1.18D-02 should be greater than     0.000000 Eigenvector:
                          R4        R6        A1        A3        A2
   1                   -0.68567   0.57781   0.33755  -0.18500  -0.15254
                          A6        A5        R2        A4        D1
   1                   -0.14391  -0.04927  -0.03133   0.01588  -0.01128
 Eigenvalue     2 is  -3.68D-04 should be greater than     0.000000 Eigenvector:
                          R2        A3        R4        R6        A2
   1                    0.51722   0.48558  -0.47184  -0.37525  -0.32511
                          A1        A6        A4        A5        D1
   1                   -0.16048  -0.03112   0.01861   0.01618   0.00827
 RFO step:  Lambda=-1.18500544D-02 EMin=-1.18174596D-02
 I=     1 Eig=   -1.18D-02 Dot1=  2.51D-04
 I=     1 Stepn=  6.00D-01 RXN=   6.00D-01 EDone=F
 I=     2 Eig=   -3.68D-04 Dot1=  2.35D-03
 I=     2 Stepn=  3.00D-01 RXN=   6.71D-01 EDone=F
 Mixed    2 eigenvectors in step.  Raw Step.Grad=  2.60D-03.
 RFO eigenvector is Hessian eigenvector with negative curvature.
 Taking step of  6.00D-01 in eigenvector direction(s).  Step.Grad= -3.97D-04.
 Quartic linear search produced a step of  0.00202.
 Iteration  1 RMS(Cart)=  0.11477291 RMS(Int)=  0.07559467
 Iteration  2 RMS(Cart)=  0.05855717 RMS(Int)=  0.02539586
 Iteration  3 RMS(Cart)=  0.03033947 RMS(Int)=  0.00000618
 Iteration  4 RMS(Cart)=  0.00001030 RMS(Int)=  0.00000113
 Iteration  5 RMS(Cart)=  0.00000000 RMS(Int)=  0.00000113
 ITry= 1 IFail=0 DXMaxC= 3.28D-01 DCOld= 1.00D+10 DXMaxT= 8.49D-01 DXLimC= 3.00D+00 Rises=F
 Variable       Old X    -DE/DX   Delta X   Delta X   Delta X     New X
                                 (Linear)    (Quad)   (Total)
    R1        2.23550   0.00177   0.00002   0.00078   0.00079   2.23629
    R2        3.57977   0.00657  -0.00087   0.12197   0.12110   3.70087
    R3        2.23550  -0.00059   0.00002   0.00257   0.00258   2.23809
    R4        3.75263  -0.00615  -0.00038  -0.49458  -0.49495   3.25767
    R5        2.23510  -0.00010   0.00002   0.00100   0.00102   2.23612
    R6        3.75492  -0.00452  -0.00079   0.20939   0.20860   3.96352
    A1        2.15183  -0.00181   0.00005   0.13809   0.13813   2.28996
    A2        2.10906   0.00167  -0.00000  -0.16910  -0.16910   1.93996
    A3        2.02230   0.00014  -0.00005   0.03101   0.03096   2.05326
    A4        3.13072   0.00133   0.00001   0.01351   0.01353   3.14425
    A5        3.12455   0.00075   0.00003  -0.02210  -0.02207   3.10249
    A6        3.13283   0.00051   0.00005  -0.08558  -0.08553   3.04730
    A7        3.14180  -0.00000  -0.00000   0.00394   0.00394   3.14574
    A8        3.13980   0.00002  -0.00000   0.00359   0.00359   3.14339
    A9        3.14407  -0.00003  -0.00000  -0.00046  -0.00046   3.14361
    D1       -3.14116  -0.00001   0.00000  -0.00384  -0.00384   3.13819
         Item               Value     Threshold  Converged?
 Maximum Force            0.006574     0.000450     NO 
 RMS     Force            0.002665     0.000300     NO 
 Maximum Displacement     0.328274     0.001800     NO 
 RMS     Displacement     0.123262     0.001200     NO 
 Predicted change in Energy=-4.038721D-03
 Lowest energy point so far.  Saving SCF results.
 GradGradGradGradGradGradGradGradGradGradGradGradGradGradGradGradGradGrad

 Leave Link  103 at Thu Feb  2 09:47:27 2023, MaxMem=  2684354560 cpu:               7.5 elap:               0.2
 (Enter /home/hp/opt/gaussian/g16/l202.exe)
                          Input orientation:                          
 ---------------------------------------------------------------------
 Center     Atomic      Atomic             Coordinates (Angstroms)
 Number     Number       Type             X           Y           Z
 ---------------------------------------------------------------------
      1          6           0       -1.353738   -1.413263    0.002297
      2          7           0       -2.062667   -2.360804   -0.000746
      3          6           0       -0.530018    1.838923    0.000721
      4          7           0       -0.818136    2.987688    0.000004
      5          6           0        1.841773   -0.419530    0.000614
      6          7           0        3.005632   -0.633173    0.000471
      7         29           0       -0.176340    0.151708    0.003301
 ---------------------------------------------------------------------
                    Distance matrix (angstroms):
                    1          2          3          4          5
     1  C    0.000000
     2  N    1.183394   0.000000
     3  C    3.354882   4.470651   0.000000
     4  N    4.433424   5.491377   1.184345   0.000000
     5  C    3.346460   4.360412   3.275057   4.322528   0.000000
     6  N    4.428617   5.354658   4.314171   5.266102   1.183305
     7  Cu   1.958418   3.141809   1.723887   2.907696   2.097403
                    6          7
     6  N    0.000000
     7  Cu   3.277345   0.000000
 Symmetry turned off by external request.
 Stoichiometry    C3CuN3(2-)
 Framework group  C1[X(C3CuN3)]
 Deg. of freedom    15
 Full point group                 C1      NOp   1
 Rotational constants (GHZ):           1.9526278           1.8043760           0.9377896
 Leave Link  202 at Thu Feb  2 09:47:27 2023, MaxMem=  2684354560 cpu:               1.3 elap:               0.0
 (Enter /home/hp/opt/gaussian/g16/l301.exe)
 Basis read from rwf:  (5D, 7F)
 Pseudo-potential data read from rwf file.
   144 basis functions,   257 primitive gaussians,   153 cartesian basis functions
    30 alpha electrons       30 beta electrons
       nuclear repulsion energy       281.0407654305 Hartrees.
 IExCor= 1009 DFT=T Ex=PBE Corr=PBE ExCW=0 ScaHFX=  0.000000
 ScaDFX=  1.000000  1.000000  1.000000  1.000000 ScalE2=  1.000000  1.000000
 IRadAn=      5 IRanWt=     -1 IRanGd=            0 ICorTp=0 IEmpDi=131
 NAtoms=    7 NActive=    7 NUniq=    7 SFac= 1.00D+00 NAtFMM=   60 NAOKFM=F Big=F
 Integral buffers will be    131072 words long.
 Raffenetti 2 integral format.
 Two-electron integral symmetry is turned off.
 R6Disp:  Grimme-D3 Dispersion energy=       -0.0027005612 Hartrees.
 Nuclear repulsion after empirical dispersion term =      281.0380648693 Hartrees.
 No density basis found on file   724.
 ------------------------------------------------------------------------------
 Polarizable Continuum Model (PCM)
 =================================
 Model                : PCM.
 Atomic radii         : SMD-Coulomb.
 Polarization charges : Total charges.
 Charge compensation  : None.
 Solution method      : Matrix inversion.
 Cavity type          : VdW (van der Waals Surface) (Alpha=1.000).
 Cavity algorithm     : GePol (No added spheres)
                        Default sphere list used, NSphG=    7.
                        Lebedev-Laikov grids with approx.  5.0 points / Ang**2.
                        Smoothing algorithm: York/Karplus (Gamma=1.0000).
                        Polarization charges: spherical gaussians, with
                                              point-specific exponents (IZeta= 3).
                        Self-potential: point-specific (ISelfS= 7).
                        Self-field    : sphere-specific E.n sum rule (ISelfD= 2).
 1st derivatives      : Analytical E(r).r(x)/FMM algorithm (CHGder, D1EAlg=3).
                        Cavity 1st derivative terms included.
 Solvent              : Water, Eps=  78.355300 Eps(inf)=   1.777849
 ------------------------------------------------------------------------------
 Spheres list:
 ISph  on   Nord     Re0    Alpha      Xe            Ye            Ze
    1   C      1    1.8500  1.000     -1.353738     -1.413263      0.002297
    2   N      2    1.8900  1.000     -2.062667     -2.360804     -0.000746
    3   C      3    1.8500  1.000     -0.530018      1.838923      0.000721
    4   N      4    1.8900  1.000     -0.818136      2.987688      0.000004
    5   C      5    1.8500  1.000      1.841773     -0.419530      0.000614
    6   N      6    1.8900  1.000      3.005632     -0.633173      0.000471
    7  Cu      7    1.4000  1.000     -0.176340      0.151708      0.003301
 ------------------------------------------------------------------------------
 GePol: Number of generator spheres                  =       7
 GePol: Total number of spheres                      =       7
 GePol: Number of exposed spheres                    =       7 (100.00%)
 GePol: Number of points                             =    1215
 GePol: Average weight of points                     =       0.13
 GePol: Minimum weight of points                     =   0.18D-04
 GePol: Maximum weight of points                     =    0.18656
 GePol: Number of points with low weight             =      28
 GePol: Fraction of low-weight points (<1% of avg)   =       2.30%
 GePol: Cavity surface area                          =    157.224 Ang**2
 GePol: Cavity volume                                =    120.128 Ang**3
 ------------------------------------------------------------------------------
 Atomic radii for non-electrostatic terms: SMD-CDS.
 ------------------------------------------------------------------------------
 PCM non-electrostatic energy =         0.0220099537 Hartrees.
 Nuclear repulsion after PCM non-electrostatic terms =      281.0600748230 Hartrees.
 Leave Link  301 at Thu Feb  2 09:47:27 2023, MaxMem=  2684354560 cpu:               6.2 elap:               0.1
 (Enter /home/hp/opt/gaussian/g16/l302.exe)
 NPDir=0 NMtPBC=     1 NCelOv=     1 NCel=       1 NClECP=     1 NCelD=      1
         NCelK=      1 NCelE2=     1 NClLst=     1 CellRange=     0.0.
 One-electron integrals computed using PRISM.
   1 Symmetry operations used in ECPInt.
 ECPInt:  NShTT=     990 NPrTT=    4490 LenC2=     940 LenP2D=    2942.
 LDataN:  DoStor=T MaxTD1= 5 Len=  102
 NBasis=   144 RedAO= T EigKep=  1.95D-03  NBF=   144
 NBsUse=   144 1.00D-06 EigRej= -1.00D+00 NBFU=   144
 Precomputing XC quadrature grid using
 IXCGrd= 4 IRadAn=           5 IRanWt=          -1 IRanGd=           0 AccXCQ= 0.00D+00.
 Generated NRdTot=       0 NPtTot=           0 NUsed=           0 NTot=          32
 NSgBfM=   153   153   153   153   153 MxSgAt=     7 MxSgA2=     7.
 Leave Link  302 at Thu Feb  2 09:47:27 2023, MaxMem=  2684354560 cpu:              14.9 elap:               0.3
 (Enter /home/hp/opt/gaussian/g16/l303.exe)
 DipDrv:  MaxL=1.
 Leave Link  303 at Thu Feb  2 09:47:27 2023, MaxMem=  2684354560 cpu:               3.7 elap:               0.1
 (Enter /home/hp/opt/gaussian/g16/l401.exe)
 Initial guess from the checkpoint file:  "CuCN3.chk"
 B after Tr=    -0.064670    0.107752    0.001613
         Rot=    1.000000   -0.000014   -0.000011    0.000052 Ang=  -0.01 deg.
 Guess basis will be translated and rotated to current coordinates.
 JPrj=2 DoOrth=T DoCkMO=T.
 Generating alternative initial guess.
 ExpMin= 1.00D-02 ExpMax= 6.29D+03 ExpMxC= 9.49D+02 IAcc=3 IRadAn=         5 AccDes= 0.00D+00
 Harris functional with IExCor= 1009 and IRadAn=       5 diagonalized for initial guess.
 HarFok:  IExCor= 1009 AccDes= 0.00D+00 IRadAn=         5 IDoV= 1 UseB2=F ITyADJ=14
 ICtDFT=  3500011 ScaDFX=  1.000000  1.000000  1.000000  1.000000
 FoFCou: FMM=F IPFlag=           0 FMFlag=      100000 FMFlg1=           0
         NFxFlg=           0 DoJE=T BraDBF=F KetDBF=T FulRan=T
         wScrn=  0.000000 ICntrl=       500 IOpCl=  0 I1Cent=   200000004 NGrid=           0
         NMat0=    1 NMatS0=      1 NMatT0=    0 NMatD0=    1 NMtDS0=    0 NMtDT0=    0
 Symmetry not used in FoFCou.
 Harris En= -476.261053248043    
 Leave Link  401 at Thu Feb  2 09:47:28 2023, MaxMem=  2684354560 cpu:              21.5 elap:               0.4
 (Enter /home/hp/opt/gaussian/g16/l508.exe)
 Keep J ints in memory in canonical form, NReq=113247682.
 FoFCou: FMM=F IPFlag=           0 FMFlag=           0 FMFlg1=           0
         NFxFlg=           0 DoJE=F BraDBF=F KetDBF=F FulRan=T
         wScrn=  0.000000 ICntrl=       600 IOpCl=  0 I1Cent=           0 NGrid=           0
         NMat0=    1 NMatS0=  10440 NMatT0=    0 NMatD0=    1 NMtDS0=    0 NMtDT0=    0
 Symmetry not used in FoFCou.
 Two-electron integral symmetry not used.
 Tight linear equation convergence will be used.
 RPBE-PBE wavefunction.
 Quadratic Convergence SCF Method.
 Line search only if initial step raises energy.
 Inv3:  Mode=1 IEnd=     4428675.
 Iteration    1 A*A^-1 deviation from unit magnitude is 2.89D-15 for    194.
 Iteration    1 A*A^-1 deviation from orthogonality  is 1.29D-15 for    519    347.
 Iteration    1 A^-1*A deviation from unit magnitude is 2.66D-15 for    194.
 Iteration    1 A^-1*A deviation from orthogonality  is 1.36D-15 for    721    425.
 Iteration   1 EE= -475.916893278477                                    Grad=4.156D-01 Max rot=    6.2628 deg.
 Gradient too large for Newton-Raphson -- use scaled steepest descent instead.
 Alpha Gap=     8.538 HL deriv= 7.42D-04
     ILin= 1 X=0.000D+00 Y=-4.759168932785D+02 DE= 0.00D+00 F= -3.74D-02
     ILin= 2 X=3.000D-01 Y=-4.759191057809D+02 DE=-2.21D-03 F=  2.27D-02
     Accept linear search using points  1 and  2.
     An  expanding polynomial of degree  2 produced  0.1481
 Iteration   2 EE= -475.920240393909     Delta-E=       -0.003347115432 Grad=1.593D-01 Max rot=    0.8500 deg.
 Gradient too large for Newton-Raphson -- use scaled steepest descent instead.
 Alpha Gap=     8.539 HL deriv= 6.59D-04
     ILin= 1 X=0.000D+00 Y=-4.759202403939D+02 DE= 0.00D+00 F= -9.53D-03
     ILin= 2 X=3.000D-01 Y=-4.759227153603D+02 DE=-2.47D-03 F= -6.97D-03
     ILin= 3 X=6.000D-01 Y=-4.759244247607D+02 DE=-4.18D-03 F= -4.42D-03
     ILin= 4 X=1.200D+00 Y=-4.759255456194D+02 DE=-5.31D-03 F=  6.86D-04
     Accept linear search using points  3 and  4.
     An  expanding polynomial of degree  4 produced  1.0132
 Iteration   3 EE= -475.925525246888     Delta-E=       -0.005284852980 Grad=2.961D-01 Max rot=    3.2577 deg.
 Gradient too large for Newton-Raphson -- use scaled steepest descent instead.
 Alpha Gap=     8.541 HL deriv= 6.14D-04
     ILin= 1 X=0.000D+00 Y=-4.759255252469D+02 DE= 0.00D+00 F= -2.07D-02
     ILin= 2 X=4.000D-01 Y=-4.759239695235D+02 DE= 1.56D-03 F=  2.84D-02
     Reject lnstep minimum 1.968D-01 FVal=-4.759308641099D+02 Lims=  0.00D+00  4.00D-01
     ILin= 3 X=2.000D-01 Y=-4.759272018627D+02 DE=-1.68D-03 F=  3.89D-03
     A contracting polynomial of degree  3 produced  0.1683
 Iteration   4 EE= -475.927263491982     Delta-E=       -0.001738245093 Grad=1.311D-01 Max rot=    1.2637 deg.
 Gradient too large for Newton-Raphson -- use scaled steepest descent instead.
 Alpha Gap=     8.541 HL deriv= 1.02D-03
     ILin= 1 X=0.000D+00 Y=-4.759272634920D+02 DE= 0.00D+00 F= -4.34D-03
     ILin= 2 X=1.000D+00 Y=-4.759266330628D+02 DE= 6.30D-04 F=  5.60D-03
     Reject lnstep minimum 4.366D-01 FVal=-4.759282115571D+02 Lims=  0.00D+00  1.00D+00
     ILin= 3 X=4.000D-01 Y=-4.759282048999D+02 DE=-9.41D-04 F= -3.64D-04
     A contracting polynomial of degree  3 produced  0.4366
     Minimum is close to point  3 DX=  3.66D-02 DF= -6.67D-06 DXR=  8.39D-02 DFR=  7.08D-03 which will be used.
 Iteration   5 EE= -475.928204899925     Delta-E=       -0.000941407943 Grad=1.837D-01 Max rot=    2.2090 deg.
 Gradient too large for Newton-Raphson -- use scaled steepest descent instead.
 Alpha Gap=     8.540 HL deriv= 2.45D-04
     ILin= 1 X=0.000D+00 Y=-4.759282048999D+02 DE= 0.00D+00 F= -6.94D-03
     ILin= 2 X=3.000D-01 Y=-4.759287437006D+02 DE=-5.39D-04 F=  3.35D-03
     Accept linear search using points  1 and  2.
     An  expanding polynomial of degree  2 produced  0.1473
 Iteration   6 EE= -475.928855447785     Delta-E=       -0.000650547860 Grad=9.618D-02 Max rot=    0.8019 deg.
 Gradient too large for Newton-Raphson -- use scaled steepest descent instead.
 Alpha Gap=     8.541 HL deriv= 7.66D-04
     ILin= 1 X=0.000D+00 Y=-4.759288554478D+02 DE= 0.00D+00 F= -2.38D-03
     ILin= 2 X=4.000D-01 Y=-4.759297335792D+02 DE=-8.78D-04 F= -2.01D-03
     ILin= 3 X=9.000D-01 Y=-4.759306216929D+02 DE=-1.77D-03 F= -1.54D-03
     ILin= 4 X=1.700D+00 Y=-4.759315582513D+02 DE=-2.70D-03 F= -7.98D-04
     ILin= 5 X=3.500D+00 Y=-4.759314845588D+02 DE=-2.63D-03 F=  8.80D-04
     An  expanding polynomial of degree  5 produced  2.5561
 Iteration   7 EE= -475.931899871452     Delta-E=       -0.003044423667 Grad=3.244D-01 Max rot=    3.6418 deg.
 Gradient too large for Newton-Raphson -- use scaled steepest descent instead.
 Alpha Gap=     8.542 HL deriv= 1.88D-03
     ILin= 1 X=0.000D+00 Y=-4.759318998715D+02 DE= 0.00D+00 F= -2.27D-02
     ILin= 2 X=6.000D-01 Y=-4.759163981145D+02 DE= 1.55D-02 F=  7.43D-02
     Reject lnstep minimum 2.282D-01 FVal=-4.759366648546D+02 Lims=  0.00D+00  6.00D-01
     ILin= 3 X=2.000D-01 Y=-4.759332014020D+02 DE=-1.30D-03 F=  9.67D-03
     A contracting polynomial of degree  3 produced  0.1402
 Iteration   8 EE= -475.933490229900     Delta-E=       -0.001590358448 Grad=7.698D-02 Max rot=    0.6036 deg.
 Gradient too large for Newton-Raphson -- use scaled steepest descent instead.
 Alpha Gap=     8.542 HL deriv= 9.00D-04
     ILin= 1 X=0.000D+00 Y=-4.759334902299D+02 DE= 0.00D+00 F= -1.27D-03
     ILin= 2 X=2.600D+00 Y=-4.759312708877D+02 DE= 2.22D-03 F=  2.98D-03
     ILin= 3 X=1.300D+00 Y=-4.759337602346D+02 DE=-2.70D-04 F=  8.54D-04
     A contracting polynomial of degree  3 produced  0.7772
 Iteration   9 EE= -475.933983409792     Delta-E=       -0.000493179892 Grad=1.488D-01 Max rot=    1.8289 deg.
 Gradient too large for Newton-Raphson -- use scaled steepest descent instead.
 Alpha Gap=     8.541 HL deriv= 6.68D-04
     ILin= 1 X=0.000D+00 Y=-4.759339834098D+02 DE= 0.00D+00 F= -4.12D-03
     ILin= 2 X=3.000D-01 Y=-4.759341932534D+02 DE=-2.10D-04 F=  2.72D-03
     Accept linear search using points  1 and  2.
     An  expanding polynomial of degree  2 produced  0.1484
 Iteration  10 EE= -475.934343490404     Delta-E=       -0.000360080612 Grad=6.758D-02 Max rot=    0.6513 deg.
 Gradient too large for Newton-Raphson -- use scaled steepest descent instead.
 Alpha Gap=     8.542 HL deriv= 8.36D-04
     ILin= 1 X=0.000D+00 Y=-4.759343434904D+02 DE= 0.00D+00 F= -9.67D-04
     ILin= 2 X=8.000D-01 Y=-4.759348157793D+02 DE=-4.72D-04 F= -2.14D-04
     Reject lnstep minimum 1.917D+00 FVal=-4.759350378666D+02 Lims=  0.00D+00  8.00D-01
     ILin= 3 X=1.600D+00 Y=-4.759346857330D+02 DE=-3.42D-04 F=  5.39D-04
     An  expanding polynomial of degree  3 produced  1.0273
 Iteration  11 EE= -475.934840091423     Delta-E=       -0.000496601019 Grad=1.399D-01 Max rot=    1.7544 deg.
 Gradient too large for Newton-Raphson -- use scaled steepest descent instead.
 Alpha Gap=     8.542 HL deriv= 8.65D-04
     ILin= 1 X=0.000D+00 Y=-4.759348400914D+02 DE= 0.00D+00 F= -4.30D-03
     ILin= 2 X=4.000D-01 Y=-4.759346326373D+02 DE= 2.07D-04 F=  5.33D-03
     Reject lnstep minimum 1.978D-01 FVal=-4.759359384171D+02 Lims=  0.00D+00  4.00D-01
     ILin= 3 X=2.000D-01 Y=-4.759352178870D+02 DE=-3.78D-04 F=  5.19D-04
     A contracting polynomial of degree  3 produced  0.1785
 Iteration  12 EE= -475.935223473132     Delta-E=       -0.000383381708 Grad=7.158D-02 Max rot=    0.7148 deg.
 Gradient too large for Newton-Raphson -- use scaled steepest descent instead.
 Alpha Gap=     8.542 HL deriv= 1.17D-03
     ILin= 1 X=0.000D+00 Y=-4.759352234731D+02 DE= 0.00D+00 F= -1.11D-03
     ILin= 2 X=1.000D+00 Y=-4.759347141414D+02 DE= 5.09D-04 F=  2.13D-03
     Reject lnstep minimum 3.424D-01 FVal=-4.759354128958D+02 Lims=  0.00D+00  1.00D+00
     ILin= 3 X=3.000D-01 Y=-4.759354099934D+02 DE=-1.87D-04 F= -1.37D-04
     A contracting polynomial of degree  3 produced  0.3424
 Iteration  13 EE= -475.935412896663     Delta-E=       -0.000189423531 Grad=9.609D-02 Max rot=    1.4354 deg.
 Gradient too large for Newton-Raphson -- use scaled steepest descent instead.
 Alpha Gap=     8.542 HL deriv= 4.11D-04
     ILin= 1 X=0.000D+00 Y=-4.759354128967D+02 DE= 0.00D+00 F= -1.62D-03
     ILin= 2 X=2.000D-01 Y=-4.759355810932D+02 DE=-1.68D-04 F= -5.79D-05
     ILin= 3 X=5.000D-01 Y=-4.759352461119D+02 DE= 1.67D-04 F=  2.29D-03
     An  expanding polynomial of degree  3 produced  0.2074
     Minimum is close to point  2 DX=  7.40D-03 DF= -2.14D-07 DXR=  3.57D-02 DFR=  1.27D-03 which will be used.
 Iteration  14 EE= -475.935581093230     Delta-E=       -0.000168196567 Grad=6.442D-02 Max rot=    0.6655 deg.
 Gradient too large for Newton-Raphson -- use scaled steepest descent instead.
 Alpha Gap=     8.542 HL deriv= 1.14D-03
     ILin= 1 X=0.000D+00 Y=-4.759355810932D+02 DE= 0.00D+00 F= -9.00D-04
     ILin= 2 X=3.000D-01 Y=-4.759357434557D+02 DE=-1.62D-04 F= -1.82D-04
     ILin= 3 X=7.000D-01 Y=-4.759356248380D+02 DE=-4.37D-05 F=  7.75D-04
     An  expanding polynomial of degree  3 produced  0.3761
 Iteration  15 EE= -475.935750387892     Delta-E=       -0.000169294662 Grad=9.721D-02 Max rot=    1.4723 deg.
 Gradient too large for Newton-Raphson -- use scaled steepest descent instead.
 Alpha Gap=     8.542 HL deriv= 5.24D-04
     ILin= 1 X=0.000D+00 Y=-4.759357503879D+02 DE= 0.00D+00 F= -1.68D-03
     ILin= 2 X=3.000D-01 Y=-4.759358632364D+02 DE=-1.13D-04 F=  9.28D-04
     Accept linear search using points  1 and  2.
     An  expanding polynomial of degree  2 produced  0.1478
 Iteration  16 EE= -475.935903754076     Delta-E=       -0.000153366184 Grad=5.520D-02 Max rot=    0.6077 deg.
 Gradient too large for Newton-Raphson -- use scaled steepest descent instead.
 Alpha Gap=     8.542 HL deriv= 7.39D-04
     ILin= 1 X=0.000D+00 Y=-4.759359037541D+02 DE= 0.00D+00 F= -5.78D-04
     ILin= 2 X=4.000D-01 Y=-4.759361167590D+02 DE=-2.13D-04 F= -4.87D-04
     ILin= 3 X=8.000D-01 Y=-4.759362931903D+02 DE=-3.89D-04 F= -3.95D-04
     ILin= 4 X=1.500D+00 Y=-4.759365139444D+02 DE=-6.10D-04 F= -2.35D-04
     ILin= 5 X=3.000D+00 Y=-4.759366098778D+02 DE=-7.06D-04 F=  1.07D-04
     Accept linear search using points  4 and  5.
     An  expanding polynomial of degree  5 produced  2.6788
 Iteration  17 EE= -475.936632598986     Delta-E=       -0.000728844910 Grad=2.236D-01 Max rot=    3.2359 deg.
 Gradient too large for Newton-Raphson -- use scaled steepest descent instead.
 Alpha Gap=     8.542 HL deriv= 2.95D-03
     ILin= 1 X=0.000D+00 Y=-4.759366325990D+02 DE= 0.00D+00 F= -9.99D-03
     ILin= 2 X=6.000D-01 Y=-4.759291473811D+02 DE= 7.49D-03 F=  3.49D-02
     Reject lnstep minimum 2.243D-01 FVal=-4.759387042207D+02 Lims=  0.00D+00  6.00D-01
     ILin= 3 X=2.000D-01 Y=-4.759371332893D+02 DE=-5.01D-04 F=  4.99D-03
     A contracting polynomial of degree  3 produced  0.1334
 Iteration  18 EE= -475.937299275063     Delta-E=       -0.000666676077 Grad=4.637D-02 Max rot=    0.5570 deg.
 Gradient too large for Newton-Raphson -- use scaled steepest descent instead.
 Alpha Gap=     8.542 HL deriv= 6.64D-04
     ILin= 1 X=0.000D+00 Y=-4.759372992751D+02 DE= 0.00D+00 F= -3.84D-04
     ILin= 2 X=2.700D+00 Y=-4.759378114665D+02 DE=-5.12D-04 F=  4.97D-06
     ILin= 3 X=5.400D+00 Y=-4.759372725652D+02 DE= 2.67D-05 F=  3.94D-04
     An  expanding polynomial of degree  3 produced  2.6657
     Minimum is close to point  2 DX= -3.43D-02 DF= -8.48D-08 DXR=  1.29D-02 DFR=  1.66D-04 which will be used.
 Iteration  19 EE= -475.937811466491     Delta-E=       -0.000512191428 Grad=1.809D-01 Max rot=    2.8087 deg.
 Gradient too large for Newton-Raphson -- use scaled steepest descent instead.
 Alpha Gap=     8.542 HL deriv= 2.72D-03
     ILin= 1 X=0.000D+00 Y=-4.759378114665D+02 DE= 0.00D+00 F= -6.58D-03
     ILin= 2 X=6.000D-01 Y=-4.759328857713D+02 DE= 4.93D-03 F=  2.30D-02
     Reject lnstep minimum 2.243D-01 FVal=-4.759391764603D+02 Lims=  0.00D+00  6.00D-01
     ILin= 3 X=2.000D-01 Y=-4.759381419195D+02 DE=-3.30D-04 F=  3.28D-03
     A contracting polynomial of degree  3 produced  0.1335
 Iteration  20 EE= -475.938250925179     Delta-E=       -0.000439458688 Grad=4.031D-02 Max rot=    0.5064 deg.
 Gradient too large for Newton-Raphson -- use scaled steepest descent instead.
 Alpha Gap=     8.542 HL deriv= 6.10D-04
     ILin= 1 X=0.000D+00 Y=-4.759382509252D+02 DE= 0.00D+00 F= -2.78D-04
     ILin= 2 X=2.700D+00 Y=-4.759385370745D+02 DE=-2.86D-04 F=  6.61D-05
     ILin= 3 X=5.300D+00 Y=-4.759379342216D+02 DE= 3.17D-04 F=  3.98D-04
     An  expanding polynomial of degree  3 produced  2.1813
 Iteration  21 EE= -475.938554228801     Delta-E=       -0.000303303622 Grad=1.360D-01 Max rot=    2.2695 deg.
 Gradient too large for Newton-Raphson -- use scaled steepest descent instead.
 Alpha Gap=     8.542 HL deriv= 1.97D-03
     ILin= 1 X=0.000D+00 Y=-4.759385542288D+02 DE= 0.00D+00 F= -3.62D-03
     ILin= 2 X=5.000D-01 Y=-4.759371687207D+02 DE= 1.39D-03 F=  9.16D-03
     Reject lnstep minimum 2.207D-01 FVal=-4.759394488268D+02 Lims=  0.00D+00  5.00D-01
     ILin= 3 X=2.000D-01 Y=-4.759387663882D+02 DE=-2.12D-04 F=  1.49D-03
     A contracting polynomial of degree  3 produced  0.1415
 Iteration  22 EE= -475.938810061514     Delta-E=       -0.000255832714 Grad=3.926D-02 Max rot=    0.4400 deg.
 Gradient too large for Newton-Raphson -- use scaled steepest descent instead.
 Alpha Gap=     8.543 HL deriv= 6.77D-04
     ILin= 1 X=0.000D+00 Y=-4.759388100615D+02 DE= 0.00D+00 F= -2.93D-04
     ILin= 2 X=2.200D+00 Y=-4.759382359316D+02 DE= 5.74D-04 F=  8.15D-04
     Reject lnstep minimum 1.841D-01 FVal=-4.759388219028D+02 Lims=  0.00D+00  2.20D+00
     ILin= 3 X=2.000D-01 Y=-4.759388586089D+02 DE=-4.85D-05 F= -1.92D-04
     A contracting polynomial of degree  3 produced  0.5819
 Iteration  23 EE= -475.938895337856     Delta-E=       -0.000085276341 Grad=6.318D-02 Max rot=    0.9716 deg.
 Gradient too large for Newton-Raphson -- use scaled steepest descent instead.
 Alpha Gap=     8.542 HL deriv= 4.94D-04
     ILin= 1 X=0.000D+00 Y=-4.759388953379D+02 DE= 0.00D+00 F= -7.41D-04
     ILin= 2 X=3.000D-01 Y=-4.759389408990D+02 DE=-4.56D-05 F=  4.37D-04
     Accept linear search using points  1 and  2.
     An  expanding polynomial of degree  2 produced  0.1480
 Iteration  24 EE= -475.938961992893     Delta-E=       -0.000066655038 Grad=3.582D-02 Max rot=    0.4551 deg.
 Gradient too large for Newton-Raphson -- use scaled steepest descent instead.
 Alpha Gap=     8.542 HL deriv= 5.67D-04
     ILin= 1 X=0.000D+00 Y=-4.759389619929D+02 DE= 0.00D+00 F= -2.17D-04
     ILin= 2 X=6.000D-01 Y=-4.759390634832D+02 DE=-1.01D-04 F= -1.22D-04
     ILin= 3 X=1.200D+00 Y=-4.759391079968D+02 DE=-1.46D-04 F= -2.67D-05
     ILin= 4 X=2.300D+00 Y=-4.759390416254D+02 DE=-7.96D-05 F=  1.47D-04
     An  expanding polynomial of degree  4 produced  1.3688
 Iteration  25 EE= -475.939110250485     Delta-E=       -0.000148257591 Grad=8.960D-02 Max rot=    1.4916 deg.
 Gradient too large for Newton-Raphson -- use scaled steepest descent instead.
 Alpha Gap=     8.542 HL deriv= 1.06D-03
     ILin= 1 X=0.000D+00 Y=-4.759391102505D+02 DE= 0.00D+00 F= -1.54D-03
     ILin= 2 X=5.000D-01 Y=-4.759386844263D+02 DE= 4.26D-04 F=  3.25D-03
     Reject lnstep minimum 2.266D-01 FVal=-4.759394933529D+02 Lims=  0.00D+00  5.00D-01
     ILin= 3 X=2.000D-01 Y=-4.759392271329D+02 DE=-1.17D-04 F=  3.73D-04
     A contracting polynomial of degree  3 produced  0.1610
 Iteration  26 EE= -475.939234397653     Delta-E=       -0.000124147168 Grad=3.728D-02 Max rot=    0.5228 deg.
 Gradient too large for Newton-Raphson -- use scaled steepest descent instead.
 Alpha Gap=     8.543 HL deriv= 7.66D-04
     ILin= 1 X=0.000D+00 Y=-4.759392343977D+02 DE= 0.00D+00 F= -2.72D-04
     ILin= 2 X=1.400D+00 Y=-4.759389174673D+02 DE= 3.17D-04 F=  7.25D-04
     Reject lnstep minimum 2.602D-01 FVal=-4.759392590034D+02 Lims=  0.00D+00  1.40D+00
     ILin= 3 X=3.000D-01 Y=-4.759392840657D+02 DE=-4.97D-05 F= -5.87D-05
     A contracting polynomial of degree  3 produced  0.3823
 Iteration  27 EE= -475.939286480312     Delta-E=       -0.000052082659 Grad=5.171D-02 Max rot=    0.8357 deg.
 Gradient too large for Newton-Raphson -- use scaled steepest descent instead.
 Alpha Gap=     8.542 HL deriv= 3.57D-04
     ILin= 1 X=0.000D+00 Y=-4.759392864803D+02 DE= 0.00D+00 F= -4.53D-04
     ILin= 2 X=2.000D-01 Y=-4.759393317813D+02 DE=-4.53D-05 F= -4.22D-07
     ILin= 3 X=5.000D-01 Y=-4.759392301700D+02 DE= 5.63D-05 F=  6.78D-04
     An  expanding polynomial of degree  3 produced  0.2002
     Minimum is close to point  2 DX=  1.86D-04 DF= -3.93D-11 DXR=  9.31D-04 DFR=  8.68D-07 which will be used.
 Iteration  28 EE= -475.939331781350     Delta-E=       -0.000045301038 Grad=3.608D-02 Max rot=    0.5707 deg.
 Gradient too large for Newton-Raphson -- use scaled steepest descent instead.
 Alpha Gap=     8.543 HL deriv= 8.15D-04
     ILin= 1 X=0.000D+00 Y=-4.759393317813D+02 DE= 0.00D+00 F= -2.47D-04
     ILin= 2 X=4.000D-01 Y=-4.759393734649D+02 DE=-4.17D-05 F=  3.81D-05
     Accept linear search using points  1 and  2.
     An  expanding polynomial of degree  2 produced  0.2192
 Iteration  29 EE= -475.939368724143     Delta-E=       -0.000036942794 Grad=3.687D-02 Max rot=    0.6269 deg.
 Gradient too large for Newton-Raphson -- use scaled steepest descent instead.
 Alpha Gap=     8.542 HL deriv= 7.93D-05
     ILin= 1 X=0.000D+00 Y=-4.759393687241D+02 DE= 0.00D+00 F= -1.99D-04
     ILin= 2 X=2.000D-01 Y=-4.759394012483D+02 DE=-3.25D-05 F= -1.26D-04
     ILin= 3 X=4.000D-01 Y=-4.759394191246D+02 DE=-5.04D-05 F= -5.28D-05
     ILin= 4 X=9.000D-01 Y=-4.759393997300D+02 DE=-3.10D-05 F=  1.30D-04
     An  expanding polynomial of degree  4 produced  0.5441
 Iteration  30 EE= -475.939422925490     Delta-E=       -0.000054201346 Grad=5.363D-02 Max rot=    0.9801 deg.
 Gradient too large for Newton-Raphson -- use scaled steepest descent instead.
 Alpha Gap=     8.543 HL deriv= 1.38D-03
     ILin= 1 X=0.000D+00 Y=-4.759394229255D+02 DE= 0.00D+00 F= -6.33D-04
     ILin= 2 X=3.000D-01 Y=-4.759394411112D+02 DE=-1.82D-05 F=  5.12D-04
     Accept linear search using points  1 and  2.
     An  expanding polynomial of degree  2 produced  0.1492
 Iteration  31 EE= -475.939474930581     Delta-E=       -0.000052005091 Grad=3.318D-02 Max rot=    0.5529 deg.
 Gradient too large for Newton-Raphson -- use scaled steepest descent instead.
 Alpha Gap=     8.542 HL deriv= 2.08D-04
     ILin= 1 X=0.000D+00 Y=-4.759394749306D+02 DE= 0.00D+00 F= -1.58D-04
     ILin= 2 X=5.000D-01 Y=-4.759395397605D+02 DE=-6.48D-05 F= -1.01D-04
     ILin= 3 X=1.100D+00 Y=-4.759395802870D+02 DE=-1.05D-04 F= -3.37D-05
     ILin= 4 X=2.200D+00 Y=-4.759395489821D+02 DE=-7.41D-05 F=  9.06D-05
     An  expanding polynomial of degree  4 produced  1.3980
 Iteration  32 EE= -475.939585303210     Delta-E=       -0.000110372629 Grad=8.100D-02 Max rot=    1.4682 deg.
 Gradient too large for Newton-Raphson -- use scaled steepest descent instead.
 Alpha Gap=     8.543 HL deriv= 2.04D-03
     ILin= 1 X=0.000D+00 Y=-4.759395853032D+02 DE= 0.00D+00 F= -1.48D-03
     ILin= 2 X=5.000D-01 Y=-4.759390043724D+02 DE= 5.81D-04 F=  3.80D-03
     Reject lnstep minimum 2.202D-01 FVal=-4.759399501651D+02 Lims=  0.00D+00  5.00D-01
     ILin= 3 X=2.000D-01 Y=-4.759396693735D+02 DE=-8.41D-05 F=  6.34D-04
     A contracting polynomial of degree  3 produced  0.1399
 Iteration  33 EE= -475.939688454873     Delta-E=       -0.000103151663 Grad=3.124D-02 Max rot=    0.5231 deg.
 Gradient too large for Newton-Raphson -- use scaled steepest descent instead.
 Alpha Gap=     8.543 HL deriv= 1.99D-04
     ILin= 1 X=0.000D+00 Y=-4.759396884549D+02 DE= 0.00D+00 F= -1.38D-04
     ILin= 2 X=1.400D+00 Y=-4.759397849823D+02 DE=-9.65D-05 F=  2.22D-07
     Accept linear search using points  1 and  2.
     An  expanding polynomial of degree  2 produced  1.3991
     Minimum is close to point  2 DX= -9.08D-04 DF= -7.20D-11 DXR=  6.49D-04 DFR=  7.46D-07 which will be used.
 Iteration  34 EE= -475.939784982263     Delta-E=       -0.000096527389 Grad=7.612D-02 Max rot=    1.4085 deg.
 Gradient too large for Newton-Raphson -- use scaled steepest descent instead.
 Alpha Gap=     8.543 HL deriv= 1.95D-03
     ILin= 1 X=0.000D+00 Y=-4.759397849823D+02 DE= 0.00D+00 F= -1.30D-03
     ILin= 2 X=4.000D-01 Y=-4.759395616251D+02 DE= 2.23D-04 F=  2.41D-03
     Reject lnstep minimum 1.938D-01 FVal=-4.759401319032D+02 Lims=  0.00D+00  4.00D-01
     ILin= 3 X=2.000D-01 Y=-4.759398588966D+02 DE=-7.39D-05 F=  5.58D-04
     A contracting polynomial of degree  3 produced  0.1398
 Iteration  35 EE= -475.939875697179     Delta-E=       -0.000090714916 Grad=2.948D-02 Max rot=    0.4955 deg.
 Gradient too large for Newton-Raphson -- use scaled steepest descent instead.
 Alpha Gap=     8.543 HL deriv= 1.90D-04
     ILin= 1 X=0.000D+00 Y=-4.759398756972D+02 DE= 0.00D+00 F= -1.21D-04
     ILin= 2 X=1.400D+00 Y=-4.759399607095D+02 DE=-8.50D-05 F= -2.75D-08
     Reject lnstep minimum 1.400D+00 FVal=-4.759399607095D+02 Lims=  0.00D+00  1.40D+00
     ILin= 3 X=2.800D+00 Y=-4.759398757685D+02 DE=-7.13D-08 F=  1.21D-04
     An  expanding polynomial of degree  3 produced  1.4003
     Minimum is close to point  2 DX=  2.94D-04 DF= -3.75D-12 DXR=  2.10D-04 DFR=  4.41D-08 which will be used.
 Iteration  36 EE= -475.939960709460     Delta-E=       -0.000085012281 Grad=7.159D-02 Max rot=    1.3496 deg.
 Gradient too large for Newton-Raphson -- use scaled steepest descent instead.
 Alpha Gap=     8.543 HL deriv= 1.86D-03
     ILin= 1 X=0.000D+00 Y=-4.759399607095D+02 DE= 0.00D+00 F= -1.14D-03
     ILin= 2 X=4.000D-01 Y=-4.759397645908D+02 DE= 1.96D-04 F=  2.12D-03
     Reject lnstep minimum 1.938D-01 FVal=-4.759402657370D+02 Lims=  0.00D+00  4.00D-01
     ILin= 3 X=2.000D-01 Y=-4.759400257734D+02 DE=-6.51D-05 F=  4.90D-04
     A contracting polynomial of degree  3 produced  0.1399
 Iteration  37 EE= -475.940040510351     Delta-E=       -0.000079800891 Grad=2.787D-02 Max rot=    0.4700 deg.
 Gradient too large for Newton-Raphson -- use scaled steepest descent instead.
 Alpha Gap=     8.543 HL deriv= 1.80D-04
     ILin= 1 X=0.000D+00 Y=-4.759400405104D+02 DE= 0.00D+00 F= -1.07D-04
     ILin= 2 X=1.400D+00 Y=-4.759401151497D+02 DE=-7.46D-05 F=  7.53D-07
     Accept linear search using points  1 and  2.
     An  expanding polynomial of degree  2 produced  1.3960
     Minimum is close to point  2 DX= -3.98D-03 DF= -1.07D-09 DXR=  2.85D-03 DFR=  1.44D-05 which will be used.
 Iteration  38 EE= -475.940115149704     Delta-E=       -0.000074639353 Grad=6.763D-02 Max rot=    1.2963 deg.
 Gradient too large for Newton-Raphson -- use scaled steepest descent instead.
 Alpha Gap=     8.543 HL deriv= 1.78D-03
     ILin= 1 X=0.000D+00 Y=-4.759401151497D+02 DE= 0.00D+00 F= -1.02D-03
     ILin= 2 X=4.000D-01 Y=-4.759399405087D+02 DE= 1.75D-04 F=  1.89D-03
     Reject lnstep minimum 1.938D-01 FVal=-4.759403868871D+02 Lims=  0.00D+00  4.00D-01
     ILin= 3 X=2.000D-01 Y=-4.759401731335D+02 DE=-5.80D-05 F=  4.37D-04
     A contracting polynomial of degree  3 produced  0.1399
 Iteration  39 EE= -475.940186252452     Delta-E=       -0.000071102748 Grad=2.644D-02 Max rot=    0.4469 deg.
 Gradient too large for Newton-Raphson -- use scaled steepest descent instead.
 Alpha Gap=     8.543 HL deriv= 1.72D-04
     ILin= 1 X=0.000D+00 Y=-4.759401862525D+02 DE= 0.00D+00 F= -9.56D-05
     ILin= 2 X=1.400D+00 Y=-4.759402515439D+02 DE=-6.53D-05 F=  2.32D-06
     Accept linear search using points  1 and  2.
     An  expanding polynomial of degree  2 produced  1.3860
     Minimum is close to point  2 DX= -1.40D-02 DF= -1.16D-08 DXR=  1.01D-02 DFR=  1.77D-04 which will be used.
 Iteration  40 EE= -475.940251543890     Delta-E=       -0.000065291439 Grad=6.441D-02 Max rot=    1.2502 deg.
 Gradient too large for Newton-Raphson -- use scaled steepest descent instead.
 Alpha Gap=     8.543 HL deriv= 1.70D-03
     ILin= 1 X=0.000D+00 Y=-4.759402515439D+02 DE= 0.00D+00 F= -9.14D-04
     ILin= 2 X=4.000D-01 Y=-4.759400954306D+02 DE= 1.56D-04 F=  1.69D-03
     Reject lnstep minimum 1.938D-01 FVal=-4.759404958829D+02 Lims=  0.00D+00  4.00D-01
     ILin= 3 X=2.000D-01 Y=-4.759403039414D+02 DE=-5.24D-05 F=  3.90D-04
     A contracting polynomial of degree  3 produced  0.1402
 Iteration  41 EE= -475.940315617769     Delta-E=       -0.000064073879 Grad=2.518D-02 Max rot=    0.4252 deg.
 Gradient too large for Newton-Raphson -- use scaled steepest descent instead.
 Alpha Gap=     8.543 HL deriv= 1.61D-04
     ILin= 1 X=0.000D+00 Y=-4.759403156178D+02 DE= 0.00D+00 F= -8.65D-05
     ILin= 2 X=1.400D+00 Y=-4.759403691403D+02 DE=-5.35D-05 F=  1.01D-05
     Accept linear search using points  1 and  2.
     An  expanding polynomial of degree  2 produced  1.3284
     Minimum is close to point  2 DX= -7.16D-02 DF= -2.55D-07 DXR=  5.39D-02 DFR=  4.76D-03 which will be used.
 Iteration  42 EE= -475.940369140252     Delta-E=       -0.000053522483 Grad=6.259D-02 Max rot=    1.2184 deg.
 Gradient too large for Newton-Raphson -- use scaled steepest descent instead.
 Alpha Gap=     8.543 HL deriv= 1.66D-03
     ILin= 1 X=0.000D+00 Y=-4.759403691403D+02 DE= 0.00D+00 F= -8.72D-04
     ILin= 2 X=4.000D-01 Y=-4.759402233087D+02 DE= 1.46D-04 F=  1.60D-03
     Reject lnstep minimum 1.939D-01 FVal=-4.759406018594D+02 Lims=  0.00D+00  4.00D-01
     ILin= 3 X=2.000D-01 Y=-4.759404198549D+02 DE=-5.07D-05 F=  3.65D-04
     A contracting polynomial of degree  3 produced  0.1410
 Iteration  43 EE= -475.940430606220     Delta-E=       -0.000061465968 Grad=2.450D-02 Max rot=    0.4100 deg.
 Gradient too large for Newton-Raphson -- use scaled steepest descent instead.
 Alpha Gap=     8.543 HL deriv= 1.42D-04
     ILin= 1 X=0.000D+00 Y=-4.759404306062D+02 DE= 0.00D+00 F= -8.27D-05
     ILin= 2 X=1.300D+00 Y=-4.759404640618D+02 DE=-3.35D-05 F=  3.12D-05
     Accept linear search using points  1 and  2.
     An  expanding polynomial of degree  2 produced  1.0333
 Iteration  44 EE= -475.940469274554     Delta-E=       -0.000038668335 Grad=4.949D-02 Max rot=    0.9692 deg.
 Gradient too large for Newton-Raphson -- use scaled steepest descent instead.
 Alpha Gap=     8.543 HL deriv= 1.30D-03
     ILin= 1 X=0.000D+00 Y=-4.759404692746D+02 DE= 0.00D+00 F= -5.32D-04
     ILin= 2 X=4.000D-01 Y=-4.759404033686D+02 DE= 6.59D-05 F=  8.61D-04
     Reject lnstep minimum 1.952D-01 FVal=-4.759406092046D+02 Lims=  0.00D+00  4.00D-01
     ILin= 3 X=2.000D-01 Y=-4.759405059695D+02 DE=-3.67D-05 F=  1.65D-04
     A contracting polynomial of degree  3 produced  0.1527
 Iteration  45 EE= -475.940509867316     Delta-E=       -0.000040592762 Grad=2.472D-02 Max rot=    0.4104 deg.
 Gradient too large for Newton-Raphson -- use scaled steepest descent instead.
 Alpha Gap=     8.543 HL deriv= 7.45D-05
     ILin= 1 X=0.000D+00 Y=-4.759405098673D+02 DE= 0.00D+00 F= -8.73D-05
     ILin= 2 X=1.000D+00 Y=-4.759405186282D+02 DE=-8.76D-06 F=  6.98D-05
     Accept linear search using points  1 and  2.
     An  expanding polynomial of degree  2 produced  0.5557
 Iteration  46 EE= -475.940534135717     Delta-E=       -0.000024268401 Grad=3.486D-02 Max rot=    0.7077 deg.
 Gradient too large for Newton-Raphson -- use scaled steepest descent instead.
 Alpha Gap=     8.543 HL deriv= 9.46D-04
     ILin= 1 X=0.000D+00 Y=-4.759405341357D+02 DE= 0.00D+00 F= -2.52D-04
     ILin= 2 X=3.000D-01 Y=-4.759405442160D+02 DE=-1.01D-05 F=  1.85D-04
     Accept linear search using points  1 and  2.
     An  expanding polynomial of degree  2 produced  0.1488
 Iteration  47 EE= -475.940555527130     Delta-E=       -0.000021391413 Grad=2.248D-02 Max rot=    0.3791 deg.
 Gradient too large for Newton-Raphson -- use scaled steepest descent instead.
 Alpha Gap=     8.543 HL deriv= 1.59D-04
     ILin= 1 X=0.000D+00 Y=-4.759405555271D+02 DE= 0.00D+00 F= -6.74D-05
     ILin= 2 X=6.000D-01 Y=-4.759405874411D+02 DE=-3.19D-05 F= -3.89D-05
     ILin= 3 X=1.100D+00 Y=-4.759406009815D+02 DE=-4.55D-05 F= -1.52D-05
     ILin= 4 X=2.200D+00 Y=-4.759405889938D+02 DE=-3.35D-05 F=  3.70D-05
     An  expanding polynomial of degree  4 produced  1.4204
 Iteration  48 EE= -475.940603418877     Delta-E=       -0.000047891747 Grad=5.237D-02 Max rot=    1.0406 deg.
 Gradient too large for Newton-Raphson -- use scaled steepest descent instead.
 Alpha Gap=     8.543 HL deriv= 1.40D-03
     ILin= 1 X=0.000D+00 Y=-4.759406034189D+02 DE= 0.00D+00 F= -5.97D-04
     ILin= 2 X=5.000D-01 Y=-4.759403887720D+02 DE= 2.15D-04 F=  1.46D-03
     Reject lnstep minimum 2.219D-01 FVal=-4.759407512944D+02 Lims=  0.00D+00  5.00D-01
     ILin= 3 X=2.000D-01 Y=-4.759406407185D+02 DE=-3.73D-05 F=  2.24D-04
     A contracting polynomial of degree  3 produced  0.1454
 Iteration  49 EE= -475.940646831385     Delta-E=       -0.000043412508 Grad=2.251D-02 Max rot=    0.3735 deg.
 Gradient too large for Newton-Raphson -- use scaled steepest descent instead.
 Alpha Gap=     8.543 HL deriv= 1.00D-04
     ILin= 1 X=0.000D+00 Y=-4.759406468314D+02 DE= 0.00D+00 F= -7.10D-05
     ILin= 2 X=1.400D+00 Y=-4.759406445962D+02 DE= 2.24D-06 F=  7.42D-05
     Reject lnstep minimum 6.754D-01 FVal=-4.759406638870D+02 Lims=  0.00D+00  1.40D+00
     ILin= 3 X=7.000D-01 Y=-4.759406711256D+02 DE=-2.43D-05 F=  1.60D-06
     A contracting polynomial of degree  3 produced  0.6846
     Minimum is close to point  3 DX= -1.54D-02 DF= -1.23D-08 DXR=  2.25D-02 DFR=  5.06D-04 which will be used.
 Iteration  50 EE= -475.940671125642     Delta-E=       -0.000024294257 Grad=3.557D-02 Max rot=    0.7240 deg.
 Gradient too large for Newton-Raphson -- use scaled steepest descent instead.
 Alpha Gap=     8.543 HL deriv= 9.63D-04
     ILin= 1 X=0.000D+00 Y=-4.759406711256D+02 DE= 0.00D+00 F= -2.67D-04
     ILin= 2 X=3.000D-01 Y=-4.759406789039D+02 DE=-7.78D-06 F=  2.15D-04
     Accept linear search using points  1 and  2.
     An  expanding polynomial of degree  2 produced  0.1492
 Iteration  51 EE= -475.940693097537     Delta-E=       -0.000021971894 Grad=2.127D-02 Max rot=    0.3568 deg.
 Gradient too large for Newton-Raphson -- use scaled steepest descent instead.
 Alpha Gap=     8.543 HL deriv= 1.33D-04
     ILin= 1 X=0.000D+00 Y=-4.759406930975D+02 DE= 0.00D+00 F= -6.06D-05
     ILin= 2 X=7.000D-01 Y=-4.759407212813D+02 DE=-2.82D-05 F= -1.99D-05
     ILin= 3 X=1.400D+00 Y=-4.759407209521D+02 DE=-2.79D-05 F=  2.08D-05
     An  expanding polynomial of degree  3 produced  1.0419
 Iteration  52 EE= -475.940724682814     Delta-E=       -0.000031585277 Grad=4.123D-02 Max rot=    0.8340 deg.
 Gradient too large for Newton-Raphson -- use scaled steepest descent instead.
 Alpha Gap=     8.543 HL deriv= 1.10D-03
     ILin= 1 X=0.000D+00 Y=-4.759407246828D+02 DE= 0.00D+00 F= -3.64D-04
     ILin= 2 X=4.000D-01 Y=-4.759406824878D+02 DE= 4.22D-05 F=  5.74D-04
     Reject lnstep minimum 1.954D-01 FVal=-4.759408200845D+02 Lims=  0.00D+00  4.00D-01
     ILin= 3 X=2.000D-01 Y=-4.759407504856D+02 DE=-2.58D-05 F=  1.05D-04
     A contracting polynomial of degree  3 produced  0.1550
 Iteration  53 EE= -475.940752858274     Delta-E=       -0.000028175460 Grad=2.166D-02 Max rot=    0.3594 deg.
 Gradient too large for Newton-Raphson -- use scaled steepest descent instead.
 Alpha Gap=     8.543 HL deriv= 5.98D-05
     ILin= 1 X=0.000D+00 Y=-4.759407528583D+02 DE= 0.00D+00 F= -6.57D-05
     ILin= 2 X=1.000D+00 Y=-4.759407575395D+02 DE=-4.68D-06 F=  5.64D-05
     Accept linear search using points  1 and  2.
     An  expanding polynomial of degree  2 produced  0.5383
 Iteration  54 EE= -475.940770554580     Delta-E=       -0.000017696306 Grad=3.030D-02 Max rot=    0.6346 deg.
 Gradient too large for Newton-Raphson -- use scaled steepest descent instead.
 Alpha Gap=     8.543 HL deriv= 8.34D-04
     ILin= 1 X=0.000D+00 Y=-4.759407705546D+02 DE= 0.00D+00 F= -1.86D-04
     ILin= 2 X=3.000D-01 Y=-4.759407780813D+02 DE=-7.53D-06 F=  1.36D-04
     Accept linear search using points  1 and  2.
     An  expanding polynomial of degree  2 produced  0.1488
 Iteration  55 EE= -475.940786367658     Delta-E=       -0.000015813077 Grad=1.970D-02 Max rot=    0.3336 deg.
 Gradient too large for Newton-Raphson -- use scaled steepest descent instead.
 Alpha Gap=     8.543 HL deriv= 1.41D-04
     ILin= 1 X=0.000D+00 Y=-4.759407863677D+02 DE= 0.00D+00 F= -5.05D-05
     ILin= 2 X=5.000D-01 Y=-4.759408073623D+02 DE=-2.10D-05 F= -3.35D-05
     ILin= 3 X=1.100D+00 Y=-4.759408212940D+02 DE=-3.49D-05 F= -1.30D-05
     ILin= 4 X=2.200D+00 Y=-4.759408149255D+02 DE=-2.86D-05 F=  2.46D-05
     An  expanding polynomial of degree  4 produced  1.4804
 Iteration  56 EE= -475.940823762786     Delta-E=       -0.000037395128 Grad=4.694D-02 Max rot=    0.9585 deg.
 Gradient too large for Newton-Raphson -- use scaled steepest descent instead.
 Alpha Gap=     8.543 HL deriv= 1.27D-03
     ILin= 1 X=0.000D+00 Y=-4.759408237628D+02 DE= 0.00D+00 F= -4.76D-04
     ILin= 2 X=5.000D-01 Y=-4.759406478226D+02 DE= 1.76D-04 F=  1.18D-03
     Reject lnstep minimum 2.214D-01 FVal=-4.759409417219D+02 Lims=  0.00D+00  5.00D-01
     ILin= 3 X=2.000D-01 Y=-4.759408527842D+02 DE=-2.90D-05 F=  1.86D-04
     A contracting polynomial of degree  3 produced  0.1438
 Iteration  57 EE= -475.940858017363     Delta-E=       -0.000034254577 Grad=1.959D-02 Max rot=    0.3257 deg.
 Gradient too large for Newton-Raphson -- use scaled steepest descent instead.
 Alpha Gap=     8.543 HL deriv= 9.70D-05
     ILin= 1 X=0.000D+00 Y=-4.759408580174D+02 DE= 0.00D+00 F= -5.24D-05
     ILin= 2 X=1.500D+00 Y=-4.759408580051D+02 DE= 1.23D-08 F=  5.24D-05
     Reject lnstep minimum 7.498D-01 FVal=-4.759408711124D+02 Lims=  0.00D+00  1.50D+00
     ILin= 3 X=7.000D-01 Y=-4.759408775761D+02 DE=-1.96D-05 F= -3.49D-06
     A contracting polynomial of degree  3 produced  0.7499
     Minimum is close to point  3 DX=  4.99D-02 DF= -8.69D-08 DXR=  6.65D-02 DFR=  4.44D-03 which will be used.
 Iteration  58 EE= -475.940877576063     Delta-E=       -0.000019558700 Grad=2.993D-02 Max rot=    0.6250 deg.
 Gradient too large for Newton-Raphson -- use scaled steepest descent instead.
 Alpha Gap=     8.543 HL deriv= 8.17D-04
     ILin= 1 X=0.000D+00 Y=-4.759408775761D+02 DE= 0.00D+00 F= -1.84D-04
     ILin= 2 X=3.000D-01 Y=-4.759408842055D+02 DE=-6.63D-06 F=  1.40D-04
     Accept linear search using points  1 and  2.
     An  expanding polynomial of degree  2 produced  0.1490
 Iteration  59 EE= -475.940893038284     Delta-E=       -0.000015462222 Grad=1.860D-02 Max rot=    0.3125 deg.
 Gradient too large for Newton-Raphson -- use scaled steepest descent instead.
 Alpha Gap=     8.543 HL deriv= 1.25D-04
     ILin= 1 X=0.000D+00 Y=-4.759408930383D+02 DE= 0.00D+00 F= -4.53D-05
     ILin= 2 X=7.000D-01 Y=-4.759409152294D+02 DE=-2.22D-05 F= -1.81D-05
     ILin= 3 X=1.500D+00 Y=-4.759409173170D+02 DE=-2.43D-05 F=  1.29D-05
     Accept linear search using points  2 and  3.
     An  expanding polynomial of degree  3 produced  1.1474
 Iteration  60 EE= -475.940919456495     Delta-E=       -0.000026418211 Grad=3.737D-02 Max rot=    0.7697 deg.
 Gradient too large for Newton-Raphson -- use scaled steepest descent instead.
 Alpha Gap=     8.543 HL deriv= 1.01D-03
     ILin= 1 X=0.000D+00 Y=-4.759409194565D+02 DE= 0.00D+00 F= -2.97D-04
     ILin= 2 X=4.000D-01 Y=-4.759408838167D+02 DE= 3.56D-05 F=  4.76D-04
     Reject lnstep minimum 1.953D-01 FVal=-4.759409976108D+02 Lims=  0.00D+00  4.00D-01
     ILin= 3 X=2.000D-01 Y=-4.759409402867D+02 DE=-2.08D-05 F=  8.91D-05
     A contracting polynomial of degree  3 produced  0.1539
 Iteration  61 EE= -475.940942340740     Delta-E=       -0.000022884245 Grad=1.908D-02 Max rot=    0.3139 deg.
 Gradient too large for Newton-Raphson -- use scaled steepest descent instead.
 Alpha Gap=     8.543 HL deriv= 5.32D-05
     ILin= 1 X=0.000D+00 Y=-4.759409423407D+02 DE= 0.00D+00 F= -5.06D-05
     ILin= 2 X=1.100D+00 Y=-4.759409404794D+02 DE= 1.86D-06 F=  5.40D-05
     Reject lnstep minimum 5.295D-01 FVal=-4.759409544951D+02 Lims=  0.00D+00  1.10D+00
     ILin= 3 X=5.000D-01 Y=-4.759409557496D+02 DE=-1.34D-05 F= -3.06D-06
     A contracting polynomial of degree  3 produced  0.5322
     Minimum is close to point  3 DX=  3.22D-02 DF= -4.92D-08 DXR=  6.05D-02 DFR=  3.67D-03 which will be used.
 Iteration  62 EE= -475.940955749584     Delta-E=       -0.000013408843 Grad=2.506D-02 Max rot=    0.5348 deg.
 Gradient too large for Newton-Raphson -- use scaled steepest descent instead.
 Alpha Gap=     8.543 HL deriv= 6.89D-04
     ILin= 1 X=0.000D+00 Y=-4.759409557496D+02 DE= 0.00D+00 F= -1.23D-04
     ILin= 2 X=3.000D-01 Y=-4.759409624283D+02 DE=-6.68D-06 F=  7.81D-05
     Accept linear search using points  1 and  2.
     An  expanding polynomial of degree  2 produced  0.1483
 Iteration  63 EE= -475.940966574537     Delta-E=       -0.000010824953 Grad=1.726D-02 Max rot=    0.2923 deg.
 Gradient too large for Newton-Raphson -- use scaled steepest descent instead.
 Alpha Gap=     8.543 HL deriv= 1.35D-04
     ILin= 1 X=0.000D+00 Y=-4.759409665745D+02 DE= 0.00D+00 F= -3.79D-05
     ILin= 2 X=5.000D-01 Y=-4.759409829141D+02 DE=-1.63D-05 F= -2.75D-05
     ILin= 3 X=1.100D+00 Y=-4.759409956665D+02 DE=-2.91D-05 F= -1.50D-05
     ILin= 4 X=2.100D+00 Y=-4.759410003016D+02 DE=-3.37D-05 F=  5.75D-06
     Accept linear search using points  3 and  4.
     An  expanding polynomial of degree  4 produced  1.8231
 Iteration  64 EE= -475.941001097901     Delta-E=       -0.000034523364 Grad=4.514D-02 Max rot=    0.9275 deg.
 Gradient too large for Newton-Raphson -- use scaled steepest descent instead.
 Alpha Gap=     8.543 HL deriv= 1.23D-03
     ILin= 1 X=0.000D+00 Y=-4.759410010979D+02 DE= 0.00D+00 F= -4.41D-04
     ILin= 2 X=5.000D-01 Y=-4.759408335243D+02 DE= 1.68D-04 F=  1.11D-03
     Reject lnstep minimum 2.209D-01 FVal=-4.759411102137D+02 Lims=  0.00D+00  5.00D-01
     ILin= 3 X=2.000D-01 Y=-4.759410271952D+02 DE=-2.61D-05 F=  1.80D-04
     A contracting polynomial of degree  3 produced  0.1420
 Iteration  65 EE= -475.941032410254     Delta-E=       -0.000031312353 Grad=1.731D-02 Max rot=    0.2840 deg.
 Gradient too large for Newton-Raphson -- use scaled steepest descent instead.
 Alpha Gap=     8.543 HL deriv= 8.61D-05
     ILin= 1 X=0.000D+00 Y=-4.759410324103D+02 DE= 0.00D+00 F= -4.12D-05
     ILin= 2 X=1.800D+00 Y=-4.759410108960D+02 DE= 2.15D-05 F=  6.51D-05
     Reject lnstep minimum 4.957D-01 FVal=-4.759410378426D+02 Lims=  0.00D+00  1.80D+00
     ILin= 3 X=5.000D-01 Y=-4.759410456258D+02 DE=-1.32D-05 F= -1.17D-05
     A contracting polynomial of degree  3 produced  0.6976
 Iteration  66 EE= -475.941046778673     Delta-E=       -0.000014368419 Grad=2.635D-02 Max rot=    0.5531 deg.
 Gradient too large for Newton-Raphson -- use scaled steepest descent instead.
 Alpha Gap=     8.543 HL deriv= 7.13D-04
     ILin= 1 X=0.000D+00 Y=-4.759410467787D+02 DE= 0.00D+00 F= -1.42D-04
     ILin= 2 X=3.000D-01 Y=-4.759410525934D+02 DE=-5.81D-06 F=  1.03D-04
     Accept linear search using points  1 and  2.
     An  expanding polynomial of degree  2 produced  0.1488
 Iteration  67 EE= -475.941058857407     Delta-E=       -0.000012078734 Grad=1.641D-02 Max rot=    0.2737 deg.
 Gradient too large for Newton-Raphson -- use scaled steepest descent instead.
 Alpha Gap=     8.543 HL deriv= 1.11D-04
     ILin= 1 X=0.000D+00 Y=-4.759410588574D+02 DE= 0.00D+00 F= -3.50D-05
     ILin= 2 X=7.000D-01 Y=-4.759410755447D+02 DE=-1.67D-05 F= -1.26D-05
     ILin= 3 X=1.400D+00 Y=-4.759410765526D+02 DE=-1.77D-05 F=  9.76D-06
     Accept linear search using points  2 and  3.
     An  expanding polynomial of degree  3 produced  1.0749
 Iteration  68 EE= -475.941078034530     Delta-E=       -0.000019177122 Grad=3.090D-02 Max rot=    0.6406 deg.
 Gradient too large for Newton-Raphson -- use scaled steepest descent instead.
 Alpha Gap=     8.543 HL deriv= 8.27D-04
     ILin= 1 X=0.000D+00 Y=-4.759410780345D+02 DE= 0.00D+00 F= -2.01D-04
     ILin= 2 X=4.000D-01 Y=-4.759410586003D+02 DE= 1.94D-05 F=  2.98D-04
     Reject lnstep minimum 1.961D-01 FVal=-4.759411304206D+02 Lims=  0.00D+00  4.00D-01
     ILin= 3 X=2.000D-01 Y=-4.759410932781D+02 DE=-1.52D-05 F=  4.86D-05
     A contracting polynomial of degree  3 produced  0.1611
 Iteration  69 EE= -475.941094223827     Delta-E=       -0.000016189297 Grad=1.719D-02 Max rot=    0.2782 deg.
 Gradient too large for Newton-Raphson -- use scaled steepest descent instead.
 Alpha Gap=     8.543 HL deriv= 2.45D-05
     ILin= 1 X=0.000D+00 Y=-4.759410942238D+02 DE= 0.00D+00 F= -4.14D-05
     ILin= 2 X=1.100D+00 Y=-4.759410833897D+02 DE= 1.08D-05 F=  6.11D-05
     Reject lnstep minimum 4.292D-01 FVal=-4.759411022378D+02 Lims=  0.00D+00  1.10D+00
     ILin= 3 X=4.000D-01 Y=-4.759411033263D+02 DE=-9.10D-06 F= -4.12D-06
     A contracting polynomial of degree  3 produced  0.4443
     Minimum is close to point  3 DX=  4.43D-02 DF= -9.13D-08 DXR=  9.97D-02 DFR=  1.00D-02 which will be used.
 Iteration  70 EE= -475.941103326306     Delta-E=       -0.000009102479 Grad=2.006D-02 Max rot=    0.4332 deg.
 Gradient too large for Newton-Raphson -- use scaled steepest descent instead.
 Alpha Gap=     8.543 HL deriv= 5.43D-04
     ILin= 1 X=0.000D+00 Y=-4.759411033263D+02 DE= 0.00D+00 F= -7.36D-05
     ILin= 2 X=3.000D-01 Y=-4.759411092068D+02 DE=-5.88D-06 F=  3.44D-05
     Accept linear search using points  1 and  2.
     An  expanding polynomial of degree  2 produced  0.1472
 Iteration  71 EE= -475.941110255730     Delta-E=       -0.000006929423 Grad=1.508D-02 Max rot=    0.2560 deg.
 Gradient too large for Newton-Raphson -- use scaled steepest descent instead.
 Alpha Gap=     8.543 HL deriv= 1.34D-04
     ILin= 1 X=0.000D+00 Y=-4.759411102557D+02 DE= 0.00D+00 F= -2.82D-05
     ILin= 2 X=4.000D-01 Y=-4.759411207411D+02 DE=-1.05D-05 F= -2.43D-05
     ILin= 3 X=9.000D-01 Y=-4.759411316404D+02 DE=-2.14D-05 F= -1.93D-05
     ILin= 4 X=1.800D+00 Y=-4.759411450783D+02 DE=-3.48D-05 F= -1.05D-05
     Reject lnstep minimum 3.463D+00 FVal=-4.759411604010D+02 Lims=  9.00D-01  1.80D+00
     ILin= 5 X=3.600D+00 Y=-4.759411481121D+02 DE=-3.79D-05 F=  7.15D-06
     Accept linear search using points  4 and  5.
     An  expanding polynomial of degree  5 produced  3.0517
 Iteration  72 EE= -475.941150554906     Delta-E=       -0.000040299176 Grad=5.251D-02 Max rot=    1.0675 deg.
 Gradient too large for Newton-Raphson -- use scaled steepest descent instead.
 Alpha Gap=     8.543 HL deriv= 1.42D-03
     ILin= 1 X=0.000D+00 Y=-4.759411505549D+02 DE= 0.00D+00 F= -6.01D-04
     ILin= 2 X=7.000D-01 Y=-4.759404863081D+02 DE= 6.64D-04 F=  2.50D-03
     Reject lnstep minimum 2.147D-01 FVal=-4.759412492708D+02 Lims=  0.00D+00  7.00D-01
     ILin= 3 X=2.000D-01 Y=-4.759411821313D+02 DE=-3.16D-05 F=  2.85D-04
     A contracting polynomial of degree  3 produced  0.1357
 Iteration  73 EE= -475.941191294602     Delta-E=       -0.000040739696 Grad=1.479D-02 Max rot=    0.2390 deg.
 Gradient too large for Newton-Raphson -- use scaled steepest descent instead.
 Alpha Gap=     8.543 HL deriv= 9.48D-05
     ILin= 1 X=0.000D+00 Y=-4.759411912946D+02 DE= 0.00D+00 F= -3.02D-05
     ILin= 2 X=3.100D+00 Y=-4.759410957874D+02 DE= 9.55D-05 F=  9.18D-05
     ILin= 3 X=1.500D+00 Y=-4.759411923296D+02 DE=-1.03D-06 F=  2.88D-05
     A contracting polynomial of degree  3 produced  0.7675
 Iteration  74 EE= -475.941202891742     Delta-E=       -0.000011597140 Grad=2.199D-02 Max rot=    0.4445 deg.
 Gradient too large for Newton-Raphson -- use scaled steepest descent instead.
 Alpha Gap=     8.543 HL deriv= 5.60D-04
     ILin= 1 X=0.000D+00 Y=-4.759412028917D+02 DE= 0.00D+00 F= -9.87D-05
     ILin= 2 X=3.000D-01 Y=-4.759412092784D+02 DE=-6.39D-06 F=  5.61D-05
     Accept linear search using points  1 and  2.
     An  expanding polynomial of degree  2 produced  0.1479
 Iteration  75 EE= -475.941211846613     Delta-E=       -0.000008954871 Grad=1.423D-02 Max rot=    0.2325 deg.
 Gradient too large for Newton-Raphson -- use scaled steepest descent instead.
 Alpha Gap=     8.543 HL deriv= 1.06D-04
     ILin= 1 X=0.000D+00 Y=-4.759412118466D+02 DE= 0.00D+00 F= -2.67D-05
     ILin= 2 X=8.000D-01 Y=-4.759412246957D+02 DE=-1.28D-05 F= -5.38D-06
     Reject lnstep minimum 1.937D+00 FVal=-4.759412301628D+02 Lims=  0.00D+00  8.00D-01
     ILin= 3 X=1.500D+00 Y=-4.759412219206D+02 DE=-1.01D-05 F=  1.33D-05
     An  expanding polynomial of degree  3 produced  1.0015
 Iteration  76 EE= -475.941225237946     Delta-E=       -0.000013391333 Grad=2.381D-02 Max rot=    0.4722 deg.
 Gradient too large for Newton-Raphson -- use scaled steepest descent instead.
 Alpha Gap=     8.543 HL deriv= 5.92D-04
     ILin= 1 X=0.000D+00 Y=-4.759412252379D+02 DE= 0.00D+00 F= -1.18D-04
     ILin= 2 X=4.000D-01 Y=-4.759412217133D+02 DE= 3.52D-06 F=  1.36D-04
     Reject lnstep minimum 1.986D-01 FVal=-4.759412552612D+02 Lims=  0.00D+00  4.00D-01
     ILin= 3 X=2.000D-01 Y=-4.759412361975D+02 DE=-1.10D-05 F=  8.81D-06
     A contracting polynomial of degree  3 produced  0.1861
     Minimum is close to point  3 DX= -1.39D-02 DF= -6.10D-08 DXR=  7.44D-02 DFR=  5.57D-03 which will be used.
 Iteration  77 EE= -475.941236197522     Delta-E=       -0.000010959577 Grad=1.674D-02 Max rot=    0.3012 deg.
 Gradient too large for Newton-Raphson -- use scaled steepest descent instead.
 Alpha Gap=     8.543 HL deriv= 7.80D-05
     ILin= 1 X=0.000D+00 Y=-4.759412361975D+02 DE= 0.00D+00 F= -4.22D-05
     ILin= 2 X=1.000D+00 Y=-4.759411948514D+02 DE= 4.13D-05 F=  1.25D-04
     Reject lnstep minimum 2.525D-01 FVal=-4.759412415204D+02 Lims=  0.00D+00  1.00D+00
     ILin= 3 X=3.000D-01 Y=-4.759412413317D+02 DE=-5.13D-06 F=  7.94D-06
     A contracting polynomial of degree  3 produced  0.2525
 Iteration  78 EE= -475.941241520416     Delta-E=       -0.000005322894 Grad=1.546D-02 Max rot=    0.3303 deg.
 Gradient too large for Newton-Raphson -- use scaled steepest descent instead.
 Alpha Gap=     8.543 HL deriv= 3.98D-04
     ILin= 1 X=0.000D+00 Y=-4.759412415204D+02 DE= 0.00D+00 F= -3.95D-05
     ILin= 2 X=3.000D-01 Y=-4.759412464365D+02 DE=-4.92D-06 F=  6.71D-06
     Accept linear search using points  1 and  2.
     An  expanding polynomial of degree  2 produced  0.1433
 Iteration  79 EE= -475.941245596889     Delta-E=       -0.000004076473 Grad=1.287D-02 Max rot=    0.2186 deg.
 Gradient too large for Newton-Raphson -- use scaled steepest descent instead.
 Alpha Gap=     8.543 HL deriv= 1.33D-04
     ILin= 1 X=0.000D+00 Y=-4.759412455969D+02 DE= 0.00D+00 F= -2.00D-05
     ILin= 2 X=3.000D-01 Y=-4.759412514826D+02 DE=-5.89D-06 F= -1.92D-05
     ILin= 3 X=5.000D-01 Y=-4.759412552667D+02 DE=-9.67D-06 F= -1.86D-05
     ILin= 4 X=1.000D+00 Y=-4.759412642373D+02 DE=-1.86D-05 F= -1.72D-05
     ILin= 5 X=2.000D+00 Y=-4.759412800811D+02 DE=-3.45D-05 F= -1.44D-05
     Reject lnstep minimum 7.164D+00 FVal=-4.759413173807D+02 Lims=  1.00D+00  2.00D+00
     ILin= 6 X=4.000D+00 Y=-4.759413033781D+02 DE=-5.78D-05 F= -8.85D-06
     ILin= 7 X=8.100D+00 Y=-4.759413161549D+02 DE=-7.06D-05 F=  2.62D-06
     ILin= 8 X=1.620D+01 Y=-4.759412031214D+02 DE= 4.25D-05 F=  2.53D-05
     An  expanding polynomial of degree  8 produced  7.1629
 Iteration  80 EE= -475.941317380977     Delta-E=       -0.000071784088 Grad=6.434D-02 Max rot=    1.2885 deg.
 Gradient too large for Newton-Raphson -- use scaled steepest descent instead.
 Alpha Gap=     8.543 HL deriv= 1.73D-03
     ILin= 1 X=0.000D+00 Y=-4.759413173810D+02 DE= 0.00D+00 F= -9.02D-04
     ILin= 2 X=1.000D+00 Y=-4.759387392840D+02 DE= 2.58D-03 F=  6.06D-03
     Reject lnstep minimum 1.296D-01 FVal=-4.759413758402D+02 Lims=  0.00D+00  1.00D+00
     ILin= 3 X=1.000D-01 Y=-4.759413727909D+02 DE=-5.54D-05 F= -2.06D-04
     A contracting polynomial of degree  3 produced  0.1296
 Iteration  81 EE= -475.941375841206     Delta-E=       -0.000058460230 Grad=1.066D-02 Max rot=    0.1805 deg.
 Gradient too large for Newton-Raphson -- use scaled steepest descent instead.
 Alpha Gap=     8.543 HL deriv= 1.08D-04
     ILin= 1 X=0.000D+00 Y=-4.759413758412D+02 DE= 0.00D+00 F= -1.35D-05
     ILin= 2 X=7.200D+00 Y=-4.759414131577D+02 DE=-3.73D-05 F=  3.18D-06
     ILin= 3 X=1.430D+01 Y=-4.759413319718D+02 DE= 4.39D-05 F=  1.97D-05
     An  expanding polynomial of degree  3 produced  5.8300
 Iteration  82 EE= -475.941415337728     Delta-E=       -0.000039496522 Grad=4.587D-02 Max rot=    0.9017 deg.
 Gradient too large for Newton-Raphson -- use scaled steepest descent instead.
 Alpha Gap=     8.543 HL deriv= 1.20D-03
     ILin= 1 X=0.000D+00 Y=-4.759414153377D+02 DE= 0.00D+00 F= -4.67D-04
     ILin= 2 X=9.000D-01 Y=-4.759404600449D+02 DE= 9.55D-04 F=  2.59D-03
     Reject lnstep minimum 1.650D-01 FVal=-4.759414587922D+02 Lims=  0.00D+00  9.00D-01
     ILin= 3 X=2.000D-01 Y=-4.759414408741D+02 DE=-2.55D-05 F=  2.12D-04
     A contracting polynomial of degree  3 produced  0.1376
 Iteration  83 EE= -475.941447492696     Delta-E=       -0.000032154968 Grad=1.192D-02 Max rot=    0.1688 deg.
 Gradient too large for Newton-Raphson -- use scaled steepest descent instead.
 Alpha Gap=     8.543 HL deriv= 2.22D-05
     ILin= 1 X=0.000D+00 Y=-4.759414474927D+02 DE= 0.00D+00 F= -2.29D-05
     ILin= 2 X=5.800D+00 Y=-4.759405790304D+02 DE= 8.68D-04 F=  3.22D-04
     ILin= 3 X=2.900D+00 Y=-4.759412636362D+02 DE= 1.84D-04 F=  1.50D-04
     ILin= 4 X=1.500D+00 Y=-4.759414149122D+02 DE= 3.26D-05 F=  6.64D-05
     Reject lnstep minimum 2.304D-01 FVal=-4.759414492017D+02 Lims=  0.00D+00  2.90D+00
     ILin= 5 X=2.000D-01 Y=-4.759414508888D+02 DE=-3.40D-06 F= -1.10D-05
     A contracting polynomial of degree  5 produced  0.3852
 Iteration  84 EE= -475.941451909820     Delta-E=       -0.000004417124 Grad=1.149D-02 Max rot=    0.2491 deg.
 Gradient too large for Newton-Raphson -- use scaled steepest descent instead.
 Alpha Gap=     8.543 HL deriv= 2.86D-04
     ILin= 1 X=0.000D+00 Y=-4.759414519098D+02 DE= 0.00D+00 F= -2.20D-05
     ILin= 2 X=2.000D-01 Y=-4.759414545485D+02 DE=-2.64D-06 F= -4.35D-06
     ILin= 3 X=5.000D-01 Y=-4.759414518703D+02 DE= 3.95D-08 F=  2.22D-05
     An  expanding polynomial of degree  3 produced  0.2491
 Iteration  85 EE= -475.941454655181     Delta-E=       -0.000002745361 Grad=1.137D-02 Max rot=    0.2170 deg.
 Gradient too large for Newton-Raphson -- use scaled steepest descent instead.
 Alpha Gap=     8.543 HL deriv= 5.25D-05
     ILin= 1 X=0.000D+00 Y=-4.759414546552D+02 DE= 0.00D+00 F= -1.87D-05
     ILin= 2 X=4.000D-01 Y=-4.759414563733D+02 DE=-1.72D-06 F=  1.01D-05
     Accept linear search using points  1 and  2.
     An  expanding polynomial of degree  2 produced  0.2062
 Iteration  86 EE= -475.941456982075     Delta-E=       -0.000002326894 Grad=9.617D-03 Max rot=    0.1936 deg.
 QCNR:  CnvC1=8.27D-09 CnvC2=8.27D-08
 LinEq1:  Iter=  0 NonCon=     1 RMS=3.41D-04 Max=1.03D-02 NDo=     1
 AX will form     1 AO Fock derivatives at one time.
 LinEq1:  Iter=  1 NonCon=     1 RMS=6.81D-05 Max=1.36D-03 NDo=     1
 LinEq1:  Iter=  2 NonCon=     1 RMS=1.30D-04 Max=2.88D-03 NDo=     1
 LinEq1:  Iter=  3 NonCon=     1 RMS=1.55D-04 Max=2.14D-03 NDo=     1
 LinEq1:  Iter=  4 NonCon=     1 RMS=2.01D-04 Max=3.77D-03 NDo=     1
 LinEq1:  Iter=  5 NonCon=     1 RMS=5.98D-05 Max=9.27D-04 NDo=     1
 LinEq1:  Iter=  6 NonCon=     1 RMS=2.11D-05 Max=2.75D-04 NDo=     1
 LinEq1:  Iter=  7 NonCon=     1 RMS=2.69D-05 Max=5.45D-04 NDo=     1
 LinEq1:  Iter=  8 NonCon=     1 RMS=1.93D-05 Max=2.04D-04 NDo=     1
 LinEq1:  Iter=  9 NonCon=     1 RMS=4.56D-06 Max=7.52D-05 NDo=     1
 LinEq1:  Iter= 10 NonCon=     1 RMS=5.03D-06 Max=7.87D-05 NDo=     1
 LinEq1:  Iter= 11 NonCon=     1 RMS=4.34D-06 Max=4.74D-05 NDo=     1
 LinEq1:  Iter= 12 NonCon=     1 RMS=1.53D-06 Max=1.67D-05 NDo=     1
 LinEq1:  Iter= 13 NonCon=     1 RMS=3.68D-07 Max=4.22D-06 NDo=     1
 LinEq1:  Iter= 14 NonCon=     1 RMS=8.10D-08 Max=9.24D-07 NDo=     1
 LinEq1:  Iter= 15 NonCon=     1 RMS=1.18D-08 Max=1.05D-07 NDo=     1
 LinEq1:  Iter= 16 NonCon=     0 RMS=2.26D-09 Max=2.37D-08 NDo=     1
 Linear equations converged to 8.270D-09 8.270D-08 after    16 iterations.
 Angle between quadratic step and gradient=  34.44 degrees.
     ILin= 1 X=0.000D+00 Y=-4.759414569821D+02 DE= 0.00D+00 F= -4.40D-04
     ILin= 2 X=1.000D+00 Y=-4.759416767592D+02 DE=-2.20D-04 F=  7.55D-07
     Accept linear search using points  1 and  2.
     An  expanding polynomial of degree  2 produced  0.9983
     Minimum is close to point  2 DX= -1.71D-03 DF= -6.45D-10 DXR=  1.71D-03 DFR=  2.94D-06 which will be used.
 Iteration  87 EE= -475.941676759195     Delta-E=       -0.000219777120 Grad=3.948D-04 Max rot=    0.0039 deg.
 QCNR:  CnvC1=3.95D-09 CnvC2=3.95D-08
 LinEq1:  Iter=  0 NonCon=     1 RMS=1.05D-05 Max=2.40D-04 NDo=     1
 LinEq1:  Iter=  1 NonCon=     1 RMS=6.16D-06 Max=1.05D-04 NDo=     1
 LinEq1:  Iter=  2 NonCon=     1 RMS=7.89D-06 Max=1.40D-04 NDo=     1
 LinEq1:  Iter=  3 NonCon=     1 RMS=5.94D-06 Max=1.48D-04 NDo=     1
 LinEq1:  Iter=  4 NonCon=     1 RMS=2.27D-06 Max=3.15D-05 NDo=     1
 LinEq1:  Iter=  5 NonCon=     1 RMS=2.11D-06 Max=3.33D-05 NDo=     1
 LinEq1:  Iter=  6 NonCon=     1 RMS=1.14D-06 Max=1.68D-05 NDo=     1
 LinEq1:  Iter=  7 NonCon=     1 RMS=5.33D-07 Max=7.70D-06 NDo=     1
 LinEq1:  Iter=  8 NonCon=     1 RMS=1.88D-07 Max=2.75D-06 NDo=     1
 LinEq1:  Iter=  9 NonCon=     1 RMS=1.87D-07 Max=3.27D-06 NDo=     1
 LinEq1:  Iter= 10 NonCon=     1 RMS=1.06D-07 Max=1.90D-06 NDo=     1
 LinEq1:  Iter= 11 NonCon=     1 RMS=2.19D-08 Max=2.38D-07 NDo=     1
 LinEq1:  Iter= 12 NonCon=     1 RMS=8.24D-09 Max=1.67D-07 NDo=     1
 LinEq1:  Iter= 13 NonCon=     1 RMS=3.97D-09 Max=3.93D-08 NDo=     1
 LinEq1:  Iter= 14 NonCon=     0 RMS=4.36D-10 Max=5.53D-09 NDo=     1
 Linear equations converged to 3.948D-09 3.948D-08 after    14 iterations.
 Angle between quadratic step and gradient=  50.31 degrees.
     ILin= 1 X=0.000D+00 Y=-4.759416767592D+02 DE= 0.00D+00 F= -7.80D-08
     ILin= 2 X=1.000D+00 Y=-4.759416767982D+02 DE=-3.90D-08 F= -9.27D-12
     Reject lnstep minimum 1.000D+00 FVal=-4.759416767982D+02 Lims=  0.00D+00  1.00D+00
     ILin= 3 X=2.000D+00 Y=-4.759416767592D+02 DE=-2.71D-11 F=  7.80D-08
     An  expanding polynomial of degree  3 produced  1.0002
     Minimum is close to point  2 DX=  1.73D-04 DF=  0.00D+00 DXR=  1.73D-04 DFR=  0.00D+00 which will be used.
 Iteration  88 EE= -475.941676798213     Delta-E=       -0.000000039018 Grad=3.303D-08 Max rot=    0.0000 deg.
 Error on total polarization charges =  0.04106
 Rotation gradient small -- convergence achieved.
 SCF Done:  E(RPBE-PBE) =  -475.941676798     a.u. after   88 cycles
            Convg  =    0.3303D-07                   271 Fock formations.
              S**2 =  0.0000                  -V/T =  2.1706
 SMD-CDS (non-electrostatic) energy       (kcal/mol) =      13.81
 (included in total energy above)
 Leave Link  508 at Thu Feb  2 09:49:00 2023, MaxMem=  2684354560 cpu:            4068.9 elap:              92.5
 (Enter /home/hp/opt/gaussian/g16/l701.exe)
 ... and contract with generalized density number  0.
 Compute integral first derivatives.
 R6Disp: Adding Grimme-D3 dispersion energy 1st derivatives to the gradient.
   1 Symmetry operations used in ECPInt.
 ECPInt:  NShTT=     990 NPrTT=    4490 LenC2=     940 LenP2D=    2942.
 LDataN:  DoStor=T MaxTD1= 6 Len=  172
 D1PCM: PCM CHGder 1st derivatives, ID1Alg=3 FixD1E=F DoIter=F DoCFld=F I1PDM=0.
 GePol: Maximum number of non-zero 1st derivatives   =     261
 Leave Link  701 at Thu Feb  2 09:49:01 2023, MaxMem=  2684354560 cpu:              57.5 elap:               1.0
 (Enter /home/hp/opt/gaussian/g16/l702.exe)
 L702 exits ... SP integral derivatives will be done elsewhere.
 Leave Link  702 at Thu Feb  2 09:49:01 2023, MaxMem=  2684354560 cpu:               4.0 elap:               0.1
 (Enter /home/hp/opt/gaussian/g16/l703.exe)
 Integral derivatives from FoFJK, PRISM(SPDF).
 Compute integral first derivatives, UseDBF=F ICtDFT=           0.
 Calling FoFJK, ICntrl=      2527 FMM=F ISym2X=0 I1Cent= 0 IOpClX= 0 NMat=1 NMatS=1 NMatT=0.
 FoFJK:  IHMeth= 1 ICntrl=    2527 DoSepK=F KAlg= 0 I1Cent=           0 FoldK=F
 IRaf=         0 NMat=       1 IRICut=       1 DoRegI=T DoRafI=F ISym2E= 0 IDoP0=0 IntGTp=1.
 FoFCou: FMM=F IPFlag=           0 FMFlag=      100000 FMFlg1=         800
         NFxFlg=           0 DoJE=F BraDBF=F KetDBF=F FulRan=T
         wScrn=  0.000000 ICntrl=      2527 IOpCl=  0 I1Cent=           0 NGrid=           0
         NMat0=    1 NMatS0=      1 NMatT0=    0 NMatD0=    1 NMtDS0=    0 NMtDT0=    0
 Symmetry not used in FoFCou.
 Leave Link  703 at Thu Feb  2 09:49:03 2023, MaxMem=  2684354560 cpu:             116.0 elap:               2.0
 (Enter /home/hp/opt/gaussian/g16/l716.exe)
 Dipole        =-6.35217836D-02-1.28999764D-01 4.01296047D-04
 -------------------------------------------------------------------
 Center     Atomic                   Forces (Hartrees/Bohr)
 Number     Number              X              Y              Z
 -------------------------------------------------------------------
      1        6           0.000622561   -0.001936486   -0.000000002
      2        7           0.000377199    0.001575282    0.000021030
      3        6          -0.014070467    0.053558837    0.000027243
      4        7          -0.000248864    0.006233238   -0.000033752
      5        6          -0.006420611    0.001961033    0.000052998
      6        7          -0.002826018    0.000153122   -0.000019133
      7       29           0.022566200   -0.061545026   -0.000048385
 -------------------------------------------------------------------
 Cartesian Forces:  Max     0.061545026 RMS     0.018850685
 Leave Link  716 at Thu Feb  2 09:49:03 2023, MaxMem=  2684354560 cpu:               2.9 elap:               0.1
 (Enter /home/hp/opt/gaussian/g16/l103.exe)

 GradGradGradGradGradGradGradGradGradGradGradGradGradGradGradGradGradGrad
 Berny optimization.
 Using GEDIIS/GDIIS optimizer.
 FormGI is forming the generalized inverse of G from B-inverse, IUseBI=4.
 Internal  Forces:  Max     0.061468011 RMS     0.015682833
 Search for a local minimum.
 Step number   4 out of a maximum of   26
 All quantities printed in internal units (Hartrees-Bohrs-Radians)
 RMS Force = .15683D-01 SwitMx=.10000D-02 MixMth= 1
 Mixed Optimization -- RFO/linear search
 Update second derivatives using D2CorX and points    4    3
 The second derivative matrix:
                          R1        R2        R3        R4        R5
           R1           1.03960
           R2           0.00823   0.04722
           R3          -0.00378  -0.00107   1.04236
           R4          -0.00134   0.00276   0.02075   0.14705
           R5          -0.00313   0.00156  -0.00392  -0.00122   1.04317
           R6           0.00308   0.02175   0.00013   0.00117   0.00527
           A1           0.00235   0.00157   0.00282   0.01132  -0.00047
           A2           0.00053   0.00938  -0.00333  -0.01636   0.00089
           A3          -0.00288  -0.01095   0.00051   0.00504  -0.00042
           A4           0.00276   0.00157  -0.00101  -0.00945   0.00115
           A5          -0.00077  -0.00376   0.00034   0.00483   0.00008
           A6           0.00059   0.00454  -0.00044  -0.00336   0.00017
           A7          -0.00001  -0.00006  -0.00003   0.00000  -0.00002
           A8          -0.00000  -0.00002  -0.00001  -0.00007  -0.00000
           A9          -0.00001   0.00001  -0.00001   0.00000  -0.00005
           D1          -0.00009  -0.00015  -0.00003   0.00021  -0.00009
                          R6        A1        A2        A3        A4
           R6           0.02427
           A1          -0.01095   0.02458
           A2           0.00496  -0.01877   0.02429
           A3           0.00599  -0.00582  -0.00553   0.01134
           A4           0.00416  -0.01029   0.00993   0.00036   0.02383
           A5           0.00367  -0.00143  -0.00251   0.00393  -0.00014
           A6          -0.00007   0.00233   0.00251  -0.00484  -0.00021
           A7           0.00005  -0.00004   0.00003   0.00000  -0.00005
           A8           0.00003  -0.00001   0.00001   0.00000   0.00002
           A9          -0.00002   0.00002   0.00010  -0.00011   0.00000
           D1           0.00008   0.00007  -0.00003  -0.00007   0.00005
                          A5        A6        A7        A8        A9
           A5           0.02890
           A6          -0.00052   0.02892
           A7          -0.00001   0.00001   0.01071
           A8           0.00002  -0.00001  -0.00064   0.00944
           A9           0.00003  -0.00013  -0.00026   0.00042   0.00968
           D1          -0.00002  -0.00007   0.00182  -0.00046  -0.00208
                          D1
           D1           0.01402
 ITU=  0  1  1  0
 Use linear search instead of GDIIS.
     Eigenvalues ---   -0.00045   0.00856   0.00939   0.01028   0.01560
     Eigenvalues ---    0.01600   0.01840   0.02826   0.03199   0.04605
     Eigenvalues ---    0.06773   0.15181   1.03448   1.04426   1.04704
 Eigenvalue     1 is  -4.50D-04 should be greater than     0.000000 Eigenvector:
                          R6        A3        R2        A1        A2
   1                    0.62990  -0.50781  -0.45037   0.31931   0.18845
                          A6        A5        R4        D1        A9
   1                   -0.05290  -0.04045   0.01694  -0.01309  -0.00904
 RFO step:  Lambda=-6.37012805D-03 EMin=-4.50302022D-04
 Quartic linear search produced a step of -0.86292.
 Maximum step size (   0.849) exceeded in Quadratic search.
    -- Step size scaled by   0.841
 Iteration  1 RMS(Cart)=  0.16284058 RMS(Int)=  0.15899813
 Iteration  2 RMS(Cart)=  0.12982978 RMS(Int)=  0.08951100
 Iteration  3 RMS(Cart)=  0.05952663 RMS(Int)=  0.03931413
 Iteration  4 RMS(Cart)=  0.04692067 RMS(Int)=  0.00001977
 Iteration  5 RMS(Cart)=  0.00003173 RMS(Int)=  0.00000595
 Iteration  6 RMS(Cart)=  0.00000000 RMS(Int)=  0.00000595
 ITry= 1 IFail=0 DXMaxC= 7.33D-01 DCOld= 1.00D+10 DXMaxT= 8.49D-01 DXLimC= 3.00D+00 Rises=F
 Variable       Old X    -DE/DX   Delta X   Delta X   Delta X     New X
                                 (Linear)    (Quad)   (Total)
    R1        2.23629  -0.00149  -0.00068   0.00081   0.00013   2.23642
    R2        3.70087  -0.00033  -0.10450   0.43747   0.33297   4.03384
    R3        2.23809   0.00611  -0.00223   0.00111  -0.00112   2.23697
    R4        3.25767   0.06147   0.42710  -0.01327   0.41383   3.67150
    R5        2.23612  -0.00281  -0.00088   0.00190   0.00102   2.23715
    R6        3.96352  -0.00946  -0.18000  -0.56267  -0.74267   3.22085
    A1        2.28996  -0.00020  -0.11920  -0.23227  -0.35149   1.93847
    A2        1.93996  -0.00169   0.14592  -0.13300   0.01290   1.95286
    A3        2.05326   0.00189  -0.02672   0.36531   0.33857   2.39184
    A4        3.14425  -0.00166  -0.01167   0.03938   0.02771   3.17196
    A5        3.10249   0.00308   0.01904   0.06974   0.08878   3.19127
    A6        3.04730   0.00103   0.07381   0.01768   0.09149   3.13879
    A7        3.14574  -0.00003  -0.00340   0.00345   0.00005   3.14579
    A8        3.14339  -0.00005  -0.00309   0.00310   0.00001   3.14340
    A9        3.14361  -0.00002   0.00040   0.00184   0.00223   3.14585
    D1        3.13819   0.00012   0.00331   0.00672   0.01003  -3.13497
         Item               Value     Threshold  Converged?
 Maximum Force            0.061468     0.000450     NO 
 RMS     Force            0.015683     0.000300     NO 
 Maximum Displacement     0.732631     0.001800     NO 
 RMS     Displacement     0.273820     0.001200     NO 
 Predicted change in Energy=-9.504398D-03
 GradGradGradGradGradGradGradGradGradGradGradGradGradGradGradGradGradGrad

 Leave Link  103 at Thu Feb  2 09:49:03 2023, MaxMem=  2684354560 cpu:               3.5 elap:               0.1
 (Enter /home/hp/opt/gaussian/g16/l202.exe)
                          Input orientation:                          
 ---------------------------------------------------------------------
 Center     Atomic      Atomic             Coordinates (Angstroms)
 Number     Number       Type             X           Y           Z
 ---------------------------------------------------------------------
      1          6           0       -1.248798   -1.381858    0.002278
      2          7           0       -2.031742   -2.269314    0.001880
      3          6           0       -0.633441    1.924829    0.000018
      4          7           0       -1.094585    3.015062    0.003076
      5          6           0        1.799660   -0.443028   -0.000801
      6          7           0        2.904062   -0.869376    0.003104
      7         29           0        0.211352    0.175234   -0.002893
 ---------------------------------------------------------------------
                    Distance matrix (angstroms):
                    1          2          3          4          5
     1  C    0.000000
     2  N    1.183462   0.000000
     3  C    3.363457   4.421095   0.000000
     4  N    4.399623   5.366833   1.183753   0.000000
     5  C    3.189750   4.244405   3.395104   4.509441   0.000000
     6  N    4.184362   5.130497   4.507940   5.574768   1.183846
     7  Cu   2.134619   3.317726   1.942876   3.125721   1.704398
                    6          7
     6  N    0.000000
     7  Cu   2.888241   0.000000
 Symmetry turned off by external request.
 Stoichiometry    C3CuN3(2-)
 Framework group  C1[X(C3CuN3)]
 Deg. of freedom    15
 Full point group                 C1      NOp   1
 Rotational constants (GHZ):           2.0473666           1.7348250           0.9390942
 Leave Link  202 at Thu Feb  2 09:49:03 2023, MaxMem=  2684354560 cpu:               1.3 elap:               0.0
 (Enter /home/hp/opt/gaussian/g16/l301.exe)
 Basis read from rwf:  (5D, 7F)
 Pseudo-potential data read from rwf file.
   144 basis functions,   257 primitive gaussians,   153 cartesian basis functions
    30 alpha electrons       30 beta electrons
       nuclear repulsion energy       281.4025466148 Hartrees.
 IExCor= 1009 DFT=T Ex=PBE Corr=PBE ExCW=0 ScaHFX=  0.000000
 ScaDFX=  1.000000  1.000000  1.000000  1.000000 ScalE2=  1.000000  1.000000
 IRadAn=      5 IRanWt=     -1 IRanGd=            0 ICorTp=0 IEmpDi=131
 NAtoms=    7 NActive=    7 NUniq=    7 SFac= 1.00D+00 NAtFMM=   60 NAOKFM=F Big=F
 Integral buffers will be    131072 words long.
 Raffenetti 2 integral format.
 Two-electron integral symmetry is turned off.
 R6Disp:  Grimme-D3 Dispersion energy=       -0.0026838607 Hartrees.
 Nuclear repulsion after empirical dispersion term =      281.3998627541 Hartrees.
 No density basis found on file   724.
 ------------------------------------------------------------------------------
 Polarizable Continuum Model (PCM)
 =================================
 Model                : PCM.
 Atomic radii         : SMD-Coulomb.
 Polarization charges : Total charges.
 Charge compensation  : None.
 Solution method      : Matrix inversion.
 Cavity type          : VdW (van der Waals Surface) (Alpha=1.000).
 Cavity algorithm     : GePol (No added spheres)
                        Default sphere list used, NSphG=    7.
                        Lebedev-Laikov grids with approx.  5.0 points / Ang**2.
                        Smoothing algorithm: York/Karplus (Gamma=1.0000).
                        Polarization charges: spherical gaussians, with
                                              point-specific exponents (IZeta= 3).
                        Self-potential: point-specific (ISelfS= 7).
                        Self-field    : sphere-specific E.n sum rule (ISelfD= 2).
 1st derivatives      : Analytical E(r).r(x)/FMM algorithm (CHGder, D1EAlg=3).
                        Cavity 1st derivative terms included.
 Solvent              : Water, Eps=  78.355300 Eps(inf)=   1.777849
 ------------------------------------------------------------------------------
 Spheres list:
 ISph  on   Nord     Re0    Alpha      Xe            Ye            Ze
    1   C      1    1.8500  1.000     -1.248798     -1.381858      0.002278
    2   N      2    1.8900  1.000     -2.031742     -2.269314      0.001880
    3   C      3    1.8500  1.000     -0.633441      1.924829      0.000018
    4   N      4    1.8900  1.000     -1.094585      3.015062      0.003076
    5   C      5    1.8500  1.000      1.799660     -0.443028     -0.000801
    6   N      6    1.8900  1.000      2.904062     -0.869376      0.003104
    7  Cu      7    1.4000  1.000      0.211352      0.175234     -0.002893
 ------------------------------------------------------------------------------
 GePol: Number of generator spheres                  =       7
 GePol: Total number of spheres                      =       7
 GePol: Number of exposed spheres                    =       7 (100.00%)
 GePol: Number of points                             =    1214
 GePol: Average weight of points                     =       0.13
 GePol: Minimum weight of points                     =   0.87D-08
 GePol: Maximum weight of points                     =    0.18656
 GePol: Number of points with low weight             =      38
 GePol: Fraction of low-weight points (<1% of avg)   =       3.13%
 GePol: Cavity surface area                          =    156.420 Ang**2
 GePol: Cavity volume                                =    119.918 Ang**3
 ------------------------------------------------------------------------------
 Atomic radii for non-electrostatic terms: SMD-CDS.
 ------------------------------------------------------------------------------
 PCM non-electrostatic energy =         0.0219050129 Hartrees.
 Nuclear repulsion after PCM non-electrostatic terms =      281.4217677670 Hartrees.
 Leave Link  301 at Thu Feb  2 09:49:04 2023, MaxMem=  2684354560 cpu:               5.3 elap:               0.1
 (Enter /home/hp/opt/gaussian/g16/l302.exe)
 NPDir=0 NMtPBC=     1 NCelOv=     1 NCel=       1 NClECP=     1 NCelD=      1
         NCelK=      1 NCelE2=     1 NClLst=     1 CellRange=     0.0.
 One-electron integrals computed using PRISM.
   1 Symmetry operations used in ECPInt.
 ECPInt:  NShTT=     990 NPrTT=    4490 LenC2=     939 LenP2D=    2941.
 LDataN:  DoStor=T MaxTD1= 5 Len=  102
 NBasis=   144 RedAO= T EigKep=  1.76D-03  NBF=   144
 NBsUse=   144 1.00D-06 EigRej= -1.00D+00 NBFU=   144
 Precomputing XC quadrature grid using
 IXCGrd= 4 IRadAn=           5 IRanWt=          -1 IRanGd=           0 AccXCQ= 0.00D+00.
 Generated NRdTot=       0 NPtTot=           0 NUsed=           0 NTot=          32
 NSgBfM=   153   153   153   153   153 MxSgAt=     7 MxSgA2=     7.
 Leave Link  302 at Thu Feb  2 09:49:04 2023, MaxMem=  2684354560 cpu:              14.2 elap:               0.2
 (Enter /home/hp/opt/gaussian/g16/l303.exe)
 DipDrv:  MaxL=1.
 Leave Link  303 at Thu Feb  2 09:49:04 2023, MaxMem=  2684354560 cpu:               3.7 elap:               0.1
 (Enter /home/hp/opt/gaussian/g16/l401.exe)
 Lowest energy guess from the checkpoint file:  "CuCN3.chk"
 B after Tr=     0.173528    0.119706   -0.002118
         Rot=    0.999999   -0.000060   -0.000027   -0.001425 Ang=  -0.16 deg.
 Guess basis will be translated and rotated to current coordinates.
 B after Tr=     0.237829    0.011443   -0.003728
         Rot=    0.999999    0.000053   -0.000054    0.001334 Ang=   0.15 deg.
 Guess basis will be translated and rotated to current coordinates.
 CkInt1:  FT= 1.37D-01
 Max alpha theta=  5.242 degrees.
 JPrj=2 DoOrth=T DoCkMO=T.
 Leave Link  401 at Thu Feb  2 09:49:04 2023, MaxMem=  2684354560 cpu:               7.8 elap:               0.1
 (Enter /home/hp/opt/gaussian/g16/l508.exe)
 Keep J ints in memory in canonical form, NReq=113247682.
 FoFCou: FMM=F IPFlag=           0 FMFlag=           0 FMFlg1=           0
         NFxFlg=           0 DoJE=F BraDBF=F KetDBF=F FulRan=T
         wScrn=  0.000000 ICntrl=       600 IOpCl=  0 I1Cent=           0 NGrid=           0
         NMat0=    1 NMatS0=  10440 NMatT0=    0 NMatD0=    1 NMtDS0=    0 NMtDT0=    0
 Symmetry not used in FoFCou.
 Two-electron integral symmetry not used.
 Tight linear equation convergence will be used.
 RPBE-PBE wavefunction.
 Quadratic Convergence SCF Method.
 Line search only if initial step raises energy.
 Inv3:  Mode=1 IEnd=     4421388.
 Iteration    1 A*A^-1 deviation from unit magnitude is 3.11D-15 for    214.
 Iteration    1 A*A^-1 deviation from orthogonality  is 1.70D-15 for    554    503.
 Iteration    1 A^-1*A deviation from unit magnitude is 3.66D-15 for     54.
 Iteration    1 A^-1*A deviation from orthogonality  is 3.33D-15 for    914     48.
 Iteration   1 EE= -475.866618789278                                    Grad=5.792D-01 Max rot=    4.9204 deg.
 Gradient too large for Newton-Raphson -- use scaled steepest descent instead.
 Alpha Gap=    12.978 HL deriv= 2.99D-04
     ILin= 1 X=0.000D+00 Y=-4.758666187893D+02 DE= 0.00D+00 F= -1.65D-01
     ILin= 2 X=3.000D-01 Y=-4.758705471767D+02 DE=-3.93D-03 F=  1.39D-01
     Accept linear search using points  1 and  2.
     An  expanding polynomial of degree  2 produced  0.1494
 Iteration   2 EE= -475.879960302325     Delta-E=       -0.013341513047 Grad=4.706D-01 Max rot=    3.4513 deg.
 Gradient too large for Newton-Raphson -- use scaled steepest descent instead.
 Alpha Gap=    12.981 HL deriv= 3.38D-04
     ILin= 1 X=0.000D+00 Y=-4.758799603023D+02 DE= 0.00D+00 F= -1.12D-01
     ILin= 2 X=3.000D-01 Y=-4.758835071188D+02 DE=-3.55D-03 F=  8.85D-02
     Accept linear search using points  1 and  2.
     An  expanding polynomial of degree  2 produced  0.1491
 Iteration   3 EE= -475.889247432281     Delta-E=       -0.009287129955 Grad=4.020D-01 Max rot=    3.1574 deg.
 Gradient too large for Newton-Raphson -- use scaled steepest descent instead.
 Alpha Gap=    12.982 HL deriv= 3.58D-04
     ILin= 1 X=0.000D+00 Y=-4.758892474323D+02 DE= 0.00D+00 F= -8.00D-02
     ILin= 2 X=1.000D-01 Y=-4.758949837801D+02 DE=-5.74D-03 F= -3.47D-02
     ILin= 3 X=3.000D-01 Y=-4.758928704418D+02 DE=-3.62D-03 F=  5.59D-02
     An  expanding polynomial of degree  3 produced  0.1767
 Iteration   4 EE= -475.896315013267     Delta-E=       -0.007067580986 Grad=4.339D-01 Max rot=    3.1392 deg.
 Gradient too large for Newton-Raphson -- use scaled steepest descent instead.
 Alpha Gap=    12.984 HL deriv= 3.56D-04
     ILin= 1 X=0.000D+00 Y=-4.758963150133D+02 DE= 0.00D+00 F= -7.98D-02
     ILin= 2 X=2.000D-01 Y=-4.759005129828D+02 DE=-4.20D-03 F=  3.78D-02
     Accept linear search using points  1 and  2.
     An  expanding polynomial of degree  2 produced  0.0926
 Iteration   5 EE= -475.901184097363     Delta-E=       -0.004869084096 Grad=2.077D-01 Max rot=    1.0553 deg.
 Gradient too large for Newton-Raphson -- use scaled steepest descent instead.
 Alpha Gap=    12.985 HL deriv= 3.52D-04
     ILin= 1 X=0.000D+00 Y=-4.759011840974D+02 DE= 0.00D+00 F= -3.04D-02
     ILin= 2 X=2.000D-01 Y=-4.759066337441D+02 DE=-5.45D-03 F= -2.41D-02
     ILin= 3 X=3.000D-01 Y=-4.759088865622D+02 DE=-7.70D-03 F= -2.10D-02
     ILin= 4 X=7.000D-01 Y=-4.759147397484D+02 DE=-1.36D-02 F= -8.30D-03
     ILin= 5 X=1.300D+00 Y=-4.759139881311D+02 DE=-1.28D-02 F=  1.08D-02
     An  expanding polynomial of degree  5 produced  0.9610
 Iteration   6 EE= -475.915823577041     Delta-E=       -0.014639479678 Grad=5.963D-01 Max rot=    3.9808 deg.
 Gradient too large for Newton-Raphson -- use scaled steepest descent instead.
 Alpha Gap=    12.991 HL deriv= 2.71D-04
     ILin= 1 X=0.000D+00 Y=-4.759158235770D+02 DE= 0.00D+00 F= -1.13D-01
     ILin= 2 X=1.000D+00 Y=-4.753777689987D+02 DE= 5.38D-01 F=  1.19D+00
     Reject lnstep minimum 8.679D-02 FVal=-4.759207438168D+02 Lims=  0.00D+00  1.00D+00
     ILin= 3 X=8.679D-02 Y=-4.759207532259D+02 DE=-4.93D-03 F= -1.96D-04
     A contracting polynomial of degree  3 produced  0.0870
     Minimum is close to point  3 DX=  2.07D-04 DF= -2.80D-08 DXR=  2.38D-03 DFR=  5.67D-06 which will be used.
 Iteration   7 EE= -475.920753225874     Delta-E=       -0.004929648834 Grad=1.518D-01 Max rot=    0.9941 deg.
 Gradient too large for Newton-Raphson -- use scaled steepest descent instead.
 Alpha Gap=    12.991 HL deriv= 2.54D-04
     ILin= 1 X=0.000D+00 Y=-4.759207532259D+02 DE= 0.00D+00 F= -8.21D-03
     ILin= 2 X=1.000D+00 Y=-4.759230828172D+02 DE=-2.33D-03 F=  3.55D-03
     Accept linear search using points  1 and  2.
     An  expanding polynomial of degree  2 produced  0.6980
 Iteration   8 EE= -475.923618811685     Delta-E=       -0.002865585810 Grad=3.647D-01 Max rot=    2.5111 deg.
 Gradient too large for Newton-Raphson -- use scaled steepest descent instead.
 Alpha Gap=    12.993 HL deriv= 1.30D-04
     ILin= 1 X=0.000D+00 Y=-4.759236188117D+02 DE= 0.00D+00 F= -4.29D-02
     ILin= 2 X=7.000D-01 Y=-4.758363551695D+02 DE= 8.73D-02 F=  2.92D-01
     Reject lnstep minimum 1.709D-01 FVal=-4.759292550488D+02 Lims=  0.00D+00  7.00D-01
     ILin= 3 X=2.000D-01 Y=-4.759226195687D+02 DE= 9.99D-04 F=  5.29D-02
     Reject lnstep minimum 1.021D-01 FVal=-4.759350667232D+02 Lims=  0.00D+00  7.00D-01
     ILin= 4 X=8.544D-02 Y=-4.759255359388D+02 DE=-1.92D-03 F= -1.98D-03
     A contracting polynomial of degree  4 produced  0.0896
     Minimum is close to point  4 DX=  4.13D-03 DF= -4.08D-06 DXR=  4.61D-02 DFR=  2.13D-03 which will be used.
 Iteration   9 EE= -475.925535938830     Delta-E=       -0.001917127145 Grad=1.206D-01 Max rot=    0.7941 deg.
 Gradient too large for Newton-Raphson -- use scaled steepest descent instead.
 Alpha Gap=    12.993 HL deriv= 1.32D-04
     ILin= 1 X=0.000D+00 Y=-4.759255359388D+02 DE= 0.00D+00 F= -4.73D-03
     ILin= 2 X=7.000D-01 Y=-4.759277170467D+02 DE=-2.18D-03 F= -1.50D-03
     ILin= 3 X=1.400D+00 Y=-4.759276316883D+02 DE=-2.10D-03 F=  1.75D-03
     An  expanding polynomial of degree  3 produced  1.0236
 Iteration  10 EE= -475.927960126130     Delta-E=       -0.002424187300 Grad=3.243D-01 Max rot=    2.4322 deg.
 Gradient too large for Newton-Raphson -- use scaled steepest descent instead.
 Alpha Gap=    12.991 HL deriv= 1.35D-04
     ILin= 1 X=0.000D+00 Y=-4.759279601261D+02 DE= 0.00D+00 F= -3.41D-02
     ILin= 2 X=1.000D+00 Y=-4.757683031392D+02 DE= 1.60D-01 F=  3.53D-01
     Reject lnstep minimum 8.796D-02 FVal=-4.759294598919D+02 Lims=  0.00D+00  1.00D+00
     ILin= 3 X=8.796D-02 Y=-4.759294607661D+02 DE=-1.50D-03 F= -1.80D-05
     A contracting polynomial of degree  3 produced  0.0880
     Minimum is close to point  3 DX=  4.87D-05 DF= -4.59D-10 DXR=  5.53D-04 DFR=  3.06D-07 which will be used.
 Iteration  11 EE= -475.929460766090     Delta-E=       -0.001500639960 Grad=1.044D-01 Max rot=    0.8018 deg.
 Gradient too large for Newton-Raphson -- use scaled steepest descent instead.
 Alpha Gap=    12.992 HL deriv= 1.24D-04
     ILin= 1 X=0.000D+00 Y=-4.759294607661D+02 DE= 0.00D+00 F= -3.51D-03
     ILin= 2 X=1.000D+00 Y=-4.759291502600D+02 DE= 3.11D-04 F=  4.12D-03
     Reject lnstep minimum 4.591D-01 FVal=-4.759302658239D+02 Lims=  0.00D+00  1.00D+00
     ILin= 3 X=5.000D-01 Y=-4.759302594305D+02 DE=-7.99D-04 F=  3.13D-04
     A contracting polynomial of degree  3 produced  0.4593
     Minimum is close to point  3 DX= -4.07D-02 DF= -6.32D-06 DXR=  8.86D-02 DFR=  7.91D-03 which will be used.
 Iteration  12 EE= -475.930259430458     Delta-E=       -0.000798664368 Grad=2.058D-01 Max rot=    1.5697 deg.
 Gradient too large for Newton-Raphson -- use scaled steepest descent instead.
 Alpha Gap=    12.994 HL deriv= 7.54D-05
     ILin= 1 X=0.000D+00 Y=-4.759302594305D+02 DE= 0.00D+00 F= -1.34D-02
     ILin= 2 X=5.000D-01 Y=-4.759189742926D+02 DE= 1.13D-02 F=  5.86D-02
     Reject lnstep minimum 2.030D-01 FVal=-4.759335128797D+02 Lims=  0.00D+00  5.00D-01
     ILin= 3 X=2.000D-01 Y=-4.759300655576D+02 DE= 1.94D-04 F=  1.54D-02
     Reject lnstep minimum 1.013D-01 FVal=-4.759337599126D+02 Lims=  0.00D+00  5.00D-01
     ILin= 4 X=1.000D-01 Y=-4.759308826331D+02 DE=-6.23D-04 F=  9.70D-04
     A contracting polynomial of degree  4 produced  0.0933
     Minimum is close to point  4 DX= -6.73D-03 DF= -3.26D-06 DXR=  7.22D-02 DFR=  5.24D-03 which will be used.
 Iteration  13 EE= -475.930882633100     Delta-E=       -0.000623202642 Grad=9.974D-02 Max rot=    0.7180 deg.
 Gradient too large for Newton-Raphson -- use scaled steepest descent instead.
 Alpha Gap=    12.994 HL deriv= 7.51D-05
     ILin= 1 X=0.000D+00 Y=-4.759308826331D+02 DE= 0.00D+00 F= -2.84D-03
     ILin= 2 X=5.000D-01 Y=-4.759308877746D+02 DE=-5.14D-06 F=  2.82D-03
     Accept linear search using points  1 and  2.
     An  expanding polynomial of degree  2 produced  0.2502
 Iteration  14 EE= -475.931239114246     Delta-E=       -0.000356481146 Grad=1.388D-01 Max rot=    1.0370 deg.
 Gradient too large for Newton-Raphson -- use scaled steepest descent instead.
 Alpha Gap=    12.993 HL deriv= 7.50D-05
     ILin= 1 X=0.000D+00 Y=-4.759312391142D+02 DE= 0.00D+00 F= -5.75D-03
     ILin= 2 X=3.000D-01 Y=-4.759306517231D+02 DE= 5.87D-04 F=  9.66D-03
     Reject lnstep minimum 1.519D-01 FVal=-4.759328490957D+02 Lims=  0.00D+00  3.00D-01
     ILin= 3 X=1.000D-01 Y=-4.759315571269D+02 DE=-3.18D-04 F= -6.11D-04
     A contracting polynomial of degree  3 produced  0.1119
 Iteration  15 EE= -475.931560760321     Delta-E=       -0.000321646075 Grad=9.384D-02 Max rot=    0.6844 deg.
 Gradient too large for Newton-Raphson -- use scaled steepest descent instead.
 Alpha Gap=    12.993 HL deriv= 7.34D-05
     ILin= 1 X=0.000D+00 Y=-4.759315607603D+02 DE= 0.00D+00 F= -2.40D-03
     ILin= 2 X=3.000D-01 Y=-4.759318499135D+02 DE=-2.89D-04 F=  4.75D-04
     Accept linear search using points  1 and  2.
     An  expanding polynomial of degree  2 produced  0.1439
 Iteration  16 EE= -475.931807198508     Delta-E=       -0.000246438188 Grad=8.951D-02 Max rot=    0.6145 deg.
 Gradient too large for Newton-Raphson -- use scaled steepest descent instead.
 Alpha Gap=    12.993 HL deriv= 7.19D-05
     ILin= 1 X=0.000D+00 Y=-4.759318071985D+02 DE= 0.00D+00 F= -2.10D-03
     ILin= 2 X=1.000D-01 Y=-4.759319834806D+02 DE=-1.76D-04 F= -1.42D-03
     ILin= 3 X=3.000D-01 Y=-4.759321327015D+02 DE=-3.26D-04 F= -6.83D-05
     ILin= 4 X=6.000D-01 Y=-4.759318481754D+02 DE=-4.10D-05 F=  1.97D-03
     An  expanding polynomial of degree  4 produced  0.3101
     Minimum is close to point  3 DX=  1.01D-02 DF= -3.44D-07 DXR=  3.25D-02 DFR=  1.06D-03 which will be used.
 Iteration  17 EE= -475.932132701479     Delta-E=       -0.000325502971 Grad=1.345D-01 Max rot=    1.1724 deg.
 Gradient too large for Newton-Raphson -- use scaled steepest descent instead.
 Alpha Gap=    12.993 HL deriv= 6.77D-05
     ILin= 1 X=0.000D+00 Y=-4.759321327015D+02 DE= 0.00D+00 F= -5.52D-03
     ILin= 2 X=2.000D-01 Y=-4.759321887730D+02 DE=-5.61D-05 F=  4.96D-03
     Accept linear search using points  1 and  2.
     An  expanding polynomial of degree  2 produced  0.0989
 Iteration  18 EE= -475.932422465090     Delta-E=       -0.000289763611 Grad=8.130D-02 Max rot=    0.5795 deg.
 Gradient too large for Newton-Raphson -- use scaled steepest descent instead.
 Alpha Gap=    12.993 HL deriv= 6.68D-05
     ILin= 1 X=0.000D+00 Y=-4.759324224651D+02 DE= 0.00D+00 F= -1.68D-03
     ILin= 2 X=3.000D-01 Y=-4.759327511238D+02 DE=-3.29D-04 F= -5.16D-04
     ILin= 3 X=6.000D-01 Y=-4.759327318847D+02 DE=-3.09D-04 F=  6.44D-04
     An  expanding polynomial of degree  3 produced  0.4334
 Iteration  19 EE= -475.932785523523     Delta-E=       -0.000363058433 Grad=1.507D-01 Max rot=    1.4314 deg.
 Gradient too large for Newton-Raphson -- use scaled steepest descent instead.
 Alpha Gap=    12.993 HL deriv= 6.09D-05
     ILin= 1 X=0.000D+00 Y=-4.759327855235D+02 DE= 0.00D+00 F= -7.08D-03
     ILin= 2 X=4.000D-01 Y=-4.759295884576D+02 DE= 3.20D-03 F=  2.31D-02
     Reject lnstep minimum 1.881D-01 FVal=-4.759348116690D+02 Lims=  0.00D+00  4.00D-01
     ILin= 3 X=2.000D-01 Y=-4.759326945183D+02 DE= 9.10D-05 F=  7.99D-03
     Reject lnstep minimum 1.012D-01 FVal=-4.759346230675D+02 Lims=  0.00D+00  4.00D-01
     ILin= 4 X=9.404D-02 Y=-4.759331182792D+02 DE=-3.33D-04 F=  5.50D-06
     A contracting polynomial of degree  4 produced  0.0940
     Minimum is close to point  4 DX= -7.31D-05 DF= -2.02D-10 DXR=  7.78D-04 DFR=  6.06D-07 which will be used.
 Iteration  20 EE= -475.933118279178     Delta-E=       -0.000332755655 Grad=7.540D-02 Max rot=    0.5464 deg.
 Gradient too large for Newton-Raphson -- use scaled steepest descent instead.
 Alpha Gap=    12.993 HL deriv= 6.03D-05
     ILin= 1 X=0.000D+00 Y=-4.759331182792D+02 DE= 0.00D+00 F= -1.41D-03
     ILin= 2 X=4.000D-01 Y=-4.759334201747D+02 DE=-3.02D-04 F= -9.57D-05
     ILin= 3 X=9.000D-01 Y=-4.759330561583D+02 DE= 6.21D-05 F=  1.55D-03
     An  expanding polynomial of degree  3 produced  0.4291
     Minimum is close to point  2 DX=  2.91D-02 DF= -1.39D-06 DXR=  6.77D-02 DFR=  4.61D-03 which will be used.
 Iteration  21 EE= -475.933420174712     Delta-E=       -0.000301895534 Grad=1.300D-01 Max rot=    1.2811 deg.
 Gradient too large for Newton-Raphson -- use scaled steepest descent instead.
 Alpha Gap=    12.993 HL deriv= 5.56D-05
     ILin= 1 X=0.000D+00 Y=-4.759334201747D+02 DE= 0.00D+00 F= -5.17D-03
     ILin= 2 X=4.000D-01 Y=-4.759312347747D+02 DE= 2.19D-03 F=  1.61D-02
     Reject lnstep minimum 1.885D-01 FVal=-4.759348910255D+02 Lims=  0.00D+00  4.00D-01
     ILin= 3 X=2.000D-01 Y=-4.759333908642D+02 DE= 2.93D-05 F=  5.46D-03
     Reject lnstep minimum 1.006D-01 FVal=-4.759347345588D+02 Lims=  0.00D+00  4.00D-01
     ILin= 4 X=9.427D-02 Y=-4.759336713347D+02 DE=-2.51D-04 F= -1.58D-04
     A contracting polynomial of degree  4 produced  0.0972
     Minimum is close to point  4 DX=  2.97D-03 DF= -2.35D-07 DXR=  3.06D-02 DFR=  9.37D-04 which will be used.
 Iteration  22 EE= -475.933671334688     Delta-E=       -0.000251159976 Grad=6.979D-02 Max rot=    0.5163 deg.
 Gradient too large for Newton-Raphson -- use scaled steepest descent instead.
 Alpha Gap=    12.994 HL deriv= 5.51D-05
     ILin= 1 X=0.000D+00 Y=-4.759336713347D+02 DE= 0.00D+00 F= -1.18D-03
     ILin= 2 X=4.000D-01 Y=-4.759339489313D+02 DE=-2.78D-04 F= -2.04D-04
     ILin= 3 X=9.000D-01 Y=-4.759337449503D+02 DE=-7.36D-05 F=  1.02D-03
     An  expanding polynomial of degree  3 produced  0.4834
 Iteration  23 EE= -475.933957448208     Delta-E=       -0.000286113520 Grad=1.359D-01 Max rot=    1.4196 deg.
 Gradient too large for Newton-Raphson -- use scaled steepest descent instead.
 Alpha Gap=    12.994 HL deriv= 5.03D-05
     ILin= 1 X=0.000D+00 Y=-4.759339574482D+02 DE= 0.00D+00 F= -5.72D-03
     ILin= 2 X=5.000D-01 Y=-4.759290192509D+02 DE= 4.94D-03 F=  2.55D-02
     Reject lnstep minimum 2.024D-01 FVal=-4.759353419329D+02 Lims=  0.00D+00  5.00D-01
     ILin= 3 X=2.000D-01 Y=-4.759338540045D+02 DE= 1.03D-04 F=  6.76D-03
     Reject lnstep minimum 1.017D-01 FVal=-4.759354634549D+02 Lims=  0.00D+00  5.00D-01
     ILin= 4 X=1.000D-01 Y=-4.759342177027D+02 DE=-2.60D-04 F=  5.17D-04
     A contracting polynomial of degree  4 produced  0.0917
     Minimum is close to point  4 DX= -8.29D-03 DF= -2.14D-06 DXR=  9.04D-02 DFR=  8.24D-03 which will be used.
 Iteration  24 EE= -475.934217702696     Delta-E=       -0.000260254488 Grad=6.989D-02 Max rot=    0.4932 deg.
 Gradient too large for Newton-Raphson -- use scaled steepest descent instead.
 Alpha Gap=    12.994 HL deriv= 4.99D-05
     ILin= 1 X=0.000D+00 Y=-4.759342177027D+02 DE= 0.00D+00 F= -1.23D-03
     ILin= 2 X=5.000D-01 Y=-4.759341950372D+02 DE= 2.27D-05 F=  1.32D-03
     Reject lnstep minimum 2.478D-01 FVal=-4.759345260792D+02 Lims=  0.00D+00  5.00D-01
     ILin= 3 X=2.000D-01 Y=-4.759343621031D+02 DE=-1.44D-04 F= -2.10D-04
     A contracting polynomial of degree  3 produced  0.2411
 Iteration  25 EE= -475.934366431824     Delta-E=       -0.000148729128 Grad=9.333D-02 Max rot=    0.9258 deg.
 Gradient too large for Newton-Raphson -- use scaled steepest descent instead.
 Alpha Gap=    12.994 HL deriv= 4.78D-05
     ILin= 1 X=0.000D+00 Y=-4.759343664318D+02 DE= 0.00D+00 F= -2.50D-03
     ILin= 2 X=2.000D-01 Y=-4.759344248312D+02 DE=-5.84D-05 F=  1.91D-03
     Accept linear search using points  1 and  2.
     An  expanding polynomial of degree  2 produced  0.0973
 Iteration  26 EE= -475.934505121460     Delta-E=       -0.000138689636 Grad=6.117D-02 Max rot=    0.4679 deg.
 Gradient too large for Newton-Raphson -- use scaled steepest descent instead.
 Alpha Gap=    12.994 HL deriv= 4.73D-05
     ILin= 1 X=0.000D+00 Y=-4.759345051215D+02 DE= 0.00D+00 F= -8.75D-04
     ILin= 2 X=2.000D-01 Y=-4.759346504948D+02 DE=-1.45D-04 F= -5.79D-04
     ILin= 3 X=5.000D-01 Y=-4.759347575689D+02 DE=-2.52D-04 F= -1.35D-04
     ILin= 4 X=1.000D+00 Y=-4.759346400619D+02 DE=-1.35D-04 F=  6.05D-04
     An  expanding polynomial of degree  4 produced  0.5912
 Iteration  27 EE= -475.934763721410     Delta-E=       -0.000258599950 Grad=1.307D-01 Max rot=    1.4526 deg.
 Gradient too large for Newton-Raphson -- use scaled steepest descent instead.
 Alpha Gap=    12.994 HL deriv= 4.28D-05
     ILin= 1 X=0.000D+00 Y=-4.759347637214D+02 DE= 0.00D+00 F= -5.31D-03
     ILin= 2 X=6.000D-01 Y=-4.759271599620D+02 DE= 7.60D-03 F=  3.07D-02
     Reject lnstep minimum 1.935D-01 FVal=-4.759357377167D+02 Lims=  0.00D+00  6.00D-01
     ILin= 3 X=2.000D-01 Y=-4.759346265869D+02 DE= 1.37D-04 F=  6.68D-03
     Reject lnstep minimum 1.023D-01 FVal=-4.759361896407D+02 Lims=  0.00D+00  6.00D-01
     ILin= 4 X=9.676D-02 Y=-4.759349967506D+02 DE=-2.33D-04 F=  4.91D-04
     A contracting polynomial of degree  4 produced  0.0886
     Minimum is close to point  4 DX= -8.20D-03 DF= -2.01D-06 DXR=  9.25D-02 DFR=  8.64D-03 which will be used.
 Iteration  28 EE= -475.934996750645     Delta-E=       -0.000233029235 Grad=6.087D-02 Max rot=    0.4417 deg.
 Gradient too large for Newton-Raphson -- use scaled steepest descent instead.
 Alpha Gap=    12.994 HL deriv= 4.26D-05
     ILin= 1 X=0.000D+00 Y=-4.759349967506D+02 DE= 0.00D+00 F= -9.11D-04
     ILin= 2 X=6.000D-01 Y=-4.759348889311D+02 DE= 1.08D-04 F=  1.27D-03
     Reject lnstep minimum 2.800D-01 FVal=-4.759352161472D+02 Lims=  0.00D+00  6.00D-01
     ILin= 3 X=3.000D-01 Y=-4.759351063759D+02 DE=-1.10D-04 F=  1.80D-04
     A contracting polynomial of degree  3 produced  0.2506
 Iteration  29 EE= -475.935110818770     Delta-E=       -0.000114068125 Grad=8.320D-02 Max rot=    0.8656 deg.
 Gradient too large for Newton-Raphson -- use scaled steepest descent instead.
 Alpha Gap=    12.994 HL deriv= 4.09D-05
     ILin= 1 X=0.000D+00 Y=-4.759351108188D+02 DE= 0.00D+00 F= -1.96D-03
     ILin= 2 X=3.000D-01 Y=-4.759349056637D+02 DE= 2.05D-04 F=  3.33D-03
     Reject lnstep minimum 1.520D-01 FVal=-4.759356603416D+02 Lims=  0.00D+00  3.00D-01
     ILin= 3 X=1.000D-01 Y=-4.759352185222D+02 DE=-1.08D-04 F= -1.97D-04
     A contracting polynomial of degree  3 produced  0.1112
 Iteration  30 EE= -475.935219619608     Delta-E=       -0.000108800837 Grad=5.828D-02 Max rot=    0.4257 deg.
 Gradient too large for Newton-Raphson -- use scaled steepest descent instead.
 Alpha Gap=    12.994 HL deriv= 4.05D-05
     ILin= 1 X=0.000D+00 Y=-4.759352196196D+02 DE= 0.00D+00 F= -8.29D-04
     ILin= 2 X=3.000D-01 Y=-4.759353193771D+02 DE=-9.98D-05 F=  1.64D-04
     Accept linear search using points  1 and  2.
     An  expanding polynomial of degree  2 produced  0.1439
 Iteration  31 EE= -475.935304633372     Delta-E=       -0.000085013764 Grad=5.633D-02 Max rot=    0.4084 deg.
 Gradient too large for Newton-Raphson -- use scaled steepest descent instead.
 Alpha Gap=    12.994 HL deriv= 3.96D-05
     ILin= 1 X=0.000D+00 Y=-4.759353046334D+02 DE= 0.00D+00 F= -7.39D-04
     ILin= 2 X=1.000D-01 Y=-4.759353664399D+02 DE=-6.18D-05 F= -4.97D-04
     ILin= 3 X=3.000D-01 Y=-4.759354176673D+02 DE=-1.13D-04 F= -1.49D-05
     ILin= 4 X=6.000D-01 Y=-4.759353135436D+02 DE=-8.91D-06 F=  7.09D-04
     An  expanding polynomial of degree  4 produced  0.3062
     Minimum is close to point  3 DX=  6.15D-03 DF= -4.57D-08 DXR=  2.01D-02 DFR=  4.04D-04 which will be used.
 Iteration  32 EE= -475.935417667289     Delta-E=       -0.000113033917 Grad=8.246D-02 Max rot=    0.6443 deg.
 Gradient too large for Newton-Raphson -- use scaled steepest descent instead.
 Alpha Gap=    12.994 HL deriv= 3.83D-05
     ILin= 1 X=0.000D+00 Y=-4.759354176673D+02 DE= 0.00D+00 F= -2.01D-03
     ILin= 2 X=2.000D-01 Y=-4.759354341523D+02 DE=-1.65D-05 F=  1.84D-03
     Accept linear search using points  1 and  2.
     An  expanding polynomial of degree  2 produced  0.0991
 Iteration  33 EE= -475.935521966576     Delta-E=       -0.000104299287 Grad=5.235D-02 Max rot=    0.3912 deg.
 Gradient too large for Newton-Raphson -- use scaled steepest descent instead.
 Alpha Gap=    12.994 HL deriv= 3.75D-05
     ILin= 1 X=0.000D+00 Y=-4.759355219666D+02 DE= 0.00D+00 F= -6.16D-04
     ILin= 2 X=3.000D-01 Y=-4.759356385573D+02 DE=-1.17D-04 F= -1.61D-04
     ILin= 3 X=6.000D-01 Y=-4.759356184487D+02 DE=-9.65D-05 F=  2.95D-04
     An  expanding polynomial of degree  3 produced  0.4059
 Iteration  34 EE= -475.935647069433     Delta-E=       -0.000125102857 Grad=9.005D-02 Max rot=    0.7784 deg.
 Gradient too large for Newton-Raphson -- use scaled steepest descent instead.
 Alpha Gap=    12.994 HL deriv= 3.58D-05
     ILin= 1 X=0.000D+00 Y=-4.759356470694D+02 DE= 0.00D+00 F= -2.48D-03
     ILin= 2 X=4.000D-01 Y=-4.759345524514D+02 DE= 1.09D-03 F=  7.95D-03
     Reject lnstep minimum 1.882D-01 FVal=-4.759363538593D+02 Lims=  0.00D+00  4.00D-01
     ILin= 3 X=2.000D-01 Y=-4.759356209130D+02 DE= 2.62D-05 F=  2.74D-03
     Reject lnstep minimum 1.010D-01 FVal=-4.759362851098D+02 Lims=  0.00D+00  4.00D-01
     ILin= 4 X=9.411D-02 Y=-4.759357645990D+02 DE=-1.18D-04 F= -2.27D-05
     A contracting polynomial of degree  4 produced  0.0950
     Minimum is close to point  4 DX=  8.72D-04 DF= -9.90D-09 DXR=  9.18D-03 DFR=  8.43D-05 which will be used.
 Iteration  35 EE= -475.935764599000     Delta-E=       -0.000117529567 Grad=4.924D-02 Max rot=    0.3746 deg.
 Gradient too large for Newton-Raphson -- use scaled steepest descent instead.
 Alpha Gap=    12.994 HL deriv= 3.52D-05
     ILin= 1 X=0.000D+00 Y=-4.759357645990D+02 DE= 0.00D+00 F= -5.35D-04
     ILin= 2 X=4.000D-01 Y=-4.759358813220D+02 DE=-1.17D-04 F= -4.86D-05
     ILin= 3 X=8.000D-01 Y=-4.759358034989D+02 DE=-3.89D-05 F=  4.38D-04
     An  expanding polynomial of degree  3 produced  0.4400
     Minimum is close to point  2 DX=  4.00D-02 DF= -9.72D-07 DXR=  9.09D-02 DFR=  8.33D-03 which will be used.
 Iteration  36 EE= -475.935881322030     Delta-E=       -0.000116723030 Grad=8.063D-02 Max rot=    0.6833 deg.
 Gradient too large for Newton-Raphson -- use scaled steepest descent instead.
 Alpha Gap=    12.994 HL deriv= 3.36D-05
     ILin= 1 X=0.000D+00 Y=-4.759358813220D+02 DE= 0.00D+00 F= -1.96D-03
     ILin= 2 X=4.000D-01 Y=-4.759350584754D+02 DE= 8.23D-04 F=  6.07D-03
     Reject lnstep minimum 1.886D-01 FVal=-4.759364384935D+02 Lims=  0.00D+00  4.00D-01
     ILin= 3 X=2.000D-01 Y=-4.759358715774D+02 DE= 9.74D-06 F=  2.06D-03
     Reject lnstep minimum 1.005D-01 FVal=-4.759363784930D+02 Lims=  0.00D+00  4.00D-01
     ILin= 4 X=9.429D-02 Y=-4.759359768212D+02 DE=-9.55D-05 F= -6.59D-05
     A contracting polynomial of degree  4 produced  0.0976
     Minimum is close to point  4 DX=  3.28D-03 DF= -1.08D-07 DXR=  3.36D-02 DFR=  1.13D-03 which will be used.
 Iteration  37 EE= -475.935976821176     Delta-E=       -0.000095499146 Grad=4.640D-02 Max rot=    0.3588 deg.
 Gradient too large for Newton-Raphson -- use scaled steepest descent instead.
 Alpha Gap=    12.993 HL deriv= 3.30D-05
     ILin= 1 X=0.000D+00 Y=-4.759359768212D+02 DE= 0.00D+00 F= -4.66D-04
     ILin= 2 X=4.000D-01 Y=-4.759360860673D+02 DE=-1.09D-04 F= -8.00D-05
     ILin= 3 X=9.000D-01 Y=-4.759360053186D+02 DE=-2.85D-05 F=  4.03D-04
     An  expanding polynomial of degree  3 produced  0.4828
 Iteration  38 EE= -475.936089376780     Delta-E=       -0.000112555604 Grad=8.616D-02 Max rot=    0.7949 deg.
 Gradient too large for Newton-Raphson -- use scaled steepest descent instead.
 Alpha Gap=    12.993 HL deriv= 3.13D-05
     ILin= 1 X=0.000D+00 Y=-4.759360893768D+02 DE= 0.00D+00 F= -2.30D-03
     ILin= 2 X=5.000D-01 Y=-4.759341008822D+02 DE= 1.99D-03 F=  1.03D-02
     Reject lnstep minimum 2.023D-01 FVal=-4.759366452204D+02 Lims=  0.00D+00  5.00D-01
     ILin= 3 X=2.000D-01 Y=-4.759360469321D+02 DE= 4.24D-05 F=  2.72D-03
     Reject lnstep minimum 1.017D-01 FVal=-4.759366947245D+02 Lims=  0.00D+00  5.00D-01
     ILin= 4 X=1.000D-01 Y=-4.759361936486D+02 DE=-1.04D-04 F=  2.12D-04
     A contracting polynomial of degree  4 produced  0.0915
     Minimum is close to point  4 DX= -8.46D-03 DF= -8.97D-07 DXR=  9.24D-02 DFR=  8.61D-03 which will be used.
 Iteration  39 EE= -475.936193648616     Delta-E=       -0.000104271836 Grad=4.708D-02 Max rot=    0.3852 deg.
 Gradient too large for Newton-Raphson -- use scaled steepest descent instead.
 Alpha Gap=    12.993 HL deriv= 3.07D-05
     ILin= 1 X=0.000D+00 Y=-4.759361936486D+02 DE= 0.00D+00 F= -5.06D-04
     ILin= 2 X=5.000D-01 Y=-4.759361816174D+02 DE= 1.20D-05 F=  5.54D-04
     Reject lnstep minimum 2.472D-01 FVal=-4.759363201095D+02 Lims=  0.00D+00  5.00D-01
     ILin= 3 X=2.000D-01 Y=-4.759362524290D+02 DE=-5.88D-05 F= -8.19D-05
     A contracting polynomial of degree  3 produced  0.2386
 Iteration  40 EE= -475.936254012123     Delta-E=       -0.000060363507 Grad=6.008D-02 Max rot=    0.4551 deg.
 Gradient too large for Newton-Raphson -- use scaled steepest descent instead.
 Alpha Gap=    12.993 HL deriv= 3.00D-05
     ILin= 1 X=0.000D+00 Y=-4.759362540121D+02 DE= 0.00D+00 F= -1.02D-03
     ILin= 2 X=2.000D-01 Y=-4.759362784261D+02 DE=-2.44D-05 F=  7.77D-04
     Accept linear search using points  1 and  2.
     An  expanding polynomial of degree  2 produced  0.0973
 Iteration  41 EE= -475.936310819604     Delta-E=       -0.000056807481 Grad=4.166D-02 Max rot=    0.3309 deg.
 Gradient too large for Newton-Raphson -- use scaled steepest descent instead.
 Alpha Gap=    12.993 HL deriv= 2.95D-05
     ILin= 1 X=0.000D+00 Y=-4.759363108196D+02 DE= 0.00D+00 F= -3.64D-04
     ILin= 2 X=2.000D-01 Y=-4.759363713754D+02 DE=-6.06D-05 F= -2.42D-04
     ILin= 3 X=5.000D-01 Y=-4.759364164538D+02 DE=-1.06D-04 F= -5.88D-05
     ILin= 4 X=1.000D+00 Y=-4.759363695700D+02 DE=-5.88D-05 F=  2.46D-04
     An  expanding polynomial of degree  4 produced  0.5963
 Iteration  42 EE= -475.936419282637     Delta-E=       -0.000108463033 Grad=8.501D-02 Max rot=    0.8297 deg.
 Gradient too large for Newton-Raphson -- use scaled steepest descent instead.
 Alpha Gap=    12.993 HL deriv= 2.77D-05
     ILin= 1 X=0.000D+00 Y=-4.759364192826D+02 DE= 0.00D+00 F= -2.27D-03
     ILin= 2 X=6.000D-01 Y=-4.759331544635D+02 DE= 3.26D-03 F=  1.32D-02
     Reject lnstep minimum 1.933D-01 FVal=-4.759368357819D+02 Lims=  0.00D+00  6.00D-01
     ILin= 3 X=2.000D-01 Y=-4.759363593889D+02 DE= 5.99D-05 F=  2.87D-03
     Reject lnstep minimum 1.023D-01 FVal=-4.759370303309D+02 Lims=  0.00D+00  6.00D-01
     ILin= 4 X=9.667D-02 Y=-4.759365187404D+02 DE=-9.95D-05 F=  2.14D-04
     A contracting polynomial of degree  4 produced  0.0884
     Minimum is close to point  4 DX= -8.32D-03 DF= -8.90D-07 DXR=  9.42D-02 DFR=  8.95D-03 which will be used.
 Iteration  43 EE= -475.936518740444     Delta-E=       -0.000099457808 Grad=4.206D-02 Max rot=    0.3427 deg.
 Gradient too large for Newton-Raphson -- use scaled steepest descent instead.
 Alpha Gap=    12.993 HL deriv= 2.71D-05
     ILin= 1 X=0.000D+00 Y=-4.759365187404D+02 DE= 0.00D+00 F= -3.93D-04
     ILin= 2 X=6.000D-01 Y=-4.759364701896D+02 DE= 4.86D-05 F=  5.55D-04
     Reject lnstep minimum 2.793D-01 FVal=-4.759366133949D+02 Lims=  0.00D+00  6.00D-01
     ILin= 3 X=3.000D-01 Y=-4.759365656136D+02 DE=-4.69D-05 F=  8.09D-05
     A contracting polynomial of degree  3 produced  0.2488
 Iteration  44 EE= -475.936567684264     Delta-E=       -0.000048943820 Grad=5.462D-02 Max rot=    0.4224 deg.
 Gradient too large for Newton-Raphson -- use scaled steepest descent instead.
 Alpha Gap=    12.993 HL deriv= 2.65D-05
     ILin= 1 X=0.000D+00 Y=-4.759365676843D+02 DE= 0.00D+00 F= -8.45D-04
     ILin= 2 X=2.000D-01 Y=-4.759365849913D+02 DE=-1.73D-05 F=  6.72D-04
     Accept linear search using points  1 and  2.
     An  expanding polynomial of degree  2 produced  0.0977
 Iteration  45 EE= -475.936614047705     Delta-E=       -0.000046363441 Grad=3.770D-02 Max rot=    0.3015 deg.
 Gradient too large for Newton-Raphson -- use scaled steepest descent instead.
 Alpha Gap=    12.993 HL deriv= 2.61D-05
     ILin= 1 X=0.000D+00 Y=-4.759366140477D+02 DE= 0.00D+00 F= -2.93D-04
     ILin= 2 X=2.000D-01 Y=-4.759366619012D+02 DE=-4.79D-05 F= -1.86D-04
     ILin= 3 X=5.000D-01 Y=-4.759366935269D+02 DE=-7.95D-05 F= -2.51D-05
     ILin= 4 X=1.000D+00 Y=-4.759366391575D+02 DE=-2.51D-05 F=  2.43D-04
     An  expanding polynomial of degree  4 produced  0.5469
     Minimum is close to point  3 DX=  4.69D-02 DF= -5.89D-07 DXR=  8.58D-02 DFR=  7.41D-03 which will be used.
 Iteration  46 EE= -475.936693526898     Delta-E=       -0.000079479192 Grad=6.750D-02 Max rot=    0.6259 deg.
 Gradient too large for Newton-Raphson -- use scaled steepest descent instead.
 Alpha Gap=    12.993 HL deriv= 2.48D-05
     ILin= 1 X=0.000D+00 Y=-4.759366935269D+02 DE= 0.00D+00 F= -1.40D-03
     ILin= 2 X=5.000D-01 Y=-4.759355041313D+02 DE= 1.19D-03 F=  6.15D-03
     Reject lnstep minimum 2.027D-01 FVal=-4.759370318145D+02 Lims=  0.00D+00  5.00D-01
     ILin= 3 X=2.000D-01 Y=-4.759366709054D+02 DE= 2.26D-05 F=  1.62D-03
     Reject lnstep minimum 1.015D-01 FVal=-4.759370594094D+02 Lims=  0.00D+00  5.00D-01
     ILin= 4 X=1.000D-01 Y=-4.759367577398D+02 DE=-6.42D-05 F=  1.13D-04
     A contracting polynomial of degree  4 produced  0.0925
     Minimum is close to point  4 DX= -7.49D-03 DF= -4.24D-07 DXR=  8.09D-02 DFR=  6.60D-03 which will be used.
 Iteration  47 EE= -475.936757739766     Delta-E=       -0.000064212868 Grad=3.829D-02 Max rot=    0.3137 deg.
 Gradient too large for Newton-Raphson -- use scaled steepest descent instead.
 Alpha Gap=    12.993 HL deriv= 2.43D-05
     ILin= 1 X=0.000D+00 Y=-4.759367577398D+02 DE= 0.00D+00 F= -3.21D-04
     ILin= 2 X=5.000D-01 Y=-4.759367575756D+02 DE= 1.64D-07 F=  3.21D-04
     Reject lnstep minimum 2.499D-01 FVal=-4.759368378685D+02 Lims=  0.00D+00  5.00D-01
     ILin= 3 X=2.000D-01 Y=-4.759367961753D+02 DE=-3.84D-05 F= -6.38D-05
     A contracting polynomial of degree  3 produced  0.2497
 Iteration  48 EE= -475.936797763166     Delta-E=       -0.000040023400 Grad=4.958D-02 Max rot=    0.3855 deg.
 Gradient too large for Newton-Raphson -- use scaled steepest descent instead.
 Alpha Gap=    12.993 HL deriv= 2.38D-05
     ILin= 1 X=0.000D+00 Y=-4.759367977632D+02 DE= 0.00D+00 F= -6.93D-04
     ILin= 2 X=2.000D-01 Y=-4.759368117604D+02 DE=-1.40D-05 F=  5.53D-04
     Accept linear search using points  1 and  2.
     An  expanding polynomial of degree  2 produced  0.0977
 Iteration  49 EE= -475.936835744990     Delta-E=       -0.000037981825 Grad=3.441D-02 Max rot=    0.2773 deg.
 Gradient too large for Newton-Raphson -- use scaled steepest descent instead.
 Alpha Gap=    12.993 HL deriv= 2.34D-05
     ILin= 1 X=0.000D+00 Y=-4.759368357450D+02 DE= 0.00D+00 F= -2.40D-04
     ILin= 2 X=2.000D-01 Y=-4.759368748855D+02 DE=-3.91D-05 F= -1.52D-04
     ILin= 3 X=5.000D-01 Y=-4.759369004864D+02 DE=-6.47D-05 F= -1.91D-05
     ILin= 4 X=1.000D+00 Y=-4.759368548619D+02 DE=-1.91D-05 F=  2.02D-04
     An  expanding polynomial of degree  4 produced  0.5433
     Minimum is close to point  3 DX=  4.33D-02 DF= -4.14D-07 DXR=  7.97D-02 DFR=  6.39D-03 which will be used.
 Iteration  50 EE= -475.936900486410     Delta-E=       -0.000064741419 Grad=6.139D-02 Max rot=    0.5723 deg.
 Gradient too large for Newton-Raphson -- use scaled steepest descent instead.
 Alpha Gap=    12.993 HL deriv= 2.23D-05
     ILin= 1 X=0.000D+00 Y=-4.759369004864D+02 DE= 0.00D+00 F= -1.15D-03
     ILin= 2 X=5.000D-01 Y=-4.759359163668D+02 DE= 9.84D-04 F=  5.09D-03
     Reject lnstep minimum 2.027D-01 FVal=-4.759371798231D+02 Lims=  0.00D+00  5.00D-01
     ILin= 3 X=2.000D-01 Y=-4.759368814997D+02 DE= 1.90D-05 F=  1.34D-03
     Reject lnstep minimum 1.015D-01 FVal=-4.759372028516D+02 Lims=  0.00D+00  5.00D-01
     ILin= 4 X=1.000D-01 Y=-4.759369534372D+02 DE=-5.30D-05 F=  9.49D-05
     A contracting polynomial of degree  4 produced  0.0924
     Minimum is close to point  4 DX= -7.60D-03 DF= -3.61D-07 DXR=  8.23D-02 DFR=  6.81D-03 which will be used.
 Iteration  51 EE= -475.936953437177     Delta-E=       -0.000052950767 Grad=3.499D-02 Max rot=    0.2886 deg.
 Gradient too large for Newton-Raphson -- use scaled steepest descent instead.
 Alpha Gap=    12.993 HL deriv= 2.18D-05
     ILin= 1 X=0.000D+00 Y=-4.759369534372D+02 DE= 0.00D+00 F= -2.64D-04
     ILin= 2 X=5.000D-01 Y=-4.759369526604D+02 DE= 7.77D-07 F=  2.67D-04
     Reject lnstep minimum 2.496D-01 FVal=-4.759370194448D+02 Lims=  0.00D+00  5.00D-01
     ILin= 3 X=2.000D-01 Y=-4.759369849966D+02 DE=-3.16D-05 F= -5.16D-05
     A contracting polynomial of degree  3 produced  0.2485
 Iteration  52 EE= -475.936986247986     Delta-E=       -0.000032810809 Grad=4.501D-02 Max rot=    0.3502 deg.
 Gradient too large for Newton-Raphson -- use scaled steepest descent instead.
 Alpha Gap=    12.993 HL deriv= 2.14D-05
     ILin= 1 X=0.000D+00 Y=-4.759369862480D+02 DE= 0.00D+00 F= -5.68D-04
     ILin= 2 X=2.000D-01 Y=-4.759369979444D+02 DE=-1.17D-05 F=  4.51D-04
     Accept linear search using points  1 and  2.
     An  expanding polynomial of degree  2 produced  0.0977
 Iteration  53 EE= -475.937017408587     Delta-E=       -0.000031160601 Grad=3.146D-02 Max rot=    0.2552 deg.
 Gradient too large for Newton-Raphson -- use scaled steepest descent instead.
 Alpha Gap=    12.993 HL deriv= 2.10D-05
     ILin= 1 X=0.000D+00 Y=-4.759370174086D+02 DE= 0.00D+00 F= -1.97D-04
     ILin= 2 X=2.000D-01 Y=-4.759370496891D+02 DE=-3.23D-05 F= -1.25D-04
     ILin= 3 X=5.000D-01 Y=-4.759370711693D+02 DE=-5.38D-05 F= -1.77D-05
     ILin= 4 X=1.000D+00 Y=-4.759370351278D+02 DE=-1.77D-05 F=  1.62D-04
     An  expanding polynomial of degree  4 produced  0.5493
     Minimum is close to point  3 DX=  4.93D-02 DF= -4.37D-07 DXR=  8.98D-02 DFR=  8.13D-03 which will be used.
 Iteration  54 EE= -475.937071169271     Delta-E=       -0.000053760683 Grad=5.557D-02 Max rot=    0.5174 deg.
 Gradient too large for Newton-Raphson -- use scaled steepest descent instead.
 Alpha Gap=    12.993 HL deriv= 2.01D-05
     ILin= 1 X=0.000D+00 Y=-4.759370711693D+02 DE= 0.00D+00 F= -9.42D-04
     ILin= 2 X=5.000D-01 Y=-4.759362704049D+02 DE= 8.01D-04 F=  4.15D-03
     Reject lnstep minimum 2.028D-01 FVal=-4.759372993207D+02 Lims=  0.00D+00  5.00D-01
     ILin= 3 X=2.000D-01 Y=-4.759370561287D+02 DE= 1.50D-05 F=  1.09D-03
     Reject lnstep minimum 1.015D-01 FVal=-4.759373177599D+02 Lims=  0.00D+00  5.00D-01
     ILin= 4 X=1.000D-01 Y=-4.759371145269D+02 DE=-4.34D-05 F=  7.52D-05
     A contracting polynomial of degree  4 produced  0.0926
     Minimum is close to point  4 DX= -7.39D-03 DF= -2.78D-07 DXR=  7.98D-02 DFR=  6.41D-03 which will be used.
 Iteration  55 EE= -475.937114526927     Delta-E=       -0.000043357656 Grad=3.199D-02 Max rot=    0.2640 deg.
 Gradient too large for Newton-Raphson -- use scaled steepest descent instead.
 Alpha Gap=    12.993 HL deriv= 1.97D-05
     ILin= 1 X=0.000D+00 Y=-4.759371145269D+02 DE= 0.00D+00 F= -2.18D-04
     ILin= 2 X=5.000D-01 Y=-4.759371149681D+02 DE=-4.41D-07 F=  2.16D-04
     Accept linear search using points  1 and  2.
     An  expanding polynomial of degree  2 produced  0.2503
 Iteration  56 EE= -475.937141825352     Delta-E=       -0.000027298425 Grad=4.112D-02 Max rot=    0.3209 deg.
 Gradient too large for Newton-Raphson -- use scaled steepest descent instead.
 Alpha Gap=    12.993 HL deriv= 1.93D-05
     ILin= 1 X=0.000D+00 Y=-4.759371418254D+02 DE= 0.00D+00 F= -4.72D-04
     ILin= 2 X=3.000D-01 Y=-4.759370926153D+02 DE= 4.92D-05 F=  8.00D-04
     Reject lnstep minimum 1.520D-01 FVal=-4.759372742371D+02 Lims=  0.00D+00  3.00D-01
     ILin= 3 X=1.000D-01 Y=-4.759371678176D+02 DE=-2.60D-05 F= -4.79D-05
     A contracting polynomial of degree  3 produced  0.1113
 Iteration  57 EE= -475.937168088666     Delta-E=       -0.000026263314 Grad=3.099D-02 Max rot=    0.2565 deg.
 Gradient too large for Newton-Raphson -- use scaled steepest descent instead.
 Alpha Gap=    12.993 HL deriv= 1.89D-05
     ILin= 1 X=0.000D+00 Y=-4.759371680887D+02 DE= 0.00D+00 F= -2.03D-04
     ILin= 2 X=3.000D-01 Y=-4.759371924123D+02 DE=-2.43D-05 F=  4.11D-05
     Accept linear search using points  1 and  2.
     An  expanding polynomial of degree  2 produced  0.1440
 Iteration  58 EE= -475.937188913111     Delta-E=       -0.000020824446 Grad=2.911D-02 Max rot=    0.2330 deg.
 Gradient too large for Newton-Raphson -- use scaled steepest descent instead.
 Alpha Gap=    12.993 HL deriv= 1.87D-05
     ILin= 1 X=0.000D+00 Y=-4.759371889131D+02 DE= 0.00D+00 F= -1.83D-04
     ILin= 2 X=1.000D-01 Y=-4.759372041981D+02 DE=-1.53D-05 F= -1.23D-04
     ILin= 3 X=3.000D-01 Y=-4.759372167326D+02 DE=-2.78D-05 F= -2.55D-06
     ILin= 4 X=6.000D-01 Y=-4.759371904457D+02 DE=-1.53D-06 F=  1.78D-04
     An  expanding polynomial of degree  4 produced  0.3042
     Minimum is close to point  3 DX=  4.25D-03 DF= -5.43D-09 DXR=  1.40D-02 DFR=  1.95D-04 which will be used.
 Iteration  59 EE= -475.937216732561     Delta-E=       -0.000027819450 Grad=4.330D-02 Max rot=    0.5030 deg.
 Gradient too large for Newton-Raphson -- use scaled steepest descent instead.
 Alpha Gap=    12.993 HL deriv= 1.80D-05
     ILin= 1 X=0.000D+00 Y=-4.759372167326D+02 DE= 0.00D+00 F= -5.05D-04
     ILin= 2 X=2.000D-01 Y=-4.759372206616D+02 DE=-3.93D-06 F=  4.66D-04
     Accept linear search using points  1 and  2.
     An  expanding polynomial of degree  2 produced  0.0992
 Iteration  60 EE= -475.937242944309     Delta-E=       -0.000026211748 Grad=2.743D-02 Max rot=    0.2249 deg.
 Gradient too large for Newton-Raphson -- use scaled steepest descent instead.
 Alpha Gap=    12.993 HL deriv= 1.79D-05
     ILin= 1 X=0.000D+00 Y=-4.759372429443D+02 DE= 0.00D+00 F= -1.56D-04
     ILin= 2 X=3.000D-01 Y=-4.759372723542D+02 DE=-2.94D-05 F= -3.96D-05
     ILin= 3 X=6.000D-01 Y=-4.759372667179D+02 DE=-2.38D-05 F=  7.72D-05
     An  expanding polynomial of degree  3 produced  0.4018
 Iteration  61 EE= -475.937274370032     Delta-E=       -0.000031425723 Grad=4.724D-02 Max rot=    0.5710 deg.
 Gradient too large for Newton-Raphson -- use scaled steepest descent instead.
 Alpha Gap=    12.993 HL deriv= 1.70D-05
     ILin= 1 X=0.000D+00 Y=-4.759372743700D+02 DE= 0.00D+00 F= -6.29D-04
     ILin= 2 X=4.000D-01 Y=-4.759369973351D+02 DE= 2.77D-04 F=  2.01D-03
     Reject lnstep minimum 1.883D-01 FVal=-4.759374540491D+02 Lims=  0.00D+00  4.00D-01
     ILin= 3 X=2.000D-01 Y=-4.759372680563D+02 DE= 6.31D-06 F=  6.93D-04
     Reject lnstep minimum 1.010D-01 FVal=-4.759374363921D+02 Lims=  0.00D+00  4.00D-01
     ILin= 4 X=9.413D-02 Y=-4.759373043354D+02 DE=-3.00D-05 F= -7.25D-06
     A contracting polynomial of degree  4 produced  0.0952
     Minimum is close to point  4 DX=  1.10D-03 DF= -3.98D-09 DXR=  1.15D-02 DFR=  1.33D-04 which will be used.
 Iteration  62 EE= -475.937304335443     Delta-E=       -0.000029965411 Grad=2.608D-02 Max rot=    0.2154 deg.
 Gradient too large for Newton-Raphson -- use scaled steepest descent instead.
 Alpha Gap=    12.993 HL deriv= 1.69D-05
     ILin= 1 X=0.000D+00 Y=-4.759373043354D+02 DE= 0.00D+00 F= -1.39D-04
     ILin= 2 X=4.000D-01 Y=-4.759373349601D+02 DE=-3.06D-05 F= -1.40D-05
     ILin= 3 X=8.000D-01 Y=-4.759373155187D+02 DE=-1.12D-05 F=  1.11D-04
     An  expanding polynomial of degree  3 produced  0.4447
 Iteration  63 EE= -475.937335272301     Delta-E=       -0.000030936857 Grad=4.706D-02 Max rot=    0.5751 deg.
 Gradient too large for Newton-Raphson -- use scaled steepest descent instead.
 Alpha Gap=    12.993 HL deriv= 1.60D-05
     ILin= 1 X=0.000D+00 Y=-4.759373352723D+02 DE= 0.00D+00 F= -6.32D-04
     ILin= 2 X=4.000D-01 Y=-4.759370451368D+02 DE= 2.90D-04 F=  2.08D-03
     Reject lnstep minimum 1.879D-01 FVal=-4.759375162608D+02 Lims=  0.00D+00  4.00D-01
     ILin= 3 X=2.000D-01 Y=-4.759373259100D+02 DE= 9.36D-06 F=  7.25D-04
     Reject lnstep minimum 1.014D-01 FVal=-4.759375000609D+02 Lims=  0.00D+00  4.00D-01
     ILin= 4 X=9.397D-02 Y=-4.759373646764D+02 DE=-2.94D-05 F=  5.93D-06
     A contracting polynomial of degree  4 produced  0.0931
     Minimum is close to point  4 DX= -8.74D-04 DF= -2.59D-09 DXR=  9.38D-03 DFR=  8.81D-05 which will be used.
 Iteration  64 EE= -475.937364676362     Delta-E=       -0.000029404061 Grad=2.500D-02 Max rot=    0.2056 deg.
 Gradient too large for Newton-Raphson -- use scaled steepest descent instead.
 Alpha Gap=    12.993 HL deriv= 1.60D-05
     ILin= 1 X=0.000D+00 Y=-4.759373646764D+02 DE= 0.00D+00 F= -1.28D-04
     ILin= 2 X=4.000D-01 Y=-4.759373908087D+02 DE=-2.61D-05 F= -2.47D-06
     ILin= 3 X=9.000D-01 Y=-4.759373527587D+02 DE= 1.19D-05 F=  1.55D-04
     An  expanding polynomial of degree  3 produced  0.4079
     Minimum is close to point  2 DX=  7.87D-03 DF= -9.73D-09 DXR=  1.93D-02 DFR=  3.72D-04 which will be used.
 Iteration  65 EE= -475.937390808710     Delta-E=       -0.000026132348 Grad=4.253D-02 Max rot=    0.5140 deg.
 Gradient too large for Newton-Raphson -- use scaled steepest descent instead.
 Alpha Gap=    12.993 HL deriv= 1.52D-05
     ILin= 1 X=0.000D+00 Y=-4.759373908087D+02 DE= 0.00D+00 F= -5.06D-04
     ILin= 2 X=4.000D-01 Y=-4.759371706894D+02 DE= 2.20D-04 F=  1.61D-03
     Reject lnstep minimum 1.883D-01 FVal=-4.759375350474D+02 Lims=  0.00D+00  4.00D-01
     ILin= 3 X=2.000D-01 Y=-4.759373863568D+02 DE= 4.45D-06 F=  5.50D-04
     Reject lnstep minimum 1.008D-01 FVal=-4.759375205453D+02 Lims=  0.00D+00  4.00D-01
     ILin= 4 X=9.417D-02 Y=-4.759374150247D+02 DE=-2.42D-05 F= -8.54D-06
     A contracting polynomial of degree  4 produced  0.0958
     Minimum is close to point  4 DX=  1.62D-03 DF= -6.91D-09 DXR=  1.69D-02 DFR=  2.85D-04 which will be used.
 Iteration  66 EE= -475.937415024691     Delta-E=       -0.000024215981 Grad=2.380D-02 Max rot=    0.1970 deg.
 Gradient too large for Newton-Raphson -- use scaled steepest descent instead.
 Alpha Gap=    12.993 HL deriv= 1.51D-05
     ILin= 1 X=0.000D+00 Y=-4.759374150247D+02 DE= 0.00D+00 F= -1.14D-04
     ILin= 2 X=4.000D-01 Y=-4.759374406126D+02 DE=-2.56D-05 F= -1.37D-05
     ILin= 3 X=8.000D-01 Y=-4.759374259820D+02 DE=-1.10D-05 F=  8.68D-05
     An  expanding polynomial of degree  3 produced  0.4545
 Iteration  67 EE= -475.937440985772     Delta-E=       -0.000025961080 Grad=4.325D-02 Max rot=    0.5306 deg.
 Gradient too large for Newton-Raphson -- use scaled steepest descent instead.
 Alpha Gap=    12.993 HL deriv= 1.43D-05
     ILin= 1 X=0.000D+00 Y=-4.759374409858D+02 DE= 0.00D+00 F= -5.33D-04
     ILin= 2 X=5.000D-01 Y=-4.759369889916D+02 DE= 4.52D-04 F=  2.34D-03
     Reject lnstep minimum 2.028D-01 FVal=-4.759375699646D+02 Lims=  0.00D+00  5.00D-01
     ILin= 3 X=2.000D-01 Y=-4.759374325904D+02 DE= 8.40D-06 F=  6.17D-04
     Reject lnstep minimum 1.015D-01 FVal=-4.759375803027D+02 Lims=  0.00D+00  5.00D-01
     ILin= 4 X=1.000D-01 Y=-4.759374655218D+02 DE=-2.45D-05 F=  4.20D-05
     A contracting polynomial of degree  4 produced  0.0927
     Minimum is close to point  4 DX= -7.30D-03 DF= -1.53D-07 DXR=  7.88D-02 DFR=  6.25D-03 which will be used.
 Iteration  68 EE= -475.937465521776     Delta-E=       -0.000024536005 Grad=2.388D-02 Max rot=    0.1881 deg.
 Gradient too large for Newton-Raphson -- use scaled steepest descent instead.
 Alpha Gap=    12.993 HL deriv= 1.43D-05
     ILin= 1 X=0.000D+00 Y=-4.759374655218D+02 DE= 0.00D+00 F= -1.24D-04
     ILin= 2 X=5.000D-01 Y=-4.759374660848D+02 DE=-5.63D-07 F=  1.21D-04
     Accept linear search using points  1 and  2.
     An  expanding polynomial of degree  2 produced  0.2506
 Iteration  69 EE= -475.937481112455     Delta-E=       -0.000015590679 Grad=3.237D-02 Max rot=    0.3666 deg.
 Gradient too large for Newton-Raphson -- use scaled steepest descent instead.
 Alpha Gap=    12.993 HL deriv= 1.38D-05
     ILin= 1 X=0.000D+00 Y=-4.759374811125D+02 DE= 0.00D+00 F= -2.69D-04
     ILin= 2 X=3.000D-01 Y=-4.759374532725D+02 DE= 2.78D-05 F=  4.54D-04
     Reject lnstep minimum 1.520D-01 FVal=-4.759375564523D+02 Lims=  0.00D+00  3.00D-01
     ILin= 3 X=1.000D-01 Y=-4.759374959303D+02 DE=-1.48D-05 F= -2.77D-05
     A contracting polynomial of degree  3 produced  0.1115
 Iteration  70 EE= -475.937496089387     Delta-E=       -0.000014976933 Grad=2.320D-02 Max rot=    0.1824 deg.
 Gradient too large for Newton-Raphson -- use scaled steepest descent instead.
 Alpha Gap=    12.993 HL deriv= 1.37D-05
     ILin= 1 X=0.000D+00 Y=-4.759374960894D+02 DE= 0.00D+00 F= -1.17D-04
     ILin= 2 X=3.000D-01 Y=-4.759375099804D+02 DE=-1.39D-05 F=  2.39D-05
     Accept linear search using points  1 and  2.
     An  expanding polynomial of degree  2 produced  0.1440
 Iteration  71 EE= -475.937508018155     Delta-E=       -0.000011928768 Grad=2.298D-02 Max rot=    0.1795 deg.
 Gradient too large for Newton-Raphson -- use scaled steepest descent instead.
 Alpha Gap=    12.993 HL deriv= 1.35D-05
     ILin= 1 X=0.000D+00 Y=-4.759375080182D+02 DE= 0.00D+00 F= -1.05D-04
     ILin= 2 X=1.000D-01 Y=-4.759375167929D+02 DE=-8.77D-06 F= -7.04D-05
     ILin= 3 X=3.000D-01 Y=-4.759375239535D+02 DE=-1.59D-05 F= -1.17D-06
     ILin= 4 X=6.000D-01 Y=-4.759375087221D+02 DE=-7.04D-07 F=  1.03D-04
     An  expanding polynomial of degree  4 produced  0.3034
     Minimum is close to point  3 DX=  3.39D-03 DF= -1.99D-09 DXR=  1.12D-02 DFR=  1.25D-04 which will be used.
 Iteration  72 EE= -475.937523953527     Delta-E=       -0.000015935371 Grad=3.205D-02 Max rot=    0.2655 deg.
 Gradient too large for Newton-Raphson -- use scaled steepest descent instead.
 Alpha Gap=    12.993 HL deriv= 1.31D-05
     ILin= 1 X=0.000D+00 Y=-4.759375239535D+02 DE= 0.00D+00 F= -2.91D-04
     ILin= 2 X=2.000D-01 Y=-4.759375261906D+02 DE=-2.24D-06 F=  2.69D-04
     Accept linear search using points  1 and  2.
     An  expanding polynomial of degree  2 produced  0.0992
 Iteration  73 EE= -475.937539069247     Delta-E=       -0.000015115720 Grad=2.166D-02 Max rot=    0.1733 deg.
 Gradient too large for Newton-Raphson -- use scaled steepest descent instead.
 Alpha Gap=    12.993 HL deriv= 1.29D-05
     ILin= 1 X=0.000D+00 Y=-4.759375390692D+02 DE= 0.00D+00 F= -9.03D-05
     ILin= 2 X=3.000D-01 Y=-4.759375560401D+02 DE=-1.70D-05 F= -2.28D-05
     ILin= 3 X=6.000D-01 Y=-4.759375527671D+02 DE=-1.37D-05 F=  4.46D-05
     An  expanding polynomial of degree  3 produced  0.4015
 Iteration  74 EE= -475.937557198702     Delta-E=       -0.000018129455 Grad=3.502D-02 Max rot=    0.3125 deg.
 Gradient too large for Newton-Raphson -- use scaled steepest descent instead.
 Alpha Gap=    12.993 HL deriv= 1.24D-05
     ILin= 1 X=0.000D+00 Y=-4.759375571987D+02 DE= 0.00D+00 F= -3.64D-04
     ILin= 2 X=4.000D-01 Y=-4.759373970781D+02 DE= 1.60D-04 F=  1.16D-03
     Reject lnstep minimum 1.883D-01 FVal=-4.759376611533D+02 Lims=  0.00D+00  4.00D-01
     ILin= 3 X=2.000D-01 Y=-4.759375535891D+02 DE= 3.61D-06 F=  4.00D-04
     Reject lnstep minimum 1.009D-01 FVal=-4.759376509149D+02 Lims=  0.00D+00  4.00D-01
     ILin= 4 X=9.413D-02 Y=-4.759375745467D+02 DE=-1.73D-05 F= -4.39D-06
     A contracting polynomial of degree  4 produced  0.0953
     Minimum is close to point  4 DX=  1.15D-03 DF= -2.52D-09 DXR=  1.20D-02 DFR=  1.45D-04 which will be used.
 Iteration  75 EE= -475.937574546736     Delta-E=       -0.000017348034 Grad=2.063D-02 Max rot=    0.1662 deg.
 Gradient too large for Newton-Raphson -- use scaled steepest descent instead.
 Alpha Gap=    12.993 HL deriv= 1.22D-05
     ILin= 1 X=0.000D+00 Y=-4.759375745467D+02 DE= 0.00D+00 F= -8.08D-05
     ILin= 2 X=4.000D-01 Y=-4.759375923906D+02 DE=-1.78D-05 F= -8.41D-06
     ILin= 3 X=8.000D-01 Y=-4.759375812779D+02 DE=-6.73D-06 F=  6.40D-05
     An  expanding polynomial of degree  3 produced  0.4465
 Iteration  76 EE= -475.937592586229     Delta-E=       -0.000018039493 Grad=3.507D-02 Max rot=    0.3225 deg.
 Gradient too large for Newton-Raphson -- use scaled steepest descent instead.
 Alpha Gap=    12.993 HL deriv= 1.17D-05
     ILin= 1 X=0.000D+00 Y=-4.759375925862D+02 DE= 0.00D+00 F= -3.70D-04
     ILin= 2 X=4.000D-01 Y=-4.759374226017D+02 DE= 1.70D-04 F=  1.22D-03
     Reject lnstep minimum 1.879D-01 FVal=-4.759376985443D+02 Lims=  0.00D+00  4.00D-01
     ILin= 3 X=2.000D-01 Y=-4.759375870706D+02 DE= 5.52D-06 F=  4.25D-04
     Reject lnstep minimum 1.014D-01 FVal=-4.759376890785D+02 Lims=  0.00D+00  4.00D-01
     ILin= 4 X=9.397D-02 Y=-4.759376097917D+02 DE=-1.72D-05 F=  3.62D-06
     A contracting polynomial of degree  4 produced  0.0931
     Minimum is close to point  4 DX= -9.12D-04 DF= -1.65D-09 DXR=  9.80D-03 DFR=  9.60D-05 which will be used.
 Iteration  77 EE= -475.937609791671     Delta-E=       -0.000017205442 Grad=1.986D-02 Max rot=    0.1588 deg.
 Gradient too large for Newton-Raphson -- use scaled steepest descent instead.
 Alpha Gap=    12.993 HL deriv= 1.15D-05
     ILin= 1 X=0.000D+00 Y=-4.759376097917D+02 DE= 0.00D+00 F= -7.50D-05
     ILin= 2 X=4.000D-01 Y=-4.759376250863D+02 DE=-1.53D-05 F= -1.45D-06
     ILin= 3 X=9.000D-01 Y=-4.759376028207D+02 DE= 6.97D-06 F=  9.05D-05
     An  expanding polynomial of degree  3 produced  0.4079
     Minimum is close to point  2 DX=  7.89D-03 DF= -5.72D-09 DXR=  1.93D-02 DFR=  3.74D-04 which will be used.
 Iteration  78 EE= -475.937625086292     Delta-E=       -0.000015294621 Grad=3.171D-02 Max rot=    0.2820 deg.
 Gradient too large for Newton-Raphson -- use scaled steepest descent instead.
 Alpha Gap=    12.993 HL deriv= 1.11D-05
     ILin= 1 X=0.000D+00 Y=-4.759376250863D+02 DE= 0.00D+00 F= -2.97D-04
     ILin= 2 X=4.000D-01 Y=-4.759374960143D+02 DE= 1.29D-04 F=  9.42D-04
     Reject lnstep minimum 1.883D-01 FVal=-4.759377097294D+02 Lims=  0.00D+00  4.00D-01
     ILin= 3 X=2.000D-01 Y=-4.759376225008D+02 DE= 2.59D-06 F=  3.23D-04
     Reject lnstep minimum 1.008D-01 FVal=-4.759377012049D+02 Lims=  0.00D+00  4.00D-01
     ILin= 4 X=9.417D-02 Y=-4.759376393040D+02 DE=-1.42D-05 F= -5.13D-06
     A contracting polynomial of degree  4 produced  0.0958
     Minimum is close to point  4 DX=  1.66D-03 DF= -4.25D-09 DXR=  1.73D-02 DFR=  2.99D-04 which will be used.
 Iteration  79 EE= -475.937639303963     Delta-E=       -0.000014217670 Grad=1.893D-02 Max rot=    0.1523 deg.
 Gradient too large for Newton-Raphson -- use scaled steepest descent instead.
 Alpha Gap=    12.993 HL deriv= 1.09D-05
     ILin= 1 X=0.000D+00 Y=-4.759376393040D+02 DE= 0.00D+00 F= -6.72D-05
     ILin= 2 X=4.000D-01 Y=-4.759376544057D+02 DE=-1.51D-05 F= -8.27D-06
     ILin= 3 X=8.000D-01 Y=-4.759376459235D+02 DE=-6.62D-06 F=  5.07D-05
     An  expanding polynomial of degree  3 produced  0.4561
 Iteration  80 EE= -475.937654637896     Delta-E=       -0.000015333934 Grad=3.241D-02 Max rot=    0.2990 deg.
 Gradient too large for Newton-Raphson -- use scaled steepest descent instead.
 Alpha Gap=    12.993 HL deriv= 1.05D-05
     ILin= 1 X=0.000D+00 Y=-4.759376546379D+02 DE= 0.00D+00 F= -3.16D-04
     ILin= 2 X=5.000D-01 Y=-4.759373865731D+02 DE= 2.68D-04 F=  1.39D-03
     Reject lnstep minimum 2.028D-01 FVal=-4.759377310905D+02 Lims=  0.00D+00  5.00D-01
     ILin= 3 X=2.000D-01 Y=-4.759376496392D+02 DE= 5.00D-06 F=  3.66D-04
     Reject lnstep minimum 1.015D-01 FVal=-4.759377372363D+02 Lims=  0.00D+00  5.00D-01
     ILin= 4 X=1.000D-01 Y=-4.759376691765D+02 DE=-1.45D-05 F=  2.50D-05
     A contracting polynomial of degree  4 produced  0.0927
     Minimum is close to point  4 DX= -7.33D-03 DF= -9.17D-08 DXR=  7.92D-02 DFR=  6.30D-03 which will be used.
 Iteration  81 EE= -475.937669176502     Delta-E=       -0.000014538606 Grad=1.916D-02 Max rot=    0.1593 deg.
 Gradient too large for Newton-Raphson -- use scaled steepest descent instead.
 Alpha Gap=    12.993 HL deriv= 1.03D-05
     ILin= 1 X=0.000D+00 Y=-4.759376691765D+02 DE= 0.00D+00 F= -7.33D-05
     ILin= 2 X=5.000D-01 Y=-4.759376695032D+02 DE=-3.27D-07 F=  7.20D-05
     Accept linear search using points  1 and  2.
     An  expanding polynomial of degree  2 produced  0.2506
 Iteration  82 EE= -475.937678417588     Delta-E=       -0.000009241086 Grad=2.426D-02 Max rot=    0.1906 deg.
 Gradient too large for Newton-Raphson -- use scaled steepest descent instead.
 Alpha Gap=    12.993 HL deriv= 1.01D-05
     ILin= 1 X=0.000D+00 Y=-4.759376784176D+02 DE= 0.00D+00 F= -1.60D-04
     ILin= 2 X=3.000D-01 Y=-4.759376619151D+02 DE= 1.65D-05 F=  2.70D-04
     Reject lnstep minimum 1.520D-01 FVal=-4.759377231479D+02 Lims=  0.00D+00  3.00D-01
     ILin= 3 X=1.000D-01 Y=-4.759376872199D+02 DE=-8.80D-06 F= -1.65D-05
     A contracting polynomial of degree  3 produced  0.1115
 Iteration  83 EE= -475.937687315174     Delta-E=       -0.000008897585 Grad=1.865D-02 Max rot=    0.1558 deg.
 Gradient too large for Newton-Raphson -- use scaled steepest descent instead.
 Alpha Gap=    12.993 HL deriv= 9.89D-06
     ILin= 1 X=0.000D+00 Y=-4.759376873152D+02 DE= 0.00D+00 F= -6.94D-05
     ILin= 2 X=3.000D-01 Y=-4.759376955853D+02 DE=-8.27D-06 F=  1.42D-05
     Accept linear search using points  1 and  2.
     An  expanding polynomial of degree  2 produced  0.1440
 Iteration  84 EE= -475.937694416166     Delta-E=       -0.000007100992 Grad=1.753D-02 Max rot=    0.1400 deg.
 Gradient too large for Newton-Raphson -- use scaled steepest descent instead.
 Alpha Gap=    12.993 HL deriv= 9.78D-06
     ILin= 1 X=0.000D+00 Y=-4.759376944162D+02 DE= 0.00D+00 F= -6.26D-05
     ILin= 2 X=1.000D-01 Y=-4.759376996473D+02 DE=-5.23D-06 F= -4.20D-05
     ILin= 3 X=3.000D-01 Y=-4.759377039260D+02 DE=-9.51D-06 F= -7.82D-07
     ILin= 4 X=6.000D-01 Y=-4.759376948854D+02 DE=-4.69D-07 F=  6.11D-05
     An  expanding polynomial of degree  4 produced  0.3038
     Minimum is close to point  3 DX=  3.79D-03 DF= -1.48D-09 DXR=  1.25D-02 DFR=  1.56D-04 which will be used.
 Iteration  85 EE= -475.937703926006     Delta-E=       -0.000009509841 Grad=2.580D-02 Max rot=    0.3019 deg.
 Gradient too large for Newton-Raphson -- use scaled steepest descent instead.
 Alpha Gap=    12.993 HL deriv= 9.40D-06
     ILin= 1 X=0.000D+00 Y=-4.759377039260D+02 DE= 0.00D+00 F= -1.74D-04
     ILin= 2 X=2.000D-01 Y=-4.759377052922D+02 DE=-1.37D-06 F=  1.60D-04
     Accept linear search using points  1 and  2.
     An  expanding polynomial of degree  2 produced  0.0992
 Iteration  86 EE= -475.937712950871     Delta-E=       -0.000009024865 Grad=1.661D-02 Max rot=    0.1354 deg.
 Gradient too large for Newton-Raphson -- use scaled steepest descent instead.
 Alpha Gap=    12.993 HL deriv= 9.37D-06
     ILin= 1 X=0.000D+00 Y=-4.759377129509D+02 DE= 0.00D+00 F= -5.40D-05
     ILin= 2 X=3.000D-01 Y=-4.759377231382D+02 DE=-1.02D-05 F= -1.39D-05
     ILin= 3 X=6.000D-01 Y=-4.759377212931D+02 DE=-8.34D-06 F=  2.62D-05
     An  expanding polynomial of degree  3 produced  0.4040
 Iteration  87 EE= -475.937723861180     Delta-E=       -0.000010910309 Grad=2.825D-02 Max rot=    0.3442 deg.
 Gradient too large for Newton-Raphson -- use scaled steepest descent instead.
 Alpha Gap=    12.993 HL deriv= 8.89D-06
     ILin= 1 X=0.000D+00 Y=-4.759377238612D+02 DE= 0.00D+00 F= -2.20D-04
     ILin= 2 X=4.000D-01 Y=-4.759376269637D+02 DE= 9.69D-05 F=  7.04D-04
     Reject lnstep minimum 1.882D-01 FVal=-4.759377866568D+02 Lims=  0.00D+00  4.00D-01
     ILin= 3 X=2.000D-01 Y=-4.759377216336D+02 DE= 2.23D-06 F=  2.42D-04
     Reject lnstep minimum 1.010D-01 FVal=-4.759377804970D+02 Lims=  0.00D+00  4.00D-01
     ILin= 4 X=9.412D-02 Y=-4.759377343282D+02 DE=-1.05D-05 F= -2.44D-06
     A contracting polynomial of degree  4 produced  0.0952
     Minimum is close to point  4 DX=  1.06D-03 DF= -1.29D-09 DXR=  1.11D-02 DFR=  1.23D-04 which will be used.
 Iteration  88 EE= -475.937734328242     Delta-E=       -0.000010467061 Grad=1.588D-02 Max rot=    0.1299 deg.
 Gradient too large for Newton-Raphson -- use scaled steepest descent instead.
 Alpha Gap=    12.993 HL deriv= 8.88D-06
     ILin= 1 X=0.000D+00 Y=-4.759377343282D+02 DE= 0.00D+00 F= -4.87D-05
     ILin= 2 X=4.000D-01 Y=-4.759377450589D+02 DE=-1.07D-05 F= -4.99D-06
     ILin= 3 X=8.000D-01 Y=-4.759377383213D+02 DE=-3.99D-06 F=  3.87D-05
     An  expanding polynomial of degree  3 produced  0.4457
 Iteration  89 EE= -475.937745172981     Delta-E=       -0.000010844739 Grad=2.824D-02 Max rot=    0.3475 deg.
 Gradient too large for Newton-Raphson -- use scaled steepest descent instead.
 Alpha Gap=    12.993 HL deriv= 8.38D-06
     ILin= 1 X=0.000D+00 Y=-4.759377451730D+02 DE= 0.00D+00 F= -2.23D-04
     ILin= 2 X=4.000D-01 Y=-4.759376429105D+02 DE= 1.02D-04 F=  7.34D-04
     Reject lnstep minimum 1.880D-01 FVal=-4.759378090031D+02 Lims=  0.00D+00  4.00D-01
     ILin= 3 X=2.000D-01 Y=-4.759377418876D+02 DE= 3.29D-06 F=  2.56D-04
     Reject lnstep minimum 1.014D-01 FVal=-4.759378032811D+02 Lims=  0.00D+00  4.00D-01
     ILin= 4 X=9.398D-02 Y=-4.759377555473D+02 DE=-1.04D-05 F=  2.02D-06
     A contracting polynomial of degree  4 produced  0.0931
     Minimum is close to point  4 DX= -8.44D-04 DF= -8.51D-10 DXR=  9.06D-03 DFR=  8.20D-05 which will be used.
 Iteration  90 EE= -475.937755547322     Delta-E=       -0.000010374341 Grad=1.530D-02 Max rot=    0.1242 deg.
 Gradient too large for Newton-Raphson -- use scaled steepest descent instead.
 Alpha Gap=    12.993 HL deriv= 8.38D-06
     ILin= 1 X=0.000D+00 Y=-4.759377555473D+02 DE= 0.00D+00 F= -4.54D-05
     ILin= 2 X=4.000D-01 Y=-4.759377648430D+02 DE=-9.30D-06 F= -1.10D-06
     ILin= 3 X=9.000D-01 Y=-4.759377515576D+02 DE= 3.99D-06 F=  5.42D-05
     An  expanding polynomial of degree  3 produced  0.4100
     Minimum is close to point  2 DX=  9.95D-03 DF= -5.48D-09 DXR=  2.43D-02 DFR=  5.89D-04 which will be used.
 Iteration  91 EE= -475.937764843043     Delta-E=       -0.000009295721 Grad=2.561D-02 Max rot=    0.3111 deg.
 Gradient too large for Newton-Raphson -- use scaled steepest descent instead.
 Alpha Gap=    12.993 HL deriv= 7.95D-06
     ILin= 1 X=0.000D+00 Y=-4.759377648430D+02 DE= 0.00D+00 F= -1.79D-04
     ILin= 2 X=4.000D-01 Y=-4.759376871606D+02 DE= 7.77D-05 F=  5.68D-04
     Reject lnstep minimum 1.884D-01 FVal=-4.759378159343D+02 Lims=  0.00D+00  4.00D-01
     ILin= 3 X=2.000D-01 Y=-4.759377633440D+02 DE= 1.50D-06 F=  1.94D-04
     Reject lnstep minimum 1.008D-01 FVal=-4.759378107560D+02 Lims=  0.00D+00  4.00D-01
     ILin= 4 X=9.418D-02 Y=-4.759377734410D+02 DE=-8.60D-06 F= -3.37D-06
     A contracting polynomial of degree  4 produced  0.0960
     Minimum is close to point  4 DX=  1.80D-03 DF= -3.04D-09 DXR=  1.88D-02 DFR=  3.54D-04 which will be used.
 Iteration  92 EE= -475.937773441019     Delta-E=       -0.000008597976 Grad=1.464D-02 Max rot=    0.1192 deg.
 Gradient too large for Newton-Raphson -- use scaled steepest descent instead.
 Alpha Gap=    12.993 HL deriv= 7.95D-06
     ILin= 1 X=0.000D+00 Y=-4.759377734410D+02 DE= 0.00D+00 F= -4.09D-05
     ILin= 2 X=4.000D-01 Y=-4.759377826746D+02 DE=-9.23D-06 F= -5.31D-06
     ILin= 3 X=8.000D-01 Y=-4.759377776894D+02 DE=-4.25D-06 F=  3.02D-05
     An  expanding polynomial of degree  3 produced  0.4598
 Iteration  93 EE= -475.937782833223     Delta-E=       -0.000009392204 Grad=2.633D-02 Max rot=    0.3251 deg.
 Gradient too large for Newton-Raphson -- use scaled steepest descent instead.
 Alpha Gap=    12.993 HL deriv= 7.48D-06
     ILin= 1 X=0.000D+00 Y=-4.759377828332D+02 DE= 0.00D+00 F= -1.94D-04
     ILin= 2 X=5.000D-01 Y=-4.759376177219D+02 DE= 1.65D-04 F=  8.55D-04
     Reject lnstep minimum 2.027D-01 FVal=-4.759378298309D+02 Lims=  0.00D+00  5.00D-01
     ILin= 3 X=2.000D-01 Y=-4.759377797105D+02 DE= 3.12D-06 F=  2.25D-04
     Reject lnstep minimum 1.015D-01 FVal=-4.759378336483D+02 Lims=  0.00D+00  5.00D-01
     ILin= 4 X=1.000D-01 Y=-4.759377917588D+02 DE=-8.93D-06 F=  1.56D-05
     A contracting polynomial of degree  4 produced  0.0926
     Minimum is close to point  4 DX= -7.44D-03 DF= -5.81D-08 DXR=  8.04D-02 DFR=  6.51D-03 which will be used.
 Iteration  94 EE= -475.937791758790     Delta-E=       -0.000008925566 Grad=1.474D-02 Max rot=    0.1140 deg.
 Gradient too large for Newton-Raphson -- use scaled steepest descent instead.
 Alpha Gap=    12.993 HL deriv= 7.49D-06
     ILin= 1 X=0.000D+00 Y=-4.759377917588D+02 DE= 0.00D+00 F= -4.49D-05
     ILin= 2 X=5.000D-01 Y=-4.759377918727D+02 DE=-1.14D-07 F=  4.44D-05
     Accept linear search using points  1 and  2.
     An  expanding polynomial of degree  2 produced  0.2503
 Iteration  95 EE= -475.937797399813     Delta-E=       -0.000005641023 Grad=1.982D-02 Max rot=    0.2253 deg.
 Gradient too large for Newton-Raphson -- use scaled steepest descent instead.
 Alpha Gap=    12.993 HL deriv= 7.23D-06
     ILin= 1 X=0.000D+00 Y=-4.759377973998D+02 DE= 0.00D+00 F= -9.79D-05
     ILin= 2 X=3.000D-01 Y=-4.759377872571D+02 DE= 1.01D-05 F=  1.66D-04
     Reject lnstep minimum 1.520D-01 FVal=-4.759378248560D+02 Lims=  0.00D+00  3.00D-01
     ILin= 3 X=1.000D-01 Y=-4.759378028004D+02 DE=-5.40D-06 F= -1.01D-05
     A contracting polynomial of degree  3 produced  0.1115
 Iteration  96 EE= -475.937802858506     Delta-E=       -0.000005458693 Grad=1.436D-02 Max rot=    0.1106 deg.
 Gradient too large for Newton-Raphson -- use scaled steepest descent instead.
 Alpha Gap=    12.993 HL deriv= 7.20D-06
     ILin= 1 X=0.000D+00 Y=-4.759378028585D+02 DE= 0.00D+00 F= -4.26D-05
     ILin= 2 X=3.000D-01 Y=-4.759378079458D+02 DE=-5.09D-06 F=  8.64D-06
     Accept linear search using points  1 and  2.
     An  expanding polynomial of degree  2 produced  0.1440
 Iteration  97 EE= -475.937807216642     Delta-E=       -0.000004358137 Grad=1.425D-02 Max rot=    0.1118 deg.
 Gradient too large for Newton-Raphson -- use scaled steepest descent instead.
 Alpha Gap=    12.993 HL deriv= 7.06D-06
     ILin= 1 X=0.000D+00 Y=-4.759378072166D+02 DE= 0.00D+00 F= -3.84D-05
     ILin= 2 X=1.000D-01 Y=-4.759378104306D+02 DE=-3.21D-06 F= -2.58D-05
     ILin= 3 X=3.000D-01 Y=-4.759378130780D+02 DE=-5.86D-06 F= -6.36D-07
     ILin= 4 X=6.000D-01 Y=-4.759378075984D+02 DE=-3.82D-07 F=  3.72D-05
     An  expanding polynomial of degree  4 produced  0.3050
     Minimum is close to point  3 DX=  5.05D-03 DF= -1.61D-09 DXR=  1.66D-02 DFR=  2.74D-04 which will be used.
 Iteration  98 EE= -475.937813078034     Delta-E=       -0.000005861392 Grad=1.960D-02 Max rot=    0.1638 deg.
 Gradient too large for Newton-Raphson -- use scaled steepest descent instead.
 Alpha Gap=    12.993 HL deriv= 6.89D-06
     ILin= 1 X=0.000D+00 Y=-4.759378130780D+02 DE= 0.00D+00 F= -1.07D-04
     ILin= 2 X=2.000D-01 Y=-4.759378139539D+02 DE=-8.76D-07 F=  9.78D-05
     Accept linear search using points  1 and  2.
     An  expanding polynomial of degree  2 produced  0.0991
 Iteration  99 EE= -475.937818620471     Delta-E=       -0.000005542437 Grad=1.349D-02 Max rot=    0.1054 deg.
 Gradient too large for Newton-Raphson -- use scaled steepest descent instead.
 Alpha Gap=    12.993 HL deriv= 6.77D-06
     ILin= 1 X=0.000D+00 Y=-4.759378186205D+02 DE= 0.00D+00 F= -3.32D-05
     ILin= 2 X=3.000D-01 Y=-4.759378249297D+02 DE=-6.31D-06 F= -8.81D-06
     ILin= 3 X=6.000D-01 Y=-4.759378239077D+02 DE=-5.29D-06 F=  1.56D-05
     An  expanding polynomial of degree  3 produced  0.4082
 Iteration 100 EE= -475.937825406333     Delta-E=       -0.000006785862 Grad=2.165D-02 Max rot=    0.1958 deg.
 Gradient too large for Newton-Raphson -- use scaled steepest descent instead.
 Alpha Gap=    12.993 HL deriv= 6.54D-06
     ILin= 1 X=0.000D+00 Y=-4.759378254063D+02 DE= 0.00D+00 F= -1.37D-04
     ILin= 2 X=4.000D-01 Y=-4.759377646603D+02 DE= 6.07D-05 F=  4.41D-04
     Reject lnstep minimum 1.882D-01 FVal=-4.759378646349D+02 Lims=  0.00D+00  4.00D-01
     ILin= 3 X=2.000D-01 Y=-4.759378239567D+02 DE= 1.45D-06 F=  1.52D-04
     Reject lnstep minimum 1.010D-01 FVal=-4.759378608177D+02 Lims=  0.00D+00  4.00D-01
     ILin= 4 X=9.411D-02 Y=-4.759378319300D+02 DE=-6.52D-06 F= -1.27D-06
     A contracting polynomial of degree  4 produced  0.0950
     Minimum is close to point  4 DX=  8.78D-04 DF= -5.58D-10 DXR=  9.24D-03 DFR=  8.55D-05 which will be used.
 Iteration 101 EE= -475.937831930008     Delta-E=       -0.000006523675 Grad=1.292D-02 Max rot=    0.1011 deg.
 Gradient too large for Newton-Raphson -- use scaled steepest descent instead.
 Alpha Gap=    12.993 HL deriv= 6.41D-06
     ILin= 1 X=0.000D+00 Y=-4.759378319300D+02 DE= 0.00D+00 F= -3.02D-05
     ILin= 2 X=4.000D-01 Y=-4.759378385557D+02 DE=-6.63D-06 F= -2.94D-06
     ILin= 3 X=8.000D-01 Y=-4.759378342841D+02 DE=-2.35D-06 F=  2.43D-05
     An  expanding polynomial of degree  3 produced  0.4432
     Minimum is close to point  2 DX=  4.32D-02 DF= -6.36D-08 DXR=  9.75D-02 DFR=  9.59D-03 which will be used.
 Iteration 102 EE= -475.937838555679     Delta-E=       -0.000006625671 Grad=1.978D-02 Max rot=    0.1746 deg.
 Gradient too large for Newton-Raphson -- use scaled steepest descent instead.
 Alpha Gap=    12.993 HL deriv= 6.19D-06
     ILin= 1 X=0.000D+00 Y=-4.759378385557D+02 DE= 0.00D+00 F= -1.12D-04
     ILin= 2 X=4.000D-01 Y=-4.759377917025D+02 DE= 4.69D-05 F=  3.47D-04
     Reject lnstep minimum 1.886D-01 FVal=-4.759378704813D+02 Lims=  0.00D+00  4.00D-01
     ILin= 3 X=2.000D-01 Y=-4.759378380776D+02 DE= 4.78D-07 F=  1.17D-04
     Reject lnstep minimum 1.004D-01 FVal=-4.759378669999D+02 Lims=  0.00D+00  4.00D-01
     ILin= 4 X=9.432D-02 Y=-4.759378440489D+02 DE=-5.49D-06 F= -4.13D-06
     A contracting polynomial of degree  4 produced  0.0979
     Minimum is close to point  4 DX=  3.60D-03 DF= -7.44D-09 DXR=  3.68D-02 DFR=  1.35D-03 which will be used.
 Iteration 103 EE= -475.937844048864     Delta-E=       -0.000005493185 Grad=1.238D-02 Max rot=    0.0972 deg.
 Gradient too large for Newton-Raphson -- use scaled steepest descent instead.
 Alpha Gap=    12.993 HL deriv= 6.08D-06
     ILin= 1 X=0.000D+00 Y=-4.759378440489D+02 DE= 0.00D+00 F= -2.74D-05
     ILin= 2 X=4.000D-01 Y=-4.759378505563D+02 DE=-6.51D-06 F= -5.15D-06
     ILin= 3 X=9.000D-01 Y=-4.759378461853D+02 DE=-2.14D-06 F=  2.26D-05
     An  expanding polynomial of degree  3 produced  0.4927
 Iteration 104 EE= -475.937850795149     Delta-E=       -0.000006746285 Grad=2.170D-02 Max rot=    0.2033 deg.
 Gradient too large for Newton-Raphson -- use scaled steepest descent instead.
 Alpha Gap=    12.993 HL deriv= 5.82D-06
     ILin= 1 X=0.000D+00 Y=-4.759378507951D+02 DE= 0.00D+00 F= -1.41D-04
     ILin= 2 X=5.000D-01 Y=-4.759377281821D+02 DE= 1.23D-04 F=  6.32D-04
     Reject lnstep minimum 2.022D-01 FVal=-4.759378849514D+02 Lims=  0.00D+00  5.00D-01
     ILin= 3 X=2.000D-01 Y=-4.759378481220D+02 DE= 2.67D-06 F=  1.68D-04
     Reject lnstep minimum 1.017D-01 FVal=-4.759378880440D+02 Lims=  0.00D+00  5.00D-01
     ILin= 4 X=1.000D-01 Y=-4.759378571872D+02 DE=-6.39D-06 F=  1.34D-05
     A contracting polynomial of degree  4 produced  0.0914
     Minimum is close to point  4 DX= -8.65D-03 DF= -5.78D-08 DXR=  9.47D-02 DFR=  9.04D-03 which will be used.
 Iteration 105 EE= -475.937857187240     Delta-E=       -0.000006392090 Grad=1.269D-02 Max rot=    0.1079 deg.
 Gradient too large for Newton-Raphson -- use scaled steepest descent instead.
 Alpha Gap=    12.993 HL deriv= 5.69D-06
     ILin= 1 X=0.000D+00 Y=-4.759378571872D+02 DE= 0.00D+00 F= -3.13D-05
     ILin= 2 X=5.000D-01 Y=-4.759378563802D+02 DE= 8.07D-07 F=  3.45D-05
     Reject lnstep minimum 2.469D-01 FVal=-4.759378650029D+02 Lims=  0.00D+00  5.00D-01
     ILin= 3 X=2.000D-01 Y=-4.759378608099D+02 DE=-3.62D-06 F= -4.96D-06
     A contracting polynomial of degree  3 produced  0.2377
 Iteration 106 EE= -475.937860903546     Delta-E=       -0.000003716306 Grad=1.555D-02 Max rot=    0.1216 deg.
 Gradient too large for Newton-Raphson -- use scaled steepest descent instead.
 Alpha Gap=    12.993 HL deriv= 5.60D-06
     ILin= 1 X=0.000D+00 Y=-4.759378609035D+02 DE= 0.00D+00 F= -6.35D-05
     ILin= 2 X=2.000D-01 Y=-4.759378624662D+02 DE=-1.56D-06 F=  4.78D-05
     Accept linear search using points  1 and  2.
     An  expanding polynomial of degree  2 produced  0.0972
 Iteration 107 EE= -475.937864443469     Delta-E=       -0.000003539923 Grad=1.145D-02 Max rot=    0.0901 deg.
 Gradient too large for Newton-Raphson -- use scaled steepest descent instead.
 Alpha Gap=    12.993 HL deriv= 5.50D-06
     ILin= 1 X=0.000D+00 Y=-4.759378644435D+02 DE= 0.00D+00 F= -2.29D-05
     ILin= 2 X=2.000D-01 Y=-4.759378682830D+02 DE=-3.84D-06 F= -1.55D-05
     ILin= 3 X=5.000D-01 Y=-4.759378712507D+02 DE=-6.81D-06 F= -4.31D-06
     ILin= 4 X=1.000D+00 Y=-4.759378687527D+02 DE=-4.31D-06 F=  1.43D-05
     An  expanding polynomial of degree  4 produced  0.6158
 Iteration 108 EE= -475.937871500143     Delta-E=       -0.000007056673 Grad=2.224D-02 Max rot=    0.2178 deg.
 Gradient too large for Newton-Raphson -- use scaled steepest descent instead.
 Alpha Gap=    12.993 HL deriv= 5.20D-06
     ILin= 1 X=0.000D+00 Y=-4.759378715001D+02 DE= 0.00D+00 F= -1.52D-04
     ILin= 2 X=6.000D-01 Y=-4.759376523444D+02 DE= 2.19D-04 F=  8.82D-04
     Reject lnstep minimum 1.931D-01 FVal=-4.759378993190D+02 Lims=  0.00D+00  6.00D-01
     ILin= 3 X=2.000D-01 Y=-4.759378673973D+02 DE= 4.10D-06 F=  1.93D-04
     Reject lnstep minimum 1.024D-01 FVal=-4.759379124190D+02 Lims=  0.00D+00  6.00D-01
     ILin= 4 X=9.657D-02 Y=-4.759378781276D+02 DE=-6.63D-06 F=  1.46D-05
     A contracting polynomial of degree  4 produced  0.0881
     Minimum is close to point  4 DX= -8.47D-03 DF= -6.19D-08 DXR=  9.62D-02 DFR=  9.33D-03 which will be used.
 Iteration 109 EE= -475.937878127591     Delta-E=       -0.000006627449 Grad=1.169D-02 Max rot=    0.0980 deg.
 Gradient too large for Newton-Raphson -- use scaled steepest descent instead.
 Alpha Gap=    12.993 HL deriv= 5.08D-06
     ILin= 1 X=0.000D+00 Y=-4.759378781276D+02 DE= 0.00D+00 F= -2.62D-05
     ILin= 2 X=6.000D-01 Y=-4.759378748466D+02 DE= 3.28D-06 F=  3.71D-05
     Reject lnstep minimum 2.790D-01 FVal=-4.759378844177D+02 Lims=  0.00D+00  6.00D-01
     ILin= 3 X=3.000D-01 Y=-4.759378812311D+02 DE=-3.10D-06 F=  5.47D-06
     A contracting polynomial of degree  3 produced  0.2481
 Iteration 110 EE= -475.937881372931     Delta-E=       -0.000003245340 Grad=1.462D-02 Max rot=    0.1165 deg.
 Gradient too large for Newton-Raphson -- use scaled steepest descent instead.
 Alpha Gap=    12.993 HL deriv= 4.99D-06
     ILin= 1 X=0.000D+00 Y=-4.759378813729D+02 DE= 0.00D+00 F= -5.65D-05
     ILin= 2 X=2.000D-01 Y=-4.759378825668D+02 DE=-1.19D-06 F=  4.46D-05
     Accept linear search using points  1 and  2.
     An  expanding polynomial of degree  2 produced  0.0976
 Iteration 111 EE= -475.937884482186     Delta-E=       -0.000003109256 Grad=1.065D-02 Max rot=    0.0827 deg.
 Gradient too large for Newton-Raphson -- use scaled steepest descent instead.
 Alpha Gap=    12.993 HL deriv= 4.90D-06
     ILin= 1 X=0.000D+00 Y=-4.759378844822D+02 DE= 0.00D+00 F= -1.98D-05
     ILin= 2 X=2.000D-01 Y=-4.759378877420D+02 DE=-3.26D-06 F= -1.28D-05
     ILin= 3 X=5.000D-01 Y=-4.759378899903D+02 DE=-5.51D-06 F= -2.21D-06
     ILin= 4 X=1.000D+00 Y=-4.759378866935D+02 DE=-2.21D-06 F=  1.54D-05
     An  expanding polynomial of degree  4 produced  0.5628
 Iteration 112 EE= -475.937890059698     Delta-E=       -0.000005577511 Grad=1.980D-02 Max rot=    0.1900 deg.
 Gradient too large for Newton-Raphson -- use scaled steepest descent instead.
 Alpha Gap=    12.993 HL deriv= 4.66D-06
     ILin= 1 X=0.000D+00 Y=-4.759378900597D+02 DE= 0.00D+00 F= -1.19D-04
     ILin= 2 X=6.000D-01 Y=-4.759377216426D+02 DE= 1.68D-04 F=  6.80D-04
     Reject lnstep minimum 1.941D-01 FVal=-4.759379119542D+02 Lims=  0.00D+00  6.00D-01
     ILin= 3 X=2.000D-01 Y=-4.759378872119D+02 DE= 2.85D-06 F=  1.47D-04
     Reject lnstep minimum 1.021D-01 FVal=-4.759379218664D+02 Lims=  0.00D+00  6.00D-01
     ILin= 4 X=9.706D-02 Y=-4.759378953333D+02 DE=-5.27D-06 F=  1.03D-05
     A contracting polynomial of degree  4 produced  0.0893
     Minimum is close to point  4 DX= -7.75D-03 DF= -4.00D-08 DXR=  8.68D-02 DFR=  7.59D-03 which will be used.
 Iteration 113 EE= -475.937895333323     Delta-E=       -0.000005273626 Grad=1.082D-02 Max rot=    0.0896 deg.
 Gradient too large for Newton-Raphson -- use scaled steepest descent instead.
 Alpha Gap=    12.993 HL deriv= 4.56D-06
     ILin= 1 X=0.000D+00 Y=-4.759378953333D+02 DE= 0.00D+00 F= -2.21D-05
     ILin= 2 X=6.000D-01 Y=-4.759378931817D+02 DE= 2.15D-06 F=  2.93D-05
     Reject lnstep minimum 2.832D-01 FVal=-4.759379007037D+02 Lims=  0.00D+00  6.00D-01
     ILin= 3 X=3.000D-01 Y=-4.759378981177D+02 DE=-2.78D-06 F=  3.59D-06
     A contracting polynomial of degree  3 produced  0.2582
 Iteration 114 EE= -475.937898192658     Delta-E=       -0.000002859334 Grad=1.380D-02 Max rot=    0.1118 deg.
 Gradient too large for Newton-Raphson -- use scaled steepest descent instead.
 Alpha Gap=    12.993 HL deriv= 4.47D-06
     ILin= 1 X=0.000D+00 Y=-4.759378981927D+02 DE= 0.00D+00 F= -5.07D-05
     ILin= 2 X=3.000D-01 Y=-4.759378926452D+02 DE= 5.55D-06 F=  8.76D-05
     Reject lnstep minimum 1.521D-01 FVal=-4.759379124779D+02 Lims=  0.00D+00  3.00D-01
     ILin= 3 X=1.000D-01 Y=-4.759379009540D+02 DE=-2.76D-06 F= -4.56D-06
     A contracting polynomial of degree  3 produced  0.1099
     Minimum is close to point  3 DX=  9.89D-03 DF= -2.26D-08 DXR=  9.00D-02 DFR=  8.17D-03 which will be used.
 Iteration 115 EE= -475.937900953982     Delta-E=       -0.000002761324 Grad=1.004D-02 Max rot=    0.0762 deg.
 Gradient too large for Newton-Raphson -- use scaled steepest descent instead.
 Alpha Gap=    12.993 HL deriv= 4.39D-06
     ILin= 1 X=0.000D+00 Y=-4.759379009540D+02 DE= 0.00D+00 F= -1.78D-05
     ILin= 2 X=3.000D-01 Y=-4.759379045035D+02 DE=-3.55D-06 F= -5.87D-06
     ILin= 3 X=5.000D-01 Y=-4.759379048815D+02 DE=-3.93D-06 F=  2.09D-06
     Accept linear search using points  2 and  3.
     An  expanding polynomial of degree  3 produced  0.3898
 Iteration 116 EE= -475.937904870096     Delta-E=       -0.000003916114 Grad=1.492D-02 Max rot=    0.1309 deg.
 Gradient too large for Newton-Raphson -- use scaled steepest descent instead.
 Alpha Gap=    12.993 HL deriv= 4.25D-06
     ILin= 1 X=0.000D+00 Y=-4.759379048701D+02 DE= 0.00D+00 F= -6.27D-05
     ILin= 2 X=2.000D-01 Y=-4.759379048205D+02 DE= 4.96D-08 F=  6.32D-05
     Reject lnstep minimum 1.001D-01 FVal=-4.759379205805D+02 Lims=  0.00D+00  2.00D-01
     ILin= 3 X=1.000D-01 Y=-4.759379079924D+02 DE=-3.12D-06 F=  2.48D-07
     A contracting polynomial of degree  3 produced  0.0996
     Minimum is close to point  3 DX= -3.94D-04 DF= -4.87D-11 DXR=  3.95D-03 DFR=  1.56D-05 which will be used.
 Iteration 117 EE= -475.937907992352     Delta-E=       -0.000003122256 Grad=9.923D-03 Max rot=    0.0760 deg.
 QCNR:  CnvC1=8.27D-09 CnvC2=8.27D-08
 LinEq1:  Iter=  0 NonCon=     1 RMS=2.02D-04 Max=4.52D-03 NDo=     1
 AX will form     1 AO Fock derivatives at one time.
 LinEq1:  Iter=  1 NonCon=     1 RMS=6.28D-05 Max=1.34D-03 NDo=     1
 LinEq1:  Iter=  2 NonCon=     1 RMS=1.00D-04 Max=1.88D-03 NDo=     1
 LinEq1:  Iter=  3 NonCon=     1 RMS=1.15D-04 Max=1.88D-03 NDo=     1
 LinEq1:  Iter=  4 NonCon=     1 RMS=9.34D-05 Max=1.81D-03 NDo=     1
 LinEq1:  Iter=  5 NonCon=     1 RMS=4.67D-05 Max=6.32D-04 NDo=     1
 LinEq1:  Iter=  6 NonCon=     1 RMS=4.00D-05 Max=9.05D-04 NDo=     1
 LinEq1:  Iter=  7 NonCon=     1 RMS=3.07D-05 Max=4.87D-04 NDo=     1
 LinEq1:  Iter=  8 NonCon=     1 RMS=1.33D-05 Max=1.43D-04 NDo=     1
 LinEq1:  Iter=  9 NonCon=     1 RMS=3.75D-06 Max=5.11D-05 NDo=     1
 LinEq1:  Iter= 10 NonCon=     1 RMS=2.03D-06 Max=4.56D-05 NDo=     1
 LinEq1:  Iter= 11 NonCon=     1 RMS=2.09D-06 Max=2.41D-05 NDo=     1
 LinEq1:  Iter= 12 NonCon=     1 RMS=9.56D-07 Max=1.42D-05 NDo=     1
 LinEq1:  Iter= 13 NonCon=     1 RMS=2.34D-07 Max=2.68D-06 NDo=     1
 LinEq1:  Iter= 14 NonCon=     1 RMS=5.20D-08 Max=7.01D-07 NDo=     1
 LinEq1:  Iter= 15 NonCon=     1 RMS=1.05D-08 Max=1.48D-07 NDo=     1
 LinEq1:  Iter= 16 NonCon=     0 RMS=2.61D-09 Max=3.42D-08 NDo=     1
 Linear equations converged to 8.270D-09 8.270D-08 after    16 iterations.
 Angle between quadratic step and gradient=  46.08 degrees.
     ILin= 1 X=0.000D+00 Y=-4.759379079924D+02 DE= 0.00D+00 F= -2.28D-04
     ILin= 2 X=1.000D+00 Y=-4.759380218168D+02 DE=-1.14D-04 F= -6.09D-08
     Reject lnstep minimum 1.000D+00 FVal=-4.759380218168D+02 Lims=  0.00D+00  1.00D+00
     ILin= 3 X=2.000D+00 Y=-4.759379081551D+02 DE=-1.63D-07 F=  2.27D-04
     An  expanding polynomial of degree  3 produced  1.0004
     Minimum is close to point  2 DX=  3.58D-04 DF= -1.46D-11 DXR=  3.58D-04 DFR=  1.28D-07 which will be used.
 Iteration 118 EE= -475.938021816831     Delta-E=       -0.000113824478 Grad=6.341D-05 Max rot=    0.0005 deg.
 QCNR:  CnvC1=6.34D-10 CnvC2=6.34D-09
 LinEq1:  Iter=  0 NonCon=     1 RMS=1.57D-06 Max=3.75D-05 NDo=     1
 LinEq1:  Iter=  1 NonCon=     1 RMS=2.70D-06 Max=4.68D-05 NDo=     1
 LinEq1:  Iter=  2 NonCon=     1 RMS=2.03D-06 Max=3.47D-05 NDo=     1
 LinEq1:  Iter=  3 NonCon=     1 RMS=2.58D-06 Max=3.82D-05 NDo=     1
 LinEq1:  Iter=  4 NonCon=     1 RMS=1.11D-06 Max=1.43D-05 NDo=     1
 LinEq1:  Iter=  5 NonCon=     1 RMS=4.40D-07 Max=6.24D-06 NDo=     1
 LinEq1:  Iter=  6 NonCon=     1 RMS=5.01D-07 Max=9.71D-06 NDo=     1
 LinEq1:  Iter=  7 NonCon=     1 RMS=2.09D-07 Max=2.61D-06 NDo=     1
 LinEq1:  Iter=  8 NonCon=     1 RMS=5.95D-08 Max=7.18D-07 NDo=     1
 LinEq1:  Iter=  9 NonCon=     1 RMS=3.04D-08 Max=6.28D-07 NDo=     1
 LinEq1:  Iter= 10 NonCon=     1 RMS=1.07D-08 Max=1.20D-07 NDo=     1
 LinEq1:  Iter= 11 NonCon=     1 RMS=2.45D-09 Max=2.93D-08 NDo=     1
 LinEq1:  Iter= 12 NonCon=     0 RMS=4.40D-10 Max=4.62D-09 NDo=     1
 Linear equations converged to 6.341D-10 6.341D-09 after    12 iterations.
 Angle between quadratic step and gradient=  48.54 degrees.
     ILin= 1 X=0.000D+00 Y=-4.759380218168D+02 DE= 0.00D+00 F= -3.06D-09
     ILin= 2 X=1.000D+00 Y=-4.759380218184D+02 DE=-1.53D-09
 Iteration 119 EE= -475.938021818360     Delta-E=       -0.000000001530 Grad=9.243D-10 Max rot=    0.0000 deg.
 Error on total polarization charges =  0.04153
 Rotation gradient small -- convergence achieved.
 SCF Done:  E(RPBE-PBE) =  -475.938021818     a.u. after  119 cycles
            Convg  =    0.9243D-09                   347 Fock formations.
              S**2 =  0.0000                  -V/T =  2.1705
 SMD-CDS (non-electrostatic) energy       (kcal/mol) =      13.75
 (included in total energy above)
 Leave Link  508 at Thu Feb  2 09:51:01 2023, MaxMem=  2684354560 cpu:            5173.5 elap:             117.1
 (Enter /home/hp/opt/gaussian/g16/l701.exe)
 ... and contract with generalized density number  0.
 Compute integral first derivatives.
 R6Disp: Adding Grimme-D3 dispersion energy 1st derivatives to the gradient.
   1 Symmetry operations used in ECPInt.
 ECPInt:  NShTT=     990 NPrTT=    4490 LenC2=     939 LenP2D=    2941.
 LDataN:  DoStor=T MaxTD1= 6 Len=  172
 D1PCM: PCM CHGder 1st derivatives, ID1Alg=3 FixD1E=F DoIter=F DoCFld=F I1PDM=0.
 GePol: Maximum number of non-zero 1st derivatives   =     257
 Leave Link  701 at Thu Feb  2 09:51:02 2023, MaxMem=  2684354560 cpu:              58.9 elap:               1.0
 (Enter /home/hp/opt/gaussian/g16/l702.exe)
 L702 exits ... SP integral derivatives will be done elsewhere.
 Leave Link  702 at Thu Feb  2 09:51:02 2023, MaxMem=  2684354560 cpu:               4.4 elap:               0.1
 (Enter /home/hp/opt/gaussian/g16/l703.exe)
 Integral derivatives from FoFJK, PRISM(SPDF).
 Compute integral first derivatives, UseDBF=F ICtDFT=           0.
 Calling FoFJK, ICntrl=      2527 FMM=F ISym2X=0 I1Cent= 0 IOpClX= 0 NMat=1 NMatS=1 NMatT=0.
 FoFJK:  IHMeth= 1 ICntrl=    2527 DoSepK=F KAlg= 0 I1Cent=           0 FoldK=F
 IRaf=         0 NMat=       1 IRICut=       1 DoRegI=T DoRafI=F ISym2E= 0 IDoP0=0 IntGTp=1.
 FoFCou: FMM=F IPFlag=           0 FMFlag=      100000 FMFlg1=         800
         NFxFlg=           0 DoJE=F BraDBF=F KetDBF=F FulRan=T
         wScrn=  0.000000 ICntrl=      2527 IOpCl=  0 I1Cent=           0 NGrid=           0
         NMat0=    1 NMatS0=      1 NMatT0=    0 NMatD0=    1 NMtDS0=    0 NMtDT0=    0
 Symmetry not used in FoFCou.
 Leave Link  703 at Thu Feb  2 09:51:04 2023, MaxMem=  2684354560 cpu:             110.7 elap:               1.9
 (Enter /home/hp/opt/gaussian/g16/l716.exe)
 Dipole        = 8.35043061D-02 1.17558444D-01-9.72137789D-03
 -------------------------------------------------------------------
 Center     Atomic                   Forces (Hartrees/Bohr)
 Number     Number              X              Y              Z
 -------------------------------------------------------------------
      1        6           0.001296935    0.007030756   -0.000086170
      2        7           0.002978309    0.001833171    0.000032726
      3        6          -0.000199226    0.002076250   -0.000041643
      4        7           0.000357410   -0.002339294   -0.000007069
      5        6           0.062426479   -0.018851242    0.000046635
      6        7           0.006660148   -0.003885533    0.000007462
      7       29          -0.073520056    0.014135890    0.000048058
 -------------------------------------------------------------------
 Cartesian Forces:  Max     0.073520056 RMS     0.021811117
 Leave Link  716 at Thu Feb  2 09:51:04 2023, MaxMem=  2684354560 cpu:               4.2 elap:               0.1
 (Enter /home/hp/opt/gaussian/g16/l103.exe)

 GradGradGradGradGradGradGradGradGradGradGradGradGradGradGradGradGradGrad
 Berny optimization.
 Using GEDIIS/GDIIS optimizer.
 FormGI is forming the generalized inverse of G from B-inverse, IUseBI=4.
 Internal  Forces:  Max     0.072636712 RMS     0.018567531
 Search for a local minimum.
 Step number   5 out of a maximum of   26
 All quantities printed in internal units (Hartrees-Bohrs-Radians)
 RMS Force = .18568D-01 SwitMx=.10000D-02 MixMth= 1
 Mixed Optimization -- RFO/linear search
 Iteration  1 RMS(Cart)=  0.16137692 RMS(Int)=  0.16058576
 Iteration  2 RMS(Cart)=  0.12234606 RMS(Int)=  0.08544921
 Iteration  3 RMS(Cart)=  0.06263186 RMS(Int)=  0.03363107
 Iteration  4 RMS(Cart)=  0.04013581 RMS(Int)=  0.00000870
 Iteration  5 RMS(Cart)=  0.00001790 RMS(Int)=  0.00000000
 Iteration  6 RMS(Cart)=  0.00000000 RMS(Int)=  0.00000000
 Update second derivatives using D2CorX and points    4    3
 DE=  1.13D-02 DEPred=-9.50D-03 R=-1.19D+00
 Trust test=-1.19D+00 RLast= 6.00D-01 DXMaxT set to 4.24D-01
 The second derivative matrix:
                          R1        R2        R3        R4        R5
           R1           1.03960
           R2           0.00823   0.04722
           R3          -0.00378  -0.00107   1.04236
           R4          -0.00134   0.00276   0.02075   0.14705
           R5          -0.00313   0.00156  -0.00392  -0.00122   1.04317
           R6           0.00308   0.02175   0.00013   0.00117   0.00527
           A1           0.00235   0.00157   0.00282   0.01132  -0.00047
           A2           0.00053   0.00938  -0.00333  -0.01636   0.00089
           A3          -0.00288  -0.01095   0.00051   0.00504  -0.00042
           A4           0.00276   0.00157  -0.00101  -0.00945   0.00115
           A5          -0.00077  -0.00376   0.00034   0.00483   0.00008
           A6           0.00059   0.00454  -0.00044  -0.00336   0.00017
           A7          -0.00001  -0.00006  -0.00003   0.00000  -0.00002
           A8          -0.00000  -0.00002  -0.00001  -0.00007  -0.00000
           A9          -0.00001   0.00001  -0.00001   0.00000  -0.00005
           D1          -0.00009  -0.00015  -0.00003   0.00021  -0.00009
                          R6        A1        A2        A3        A4
           R6           0.02427
           A1          -0.01095   0.02458
           A2           0.00496  -0.01877   0.02429
           A3           0.00599  -0.00582  -0.00553   0.01134
           A4           0.00416  -0.01029   0.00993   0.00036   0.02383
           A5           0.00367  -0.00143  -0.00251   0.00393  -0.00014
           A6          -0.00007   0.00233   0.00251  -0.00484  -0.00021
           A7           0.00005  -0.00004   0.00003   0.00000  -0.00005
           A8           0.00003  -0.00001   0.00001   0.00000   0.00002
           A9          -0.00002   0.00002   0.00010  -0.00011   0.00000
           D1           0.00008   0.00007  -0.00003  -0.00007   0.00005
                          A5        A6        A7        A8        A9
           A5           0.02890
           A6          -0.00052   0.02892
           A7          -0.00001   0.00001   0.01071
           A8           0.00002  -0.00001  -0.00064   0.00944
           A9           0.00003  -0.00013  -0.00026   0.00042   0.00968
           D1          -0.00002  -0.00007   0.00182  -0.00046  -0.00208
                          D1
           D1           0.01402
 ITU= -1  0  1  1  0
 Use linear search instead of GDIIS.
 Energy rises -- skip Quadratic/GDIIS search.
 Quartic linear search produced a step of -0.86292.
 Iteration  1 RMS(Cart)=  0.11121894 RMS(Int)=  0.05626968
 Iteration  2 RMS(Cart)=  0.06065414 RMS(Int)=  0.00604841
 Iteration  3 RMS(Cart)=  0.00719146 RMS(Int)=  0.00000313
 Iteration  4 RMS(Cart)=  0.00000114 RMS(Int)=  0.00000308
 Iteration  5 RMS(Cart)=  0.00000000 RMS(Int)=  0.00000308
 ITry= 1 IFail=0 DXMaxC= 2.63D-01 DCOld= 1.00D+10 DXMaxT= 4.24D-01 DXLimC= 3.00D+00 Rises=T
 Variable       Old X    -DE/DX   Delta X   Delta X   Delta X     New X
                                 (Linear)    (Quad)   (Total)
    R1        2.23629  -0.00149  -0.00068   0.00000  -0.00056   2.23573
    R2        3.70087  -0.00033  -0.10450   0.00000   0.22847   3.92934
    R3        2.23809   0.00611  -0.00223   0.00000  -0.00335   2.23474
    R4        3.25767   0.06147   0.42710   0.00000   0.84093   4.09861
    R5        2.23612  -0.00281  -0.00088   0.00000   0.00014   2.23627
    R6        3.96352  -0.00946  -0.18000   0.00000  -0.92268   3.04084
    A1        2.28996  -0.00020  -0.11920   0.00000  -0.47069   1.81927
    A2        1.93996  -0.00169   0.14592   0.00000   0.15882   2.09877
    A3        2.05326   0.00189  -0.02672   0.00000   0.31185   2.36511
    A4        3.14425  -0.00166  -0.01167   0.00000   0.01604   3.16029
    A5        3.10249   0.00308   0.01904   0.00000   0.10782   3.21031
    A6        3.04730   0.00103   0.07381   0.00000   0.16530   3.21260
    A7        3.14574  -0.00003  -0.00340   0.00000  -0.00334   3.14239
    A8        3.14339  -0.00005  -0.00309   0.00000  -0.00309   3.14030
    A9        3.14361  -0.00002   0.00040   0.00000   0.00263   3.14624
    D1       -3.14500   0.00012   0.00331   0.00000   0.01334  -3.13166
         Item               Value     Threshold  Converged?
 Maximum Force            0.072637     0.000450     NO 
 RMS     Force            0.018568     0.000300     NO 
 Maximum Displacement     0.263239     0.001800     NO 
 RMS     Displacement     0.117724     0.001200     NO 
 Predicted change in Energy=-9.760401D-04
 GradGradGradGradGradGradGradGradGradGradGradGradGradGradGradGradGradGrad

 Leave Link  103 at Thu Feb  2 09:51:04 2023, MaxMem=  2684354560 cpu:               7.2 elap:               0.2
 (Enter /home/hp/opt/gaussian/g16/l202.exe)
                          Input orientation:                          
 ---------------------------------------------------------------------
 Center     Atomic      Atomic             Coordinates (Angstroms)
 Number     Number       Type             X           Y           Z
 ---------------------------------------------------------------------
      1          6           0       -1.226290   -1.361261    0.000895
      2          7           0       -2.087472   -2.172486    0.003111
      3          6           0       -0.703953    1.951282    0.001269
      4          7           0       -1.185777    3.031245    0.003031
      5          6           0        1.848043   -0.448770   -0.000948
      6          7           0        2.948316   -0.884395    0.003621
      7         29           0        0.313639    0.035933   -0.004318
 ---------------------------------------------------------------------
                    Distance matrix (angstroms):
                    1          2          3          4          5
     1  C    0.000000
     2  N    1.183100   0.000000
     3  C    3.353472   4.349665   0.000000
     4  N    4.392693   5.281276   1.182573   0.000000
     5  C    3.206894   4.296451   3.503275   4.616772   0.000000
     6  N    4.201755   5.197917   4.623865   5.694116   1.183381
     7  Cu   2.079318   3.262286   2.168890   3.349656   1.609144
                    6          7
     6  N    0.000000
     7  Cu   2.790804   0.000000
 Symmetry turned off by external request.
 Stoichiometry    C3CuN3(2-)
 Framework group  C1[X(C3CuN3)]
 Deg. of freedom    15
 Full point group                 C1      NOp   1
 Rotational constants (GHZ):           2.0657791           1.6648009           0.9218754
 Leave Link  202 at Thu Feb  2 09:51:05 2023, MaxMem=  2684354560 cpu:               2.6 elap:               0.1
 (Enter /home/hp/opt/gaussian/g16/l301.exe)
 Basis read from rwf:  (5D, 7F)
 Pseudo-potential data read from rwf file.
   144 basis functions,   257 primitive gaussians,   153 cartesian basis functions
    30 alpha electrons       30 beta electrons
       nuclear repulsion energy       280.2454096924 Hartrees.
 IExCor= 1009 DFT=T Ex=PBE Corr=PBE ExCW=0 ScaHFX=  0.000000
 ScaDFX=  1.000000  1.000000  1.000000  1.000000 ScalE2=  1.000000  1.000000
 IRadAn=      5 IRanWt=     -1 IRanGd=            0 ICorTp=0 IEmpDi=131
 NAtoms=    7 NActive=    7 NUniq=    7 SFac= 1.00D+00 NAtFMM=   60 NAOKFM=F Big=F
 Integral buffers will be    131072 words long.
 Raffenetti 2 integral format.
 Two-electron integral symmetry is turned off.
 R6Disp:  Grimme-D3 Dispersion energy=       -0.0026093454 Hartrees.
 Nuclear repulsion after empirical dispersion term =      280.2428003470 Hartrees.
 No density basis found on file   724.
 ------------------------------------------------------------------------------
 Polarizable Continuum Model (PCM)
 =================================
 Model                : PCM.
 Atomic radii         : SMD-Coulomb.
 Polarization charges : Total charges.
 Charge compensation  : None.
 Solution method      : Matrix inversion.
 Cavity type          : VdW (van der Waals Surface) (Alpha=1.000).
 Cavity algorithm     : GePol (No added spheres)
                        Default sphere list used, NSphG=    7.
                        Lebedev-Laikov grids with approx.  5.0 points / Ang**2.
                        Smoothing algorithm: York/Karplus (Gamma=1.0000).
                        Polarization charges: spherical gaussians, with
                                              point-specific exponents (IZeta= 3).
                        Self-potential: point-specific (ISelfS= 7).
                        Self-field    : sphere-specific E.n sum rule (ISelfD= 2).
 1st derivatives      : Analytical E(r).r(x)/FMM algorithm (CHGder, D1EAlg=3).
                        Cavity 1st derivative terms included.
 Solvent              : Water, Eps=  78.355300 Eps(inf)=   1.777849
 ------------------------------------------------------------------------------
 Spheres list:
 ISph  on   Nord     Re0    Alpha      Xe            Ye            Ze
    1   C      1    1.8500  1.000     -1.226290     -1.361261      0.000895
    2   N      2    1.8900  1.000     -2.087472     -2.172486      0.003111
    3   C      3    1.8500  1.000     -0.703953      1.951282      0.001269
    4   N      4    1.8900  1.000     -1.185777      3.031245      0.003031
    5   C      5    1.8500  1.000      1.848043     -0.448770     -0.000948
    6   N      6    1.8900  1.000      2.948316     -0.884395      0.003621
    7  Cu      7    1.4000  1.000      0.313639      0.035933     -0.004318
 ------------------------------------------------------------------------------
 GePol: Number of generator spheres                  =       7
 GePol: Total number of spheres                      =       7
 GePol: Number of exposed spheres                    =       7 (100.00%)
 GePol: Number of points                             =    1217
 GePol: Average weight of points                     =       0.13
 GePol: Minimum weight of points                     =   0.16D-07
 GePol: Maximum weight of points                     =    0.18656
 GePol: Number of points with low weight             =      29
 GePol: Fraction of low-weight points (<1% of avg)   =       2.38%
 GePol: Cavity surface area                          =    157.347 Ang**2
 GePol: Cavity volume                                =    120.220 Ang**3
 ------------------------------------------------------------------------------
 Atomic radii for non-electrostatic terms: SMD-CDS.
 ------------------------------------------------------------------------------
 PCM non-electrostatic energy =         0.0220782457 Hartrees.
 Nuclear repulsion after PCM non-electrostatic terms =      280.2648785927 Hartrees.
 Leave Link  301 at Thu Feb  2 09:51:05 2023, MaxMem=  2684354560 cpu:               6.5 elap:               0.1
 (Enter /home/hp/opt/gaussian/g16/l302.exe)
 NPDir=0 NMtPBC=     1 NCelOv=     1 NCel=       1 NClECP=     1 NCelD=      1
         NCelK=      1 NCelE2=     1 NClLst=     1 CellRange=     0.0.
 One-electron integrals computed using PRISM.
   1 Symmetry operations used in ECPInt.
 ECPInt:  NShTT=     990 NPrTT=    4490 LenC2=     939 LenP2D=    2940.
 LDataN:  DoStor=T MaxTD1= 5 Len=  102
 NBasis=   144 RedAO= T EigKep=  1.28D-03  NBF=   144
 NBsUse=   144 1.00D-06 EigRej= -1.00D+00 NBFU=   144
 Precomputing XC quadrature grid using
 IXCGrd= 4 IRadAn=           5 IRanWt=          -1 IRanGd=           0 AccXCQ= 0.00D+00.
 Generated NRdTot=       0 NPtTot=           0 NUsed=           0 NTot=          32
 NSgBfM=   153   153   153   153   153 MxSgAt=     7 MxSgA2=     7.
 Leave Link  302 at Thu Feb  2 09:51:05 2023, MaxMem=  2684354560 cpu:              15.5 elap:               0.3
 (Enter /home/hp/opt/gaussian/g16/l303.exe)
 DipDrv:  MaxL=1.
 Leave Link  303 at Thu Feb  2 09:51:05 2023, MaxMem=  2684354560 cpu:               3.7 elap:               0.1
 (Enter /home/hp/opt/gaussian/g16/l401.exe)
 Lowest energy guess from the checkpoint file:  "CuCN3.chk"
 B after Tr=     0.236076    0.033486   -0.002981
         Rot=    0.999998   -0.000073   -0.000022   -0.002202 Ang=  -0.25 deg.
 Guess basis will be translated and rotated to current coordinates.
 B after Tr=     0.062174   -0.086015   -0.000848
         Rot=    0.999999    0.000053   -0.000004    0.001315 Ang=   0.15 deg.
 Guess basis will be translated and rotated to current coordinates.
 CkInt1:  FT= 1.37D-01
 Max alpha theta=  8.520 degrees.
 JPrj=2 DoOrth=T DoCkMO=T.
 Leave Link  401 at Thu Feb  2 09:51:05 2023, MaxMem=  2684354560 cpu:               9.0 elap:               0.2
 (Enter /home/hp/opt/gaussian/g16/l508.exe)
 Keep J ints in memory in canonical form, NReq=113247682.
 FoFCou: FMM=F IPFlag=           0 FMFlag=           0 FMFlg1=           0
         NFxFlg=           0 DoJE=F BraDBF=F KetDBF=F FulRan=T
         wScrn=  0.000000 ICntrl=       600 IOpCl=  0 I1Cent=           0 NGrid=           0
         NMat0=    1 NMatS0=  10440 NMatT0=    0 NMatD0=    1 NMtDS0=    0 NMtDT0=    0
 Symmetry not used in FoFCou.
 Two-electron integral symmetry not used.
 Tight linear equation convergence will be used.
 RPBE-PBE wavefunction.
 Quadratic Convergence SCF Method.
 Line search only if initial step raises energy.
 Inv3:  Mode=1 IEnd=     4443267.
 Iteration    1 A*A^-1 deviation from unit magnitude is 3.33D-15 for    366.
 Iteration    1 A*A^-1 deviation from orthogonality  is 2.37D-15 for    885     88.
 Iteration    1 A^-1*A deviation from unit magnitude is 3.00D-15 for    100.
 Iteration    1 A^-1*A deviation from orthogonality  is 1.43D-15 for    889     92.
 Iteration   1 EE= -475.842553456921                                    Grad=6.633D-01 Max rot=    4.1053 deg.
 Gradient too large for Newton-Raphson -- use scaled steepest descent instead.
 Alpha Gap=    12.115 HL deriv= 2.26D-04
     ILin= 1 X=0.000D+00 Y=-4.758425534569D+02 DE= 0.00D+00 F= -2.72D-01
     ILin= 2 X=3.000D-01 Y=-4.758544898722D+02 DE=-1.19D-02 F=  1.93D-01
     Accept linear search using points  1 and  2.
     An  expanding polynomial of degree  2 produced  0.1488
 Iteration   2 EE= -475.865887628471     Delta-E=       -0.023334171550 Grad=5.215D-01 Max rot=    3.4984 deg.
 Gradient too large for Newton-Raphson -- use scaled steepest descent instead.
 Alpha Gap=    12.120 HL deriv= 1.42D-04
     ILin= 1 X=0.000D+00 Y=-4.758658876285D+02 DE= 0.00D+00 F= -1.65D-01
     ILin= 2 X=3.000D-01 Y=-4.758731782975D+02 DE=-7.29D-03 F=  1.17D-01
     Accept linear search using points  1 and  2.
     An  expanding polynomial of degree  2 produced  0.1487
 Iteration   3 EE= -475.880070330606     Delta-E=       -0.014182702134 Grad=4.078D-01 Max rot=    2.7639 deg.
 Gradient too large for Newton-Raphson -- use scaled steepest descent instead.
 Alpha Gap=    12.125 HL deriv= 8.51D-05
     ILin= 1 X=0.000D+00 Y=-4.758800703306D+02 DE= 0.00D+00 F= -1.07D-01
     ILin= 2 X=1.000D-01 Y=-4.758877475584D+02 DE=-7.68D-03 F= -4.66D-02
     ILin= 3 X=2.000D-01 Y=-4.758893889352D+02 DE=-9.32D-03 F=  1.38D-02
     Accept linear search using points  2 and  3.
     An  expanding polynomial of degree  3 produced  0.1397
 Iteration   4 EE= -475.889122398840     Delta-E=       -0.009052068234 Grad=3.118D-01 Max rot=    2.1297 deg.
 Gradient too large for Newton-Raphson -- use scaled steepest descent instead.
 Alpha Gap=    12.127 HL deriv= 5.38D-05
     ILin= 1 X=0.000D+00 Y=-4.758891223988D+02 DE= 0.00D+00 F= -6.60D-02
     ILin= 2 X=1.000D-01 Y=-4.758941460136D+02 DE=-5.02D-03 F= -3.45D-02
     ILin= 3 X=2.000D-01 Y=-4.758960167564D+02 DE=-6.89D-03 F= -2.94D-03
     ILin= 4 X=4.000D-01 Y=-4.758902934809D+02 DE=-1.17D-03 F=  6.02D-02
     An  expanding polynomial of degree  4 produced  0.2093
     Minimum is close to point  3 DX=  9.31D-03 DF= -1.37D-05 DXR=  4.45D-02 DFR=  1.98D-03 which will be used.
 Iteration   5 EE= -475.896016756441     Delta-E=       -0.006894357600 Grad=3.939D-01 Max rot=    3.0058 deg.
 Gradient too large for Newton-Raphson -- use scaled steepest descent instead.
 Alpha Gap=    12.130 HL deriv= 2.22D-05
     ILin= 1 X=0.000D+00 Y=-4.758960167564D+02 DE= 0.00D+00 F= -7.31D-02
     ILin= 2 X=2.000D-01 Y=-4.758987611252D+02 DE=-2.74D-03 F=  4.57D-02
     Accept linear search using points  1 and  2.
     An  expanding polynomial of degree  2 produced  0.0953
 Iteration   6 EE= -475.900287165014     Delta-E=       -0.004270408573 Grad=1.423D-01 Max rot=    1.5322 deg.
 Gradient too large for Newton-Raphson -- use scaled steepest descent instead.
 Alpha Gap=    12.129 HL deriv= 1.55D-05
     ILin= 1 X=0.000D+00 Y=-4.759002871650D+02 DE= 0.00D+00 F= -2.37D-02
     ILin= 2 X=2.000D-01 Y=-4.759042326997D+02 DE=-3.95D-03 F= -1.58D-02
     ILin= 3 X=4.000D-01 Y=-4.759066054754D+02 DE=-6.32D-03 F= -7.93D-03
     ILin= 4 X=6.000D-01 Y=-4.759074026608D+02 DE=-7.12D-03 F= -4.22D-05
     ILin= 5 X=1.100D+00 Y=-4.759024837138D+02 DE=-2.20D-03 F=  1.97D-02
     An  expanding polynomial of degree  5 produced  0.6011
     Minimum is close to point  4 DX=  1.07D-03 DF= -2.26D-08 DXR=  1.78D-03 DFR=  3.17D-06 which will be used.
 Iteration   7 EE= -475.907402660839     Delta-E=       -0.007115495825 Grad=4.344D-01 Max rot=    3.4861 deg.
 Gradient too large for Newton-Raphson -- use scaled steepest descent instead.
 Alpha Gap=    12.132 HL deriv= 2.00D-05
     ILin= 1 X=0.000D+00 Y=-4.759074026608D+02 DE= 0.00D+00 F= -6.59D-02
     ILin= 2 X=6.000D-01 Y=-4.758112833711D+02 DE= 9.61D-02 F=  3.86D-01
     Reject lnstep minimum 1.925D-01 FVal=-4.759194445311D+02 Lims=  0.00D+00  6.00D-01
     ILin= 3 X=2.000D-01 Y=-4.759055106929D+02 DE= 1.89D-03 F=  8.49D-02
     Reject lnstep minimum 1.025D-01 FVal=-4.759252450068D+02 Lims=  0.00D+00  6.00D-01
     ILin= 4 X=9.627D-02 Y=-4.759102564116D+02 DE=-2.85D-03 F=  6.65D-03
     A contracting polynomial of degree  4 produced  0.0874
 Iteration   8 EE= -475.910285714528     Delta-E=       -0.002883053689 Grad=9.151D-02 Max rot=    0.5599 deg.
 Gradient too large for Newton-Raphson -- use scaled steepest descent instead.
 Alpha Gap=    12.131 HL deriv= 1.65D-05
     ILin= 1 X=0.000D+00 Y=-4.759102857145D+02 DE= 0.00D+00 F= -5.48D-03
     ILin= 2 X=6.000D-01 Y=-4.759119733321D+02 DE=-1.69D-03 F= -1.46D-04
     Reject lnstep minimum 9.014D-01 FVal=-4.759120287207D+02 Lims=  0.00D+00  6.00D-01
     ILin= 3 X=1.200D+00 Y=-4.759104630932D+02 DE=-1.77D-04 F=  5.18D-03
     An  expanding polynomial of degree  3 produced  0.6166
     Minimum is close to point  2 DX=  1.66D-02 DF= -1.23D-06 DXR=  2.70D-02 DFR=  7.29D-04 which will be used.
 Iteration   9 EE= -475.911973332139     Delta-E=       -0.001687617611 Grad=2.550D-01 Max rot=    1.9008 deg.
 Gradient too large for Newton-Raphson -- use scaled steepest descent instead.
 Alpha Gap=    12.131 HL deriv= 1.96D-07
     ILin= 1 X=0.000D+00 Y=-4.759119733321D+02 DE= 0.00D+00 F= -2.28D-02
     ILin= 2 X=6.000D-01 Y=-4.758795517233D+02 DE= 3.24D-02 F=  1.31D-01
     Reject lnstep minimum 1.938D-01 FVal=-4.759161558382D+02 Lims=  0.00D+00  6.00D-01
     ILin= 3 X=2.000D-01 Y=-4.759114061588D+02 DE= 5.67D-04 F=  2.84D-02
     Reject lnstep minimum 1.022D-01 FVal=-4.759180748946D+02 Lims=  0.00D+00  6.00D-01
     ILin= 4 X=9.689D-02 Y=-4.759129775223D+02 DE=-1.00D-03 F=  2.04D-03
     A contracting polynomial of degree  4 produced  0.0889
     Minimum is close to point  4 DX= -7.97D-03 DF= -8.13D-06 DXR=  8.96D-02 DFR=  8.10D-03 which will be used.
 Iteration  10 EE= -475.912977522287     Delta-E=       -0.001004190148 Grad=8.464D-02 Max rot=    0.6570 deg.
 Gradient too large for Newton-Raphson -- use scaled steepest descent instead.
 Alpha Gap=    12.131 HL deriv= 4.32D-07
     ILin= 1 X=0.000D+00 Y=-4.759129775223D+02 DE= 0.00D+00 F= -3.11D-03
     ILin= 2 X=6.000D-01 Y=-4.759126060726D+02 DE= 3.71D-04 F=  4.35D-03
     Reject lnstep minimum 2.799D-01 FVal=-4.759137278475D+02 Lims=  0.00D+00  6.00D-01
     ILin= 3 X=3.000D-01 Y=-4.759133518746D+02 DE=-3.74D-04 F=  6.19D-04
     A contracting polynomial of degree  3 produced  0.2503
 Iteration  11 EE= -475.913367269884     Delta-E=       -0.000389747597 Grad=1.251D-01 Max rot=    0.8718 deg.
 Gradient too large for Newton-Raphson -- use scaled steepest descent instead.
 Alpha Gap=    12.131 HL deriv= 3.16D-07
     ILin= 1 X=0.000D+00 Y=-4.759133672699D+02 DE= 0.00D+00 F= -5.98D-03
     ILin= 2 X=3.000D-01 Y=-4.759127624112D+02 DE= 6.05D-04 F=  1.00D-02
     Reject lnstep minimum 1.519D-01 FVal=-4.759150410320D+02 Lims=  0.00D+00  3.00D-01
     ILin= 3 X=1.000D-01 Y=-4.759136989276D+02 DE=-3.32D-04 F= -6.50D-04
     A contracting polynomial of degree  3 produced  0.1122
 Iteration  12 EE= -475.913702891329     Delta-E=       -0.000335621445 Grad=7.593D-02 Max rot=    0.6085 deg.
 Gradient too large for Newton-Raphson -- use scaled steepest descent instead.
 Alpha Gap=    12.131 HL deriv= 6.56D-07
     ILin= 1 X=0.000D+00 Y=-4.759137028913D+02 DE= 0.00D+00 F= -2.33D-03
     ILin= 2 X=3.000D-01 Y=-4.759139849267D+02 DE=-2.82D-04 F=  4.51D-04
     Accept linear search using points  1 and  2.
     An  expanding polynomial of degree  2 produced  0.1438
 Iteration  13 EE= -475.913942225371     Delta-E=       -0.000239334042 Grad=6.542D-02 Max rot=    0.3579 deg.
 Gradient too large for Newton-Raphson -- use scaled steepest descent instead.
 Alpha Gap=    12.131 HL deriv= 6.89D-07
     ILin= 1 X=0.000D+00 Y=-4.759139422254D+02 DE= 0.00D+00 F= -1.93D-03
     ILin= 2 X=1.000D-01 Y=-4.759141041813D+02 DE=-1.62D-04 F= -1.31D-03
     ILin= 3 X=3.000D-01 Y=-4.759142447246D+02 DE=-3.02D-04 F= -9.15D-05
     ILin= 4 X=6.000D-01 Y=-4.759139971290D+02 DE=-5.49D-05 F=  1.74D-03
     An  expanding polynomial of degree  4 produced  0.3150
     Minimum is close to point  3 DX=  1.50D-02 DF= -6.85D-07 DXR=  4.75D-02 DFR=  2.26D-03 which will be used.
 Iteration  14 EE= -475.914244724559     Delta-E=       -0.000302499188 Grad=1.175D-01 Max rot=    1.0993 deg.
 Gradient too large for Newton-Raphson -- use scaled steepest descent instead.
 Alpha Gap=    12.131 HL deriv= 1.01D-06
     ILin= 1 X=0.000D+00 Y=-4.759142447246D+02 DE= 0.00D+00 F= -4.62D-03
     ILin= 2 X=2.000D-01 Y=-4.759143032769D+02 DE=-5.86D-05 F=  4.03D-03
     Accept linear search using points  1 and  2.
     An  expanding polynomial of degree  2 produced  0.0986
 Iteration  15 EE= -475.914489889107     Delta-E=       -0.000245164548 Grad=5.580D-02 Max rot=    0.2655 deg.
 Gradient too large for Newton-Raphson -- use scaled steepest descent instead.
 Alpha Gap=    12.131 HL deriv= 7.88D-07
     ILin= 1 X=0.000D+00 Y=-4.759144898891D+02 DE= 0.00D+00 F= -1.32D-03
     ILin= 2 X=3.000D-01 Y=-4.759147623264D+02 DE=-2.72D-04 F= -4.93D-04
     ILin= 3 X=6.000D-01 Y=-4.759147854510D+02 DE=-2.96D-04 F=  3.38D-04
     Accept linear search using points  2 and  3.
     An  expanding polynomial of degree  3 produced  0.4486
 Iteration  16 EE= -475.914804940694     Delta-E=       -0.000315051587 Grad=1.246D-01 Max rot=    1.2370 deg.
 Gradient too large for Newton-Raphson -- use scaled steepest descent instead.
 Alpha Gap=    12.131 HL deriv= 7.10D-07
     ILin= 1 X=0.000D+00 Y=-4.759148049407D+02 DE= 0.00D+00 F= -5.02D-03
     ILin= 2 X=4.000D-01 Y=-4.759126115584D+02 DE= 2.19D-03 F=  1.60D-02
     Reject lnstep minimum 1.883D-01 FVal=-4.759162373772D+02 Lims=  0.00D+00  4.00D-01
     ILin= 3 X=2.000D-01 Y=-4.759147587267D+02 DE= 4.62D-05 F=  5.48D-03
     Reject lnstep minimum 1.009D-01 FVal=-4.759160944440D+02 Lims=  0.00D+00  4.00D-01
     ILin= 4 X=9.415D-02 Y=-4.759150449110D+02 DE=-2.40D-04 F= -7.60D-05
     A contracting polynomial of degree  4 produced  0.0956
     Minimum is close to point  4 DX=  1.45D-03 DF= -5.50D-08 DXR=  1.51D-02 DFR=  2.29D-04 which will be used.
 Iteration  17 EE= -475.915044911006     Delta-E=       -0.000239970312 Grad=4.984D-02 Max rot=    0.2494 deg.
 Gradient too large for Newton-Raphson -- use scaled steepest descent instead.
 Alpha Gap=    12.131 HL deriv= 3.63D-07
     ILin= 1 X=0.000D+00 Y=-4.759150449110D+02 DE= 0.00D+00 F= -9.57D-04
     ILin= 2 X=4.000D-01 Y=-4.759152706207D+02 DE=-2.26D-04 F= -1.72D-04
     ILin= 3 X=9.000D-01 Y=-4.759151114848D+02 DE=-6.66D-05 F=  8.09D-04
     An  expanding polynomial of degree  3 produced  0.4877
 Iteration  18 EE= -475.915278164891     Delta-E=       -0.000233253885 Grad=1.163D-01 Max rot=    1.2228 deg.
 Gradient too large for Newton-Raphson -- use scaled steepest descent instead.
 Alpha Gap=    12.131 HL deriv= 4.52D-08
     ILin= 1 X=0.000D+00 Y=-4.759152781649D+02 DE= 0.00D+00 F= -4.31D-03
     ILin= 2 X=5.000D-01 Y=-4.759116338626D+02 DE= 3.64D-03 F=  1.89D-02
     Reject lnstep minimum 2.029D-01 FVal=-4.759163224911D+02 Lims=  0.00D+00  5.00D-01
     ILin= 3 X=2.000D-01 Y=-4.759152125706D+02 DE= 6.56D-05 F=  4.97D-03
     Reject lnstep minimum 1.014D-01 FVal=-4.759164043416D+02 Lims=  0.00D+00  5.00D-01
     ILin= 4 X=1.000D-01 Y=-4.759154773951D+02 DE=-1.99D-04 F=  3.28D-04
     A contracting polynomial of degree  4 produced  0.0929
     Minimum is close to point  4 DX= -7.07D-03 DF= -1.16D-06 DXR=  7.61D-02 DFR=  5.82D-03 which will be used.
 Iteration  19 EE= -475.915477395078     Delta-E=       -0.000199230187 Grad=4.890D-02 Max rot=    0.2756 deg.
 Gradient too large for Newton-Raphson -- use scaled steepest descent instead.
 Alpha Gap=    12.131 HL deriv= 4.35D-07
     ILin= 1 X=0.000D+00 Y=-4.759154773951D+02 DE= 0.00D+00 F= -8.51D-04
     ILin= 2 X=5.000D-01 Y=-4.759155015170D+02 DE=-2.41D-05 F=  7.55D-04
     Accept linear search using points  1 and  2.
     An  expanding polynomial of degree  2 produced  0.2538
 Iteration  20 EE= -475.915590019986     Delta-E=       -0.000112624908 Grad=7.413D-02 Max rot=    0.7903 deg.
 Gradient too large for Newton-Raphson -- use scaled steepest descent instead.
 Alpha Gap=    12.131 HL deriv= 5.45D-07
     ILin= 1 X=0.000D+00 Y=-4.759155900200D+02 DE= 0.00D+00 F= -1.72D-03
     ILin= 2 X=3.000D-01 Y=-4.759154337013D+02 DE= 1.56D-04 F=  2.76D-03
     Reject lnstep minimum 1.518D-01 FVal=-4.759160668978D+02 Lims=  0.00D+00  3.00D-01
     ILin= 3 X=1.000D-01 Y=-4.759156874170D+02 DE=-9.74D-05 F= -2.26D-04
     A contracting polynomial of degree  3 produced  0.1151
 Iteration  21 EE= -475.915689132072     Delta-E=       -0.000099112086 Grad=4.678D-02 Max rot=    0.2819 deg.
 Gradient too large for Newton-Raphson -- use scaled steepest descent instead.
 Alpha Gap=    12.131 HL deriv= 8.59D-07
     ILin= 1 X=0.000D+00 Y=-4.759156891321D+02 DE= 0.00D+00 F= -7.56D-04
     ILin= 2 X=3.000D-01 Y=-4.759157761482D+02 DE=-8.70D-05 F=  1.76D-04
     Accept linear search using points  1 and  2.
     An  expanding polynomial of degree  2 produced  0.1445
 Iteration  22 EE= -475.915765954625     Delta-E=       -0.000076822554 Grad=4.584D-02 Max rot=    0.4043 deg.
 Gradient too large for Newton-Raphson -- use scaled steepest descent instead.
 Alpha Gap=    12.131 HL deriv= 8.76D-07
     ILin= 1 X=0.000D+00 Y=-4.759157659546D+02 DE= 0.00D+00 F= -6.49D-04
     ILin= 2 X=1.000D-01 Y=-4.759158202495D+02 DE=-5.43D-05 F= -4.37D-04
     ILin= 3 X=3.000D-01 Y=-4.759158653450D+02 DE=-9.94D-05 F= -1.38D-05
     ILin= 4 X=6.000D-01 Y=-4.759157742526D+02 DE=-8.30D-06 F=  6.21D-04
     An  expanding polynomial of degree  4 produced  0.3065
     Minimum is close to point  3 DX=  6.53D-03 DF= -4.52D-08 DXR=  2.13D-02 DFR=  4.55D-04 which will be used.
 Iteration  23 EE= -475.915865344968     Delta-E=       -0.000099390343 Grad=7.006D-02 Max rot=    0.6084 deg.
 Gradient too large for Newton-Raphson -- use scaled steepest descent instead.
 Alpha Gap=    12.131 HL deriv= 1.34D-06
     ILin= 1 X=0.000D+00 Y=-4.759158653450D+02 DE= 0.00D+00 F= -1.67D-03
     ILin= 2 X=2.000D-01 Y=-4.759158860270D+02 DE=-2.07D-05 F=  1.47D-03
     Accept linear search using points  1 and  2.
     An  expanding polynomial of degree  2 produced  0.0987
 Iteration  24 EE= -475.915954040871     Delta-E=       -0.000088695903 Grad=4.049D-02 Max rot=    0.3264 deg.
 Gradient too large for Newton-Raphson -- use scaled steepest descent instead.
 Alpha Gap=    12.131 HL deriv= 1.21D-06
     ILin= 1 X=0.000D+00 Y=-4.759159540409D+02 DE= 0.00D+00 F= -4.92D-04
     ILin= 2 X=3.000D-01 Y=-4.759160564465D+02 DE=-1.02D-04 F= -1.91D-04
     ILin= 3 X=6.000D-01 Y=-4.759160685642D+02 DE=-1.15D-04 F=  1.10D-04
     Accept linear search using points  2 and  3.
     An  expanding polynomial of degree  3 produced  0.4479
 Iteration  25 EE= -475.916073705931     Delta-E=       -0.000119665060 Grad=7.589D-02 Max rot=    0.7163 deg.
 Gradient too large for Newton-Raphson -- use scaled steepest descent instead.
 Alpha Gap=    12.131 HL deriv= 1.71D-06
     ILin= 1 X=0.000D+00 Y=-4.759160737059D+02 DE= 0.00D+00 F= -1.94D-03
     ILin= 2 X=4.000D-01 Y=-4.759152431200D+02 DE= 8.31D-04 F=  6.10D-03
     Reject lnstep minimum 1.885D-01 FVal=-4.759166272715D+02 Lims=  0.00D+00  4.00D-01
     ILin= 3 X=2.000D-01 Y=-4.759160604755D+02 DE= 1.32D-05 F=  2.08D-03
     Reject lnstep minimum 1.007D-01 FVal=-4.759165695581D+02 Lims=  0.00D+00  4.00D-01
     ILin= 4 X=9.423D-02 Y=-4.759161676532D+02 DE=-9.39D-05 F= -4.98D-05
     A contracting polynomial of degree  4 produced  0.0967
     Minimum is close to point  4 DX=  2.48D-03 DF= -6.17D-08 DXR=  2.56D-02 DFR=  6.57D-04 which will be used.
 Iteration  26 EE= -475.916167653152     Delta-E=       -0.000093947222 Grad=3.726D-02 Max rot=    0.3013 deg.
 Gradient too large for Newton-Raphson -- use scaled steepest descent instead.
 Alpha Gap=    12.131 HL deriv= 1.51D-06
     ILin= 1 X=0.000D+00 Y=-4.759161676532D+02 DE= 0.00D+00 F= -4.00D-04
     ILin= 2 X=4.000D-01 Y=-4.759162661726D+02 DE=-9.85D-05 F= -9.25D-05
     ILin= 3 X=9.000D-01 Y=-4.759162163326D+02 DE=-4.87D-05 F=  2.92D-04
     An  expanding polynomial of degree  3 produced  0.5204
 Iteration  27 EE= -475.916271740552     Delta-E=       -0.000104087399 Grad=7.792D-02 Max rot=    0.7801 deg.
 Gradient too large for Newton-Raphson -- use scaled steepest descent instead.
 Alpha Gap=    12.131 HL deriv= 1.93D-06
     ILin= 1 X=0.000D+00 Y=-4.759162717406D+02 DE= 0.00D+00 F= -2.04D-03
     ILin= 2 X=5.000D-01 Y=-4.759145257304D+02 DE= 1.75D-03 F=  9.02D-03
     Reject lnstep minimum 2.025D-01 FVal=-4.759167649166D+02 Lims=  0.00D+00  5.00D-01
     ILin= 3 X=2.000D-01 Y=-4.759162369061D+02 DE= 3.48D-05 F=  2.39D-03
     Reject lnstep minimum 1.016D-01 FVal=-4.759168066086D+02 Lims=  0.00D+00  5.00D-01
     ILin= 4 X=1.000D-01 Y=-4.759163649180D+02 DE=-9.32D-05 F=  1.74D-04
     A contracting polynomial of degree  4 produced  0.0921
     Minimum is close to point  4 DX= -7.87D-03 DF= -6.86D-07 DXR=  8.55D-02 DFR=  7.36D-03 which will be used.
 Iteration  28 EE= -475.916364918031     Delta-E=       -0.000093177479 Grad=3.776D-02 Max rot=    0.3649 deg.
 Gradient too large for Newton-Raphson -- use scaled steepest descent instead.
 Alpha Gap=    12.131 HL deriv= 1.65D-06
     ILin= 1 X=0.000D+00 Y=-4.759163649180D+02 DE= 0.00D+00 F= -4.00D-04
     ILin= 2 X=5.000D-01 Y=-4.759163700074D+02 DE=-5.09D-06 F=  3.80D-04
     Accept linear search using points  1 and  2.
     An  expanding polynomial of degree  2 produced  0.2516
 Iteration  29 EE= -475.916416213262     Delta-E=       -0.000051295231 Grad=5.018D-02 Max rot=    0.4564 deg.
 Gradient too large for Newton-Raphson -- use scaled steepest descent instead.
 Alpha Gap=    12.131 HL deriv= 1.87D-06
     ILin= 1 X=0.000D+00 Y=-4.759164162133D+02 DE= 0.00D+00 F= -8.29D-04
     ILin= 2 X=3.000D-01 Y=-4.759163395014D+02 DE= 7.67D-05 F=  1.34D-03
     Reject lnstep minimum 1.518D-01 FVal=-4.759166462841D+02 Lims=  0.00D+00  3.00D-01
     ILin= 3 X=1.000D-01 Y=-4.759164629669D+02 DE=-4.68D-05 F= -1.06D-04
     A contracting polynomial of degree  3 produced  0.1146
 Iteration  30 EE= -475.916463742451     Delta-E=       -0.000047529189 Grad=3.632D-02 Max rot=    0.3574 deg.
 Gradient too large for Newton-Raphson -- use scaled steepest descent instead.
 Alpha Gap=    12.131 HL deriv= 1.67D-06
     ILin= 1 X=0.000D+00 Y=-4.759164637425D+02 DE= 0.00D+00 F= -3.65D-04
     ILin= 2 X=3.000D-01 Y=-4.759165067341D+02 DE=-4.30D-05 F=  7.85D-05
     Accept linear search using points  1 and  2.
     An  expanding polynomial of degree  2 produced  0.1442
 Iteration  31 EE= -475.916501019007     Delta-E=       -0.000037276556 Grad=3.254D-02 Max rot=    0.2041 deg.
 Gradient too large for Newton-Raphson -- use scaled steepest descent instead.
 Alpha Gap=    12.131 HL deriv= 1.79D-06
     ILin= 1 X=0.000D+00 Y=-4.759165010190D+02 DE= 0.00D+00 F= -3.18D-04
     ILin= 2 X=1.000D-01 Y=-4.759165277603D+02 DE=-2.67D-05 F= -2.17D-04
     ILin= 3 X=3.000D-01 Y=-4.759165510059D+02 DE=-5.00D-05 F= -1.54D-05
     ILin= 4 X=6.000D-01 Y=-4.759165102821D+02 DE=-9.26D-06 F=  2.87D-04
     An  expanding polynomial of degree  4 produced  0.3153
     Minimum is close to point  3 DX=  1.53D-02 DF= -1.18D-07 DXR=  4.86D-02 DFR=  2.37D-03 which will be used.
 Iteration  32 EE= -475.916551005923     Delta-E=       -0.000049986917 Grad=5.271D-02 Max rot=    0.6428 deg.
 Gradient too large for Newton-Raphson -- use scaled steepest descent instead.
 Alpha Gap=    12.131 HL deriv= 1.57D-06
     ILin= 1 X=0.000D+00 Y=-4.759165510059D+02 DE= 0.00D+00 F= -8.21D-04
     ILin= 2 X=2.000D-01 Y=-4.759165629908D+02 DE=-1.20D-05 F=  7.01D-04
     Accept linear search using points  1 and  2.
     An  expanding polynomial of degree  2 produced  0.0984
 Iteration  33 EE= -475.916594962326     Delta-E=       -0.000043956402 Grad=2.956D-02 Max rot=    0.1749 deg.
 Gradient too large for Newton-Raphson -- use scaled steepest descent instead.
 Alpha Gap=    12.131 HL deriv= 1.75D-06
     ILin= 1 X=0.000D+00 Y=-4.759165949623D+02 DE= 0.00D+00 F= -2.51D-04
     ILin= 2 X=3.000D-01 Y=-4.759166486512D+02 DE=-5.37D-05 F= -1.07D-04
     ILin= 3 X=6.000D-01 Y=-4.759166592166D+02 DE=-6.43D-05 F=  3.67D-05
     Accept linear search using points  2 and  3.
     An  expanding polynomial of degree  3 produced  0.4460
 Iteration  34 EE= -475.916659179171     Delta-E=       -0.000064216845 Grad=5.651D-02 Max rot=    0.7127 deg.
 Gradient too large for Newton-Raphson -- use scaled steepest descent instead.
 Alpha Gap=    12.131 HL deriv= 1.49D-06
     ILin= 1 X=0.000D+00 Y=-4.759166591792D+02 DE= 0.00D+00 F= -9.57D-04
     ILin= 2 X=4.000D-01 Y=-4.759162652227D+02 DE= 3.94D-04 F=  2.93D-03
     Reject lnstep minimum 1.887D-01 FVal=-4.759169307303D+02 Lims=  0.00D+00  4.00D-01
     ILin= 3 X=2.000D-01 Y=-4.759166563548D+02 DE= 2.82D-06 F=  9.85D-04
     Reject lnstep minimum 1.003D-01 FVal=-4.759169004506D+02 Lims=  0.00D+00  4.00D-01
     ILin= 4 X=9.436D-02 Y=-4.759167062310D+02 DE=-4.71D-05 F= -4.06D-05
     A contracting polynomial of degree  4 produced  0.0985
     Minimum is close to point  4 DX=  4.19D-03 DF= -8.50D-08 DXR=  4.25D-02 DFR=  1.81D-03 which will be used.
 Iteration  35 EE= -475.916706230998     Delta-E=       -0.000047051828 Grad=2.767D-02 Max rot=    0.1655 deg.
 Gradient too large for Newton-Raphson -- use scaled steepest descent instead.
 Alpha Gap=    12.131 HL deriv= 1.70D-06
     ILin= 1 X=0.000D+00 Y=-4.759167062310D+02 DE= 0.00D+00 F= -2.15D-04
     ILin= 2 X=4.000D-01 Y=-4.759167613348D+02 DE=-5.51D-05 F= -6.10D-05
     ILin= 3 X=9.000D-01 Y=-4.759167438796D+02 DE=-3.76D-05 F=  1.31D-04
     An  expanding polynomial of degree  3 produced  0.5590
 Iteration  36 EE= -475.916766186308     Delta-E=       -0.000059955310 Grad=6.298D-02 Max rot=    0.8174 deg.
 Gradient too large for Newton-Raphson -- use scaled steepest descent instead.
 Alpha Gap=    12.131 HL deriv= 1.35D-06
     ILin= 1 X=0.000D+00 Y=-4.759167661863D+02 DE= 0.00D+00 F= -1.21D-03
     ILin= 2 X=6.000D-01 Y=-4.759151006299D+02 DE= 1.67D-03 F=  6.76D-03
     Reject lnstep minimum 1.955D-01 FVal=-4.759169902792D+02 Lims=  0.00D+00  6.00D-01
     ILin= 3 X=2.000D-01 Y=-4.759167424846D+02 DE= 2.37D-05 F=  1.45D-03
     Reject lnstep minimum 1.018D-01 FVal=-4.759170859875D+02 Lims=  0.00D+00  6.00D-01
     ILin= 4 X=9.777D-02 Y=-4.759168210034D+02 DE=-5.48D-05 F=  8.89D-05
     A contracting polynomial of degree  4 produced  0.0911
     Minimum is close to point  4 DX= -6.69D-03 DF= -2.97D-07 DXR=  7.34D-02 DFR=  5.42D-03 which will be used.
 Iteration  37 EE= -475.916821003396     Delta-E=       -0.000054817088 Grad=2.746D-02 Max rot=    0.1880 deg.
 Gradient too large for Newton-Raphson -- use scaled steepest descent instead.
 Alpha Gap=    12.131 HL deriv= 1.61D-06
     ILin= 1 X=0.000D+00 Y=-4.759168210034D+02 DE= 0.00D+00 F= -2.16D-04
     ILin= 2 X=6.000D-01 Y=-4.759168136578D+02 DE= 7.35D-06 F=  2.40D-04
     Reject lnstep minimum 2.936D-01 FVal=-4.759168743951D+02 Lims=  0.00D+00  6.00D-01
     ILin= 3 X=3.000D-01 Y=-4.759168515594D+02 DE=-3.06D-05 F=  1.22D-05
     A contracting polynomial of degree  3 produced  0.2839
     Minimum is close to point  3 DX= -1.61D-02 DF= -9.85D-08 DXR=  5.67D-02 DFR=  3.22D-03 which will be used.
 Iteration  38 EE= -475.916851559418     Delta-E=       -0.000030556021 Grad=4.545D-02 Max rot=    0.5811 deg.
 Gradient too large for Newton-Raphson -- use scaled steepest descent instead.
 Alpha Gap=    12.131 HL deriv= 1.35D-06
     ILin= 1 X=0.000D+00 Y=-4.759168515594D+02 DE= 0.00D+00 F= -6.05D-04
     ILin= 2 X=3.000D-01 Y=-4.759167713375D+02 DE= 8.02D-05 F=  1.14D-03
     Reject lnstep minimum 1.524D-01 FVal=-4.759170255955D+02 Lims=  0.00D+00  3.00D-01
     ILin= 3 X=1.000D-01 Y=-4.759168829525D+02 DE=-3.14D-05 F= -2.33D-05
     A contracting polynomial of degree  3 produced  0.1040
     Minimum is close to point  3 DX=  4.00D-03 DF= -4.65D-08 DXR=  3.85D-02 DFR=  1.48D-03 which will be used.
 Iteration  39 EE= -475.916882952452     Delta-E=       -0.000031393035 Grad=2.522D-02 Max rot=    0.1521 deg.
 Gradient too large for Newton-Raphson -- use scaled steepest descent instead.
 Alpha Gap=    12.131 HL deriv= 1.53D-06
     ILin= 1 X=0.000D+00 Y=-4.759168829525D+02 DE= 0.00D+00 F= -1.75D-04
     ILin= 2 X=3.000D-01 Y=-4.759169164525D+02 DE=-3.35D-05 F= -4.81D-05
     ILin= 3 X=6.000D-01 Y=-4.759169118116D+02 DE=-2.89D-05 F=  7.90D-05
     An  expanding polynomial of degree  3 produced  0.4135
 Iteration  40 EE= -475.916919182018     Delta-E=       -0.000036229565 Grad=4.871D-02 Max rot=    0.6385 deg.
 Gradient too large for Newton-Raphson -- use scaled steepest descent instead.
 Alpha Gap=    12.131 HL deriv= 1.23D-06
     ILin= 1 X=0.000D+00 Y=-4.759169191820D+02 DE= 0.00D+00 F= -7.07D-04
     ILin= 2 X=2.000D-01 Y=-4.759169142748D+02 DE= 4.91D-06 F=  7.56D-04
     Reject lnstep minimum 1.007D-01 FVal=-4.759170994811D+02 Lims=  0.00D+00  2.00D-01
     ILin= 3 X=1.000D-01 Y=-4.759169532872D+02 DE=-3.41D-05 F=  2.45D-05
     A contracting polynomial of degree  3 produced  0.0966
     Minimum is close to point  3 DX= -3.36D-03 DF= -4.12D-08 DXR=  3.47D-02 DFR=  1.21D-03 which will be used.
 Iteration  41 EE= -475.916953287192     Delta-E=       -0.000034105174 Grad=2.459D-02 Max rot=    0.1641 deg.
 Gradient too large for Newton-Raphson -- use scaled steepest descent instead.
 Alpha Gap=    12.131 HL deriv= 1.44D-06
     ILin= 1 X=0.000D+00 Y=-4.759169532872D+02 DE= 0.00D+00 F= -1.68D-04
     ILin= 2 X=4.000D-01 Y=-4.759169781215D+02 DE=-2.48D-05 F=  4.35D-05
     Accept linear search using points  1 and  2.
     An  expanding polynomial of degree  2 produced  0.2137
 Iteration  42 EE= -475.916977066282     Delta-E=       -0.000023779090 Grad=2.987D-02 Max rot=    0.3460 deg.
 Gradient too large for Newton-Raphson -- use scaled steepest descent instead.
 Alpha Gap=    12.131 HL deriv= 1.26D-06
     ILin= 1 X=0.000D+00 Y=-4.759169770663D+02 DE= 0.00D+00 F= -2.39D-04
     ILin= 2 X=2.000D-01 Y=-4.759169947792D+02 DE=-1.77D-05 F=  6.21D-05
     Accept linear search using points  1 and  2.
     An  expanding polynomial of degree  2 produced  0.0867
 Iteration  43 EE= -475.916992149503     Delta-E=       -0.000015083222 Grad=2.190D-02 Max rot=    0.1372 deg.
 Gradient too large for Newton-Raphson -- use scaled steepest descent instead.
 Alpha Gap=    12.132 HL deriv= 1.34D-06
     ILin= 1 X=0.000D+00 Y=-4.759169921495D+02 DE= 0.00D+00 F= -1.20D-04
     ILin= 2 X=2.000D-01 Y=-4.759170156271D+02 DE=-2.35D-05 F= -1.15D-04
     ILin= 3 X=4.000D-01 Y=-4.759170380198D+02 DE=-4.59D-05 F= -1.09D-04
     ILin= 4 X=9.000D-01 Y=-4.759170892550D+02 DE=-9.71D-05 F= -9.57D-05
     ILin= 5 X=1.700D+00 Y=-4.759171571273D+02 DE=-1.65D-04 F= -7.40D-05
     ILin= 6 X=3.400D+00 Y=-4.759172437197D+02 DE=-2.52D-04 F= -2.79D-05
     ILin= 7 X=6.800D+00 Y=-4.759171817479D+02 DE=-1.90D-04 F=  6.43D-05
     An  expanding polynomial of degree  7 produced  4.4280
 Iteration  44 EE= -475.917258050725     Delta-E=       -0.000265901222 Grad=1.035D-01 Max rot=    1.3939 deg.
 Gradient too large for Newton-Raphson -- use scaled steepest descent instead.
 Alpha Gap=    12.132 HL deriv= 3.88D-08
     ILin= 1 X=0.000D+00 Y=-4.759172580507D+02 DE= 0.00D+00 F= -3.48D-03
     ILin= 2 X=4.400D+00 Y=-4.755116544862D+02 DE= 4.06D-01 F=  1.88D-01
     ILin= 3 X=2.200D+00 Y=-4.758195528168D+02 DE= 9.77D-02 F=  9.23D-02
     ILin= 4 X=1.100D+00 Y=-4.758947380473D+02 DE= 2.25D-02 F=  4.44D-02
     Reject lnstep minimum 6.390D-02 FVal=-4.759173587301D+02 Lims=  0.00D+00  2.20D+00
     ILin= 5 X=6.390D-02 Y=-4.759173915964D+02 DE=-1.34D-04 F= -6.98D-04
     A contracting polynomial of degree  5 produced  0.0799
 Iteration  45 EE= -475.917397188907     Delta-E=       -0.000139138182 Grad=1.367D-02 Max rot=    0.1137 deg.
 Gradient too large for Newton-Raphson -- use scaled steepest descent instead.
 Alpha Gap=    12.132 HL deriv= 5.18D-07
     ILin= 1 X=0.000D+00 Y=-4.759173971889D+02 DE= 0.00D+00 F= -4.18D-05
     ILin= 2 X=4.400D+00 Y=-4.759174834584D+02 DE=-8.63D-05 F=  2.54D-06
     ILin= 3 X=8.900D+00 Y=-4.759173700679D+02 DE= 2.71D-05 F=  4.79D-05
     An  expanding polynomial of degree  3 produced  4.1473
     Minimum is close to point  2 DX= -2.53D-01 DF= -3.21D-07 DXR=  6.09D-02 DFR=  3.73D-03 which will be used.
 Iteration  46 EE= -475.917483458357     Delta-E=       -0.000086269450 Grad=7.137D-02 Max rot=    0.9922 deg.
 Gradient too large for Newton-Raphson -- use scaled steepest descent instead.
 Alpha Gap=    12.132 HL deriv= 3.88D-07
     ILin= 1 X=0.000D+00 Y=-4.759174834584D+02 DE= 0.00D+00 F= -1.66D-03
     ILin= 2 X=4.100D+00 Y=-4.757502543961D+02 DE= 1.67D-01 F=  8.32D-02
     ILin= 3 X=2.100D+00 Y=-4.758752819919D+02 DE= 4.22D-02 F=  4.18D-02
     ILin= 4 X=1.000D+00 Y=-4.759087791921D+02 DE= 8.70D-03 F=  1.91D-02
     Reject lnstep minimum 7.988D-02 FVal=-4.759175495592D+02 Lims=  0.00D+00  2.10D+00
     ILin= 5 X=7.988D-02 Y=-4.759175495615D+02 DE=-6.61D-05 F= -5.26D-08
     A contracting polynomial of degree  5 produced  0.0799
     Minimum is close to point  5 DX=  2.53D-06 DF= -5.68D-14 DXR=  3.16D-05 DFR=  8.60D-10 which will be used.
 Iteration  47 EE= -475.917549561534     Delta-E=       -0.000066103177 Grad=9.650D-03 Max rot=    0.0935 deg.
 QCNR:  CnvC1=8.27D-09 CnvC2=8.27D-08
 LinEq1:  Iter=  0 NonCon=     1 RMS=2.85D-04 Max=6.34D-03 NDo=     1
 AX will form     1 AO Fock derivatives at one time.
 LinEq1:  Iter=  1 NonCon=     1 RMS=1.43D-04 Max=2.80D-03 NDo=     1
 LinEq1:  Iter=  2 NonCon=     1 RMS=8.27D-05 Max=1.00D-03 NDo=     1
 LinEq1:  Iter=  3 NonCon=     1 RMS=1.05D-04 Max=1.48D-03 NDo=     1
 LinEq1:  Iter=  4 NonCon=     1 RMS=6.32D-05 Max=8.29D-04 NDo=     1
 LinEq1:  Iter=  5 NonCon=     1 RMS=4.04D-05 Max=4.43D-04 NDo=     1
 LinEq1:  Iter=  6 NonCon=     1 RMS=4.53D-05 Max=6.08D-04 NDo=     1
 LinEq1:  Iter=  7 NonCon=     1 RMS=1.84D-05 Max=2.14D-04 NDo=     1
 LinEq1:  Iter=  8 NonCon=     1 RMS=7.20D-06 Max=1.01D-04 NDo=     1
 LinEq1:  Iter=  9 NonCon=     1 RMS=4.49D-06 Max=6.14D-05 NDo=     1
 LinEq1:  Iter= 10 NonCon=     1 RMS=5.29D-06 Max=7.34D-05 NDo=     1
 LinEq1:  Iter= 11 NonCon=     1 RMS=3.02D-06 Max=4.66D-05 NDo=     1
 LinEq1:  Iter= 12 NonCon=     1 RMS=1.18D-06 Max=1.37D-05 NDo=     1
 LinEq1:  Iter= 13 NonCon=     1 RMS=3.31D-07 Max=4.30D-06 NDo=     1
 LinEq1:  Iter= 14 NonCon=     1 RMS=4.61D-08 Max=4.56D-07 NDo=     1
 LinEq1:  Iter= 15 NonCon=     1 RMS=9.51D-09 Max=1.10D-07 NDo=     1
 LinEq1:  Iter= 16 NonCon=     0 RMS=2.09D-09 Max=2.96D-08 NDo=     1
 Linear equations converged to 8.270D-09 8.270D-08 after    16 iterations.
 Angle between quadratic step and gradient=  31.69 degrees.
     ILin= 1 X=0.000D+00 Y=-4.759175495615D+02 DE= 0.00D+00 F= -3.83D-04
     ILin= 2 X=1.000D+00 Y=-4.759177410741D+02 DE=-1.92D-04 F= -3.56D-07
     Reject lnstep minimum 1.001D+00 FVal=-4.759177410743D+02 Lims=  0.00D+00  1.00D+00
     ILin= 3 X=2.000D+00 Y=-4.759175503628D+02 DE=-8.01D-07 F=  3.82D-04
     An  expanding polynomial of degree  3 produced  1.0010
     Minimum is close to point  2 DX=  1.05D-03 DF= -2.10D-10 DXR=  1.05D-03 DFR=  1.10D-06 which will be used.
 Iteration  48 EE= -475.917741074143     Delta-E=       -0.000191512609 Grad=3.210D-04 Max rot=    0.0032 deg.
 QCNR:  CnvC1=3.21D-09 CnvC2=3.21D-08
 LinEq1:  Iter=  0 NonCon=     1 RMS=8.22D-06 Max=1.65D-04 NDo=     1
 LinEq1:  Iter=  1 NonCon=     1 RMS=7.31D-06 Max=1.63D-04 NDo=     1
 LinEq1:  Iter=  2 NonCon=     1 RMS=6.85D-06 Max=1.09D-04 NDo=     1
 LinEq1:  Iter=  3 NonCon=     1 RMS=7.05D-06 Max=1.05D-04 NDo=     1
 LinEq1:  Iter=  4 NonCon=     1 RMS=1.81D-06 Max=2.48D-05 NDo=     1
 LinEq1:  Iter=  5 NonCon=     1 RMS=1.94D-06 Max=2.91D-05 NDo=     1
 LinEq1:  Iter=  6 NonCon=     1 RMS=1.38D-06 Max=2.22D-05 NDo=     1
 LinEq1:  Iter=  7 NonCon=     1 RMS=6.33D-07 Max=7.75D-06 NDo=     1
 LinEq1:  Iter=  8 NonCon=     1 RMS=1.13D-07 Max=1.41D-06 NDo=     1
 LinEq1:  Iter=  9 NonCon=     1 RMS=1.45D-07 Max=3.23D-06 NDo=     1
 LinEq1:  Iter= 10 NonCon=     1 RMS=8.03D-08 Max=1.00D-06 NDo=     1
 LinEq1:  Iter= 11 NonCon=     1 RMS=1.79D-08 Max=1.68D-07 NDo=     1
 LinEq1:  Iter= 12 NonCon=     1 RMS=6.81D-09 Max=6.81D-08 NDo=     1
 LinEq1:  Iter= 13 NonCon=     0 RMS=2.07D-09 Max=2.34D-08 NDo=     1
 Linear equations converged to 3.210D-09 3.210D-08 after    13 iterations.
 Angle between quadratic step and gradient=  51.75 degrees.
     ILin= 1 X=0.000D+00 Y=-4.759177410741D+02 DE= 0.00D+00 F= -5.41D-08
     ILin= 2 X=1.000D+00 Y=-4.759177411012D+02 DE=-2.70D-08 F= -6.06D-12
     Reject lnstep minimum 1.000D+00 FVal=-4.759177411012D+02 Lims=  0.00D+00  1.00D+00
     ILin= 3 X=2.000D+00 Y=-4.759177410742D+02 DE=-1.49D-11 F=  5.40D-08
     Reject polynomial minimum 1.000D+00 FVal=-4.759177411012D+02 Lims=  0.00D+00  2.00D+00
     Accept linear search using points  2 and  3.
     An  expanding polynomial of degree  3 produced  1.0001
     Minimum is close to point  2 DX=  1.12D-04 DF=  0.00D+00 DXR=  1.12D-04 DFR=  0.00D+00 which will be used.
 Iteration  49 EE= -475.917741101179     Delta-E=       -0.000000027035 Grad=2.495D-08 Max rot=    0.0000 deg.
 Error on total polarization charges =  0.04196
 Rotation gradient small -- convergence achieved.
 SCF Done:  E(RPBE-PBE) =  -475.917741101     a.u. after   49 cycles
            Convg  =    0.2495D-07                   163 Fock formations.
              S**2 =  0.0000                  -V/T =  2.1702
 SMD-CDS (non-electrostatic) energy       (kcal/mol) =      13.85
 (included in total energy above)
 Leave Link  508 at Thu Feb  2 09:52:05 2023, MaxMem=  2684354560 cpu:            2616.3 elap:              59.3
 (Enter /home/hp/opt/gaussian/g16/l701.exe)
 ... and contract with generalized density number  0.
 Compute integral first derivatives.
 R6Disp: Adding Grimme-D3 dispersion energy 1st derivatives to the gradient.
   1 Symmetry operations used in ECPInt.
 ECPInt:  NShTT=     990 NPrTT=    4490 LenC2=     939 LenP2D=    2940.
 LDataN:  DoStor=T MaxTD1= 6 Len=  172
 D1PCM: PCM CHGder 1st derivatives, ID1Alg=3 FixD1E=F DoIter=F DoCFld=F I1PDM=0.
 GePol: Maximum number of non-zero 1st derivatives   =     261
 Leave Link  701 at Thu Feb  2 09:52:05 2023, MaxMem=  2684354560 cpu:              46.4 elap:               0.8
 (Enter /home/hp/opt/gaussian/g16/l702.exe)
 L702 exits ... SP integral derivatives will be done elsewhere.
 Leave Link  702 at Thu Feb  2 09:52:05 2023, MaxMem=  2684354560 cpu:               3.7 elap:               0.1
 (Enter /home/hp/opt/gaussian/g16/l703.exe)
 Integral derivatives from FoFJK, PRISM(SPDF).
 Compute integral first derivatives, UseDBF=F ICtDFT=           0.
 Calling FoFJK, ICntrl=      2527 FMM=F ISym2X=0 I1Cent= 0 IOpClX= 0 NMat=1 NMatS=1 NMatT=0.
 FoFJK:  IHMeth= 1 ICntrl=    2527 DoSepK=F KAlg= 0 I1Cent=           0 FoldK=F
 IRaf=         0 NMat=       1 IRICut=       1 DoRegI=T DoRafI=F ISym2E= 0 IDoP0=0 IntGTp=1.
 FoFCou: FMM=F IPFlag=           0 FMFlag=      100000 FMFlg1=         800
         NFxFlg=           0 DoJE=F BraDBF=F KetDBF=F FulRan=T
         wScrn=  0.000000 ICntrl=      2527 IOpCl=  0 I1Cent=           0 NGrid=           0
         NMat0=    1 NMatS0=      1 NMatT0=    0 NMatD0=    1 NMtDS0=    0 NMtDT0=    0
 Symmetry not used in FoFCou.
 Leave Link  703 at Thu Feb  2 09:52:07 2023, MaxMem=  2684354560 cpu:             109.1 elap:               1.8
 (Enter /home/hp/opt/gaussian/g16/l716.exe)
 Dipole        = 6.24857771D-02-7.96965455D-03-1.26167063D-02
 -------------------------------------------------------------------
 Center     Atomic                   Forces (Hartrees/Bohr)
 Number     Number              X              Y              Z
 -------------------------------------------------------------------
      1        6          -0.000171347    0.006079086   -0.000081402
      2        7           0.002991361    0.001081845    0.000018191
      3        6           0.008075321   -0.011610914   -0.000121633
      4        7           0.000703279   -0.003401164    0.000021853
      5        6           0.113353240   -0.030241490    0.000155737
      6        7           0.013583854   -0.005522638    0.000050740
      7       29          -0.138535706    0.043615274   -0.000043486
 -------------------------------------------------------------------
 Cartesian Forces:  Max     0.138535706 RMS     0.041018115
 Leave Link  716 at Thu Feb  2 09:52:07 2023, MaxMem=  2684354560 cpu:               4.1 elap:               0.1
 (Enter /home/hp/opt/gaussian/g16/l103.exe)

 GradGradGradGradGradGradGradGradGradGradGradGradGradGradGradGradGradGrad
 Berny optimization.
 Using GEDIIS/GDIIS optimizer.
 FormGI is forming the generalized inverse of G from B-inverse, IUseBI=4.
 Internal  Forces:  Max     0.131815318 RMS     0.033595560
 Search for a local minimum.
 Step number   6 out of a maximum of   26
 All quantities printed in internal units (Hartrees-Bohrs-Radians)
 RMS Force = .33596D-01 SwitMx=.10000D-02 MixMth= 1
 Mixed Optimization -- RFO/linear search
 Update second derivatives using D2CorX and points    4    6    3
 The second derivative matrix:
                          R1        R2        R3        R4        R5
           R1           1.03972
           R2           0.00865   0.04860
           R3          -0.00329  -0.00004   1.04094
           R4           0.00263   0.01066   0.00683   0.01287
           R5          -0.00394  -0.00061  -0.00362   0.00378   1.04489
           R6          -0.00310   0.00420  -0.00249  -0.00415   0.02359
           A1           0.00256   0.00201   0.00226   0.00574  -0.00037
           A2           0.00016   0.00843  -0.00304  -0.01271   0.00150
           A3          -0.00272  -0.01043   0.00078   0.00697  -0.00113
           A4           0.00259   0.00118  -0.00059  -0.00526   0.00114
           A5          -0.00052  -0.00319  -0.00019  -0.00050   0.00003
           A6           0.00062   0.00459  -0.00051  -0.00409   0.00018
           A7          -0.00001  -0.00006  -0.00002   0.00007  -0.00003
           A8          -0.00001  -0.00003   0.00001   0.00005  -0.00000
           A9          -0.00001   0.00000  -0.00000   0.00008  -0.00005
           D1          -0.00008  -0.00013  -0.00004   0.00011  -0.00010
                          R6        A1        A2        A3        A4
           R6           0.19686
           A1          -0.01222   0.02436
           A2           0.01223  -0.01866   0.02449
           A3          -0.00002  -0.00570  -0.00583   0.01153
           A4           0.00572  -0.01012   0.00987   0.00025   0.02371
           A5           0.00103  -0.00163  -0.00246   0.00410   0.00000
           A6          -0.00023   0.00230   0.00253  -0.00483  -0.00019
           A7           0.00001  -0.00004   0.00003   0.00000  -0.00005
           A8           0.00005  -0.00001   0.00001   0.00000   0.00002
           A9           0.00000   0.00002   0.00009  -0.00011   0.00000
           D1          -0.00007   0.00006  -0.00004  -0.00006   0.00005
                          A5        A6        A7        A8        A9
           A5           0.02873
           A6          -0.00054   0.02892
           A7          -0.00001   0.00001   0.01071
           A8           0.00002  -0.00001  -0.00064   0.00944
           A9           0.00003  -0.00013  -0.00026   0.00042   0.00968
           D1          -0.00002  -0.00007   0.00182  -0.00046  -0.00208
                          D1
           D1           0.01402
 ITU=  0 -1  0  1  1  0
 Use linear search instead of GDIIS.
 Energy rises -- skip Quadratic/GDIIS search.
 Quartic linear search produced a step of -0.89357.
 Iteration  1 RMS(Cart)=  0.17520821 RMS(Int)=  0.12296926
 Iteration  2 RMS(Cart)=  0.09024351 RMS(Int)=  0.05730468
 Iteration  3 RMS(Cart)=  0.06028462 RMS(Int)=  0.00723649
 Iteration  4 RMS(Cart)=  0.00864616 RMS(Int)=  0.00000036
 Iteration  5 RMS(Cart)=  0.00000017 RMS(Int)=  0.00000035
 ITry= 1 IFail=0 DXMaxC= 6.49D-01 DCOld= 1.00D+10 DXMaxT= 4.24D-01 DXLimC= 3.00D+00 Rises=T
 Variable       Old X    -DE/DX   Delta X   Delta X   Delta X     New X
                                 (Linear)    (Quad)   (Total)
    R1        2.23573  -0.00292  -0.00021   0.00000  -0.00021   2.23552
    R2        3.92934  -0.00690  -0.31237   0.00000  -0.31237   3.61698
    R3        2.23474  -0.00339   0.00068   0.00000   0.00068   2.23542
    R4        4.09861  -0.01738  -0.30916   0.00000  -0.30916   3.78945
    R5        2.23627   0.01466  -0.00104   0.00000  -0.00104   2.23523
    R6        3.04084   0.13182   0.63808   0.00000   0.63808   3.67892
    A1        1.81927  -0.00310   0.29716   0.00000   0.29716   2.11643
    A2        2.09877   0.00762   0.00919   0.00000   0.00919   2.10796
    A3        2.36511  -0.00452  -0.30633   0.00000  -0.30632   2.05879
    A4        3.16029   0.00279  -0.02642   0.00000  -0.02642   3.13387
    A5        3.21031  -0.00162  -0.07663   0.00000  -0.07663   3.13368
    A6        3.21260   0.00034  -0.07127   0.00000  -0.07127   3.14132
    A7        3.14239  -0.00004  -0.00053   0.00000  -0.00053   3.14186
    A8        3.14030   0.00004  -0.00045   0.00000  -0.00045   3.13986
    A9        3.14624  -0.00000  -0.00194   0.00000  -0.00194   3.14430
    D1       -3.13166  -0.00013  -0.00849   0.00000  -0.00849  -3.14015
         Item               Value     Threshold  Converged?
 Maximum Force            0.131815     0.000450     NO 
 RMS     Force            0.033596     0.000300     NO 
 Maximum Displacement     0.649458     0.001800     NO 
 RMS     Displacement     0.256416     0.001200     NO 
 Predicted change in Energy=-1.411712D-02
 GradGradGradGradGradGradGradGradGradGradGradGradGradGradGradGradGradGrad

 Leave Link  103 at Thu Feb  2 09:52:08 2023, MaxMem=  2684354560 cpu:               3.2 elap:               0.1
 (Enter /home/hp/opt/gaussian/g16/l202.exe)
                          Input orientation:                          
 ---------------------------------------------------------------------
 Center     Atomic      Atomic             Coordinates (Angstroms)
 Number     Number       Type             X           Y           Z
 ---------------------------------------------------------------------
      1          6           0       -1.320187   -1.429999    0.000971
      2          7           0       -2.124305   -2.297671    0.001416
      3          6           0       -0.594765    1.907987    0.001586
      4          7           0       -0.936871    3.040373    0.001336
      5          6           0        1.876976   -0.407704   -0.000249
      6          7           0        3.035697   -0.645296    0.001659
      7         29           0       -0.030039   -0.016142   -0.000057
 ---------------------------------------------------------------------
                    Distance matrix (angstroms):
                    1          2          3          4          5
     1  C    0.000000
     2  N    1.182988   0.000000
     3  C    3.415903   4.475160   0.000000
     4  N    4.486777   5.468521   1.182935   0.000000
     5  C    3.356626   4.425182   3.387024   4.450502   0.000000
     6  N    4.426002   5.418115   4.438413   5.418990   1.182831
     7  Cu   1.914021   3.096987   2.005291   3.188202   1.946799
                    6          7
     6  N    0.000000
     7  Cu   3.129629   0.000000
 Symmetry turned off by external request.
 Stoichiometry    C3CuN3(2-)
 Framework group  C1[X(C3CuN3)]
 Deg. of freedom    15
 Full point group                 C1      NOp   1
 Rotational constants (GHZ):           1.8590227           1.8078897           0.9165501
 Leave Link  202 at Thu Feb  2 09:52:08 2023, MaxMem=  2684354560 cpu:               1.5 elap:               0.0
 (Enter /home/hp/opt/gaussian/g16/l301.exe)
 Basis read from rwf:  (5D, 7F)
 Pseudo-potential data read from rwf file.
   144 basis functions,   257 primitive gaussians,   153 cartesian basis functions
    30 alpha electrons       30 beta electrons
       nuclear repulsion energy       277.3989169003 Hartrees.
 IExCor= 1009 DFT=T Ex=PBE Corr=PBE ExCW=0 ScaHFX=  0.000000
 ScaDFX=  1.000000  1.000000  1.000000  1.000000 ScalE2=  1.000000  1.000000
 IRadAn=      5 IRanWt=     -1 IRanGd=            0 ICorTp=0 IEmpDi=131
 NAtoms=    7 NActive=    7 NUniq=    7 SFac= 1.00D+00 NAtFMM=   60 NAOKFM=F Big=F
 Integral buffers will be    131072 words long.
 Raffenetti 2 integral format.
 Two-electron integral symmetry is turned off.
 R6Disp:  Grimme-D3 Dispersion energy=       -0.0027608568 Hartrees.
 Nuclear repulsion after empirical dispersion term =      277.3961560435 Hartrees.
 No density basis found on file   724.
 ------------------------------------------------------------------------------
 Polarizable Continuum Model (PCM)
 =================================
 Model                : PCM.
 Atomic radii         : SMD-Coulomb.
 Polarization charges : Total charges.
 Charge compensation  : None.
 Solution method      : Matrix inversion.
 Cavity type          : VdW (van der Waals Surface) (Alpha=1.000).
 Cavity algorithm     : GePol (No added spheres)
                        Default sphere list used, NSphG=    7.
                        Lebedev-Laikov grids with approx.  5.0 points / Ang**2.
                        Smoothing algorithm: York/Karplus (Gamma=1.0000).
                        Polarization charges: spherical gaussians, with
                                              point-specific exponents (IZeta= 3).
                        Self-potential: point-specific (ISelfS= 7).
                        Self-field    : sphere-specific E.n sum rule (ISelfD= 2).
 1st derivatives      : Analytical E(r).r(x)/FMM algorithm (CHGder, D1EAlg=3).
                        Cavity 1st derivative terms included.
 Solvent              : Water, Eps=  78.355300 Eps(inf)=   1.777849
 ------------------------------------------------------------------------------
 Spheres list:
 ISph  on   Nord     Re0    Alpha      Xe            Ye            Ze
    1   C      1    1.8500  1.000     -1.320187     -1.429999      0.000971
    2   N      2    1.8900  1.000     -2.124305     -2.297671      0.001416
    3   C      3    1.8500  1.000     -0.594765      1.907987      0.001586
    4   N      4    1.8900  1.000     -0.936871      3.040373      0.001336
    5   C      5    1.8500  1.000      1.876976     -0.407704     -0.000249
    6   N      6    1.8900  1.000      3.035697     -0.645296      0.001659
    7  Cu      7    1.4000  1.000     -0.030039     -0.016142     -0.000057
 ------------------------------------------------------------------------------
 GePol: Number of generator spheres                  =       7
 GePol: Total number of spheres                      =       7
 GePol: Number of exposed spheres                    =       7 (100.00%)
 GePol: Number of points                             =    1237
 GePol: Average weight of points                     =       0.13
 GePol: Minimum weight of points                     =   0.16D-07
 GePol: Maximum weight of points                     =    0.18656
 GePol: Number of points with low weight             =      34
 GePol: Fraction of low-weight points (<1% of avg)   =       2.75%
 GePol: Cavity surface area                          =    157.733 Ang**2
 GePol: Cavity volume                                =    120.436 Ang**3
 ------------------------------------------------------------------------------
 Atomic radii for non-electrostatic terms: SMD-CDS.
 ------------------------------------------------------------------------------
 PCM non-electrostatic energy =         0.0223022489 Hartrees.
 Nuclear repulsion after PCM non-electrostatic terms =      277.4184582924 Hartrees.
 Leave Link  301 at Thu Feb  2 09:52:08 2023, MaxMem=  2684354560 cpu:               6.4 elap:               0.1
 (Enter /home/hp/opt/gaussian/g16/l302.exe)
 NPDir=0 NMtPBC=     1 NCelOv=     1 NCel=       1 NClECP=     1 NCelD=      1
         NCelK=      1 NCelE2=     1 NClLst=     1 CellRange=     0.0.
 One-electron integrals computed using PRISM.
   1 Symmetry operations used in ECPInt.
 ECPInt:  NShTT=     990 NPrTT=    4490 LenC2=     939 LenP2D=    2927.
 LDataN:  DoStor=T MaxTD1= 5 Len=  102
 NBasis=   144 RedAO= T EigKep=  2.68D-03  NBF=   144
 NBsUse=   144 1.00D-06 EigRej= -1.00D+00 NBFU=   144
 Precomputing XC quadrature grid using
 IXCGrd= 4 IRadAn=           5 IRanWt=          -1 IRanGd=           0 AccXCQ= 0.00D+00.
 Generated NRdTot=       0 NPtTot=           0 NUsed=           0 NTot=          32
 NSgBfM=   153   153   153   153   153 MxSgAt=     7 MxSgA2=     7.
 Leave Link  302 at Thu Feb  2 09:52:08 2023, MaxMem=  2684354560 cpu:              14.3 elap:               0.2
 (Enter /home/hp/opt/gaussian/g16/l303.exe)
 DipDrv:  MaxL=1.
 Leave Link  303 at Thu Feb  2 09:52:08 2023, MaxMem=  2684354560 cpu:               3.9 elap:               0.1
 (Enter /home/hp/opt/gaussian/g16/l401.exe)
 Lowest energy guess from the checkpoint file:  "CuCN3.chk"
 B after Tr=     0.024747    0.003702   -0.000410
         Rot=    0.999996   -0.000061   -0.000054   -0.002886 Ang=  -0.33 deg.
 Guess basis will be translated and rotated to current coordinates.
 B after Tr=    -0.211285   -0.030096    0.002589
         Rot=    1.000000    0.000013   -0.000038   -0.000655 Ang=   0.08 deg.
 Guess basis will be translated and rotated to current coordinates.
 CkInt1:  FT= 1.06D-01
 Max alpha theta= 10.005 degrees.
 JPrj=2 DoOrth=T DoCkMO=T.
 Leave Link  401 at Thu Feb  2 09:52:08 2023, MaxMem=  2684354560 cpu:               8.5 elap:               0.1
 (Enter /home/hp/opt/gaussian/g16/l508.exe)
 Keep J ints in memory in canonical form, NReq=113247682.
 FoFCou: FMM=F IPFlag=           0 FMFlag=           0 FMFlg1=           0
         NFxFlg=           0 DoJE=F BraDBF=F KetDBF=F FulRan=T
         wScrn=  0.000000 ICntrl=       600 IOpCl=  0 I1Cent=           0 NGrid=           0
         NMat0=    1 NMatS0=  10440 NMatT0=    0 NMatD0=    1 NMtDS0=    0 NMtDT0=    0
 Symmetry not used in FoFCou.
 Two-electron integral symmetry not used.
 Tight linear equation convergence will be used.
 RPBE-PBE wavefunction.
 Quadratic Convergence SCF Method.
 Line search only if initial step raises energy.
 Inv3:  Mode=1 IEnd=     4590507.
 Iteration    1 A*A^-1 deviation from unit magnitude is 3.11D-15 for    199.
 Iteration    1 A*A^-1 deviation from orthogonality  is 2.53D-15 for    239     29.
 Iteration    1 A^-1*A deviation from unit magnitude is 3.33D-15 for    199.
 Iteration    1 A^-1*A deviation from orthogonality  is 1.22D-15 for    904     49.
 Iteration   1 EE= -475.953002683076                                    Grad=3.275D-02 Max rot=    0.2236 deg.
 Gradient too large for Newton-Raphson -- use scaled steepest descent instead.
 Alpha Gap=    11.971 HL deriv= 6.38D-05
     ILin= 1 X=0.000D+00 Y=-4.759530026831D+02 DE= 0.00D+00 F= -4.97D-04
     ILin= 2 X=3.000D-01 Y=-4.759529773142D+02 DE= 2.54D-05 F=  6.67D-04
     Reject lnstep minimum 1.511D-01 FVal=-4.759531349339D+02 Lims=  0.00D+00  3.00D-01
     ILin= 3 X=2.000D-01 Y=-4.759530245700D+02 DE=-2.19D-05 F=  2.79D-04
     A contracting polynomial of degree  3 produced  0.1282
 Iteration   2 EE= -475.953034569013     Delta-E=       -0.000031885937 Grad=2.238D-02 Max rot=    0.1241 deg.
 Gradient too large for Newton-Raphson -- use scaled steepest descent instead.
 Alpha Gap=    11.971 HL deriv= 4.62D-05
     ILin= 1 X=0.000D+00 Y=-4.759530345690D+02 DE= 0.00D+00 F= -2.40D-04
     ILin= 2 X=3.000D-01 Y=-4.759530365653D+02 DE=-2.00D-06 F=  2.27D-04
     Accept linear search using points  1 and  2.
     An  expanding polynomial of degree  2 produced  0.1498
 Iteration   3 EE= -475.953053100160     Delta-E=       -0.000018531147 Grad=1.848D-02 Max rot=    0.1191 deg.
 Gradient too large for Newton-Raphson -- use scaled steepest descent instead.
 Alpha Gap=    11.971 HL deriv= 3.02D-05
     ILin= 1 X=0.000D+00 Y=-4.759530531002D+02 DE= 0.00D+00 F= -1.70D-04
     ILin= 2 X=1.000D-01 Y=-4.759530639454D+02 DE=-1.08D-05 F= -4.70D-05
     ILin= 3 X=3.000D-01 Y=-4.759530487914D+02 DE= 4.31D-06 F=  1.99D-04
     An  expanding polynomial of degree  3 produced  0.1383
 Iteration   4 EE= -475.953064846461     Delta-E=       -0.000011746302 Grad=1.552D-02 Max rot=    0.0886 deg.
 Gradient too large for Newton-Raphson -- use scaled steepest descent instead.
 Alpha Gap=    11.971 HL deriv= 2.05D-05
     ILin= 1 X=0.000D+00 Y=-4.759530648465D+02 DE= 0.00D+00 F= -1.08D-04
     ILin= 2 X=1.000D-01 Y=-4.759530720178D+02 DE=-7.17D-06 F= -3.55D-05
     ILin= 3 X=3.000D-01 Y=-4.759530646165D+02 DE= 2.30D-07 F=  1.09D-04
     An  expanding polynomial of degree  3 produced  0.1489
 Iteration   5 EE= -475.953072885875     Delta-E=       -0.000008039414 Grad=1.303D-02 Max rot=    0.0821 deg.
 Gradient too large for Newton-Raphson -- use scaled steepest descent instead.
 Alpha Gap=    11.971 HL deriv= 1.27D-05
     ILin= 1 X=0.000D+00 Y=-4.759530728859D+02 DE= 0.00D+00 F= -8.24D-05
     ILin= 2 X=1.000D-01 Y=-4.759530782004D+02 DE=-5.31D-06 F= -2.39D-05
     ILin= 3 X=3.000D-01 Y=-4.759530712955D+02 DE= 1.59D-06 F=  9.30D-05
     An  expanding polynomial of degree  3 produced  0.1409
 Iteration   6 EE= -475.953078689931     Delta-E=       -0.000005804056 Grad=1.162D-02 Max rot=    0.0719 deg.
 Gradient too large for Newton-Raphson -- use scaled steepest descent instead.
 Alpha Gap=    11.971 HL deriv= 7.85D-06
     ILin= 1 X=0.000D+00 Y=-4.759530786899D+02 DE= 0.00D+00 F= -5.80D-05
     ILin= 2 X=1.000D-01 Y=-4.759530825739D+02 DE=-3.88D-06 F= -1.97D-05
     ILin= 3 X=3.000D-01 Y=-4.759530788486D+02 DE=-1.59D-07 F=  5.69D-05
     An  expanding polynomial of degree  3 produced  0.1514
 Iteration   7 EE= -475.953083079569     Delta-E=       -0.000004389637 Grad=1.015D-02 Max rot=    0.0673 deg.
 Gradient too large for Newton-Raphson -- use scaled steepest descent instead.
 Alpha Gap=    11.971 HL deriv= 4.06D-06
     ILin= 1 X=0.000D+00 Y=-4.759530830796D+02 DE= 0.00D+00 F= -4.82D-05
     ILin= 2 X=2.000D-01 Y=-4.759530859609D+02 DE=-2.88D-06 F=  1.94D-05
     Accept linear search using points  1 and  2.
     An  expanding polynomial of degree  2 produced  0.0910
 Iteration   8 EE= -475.953086067458     Delta-E=       -0.000002987889 Grad=6.021D-03 Max rot=    0.0289 deg.
 QCNR:  CnvC1=8.27D-09 CnvC2=8.27D-08
 LinEq1:  Iter=  0 NonCon=     1 RMS=1.14D-04 Max=2.52D-03 NDo=     1
 AX will form     1 AO Fock derivatives at one time.
 LinEq1:  Iter=  1 NonCon=     1 RMS=2.80D-04 Max=5.67D-03 NDo=     1
 LinEq1:  Iter=  2 NonCon=     1 RMS=1.15D-04 Max=2.15D-03 NDo=     1
 LinEq1:  Iter=  3 NonCon=     1 RMS=1.01D-04 Max=1.87D-03 NDo=     1
 LinEq1:  Iter=  4 NonCon=     1 RMS=5.64D-05 Max=1.16D-03 NDo=     1
 LinEq1:  Iter=  5 NonCon=     1 RMS=1.72D-05 Max=2.25D-04 NDo=     1
 LinEq1:  Iter=  6 NonCon=     1 RMS=1.21D-05 Max=2.28D-04 NDo=     1
 LinEq1:  Iter=  7 NonCon=     1 RMS=1.15D-05 Max=1.43D-04 NDo=     1
 LinEq1:  Iter=  8 NonCon=     1 RMS=4.19D-06 Max=5.32D-05 NDo=     1
 LinEq1:  Iter=  9 NonCon=     1 RMS=1.59D-06 Max=1.71D-05 NDo=     1
 LinEq1:  Iter= 10 NonCon=     1 RMS=6.10D-07 Max=9.40D-06 NDo=     1
 LinEq1:  Iter= 11 NonCon=     1 RMS=7.13D-07 Max=1.48D-05 NDo=     1
 LinEq1:  Iter= 12 NonCon=     1 RMS=5.55D-07 Max=9.20D-06 NDo=     1
 LinEq1:  Iter= 13 NonCon=     1 RMS=2.03D-07 Max=2.55D-06 NDo=     1
 LinEq1:  Iter= 14 NonCon=     1 RMS=3.77D-08 Max=4.81D-07 NDo=     1
 LinEq1:  Iter= 15 NonCon=     0 RMS=4.00D-09 Max=4.86D-08 NDo=     1
 Linear equations converged to 8.270D-09 8.270D-08 after    15 iterations.
 Angle between quadratic step and gradient=  49.67 degrees.
     ILin= 1 X=0.000D+00 Y=-4.759530860675D+02 DE= 0.00D+00 F= -5.48D-05
     ILin= 2 X=1.000D+00 Y=-4.759531134328D+02 DE=-2.74D-05 F=  9.93D-08
     Accept linear search using points  1 and  2.
     An  expanding polynomial of degree  2 produced  0.9982
     Minimum is close to point  2 DX= -1.80D-03 DF= -8.96D-11 DXR=  1.81D-03 DFR=  3.27D-06 which will be used.
 Iteration   9 EE= -475.953113432787     Delta-E=       -0.000027365329 Grad=2.754D-05 Max rot=    0.0002 deg.
 QCNR:  CnvC1=2.75D-10 CnvC2=2.75D-09
 LinEq1:  Iter=  0 NonCon=     1 RMS=8.42D-07 Max=2.03D-05 NDo=     1
 LinEq1:  Iter=  1 NonCon=     1 RMS=1.34D-06 Max=3.07D-05 NDo=     1
 LinEq1:  Iter=  2 NonCon=     1 RMS=7.41D-07 Max=1.42D-05 NDo=     1
 LinEq1:  Iter=  3 NonCon=     1 RMS=4.83D-07 Max=6.33D-06 NDo=     1
 LinEq1:  Iter=  4 NonCon=     1 RMS=2.29D-07 Max=3.42D-06 NDo=     1
 LinEq1:  Iter=  5 NonCon=     1 RMS=6.29D-08 Max=8.45D-07 NDo=     1
 LinEq1:  Iter=  6 NonCon=     1 RMS=6.90D-08 Max=1.41D-06 NDo=     1
 LinEq1:  Iter=  7 NonCon=     1 RMS=4.75D-08 Max=7.29D-07 NDo=     1
 LinEq1:  Iter=  8 NonCon=     1 RMS=2.28D-08 Max=3.06D-07 NDo=     1
 LinEq1:  Iter=  9 NonCon=     1 RMS=5.40D-09 Max=7.69D-08 NDo=     1
 LinEq1:  Iter= 10 NonCon=     1 RMS=3.56D-09 Max=6.88D-08 NDo=     1
 LinEq1:  Iter= 11 NonCon=     1 RMS=3.25D-09 Max=4.38D-08 NDo=     1
 LinEq1:  Iter= 12 NonCon=     1 RMS=2.04D-09 Max=2.82D-08 NDo=     1
 LinEq1:  Iter= 13 NonCon=     1 RMS=6.17D-10 Max=5.14D-09 NDo=     1
 LinEq1:  Iter= 14 NonCon=     0 RMS=6.09D-11 Max=6.98D-10 NDo=     1
 Linear equations converged to 2.754D-10 2.754D-09 after    14 iterations.
 Angle between quadratic step and gradient=  62.00 degrees.
     ILin= 1 X=0.000D+00 Y=-4.759531134328D+02 DE= 0.00D+00 F= -6.40D-10
     ILin= 2 X=1.000D+00 Y=-4.759531134331D+02 DE=-3.21D-10
 Iteration  10 EE= -475.953113433108     Delta-E=       -0.000000000321 Grad=6.413D-10 Max rot=    0.0000 deg.
 Error on total polarization charges =  0.04110
 Rotation gradient small -- convergence achieved.
 SCF Done:  E(RPBE-PBE) =  -475.953113433     a.u. after   10 cycles
            Convg  =    0.6413D-09                    51 Fock formations.
              S**2 =  0.0000                  -V/T =  2.1706
 SMD-CDS (non-electrostatic) energy       (kcal/mol) =      13.99
 (included in total energy above)
 Leave Link  508 at Thu Feb  2 09:52:28 2023, MaxMem=  2684354560 cpu:             870.5 elap:              20.0
 (Enter /home/hp/opt/gaussian/g16/l701.exe)
 ... and contract with generalized density number  0.
 Compute integral first derivatives.
 R6Disp: Adding Grimme-D3 dispersion energy 1st derivatives to the gradient.
   1 Symmetry operations used in ECPInt.
 ECPInt:  NShTT=     990 NPrTT=    4490 LenC2=     939 LenP2D=    2927.
 LDataN:  DoStor=T MaxTD1= 6 Len=  172
 D1PCM: PCM CHGder 1st derivatives, ID1Alg=3 FixD1E=F DoIter=F DoCFld=F I1PDM=0.
 GePol: Maximum number of non-zero 1st derivatives   =     259
 Leave Link  701 at Thu Feb  2 09:52:29 2023, MaxMem=  2684354560 cpu:              54.9 elap:               0.9
 (Enter /home/hp/opt/gaussian/g16/l702.exe)
 L702 exits ... SP integral derivatives will be done elsewhere.
 Leave Link  702 at Thu Feb  2 09:52:29 2023, MaxMem=  2684354560 cpu:               4.8 elap:               0.1
 (Enter /home/hp/opt/gaussian/g16/l703.exe)
 Integral derivatives from FoFJK, PRISM(SPDF).
 Compute integral first derivatives, UseDBF=F ICtDFT=           0.
 Calling FoFJK, ICntrl=      2527 FMM=F ISym2X=0 I1Cent= 0 IOpClX= 0 NMat=1 NMatS=1 NMatT=0.
 FoFJK:  IHMeth= 1 ICntrl=    2527 DoSepK=F KAlg= 0 I1Cent=           0 FoldK=F
 IRaf=         0 NMat=       1 IRICut=       1 DoRegI=T DoRafI=F ISym2E= 0 IDoP0=0 IntGTp=1.
 FoFCou: FMM=F IPFlag=           0 FMFlag=      100000 FMFlg1=         800
         NFxFlg=           0 DoJE=F BraDBF=F KetDBF=F FulRan=T
         wScrn=  0.000000 ICntrl=      2527 IOpCl=  0 I1Cent=           0 NGrid=           0
         NMat0=    1 NMatS0=      1 NMatT0=    0 NMatD0=    1 NMtDS0=    0 NMtDT0=    0
 Symmetry not used in FoFCou.
 Leave Link  703 at Thu Feb  2 09:52:31 2023, MaxMem=  2684354560 cpu:             108.6 elap:               1.8
 (Enter /home/hp/opt/gaussian/g16/l716.exe)
 Dipole        = 4.52114213D-02-9.79735540D-02-5.28055421D-03
 -------------------------------------------------------------------
 Center     Atomic                   Forces (Hartrees/Bohr)
 Number     Number              X              Y              Z
 -------------------------------------------------------------------
      1        6          -0.003599755   -0.000293507   -0.000017127
      2        7          -0.000284378   -0.001310967    0.000006260
      3        6           0.001670344   -0.007541981   -0.000025459
      4        7           0.000456493   -0.000822455    0.000015999
      5        6          -0.000592064    0.001318254    0.000018938
      6        7           0.000646452   -0.000421724   -0.000018988
      7       29           0.001702909    0.009072379    0.000020378
 -------------------------------------------------------------------
 Cartesian Forces:  Max     0.009072379 RMS     0.002788537
 Leave Link  716 at Thu Feb  2 09:52:31 2023, MaxMem=  2684354560 cpu:               3.3 elap:               0.1
 (Enter /home/hp/opt/gaussian/g16/l103.exe)

 GradGradGradGradGradGradGradGradGradGradGradGradGradGradGradGradGradGrad
 Berny optimization.
 Using GEDIIS/GDIIS optimizer.
 FormGI is forming the generalized inverse of G from B-inverse, IUseBI=4.
 Internal  Forces:  Max     0.008626123 RMS     0.002562885
 Search for a local minimum.
 Step number   7 out of a maximum of   26
 All quantities printed in internal units (Hartrees-Bohrs-Radians)
 RMS Force = .25629D-02 SwitMx=.10000D-02 MixMth= 1
 Mixed Optimization -- RFO/linear search
 Update second derivatives using D2CorX and points    3    7
 The second derivative matrix:
                          R1        R2        R3        R4        R5
           R1           1.04019
           R2           0.01113   0.06069
           R3          -0.00306   0.00123   1.04106
           R4           0.00488   0.02158   0.00799   0.02272
           R5          -0.00420  -0.00280  -0.00371   0.00171   1.04405
           R6          -0.00201  -0.00056  -0.00150  -0.00945   0.01127
           A1           0.00260   0.00230   0.00228   0.00601  -0.00033
           A2          -0.00053   0.00492  -0.00339  -0.01589   0.00193
           A3          -0.00207  -0.00722   0.00111   0.00988  -0.00161
           A4           0.00228  -0.00031  -0.00075  -0.00661   0.00143
           A5          -0.00013  -0.00128   0.00001   0.00123  -0.00030
           A6           0.00063   0.00464  -0.00051  -0.00405   0.00019
           A7          -0.00001  -0.00002  -0.00002   0.00010  -0.00004
           A8          -0.00000  -0.00002   0.00001   0.00006  -0.00001
           A9          -0.00002  -0.00001  -0.00000   0.00007  -0.00005
           D1          -0.00007  -0.00010  -0.00004   0.00014  -0.00010
                          R6        A1        A2        A3        A4
           R6           0.05841
           A1          -0.01130   0.02436
           A2           0.01143  -0.01873   0.02547
           A3          -0.00013  -0.00563  -0.00675   0.01238
           A4           0.00654  -0.01016   0.01031  -0.00015   0.02390
           A5           0.00053  -0.00159  -0.00301   0.00460  -0.00023
           A6          -0.00013   0.00230   0.00252  -0.00482  -0.00020
           A7          -0.00001  -0.00004   0.00002   0.00001  -0.00005
           A8           0.00000  -0.00001   0.00000   0.00001   0.00002
           A9          -0.00001   0.00002   0.00010  -0.00011   0.00000
           D1           0.00002   0.00006  -0.00004  -0.00005   0.00005
                          A5        A6        A7        A8        A9
           A5           0.02903
           A6          -0.00054   0.02892
           A7          -0.00000   0.00001   0.01071
           A8           0.00002  -0.00001  -0.00064   0.00944
           A9           0.00003  -0.00013  -0.00026   0.00042   0.00968
           D1          -0.00002  -0.00007   0.00182  -0.00046  -0.00208
                          D1
           D1           0.01402
 ITU=  0  0 -1  0  1  1  0
 Use linear search instead of GDIIS.
     Eigenvalues ---   -0.00233   0.00856   0.00940   0.01028   0.01560
     Eigenvalues ---    0.01606   0.01893   0.02862   0.03450   0.04136
     Eigenvalues ---    0.06727   0.08105   1.03446   1.04377   1.04747
 Eigenvalue     1 is  -2.33D-03 should be greater than     0.000000 Eigenvector:
                          R4        A3        A2        R2        A1
   1                   -0.72315   0.45402  -0.38008   0.33288  -0.07396
                          A5        R6        A4        A6        A9
   1                   -0.06525  -0.04601  -0.04435  -0.03866   0.01331
 RFO step:  Lambda=-8.08721720D-03 EMin=-2.32548653D-03
 Quartic linear search produced a step of -0.20578.
 Maximum step size (   0.424) exceeded in Quadratic search.
    -- Step size scaled by   0.418
 Iteration  1 RMS(Cart)=  0.10797846 RMS(Int)=  0.03802817
 Iteration  2 RMS(Cart)=  0.04735564 RMS(Int)=  0.00004656
 Iteration  3 RMS(Cart)=  0.00008283 RMS(Int)=  0.00000036
 Iteration  4 RMS(Cart)=  0.00000000 RMS(Int)=  0.00000036
 ITry= 1 IFail=0 DXMaxC= 2.87D-01 DCOld= 1.00D+10 DXMaxT= 4.24D-01 DXLimC= 3.00D+00 Rises=F
 Variable       Old X    -DE/DX   Delta X   Delta X   Delta X     New X
                                 (Linear)    (Quad)   (Total)
    R1        2.23552   0.00115  -0.00001   0.00070   0.00069   2.23622
    R2        3.61698   0.00380  -0.00766   0.15806   0.15040   3.76738
    R3        2.23542  -0.00092   0.00002   0.00150   0.00151   2.23694
    R4        3.78945  -0.00863  -0.00758  -0.33775  -0.34533   3.44412
    R5        2.23523   0.00072  -0.00003   0.00205   0.00202   2.23725
    R6        3.67892  -0.00013   0.01564  -0.03620  -0.02056   3.65836
    A1        2.11643  -0.00190   0.00728  -0.03079  -0.02351   2.09292
    A2        2.10796   0.00253   0.00023  -0.12167  -0.12144   1.98652
    A3        2.05879  -0.00062  -0.00751   0.15245   0.14494   2.20373
    A4        3.13387   0.00167  -0.00065  -0.00976  -0.01041   3.12346
    A5        3.13368   0.00030  -0.00188  -0.00851  -0.01039   3.12329
    A6        3.14132   0.00049  -0.00175  -0.02124  -0.02299   3.11833
    A7        3.14186  -0.00001  -0.00001   0.00141   0.00140   3.14326
    A8        3.13986   0.00001  -0.00001   0.00159   0.00158   3.14144
    A9        3.14430  -0.00002  -0.00005   0.00249   0.00244   3.14674
    D1       -3.14015  -0.00002  -0.00021   0.00274   0.00253  -3.13762
         Item               Value     Threshold  Converged?
 Maximum Force            0.008626     0.000450     NO 
 RMS     Force            0.002563     0.000300     NO 
 Maximum Displacement     0.287367     0.001800     NO 
 RMS     Displacement     0.112956     0.001200     NO 
 Predicted change in Energy=-3.270300D-03
 Lowest energy point so far.  Saving SCF results.
 GradGradGradGradGradGradGradGradGradGradGradGradGradGradGradGradGradGrad

 Leave Link  103 at Thu Feb  2 09:52:31 2023, MaxMem=  2684354560 cpu:               3.1 elap:               0.1
 (Enter /home/hp/opt/gaussian/g16/l202.exe)
                          Input orientation:                          
 ---------------------------------------------------------------------
 Center     Atomic      Atomic             Coordinates (Angstroms)
 Number     Number       Type             X           Y           Z
 ---------------------------------------------------------------------
      1          6           0       -1.288324   -1.376835    0.001317
      2          7           0       -2.075219   -2.260647    0.002012
      3          6           0       -0.596526    1.854538    0.000829
      4          7           0       -1.010922    2.963369    0.002473
      5          6           0        1.863229   -0.424314   -0.001053
      6          7           0        3.004122   -0.740489    0.002893
      7         29           0        0.010148    0.135926   -0.001809
 ---------------------------------------------------------------------
                    Distance matrix (angstroms):
                    1          2          3          4          5
     1  C    0.000000
     2  N    1.183355   0.000000
     3  C    3.304596   4.372789   0.000000
     4  N    4.349060   5.331329   1.183736   0.000000
     5  C    3.292353   4.345515   3.353143   4.442651   0.000000
     6  N    4.339358   5.301942   4.438337   5.462521   1.183900
     7  Cu   1.993611   3.176843   1.822550   3.006166   1.935918
                    6          7
     6  N    0.000000
     7  Cu   3.119616   0.000000
 Symmetry turned off by external request.
 Stoichiometry    C3CuN3(2-)
 Framework group  C1[X(C3CuN3)]
 Deg. of freedom    15
 Full point group                 C1      NOp   1
 Rotational constants (GHZ):           1.9504180           1.8261418           0.9431193
 Leave Link  202 at Thu Feb  2 09:52:31 2023, MaxMem=  2684354560 cpu:               1.3 elap:               0.0
 (Enter /home/hp/opt/gaussian/g16/l301.exe)
 Basis read from rwf:  (5D, 7F)
 Pseudo-potential data read from rwf file.
   144 basis functions,   257 primitive gaussians,   153 cartesian basis functions
    30 alpha electrons       30 beta electrons
       nuclear repulsion energy       281.1519544709 Hartrees.
 IExCor= 1009 DFT=T Ex=PBE Corr=PBE ExCW=0 ScaHFX=  0.000000
 ScaDFX=  1.000000  1.000000  1.000000  1.000000 ScalE2=  1.000000  1.000000
 IRadAn=      5 IRanWt=     -1 IRanGd=            0 ICorTp=0 IEmpDi=131
 NAtoms=    7 NActive=    7 NUniq=    7 SFac= 1.00D+00 NAtFMM=   60 NAOKFM=F Big=F
 Integral buffers will be    131072 words long.
 Raffenetti 2 integral format.
 Two-electron integral symmetry is turned off.
 R6Disp:  Grimme-D3 Dispersion energy=       -0.0027549343 Hartrees.
 Nuclear repulsion after empirical dispersion term =      281.1491995366 Hartrees.
 No density basis found on file   724.
 ------------------------------------------------------------------------------
 Polarizable Continuum Model (PCM)
 =================================
 Model                : PCM.
 Atomic radii         : SMD-Coulomb.
 Polarization charges : Total charges.
 Charge compensation  : None.
 Solution method      : Matrix inversion.
 Cavity type          : VdW (van der Waals Surface) (Alpha=1.000).
 Cavity algorithm     : GePol (No added spheres)
                        Default sphere list used, NSphG=    7.
                        Lebedev-Laikov grids with approx.  5.0 points / Ang**2.
                        Smoothing algorithm: York/Karplus (Gamma=1.0000).
                        Polarization charges: spherical gaussians, with
                                              point-specific exponents (IZeta= 3).
                        Self-potential: point-specific (ISelfS= 7).
                        Self-field    : sphere-specific E.n sum rule (ISelfD= 2).
 1st derivatives      : Analytical E(r).r(x)/FMM algorithm (CHGder, D1EAlg=3).
                        Cavity 1st derivative terms included.
 Solvent              : Water, Eps=  78.355300 Eps(inf)=   1.777849
 ------------------------------------------------------------------------------
 Spheres list:
 ISph  on   Nord     Re0    Alpha      Xe            Ye            Ze
    1   C      1    1.8500  1.000     -1.288324     -1.376835      0.001317
    2   N      2    1.8900  1.000     -2.075219     -2.260647      0.002012
    3   C      3    1.8500  1.000     -0.596526      1.854538      0.000829
    4   N      4    1.8900  1.000     -1.010922      2.963369      0.002473
    5   C      5    1.8500  1.000      1.863229     -0.424314     -0.001053
    6   N      6    1.8900  1.000      3.004122     -0.740489      0.002893
    7  Cu      7    1.4000  1.000      0.010148      0.135926     -0.001809
 ------------------------------------------------------------------------------
 GePol: Number of generator spheres                  =       7
 GePol: Total number of spheres                      =       7
 GePol: Number of exposed spheres                    =       7 (100.00%)
 GePol: Number of points                             =    1215
 GePol: Average weight of points                     =       0.13
 GePol: Minimum weight of points                     =   0.25D-07
 GePol: Maximum weight of points                     =    0.18656
 GePol: Number of points with low weight             =      28
 GePol: Fraction of low-weight points (<1% of avg)   =       2.30%
 GePol: Cavity surface area                          =    156.511 Ang**2
 GePol: Cavity volume                                =    119.980 Ang**3
 ------------------------------------------------------------------------------
 Atomic radii for non-electrostatic terms: SMD-CDS.
 ------------------------------------------------------------------------------
 PCM non-electrostatic energy =         0.0219817298 Hartrees.
 Nuclear repulsion after PCM non-electrostatic terms =      281.1711812665 Hartrees.
 Leave Link  301 at Thu Feb  2 09:52:32 2023, MaxMem=  2684354560 cpu:               5.4 elap:               0.1
 (Enter /home/hp/opt/gaussian/g16/l302.exe)
 NPDir=0 NMtPBC=     1 NCelOv=     1 NCel=       1 NClECP=     1 NCelD=      1
         NCelK=      1 NCelE2=     1 NClLst=     1 CellRange=     0.0.
 One-electron integrals computed using PRISM.
   1 Symmetry operations used in ECPInt.
 ECPInt:  NShTT=     990 NPrTT=    4490 LenC2=     940 LenP2D=    2943.
 LDataN:  DoStor=T MaxTD1= 5 Len=  102
 NBasis=   144 RedAO= T EigKep=  2.41D-03  NBF=   144
 NBsUse=   144 1.00D-06 EigRej= -1.00D+00 NBFU=   144
 Precomputing XC quadrature grid using
 IXCGrd= 4 IRadAn=           5 IRanWt=          -1 IRanGd=           0 AccXCQ= 0.00D+00.
 Generated NRdTot=       0 NPtTot=           0 NUsed=           0 NTot=          32
 NSgBfM=   153   153   153   153   153 MxSgAt=     7 MxSgA2=     7.
 Leave Link  302 at Thu Feb  2 09:52:32 2023, MaxMem=  2684354560 cpu:              13.8 elap:               0.2
 (Enter /home/hp/opt/gaussian/g16/l303.exe)
 DipDrv:  MaxL=1.
 Leave Link  303 at Thu Feb  2 09:52:32 2023, MaxMem=  2684354560 cpu:               4.4 elap:               0.1
 (Enter /home/hp/opt/gaussian/g16/l401.exe)
 Initial guess from the checkpoint file:  "CuCN3.chk"
 B after Tr=     0.024112    0.093435   -0.001038
         Rot=    1.000000   -0.000017    0.000010    0.000084 Ang=  -0.01 deg.
 Guess basis will be translated and rotated to current coordinates.
 JPrj=2 DoOrth=T DoCkMO=T.
 Generating alternative initial guess.
 ExpMin= 1.00D-02 ExpMax= 6.29D+03 ExpMxC= 9.49D+02 IAcc=3 IRadAn=         5 AccDes= 0.00D+00
 Harris functional with IExCor= 1009 and IRadAn=       5 diagonalized for initial guess.
 HarFok:  IExCor= 1009 AccDes= 0.00D+00 IRadAn=         5 IDoV= 1 UseB2=F ITyADJ=14
 ICtDFT=  3500011 ScaDFX=  1.000000  1.000000  1.000000  1.000000
 FoFCou: FMM=F IPFlag=           0 FMFlag=      100000 FMFlg1=           0
         NFxFlg=           0 DoJE=T BraDBF=F KetDBF=T FulRan=T
         wScrn=  0.000000 ICntrl=       500 IOpCl=  0 I1Cent=   200000004 NGrid=           0
         NMat0=    1 NMatS0=      1 NMatT0=    0 NMatD0=    1 NMtDS0=    0 NMtDT0=    0
 Symmetry not used in FoFCou.
 Harris En= -476.265788694995    
 Leave Link  401 at Thu Feb  2 09:52:32 2023, MaxMem=  2684354560 cpu:              19.5 elap:               0.3
 (Enter /home/hp/opt/gaussian/g16/l508.exe)
 Keep J ints in memory in canonical form, NReq=113247682.
 FoFCou: FMM=F IPFlag=           0 FMFlag=           0 FMFlg1=           0
         NFxFlg=           0 DoJE=F BraDBF=F KetDBF=F FulRan=T
         wScrn=  0.000000 ICntrl=       600 IOpCl=  0 I1Cent=           0 NGrid=           0
         NMat0=    1 NMatS0=  10440 NMatT0=    0 NMatD0=    1 NMtDS0=    0 NMtDT0=    0
 Symmetry not used in FoFCou.
 Two-electron integral symmetry not used.
 Tight linear equation convergence will be used.
 RPBE-PBE wavefunction.
 Quadratic Convergence SCF Method.
 Line search only if initial step raises energy.
 Inv3:  Mode=1 IEnd=     4428675.
 Iteration    1 A*A^-1 deviation from unit magnitude is 3.11D-15 for    730.
 Iteration    1 A*A^-1 deviation from orthogonality  is 1.49D-15 for    717    399.
 Iteration    1 A^-1*A deviation from unit magnitude is 3.33D-15 for   1135.
 Iteration    1 A^-1*A deviation from orthogonality  is 1.73D-15 for    827    122.
 Iteration   1 EE= -475.936667442939                                    Grad=2.752D-01 Max rot=    4.1799 deg.
 Gradient too large for Newton-Raphson -- use scaled steepest descent instead.
 Alpha Gap=     8.818 HL deriv= 3.44D-04
     ILin= 1 X=0.000D+00 Y=-4.759366674429D+02 DE= 0.00D+00 F= -1.75D-02
     ILin= 2 X=3.000D-01 Y=-4.759386706438D+02 DE=-2.00D-03 F=  4.15D-03
     Accept linear search using points  1 and  2.
     An  expanding polynomial of degree  2 produced  0.1446
 Iteration   2 EE= -475.938444072447     Delta-E=       -0.001776629508 Grad=1.228D-01 Max rot=    0.8746 deg.
 Gradient too large for Newton-Raphson -- use scaled steepest descent instead.
 Alpha Gap=     8.819 HL deriv= 1.96D-04
     ILin= 1 X=0.000D+00 Y=-4.759384440724D+02 DE= 0.00D+00 F= -6.06D-03
     ILin= 2 X=3.000D-01 Y=-4.759400713316D+02 DE=-1.63D-03 F= -4.79D-03
     ILin= 3 X=6.000D-01 Y=-4.759413179696D+02 DE=-2.87D-03 F= -3.52D-03
     ILin= 4 X=1.200D+00 Y=-4.759426677008D+02 DE=-4.22D-03 F= -9.78D-04
     ILin= 5 X=2.400D+00 Y=-4.759407817052D+02 DE=-2.34D-03 F=  4.12D-03
     An  expanding polynomial of degree  5 produced  1.4303
 Iteration   3 EE= -475.942780287806     Delta-E=       -0.004336215360 Grad=1.633D-01 Max rot=    1.6830 deg.
 Gradient too large for Newton-Raphson -- use scaled steepest descent instead.
 Alpha Gap=     8.823 HL deriv= 7.54D-05
     ILin= 1 X=0.000D+00 Y=-4.759427802878D+02 DE= 0.00D+00 F= -6.74D-03
     ILin= 2 X=5.000D-01 Y=-4.759434549502D+02 DE=-6.75D-04 F=  4.04D-03
     Accept linear search using points  1 and  2.
     An  expanding polynomial of degree  2 produced  0.2660
 Iteration   4 EE= -475.943810297343     Delta-E=       -0.001030009537 Grad=8.797D-02 Max rot=    0.6534 deg.
 Gradient too large for Newton-Raphson -- use scaled steepest descent instead.
 Alpha Gap=     8.821 HL deriv= 2.23D-04
     ILin= 1 X=0.000D+00 Y=-4.759438102973D+02 DE= 0.00D+00 F= -2.02D-03
     ILin= 2 X=1.400D+00 Y=-4.759434946866D+02 DE= 3.16D-04 F=  2.47D-03
     Reject lnstep minimum 5.882D-01 FVal=-4.759442268066D+02 Lims=  0.00D+00  1.40D+00
     ILin= 3 X=6.000D-01 Y=-4.759444433345D+02 DE=-6.33D-04 F= -9.46D-05
     A contracting polynomial of degree  3 produced  0.6296
     Minimum is close to point  3 DX=  2.96D-02 DF= -1.40D-06 DXR=  4.70D-02 DFR=  2.21D-03 which will be used.
 Iteration   5 EE= -475.944443334461     Delta-E=       -0.000633037118 Grad=1.433D-01 Max rot=    1.8777 deg.
 Gradient too large for Newton-Raphson -- use scaled steepest descent instead.
 Alpha Gap=     8.820 HL deriv= 1.80D-04
     ILin= 1 X=0.000D+00 Y=-4.759444433345D+02 DE= 0.00D+00 F= -3.88D-03
     ILin= 2 X=4.000D-01 Y=-4.759445949986D+02 DE=-1.52D-04 F=  3.12D-03
     Accept linear search using points  1 and  2.
     An  expanding polynomial of degree  2 produced  0.2022
 Iteration   6 EE= -475.944869555351     Delta-E=       -0.000426220890 Grad=7.204D-02 Max rot=    0.5494 deg.
 Gradient too large for Newton-Raphson -- use scaled steepest descent instead.
 Alpha Gap=     8.820 HL deriv= 2.02D-04
     ILin= 1 X=0.000D+00 Y=-4.759448695554D+02 DE= 0.00D+00 F= -1.20D-03
     ILin= 2 X=6.000D-01 Y=-4.759452984319D+02 DE=-4.29D-04 F= -2.33D-04
     ILin= 3 X=1.300D+00 Y=-4.759450686880D+02 DE=-1.99D-04 F=  8.90D-04
     An  expanding polynomial of degree  3 produced  0.7455
 Iteration   7 EE= -475.945315407693     Delta-E=       -0.000445852343 Grad=1.522D-01 Max rot=    2.2362 deg.
 Gradient too large for Newton-Raphson -- use scaled steepest descent instead.
 Alpha Gap=     8.820 HL deriv= 2.47D-04
     ILin= 1 X=0.000D+00 Y=-4.759453154077D+02 DE= 0.00D+00 F= -4.22D-03
     ILin= 2 X=4.000D-01 Y=-4.759451530713D+02 DE= 1.62D-04 F=  5.03D-03
     Reject lnstep minimum 1.982D-01 FVal=-4.759463896254D+02 Lims=  0.00D+00  4.00D-01
     ILin= 3 X=2.000D-01 Y=-4.759456968406D+02 DE=-3.81D-04 F=  4.06D-04
     A contracting polynomial of degree  3 produced  0.1825
     Minimum is close to point  3 DX= -1.75D-02 DF= -3.56D-06 DXR=  9.62D-02 DFR=  9.33D-03 which will be used.
 Iteration   8 EE= -475.945696840569     Delta-E=       -0.000381432875 Grad=7.318D-02 Max rot=    0.7914 deg.
 Gradient too large for Newton-Raphson -- use scaled steepest descent instead.
 Alpha Gap=     8.821 HL deriv= 1.89D-04
     ILin= 1 X=0.000D+00 Y=-4.759456968406D+02 DE= 0.00D+00 F= -1.15D-03
     ILin= 2 X=7.000D-01 Y=-4.759458061566D+02 DE=-1.09D-04 F=  8.37D-04
     Accept linear search using points  1 and  2.
     An  expanding polynomial of degree  2 produced  0.3805
 Iteration   9 EE= -475.945928691111     Delta-E=       -0.000231850542 Grad=9.577D-02 Max rot=    1.2431 deg.
 Gradient too large for Newton-Raphson -- use scaled steepest descent instead.
 Alpha Gap=     8.820 HL deriv= 2.41D-04
     ILin= 1 X=0.000D+00 Y=-4.759459286911D+02 DE= 0.00D+00 F= -1.69D-03
     ILin= 2 X=3.000D-01 Y=-4.759461237462D+02 DE=-1.95D-04 F=  3.85D-04
     Accept linear search using points  1 and  2.
     An  expanding polynomial of degree  2 produced  0.1444
 Iteration  10 EE= -475.946100125081     Delta-E=       -0.000171433970 Grad=5.659D-02 Max rot=    0.5516 deg.
 Gradient too large for Newton-Raphson -- use scaled steepest descent instead.
 Alpha Gap=     8.820 HL deriv= 2.07D-04
     ILin= 1 X=0.000D+00 Y=-4.759461001251D+02 DE= 0.00D+00 F= -6.57D-04
     ILin= 2 X=4.000D-01 Y=-4.759463567545D+02 DE=-2.57D-04 F= -6.26D-04
     ILin= 3 X=8.000D-01 Y=-4.759466009221D+02 DE=-5.01D-04 F= -5.95D-04
     ILin= 4 X=1.500D+00 Y=-4.759469982231D+02 DE=-8.98D-04 F= -5.40D-04
     ILin= 5 X=3.000D+00 Y=-4.759477209951D+02 DE=-1.62D-03 F= -4.23D-04
     ILin= 6 X=6.100D+00 Y=-4.759486586220D+02 DE=-2.56D-03 F= -1.81D-04
     ILin= 7 X=1.220D+01 Y=-4.759483111225D+02 DE=-2.21D-03 F=  2.96D-04
     An  expanding polynomial of degree  7 produced  8.4225
 Iteration  11 EE= -475.948869404919     Delta-E=       -0.002769279838 Grad=1.228D-01 Max rot=    1.5190 deg.
 Gradient too large for Newton-Raphson -- use scaled steepest descent instead.
 Alpha Gap=     8.821 HL deriv= 1.86D-04
     ILin= 1 X=0.000D+00 Y=-4.759488694049D+02 DE= 0.00D+00 F= -2.94D-03
     ILin= 2 X=1.100D+00 Y=-4.759418412194D+02 DE= 7.03D-03 F=  1.57D-02
     Reject lnstep minimum 1.466D-01 FVal=-4.759490638505D+02 Lims=  0.00D+00  1.10D+00
     ILin= 3 X=1.000D-01 Y=-4.759490787731D+02 DE=-2.09D-04 F= -1.25D-03
     A contracting polynomial of degree  3 produced  0.1734
 Iteration  12 EE= -475.949124484479     Delta-E=       -0.000255079560 Grad=3.874D-02 Max rot=    0.4089 deg.
 Gradient too large for Newton-Raphson -- use scaled steepest descent instead.
 Alpha Gap=     8.821 HL deriv= 1.73D-04
     ILin= 1 X=0.000D+00 Y=-4.759491244845D+02 DE= 0.00D+00 F= -3.60D-04
     ILin= 2 X=8.400D+00 Y=-4.759374751385D+02 DE= 1.16D-02 F=  3.13D-03
     ILin= 3 X=4.200D+00 Y=-4.759469677148D+02 DE= 2.16D-03 F=  1.39D-03
     ILin= 4 X=2.100D+00 Y=-4.759489632874D+02 DE= 1.61D-04 F=  5.14D-04
     Reject lnstep minimum 6.051D-01 FVal=-4.759491739095D+02 Lims=  0.00D+00  4.20D+00
     ILin= 5 X=6.000D-01 Y=-4.759492656293D+02 DE=-1.41D-04 F= -1.10D-04
     A contracting polynomial of degree  5 produced  0.8655
 Iteration  13 EE= -475.949280287605     Delta-E=       -0.000155803126 Grad=8.451D-02 Max rot=    1.2344 deg.
 Gradient too large for Newton-Raphson -- use scaled steepest descent instead.
 Alpha Gap=     8.821 HL deriv= 1.45D-04
     ILin= 1 X=0.000D+00 Y=-4.759492802876D+02 DE= 0.00D+00 F= -1.36D-03
     ILin= 2 X=4.000D-01 Y=-4.759491993219D+02 DE= 8.10D-05 F=  1.77D-03
     Reject lnstep minimum 1.974D-01 FVal=-4.759496301988D+02 Lims=  0.00D+00  4.00D-01
     ILin= 3 X=2.000D-01 Y=-4.759493962911D+02 DE=-1.16D-04 F=  2.02D-04
     A contracting polynomial of degree  3 produced  0.1741
 Iteration  14 EE= -475.949398909509     Delta-E=       -0.000118621903 Grad=3.287D-02 Max rot=    0.4255 deg.
 Gradient too large for Newton-Raphson -- use scaled steepest descent instead.
 Alpha Gap=     8.821 HL deriv= 1.60D-04
     ILin= 1 X=0.000D+00 Y=-4.759493989095D+02 DE= 0.00D+00 F= -2.24D-04
     ILin= 2 X=9.000D-01 Y=-4.759494903781D+02 DE=-9.15D-05 F=  2.07D-05
     Accept linear search using points  1 and  2.
     An  expanding polynomial of degree  2 produced  0.8029
 Iteration  15 EE= -475.949491109516     Delta-E=       -0.000092200007 Grad=6.770D-02 Max rot=    1.0221 deg.
 Gradient too large for Newton-Raphson -- use scaled steepest descent instead.
 Alpha Gap=     8.821 HL deriv= 1.27D-04
     ILin= 1 X=0.000D+00 Y=-4.759494911095D+02 DE= 0.00D+00 F= -8.35D-04
     ILin= 2 X=4.000D-01 Y=-4.759494480183D+02 DE= 4.31D-05 F=  1.05D-03
     Reject lnstep minimum 1.977D-01 FVal=-4.759497048740D+02 Lims=  0.00D+00  4.00D-01
     ILin= 3 X=2.000D-01 Y=-4.759495638424D+02 DE=-7.27D-05 F=  1.08D-04
     A contracting polynomial of degree  3 produced  0.1771
 Iteration  16 EE= -475.949565073369     Delta-E=       -0.000073963853 Grad=2.966D-02 Max rot=    0.4253 deg.
 Gradient too large for Newton-Raphson -- use scaled steepest descent instead.
 Alpha Gap=     8.821 HL deriv= 1.48D-04
     ILin= 1 X=0.000D+00 Y=-4.759495650734D+02 DE= 0.00D+00 F= -1.66D-04
     ILin= 2 X=8.000D-01 Y=-4.759496279953D+02 DE=-6.29D-05 F=  8.29D-06
     Accept linear search using points  1 and  2.
     An  expanding polynomial of degree  2 produced  0.7297
     Minimum is close to point  2 DX= -7.03D-02 DF= -3.72D-07 DXR=  9.63D-02 DFR=  5.92D-03 which will be used.
 Iteration  17 EE= -475.949627995302     Delta-E=       -0.000062921934 Grad=6.189D-02 Max rot=    0.8959 deg.
 Gradient too large for Newton-Raphson -- use scaled steepest descent instead.
 Alpha Gap=     8.821 HL deriv= 1.15D-04
     ILin= 1 X=0.000D+00 Y=-4.759496279953D+02 DE= 0.00D+00 F= -6.92D-04
     ILin= 2 X=4.000D-01 Y=-4.759495866750D+02 DE= 4.13D-05 F=  8.99D-04
     Reject lnstep minimum 1.974D-01 FVal=-4.759498057686D+02 Lims=  0.00D+00  4.00D-01
     ILin= 3 X=2.000D-01 Y=-4.759496868770D+02 DE=-5.89D-05 F=  1.03D-04
     A contracting polynomial of degree  3 produced  0.1740
 Iteration  18 EE= -475.949688218606     Delta-E=       -0.000060223303 Grad=2.708D-02 Max rot=    0.4310 deg.
 Gradient too large for Newton-Raphson -- use scaled steepest descent instead.
 Alpha Gap=     8.821 HL deriv= 1.41D-04
     ILin= 1 X=0.000D+00 Y=-4.759496882186D+02 DE= 0.00D+00 F= -1.29D-04
     ILin= 2 X=7.000D-01 Y=-4.759497401588D+02 DE=-5.19D-05 F= -1.96D-05
     Reject lnstep minimum 1.307D+00 FVal=-4.759497535444D+02 Lims=  0.00D+00  7.00D-01
     ILin= 3 X=1.500D+00 Y=-4.759497058744D+02 DE=-1.77D-05 F=  1.05D-04
     An  expanding polynomial of degree  3 produced  0.8254
 Iteration  19 EE= -475.949741386328     Delta-E=       -0.000053167723 Grad=5.626D-02 Max rot=    0.9385 deg.
 Gradient too large for Newton-Raphson -- use scaled steepest descent instead.
 Alpha Gap=     8.821 HL deriv= 1.01D-04
[truncated: 190,680 more chars]
