# Supplementary material for: Study on Removal Mechanism for Copper Cyanide Complex Ions in Water: Ion Species Differences and Evolution Process
Source: Int J Mol Sci. 2023 Mar 7;24(6):5066. doi: 10.3390/ijms24065066 (PMC10048877; doi:10.3390/ijms24065066)
Supplement: Supplementary file 1 [file ijms-24-05066-s001.zip › Gaussian optimization structure source file/CuCN4-sp.gjf]

%chk=CuCN4-sp.chk
%mem=8GB
%nprocshared=20 
#p m062x/def2tzvp  scrf=(smd,solvent=water)   em=gd3 freq

Title Card Required

-3 1
 C                  0.22132800    1.44701600   -1.38858500
 N                  0.33393200    2.30410800   -2.19824100
 C                  1.60874600   -0.03536300    1.17757000
 N                  2.54392800   -0.05878600    1.90400100
 C                 -0.18168200   -1.75793800   -0.93633500
 N                 -0.30472000   -2.80623800   -1.47367000
 C                 -1.61372300    0.35803600    1.07425800
 N                 -2.58131800    0.56631600    1.72475300
 Cu                 0.01506600    0.00561500   -0.02529900
