# Supplementary material for: Study on Removal Mechanism for Copper Cyanide Complex Ions in Water: Ion Species Differences and Evolution Process
Source: Int J Mol Sci. 2023 Mar 7;24(6):5066. doi: 10.3390/ijms24065066 (PMC10048877; doi:10.3390/ijms24065066)
Supplement: Supplementary file 1 [file ijms-24-05066-s001.zip › Gaussian optimization structure source file/CuCN4.log]

 Entering Gaussian System, Link 0=g16
 Input=CuCN4.gjf
 Output=CuCN4.log
 Initial command:
 /home/hp/opt/gaussian/g16/l1.exe "/home/hp/temp/Gau-495810.inp" -scrdir="/home/hp/temp/"
 Entering Link 1 = /home/hp/opt/gaussian/g16/l1.exe PID=    495812.
  
 Copyright (c) 1988,1990,1992,1993,1995,1998,2003,2009,2016,
            Gaussian, Inc.  All Rights Reserved.
  
 This is part of the Gaussian(R) 16 program.  It is based on
 the Gaussian(R) 09 system (copyright 2009, Gaussian, Inc.),
 the Gaussian(R) 03 system (copyright 2003, Gaussian, Inc.),
 the Gaussian(R) 98 system (copyright 1998, Gaussian, Inc.),
 the Gaussian(R) 94 system (copyright 1995, Gaussian, Inc.),
 the Gaussian 92(TM) system (copyright 1992, Gaussian, Inc.),
 the Gaussian 90(TM) system (copyright 1990, Gaussian, Inc.),
 the Gaussian 88(TM) system (copyright 1988, Gaussian, Inc.),
 the Gaussian 86(TM) system (copyright 1986, Carnegie Mellon
 University), and the Gaussian 82(TM) system (copyright 1983,
 Carnegie Mellon University). Gaussian is a federally registered
 trademark of Gaussian, Inc.
  
 This software contains proprietary and confidential information,
 including trade secrets, belonging to Gaussian, Inc.
  
 This software is provided under written license and may be
 used, copied, transmitted, or stored only in accord with that
 written license.
  
 The following legend is applicable only to US Government
 contracts under FAR:
  
                    RESTRICTED RIGHTS LEGEND
  
 Use, reproduction and disclosure by the US Government is
 subject to restrictions as set forth in subparagraphs (a)
 and (c) of the Commercial Computer Software - Restricted
 Rights clause in FAR 52.227-19.
  
 Gaussian, Inc.
 340 Quinnipiac St., Bldg. 40, Wallingford CT 06492
  
  
 ---------------------------------------------------------------
 Warning -- This program may not be used in any manner that
 competes with the business of Gaussian, Inc. or will provide
 assistance to any competitor of Gaussian, Inc.  The licensee
 of this program is prohibited from giving any competitor of
 Gaussian, Inc. access to this program.  By using this program,
 the user acknowledges that Gaussian, Inc. is engaged in the
 business of creating and licensing software in the field of
 computational chemistry and represents and warrants to the
 licensee that it is not a competitor of Gaussian, Inc. and that
 it will not use this program in any manner prohibited above.
 ---------------------------------------------------------------
  

 Cite this work as:
 Gaussian 16, Revision A.03,
 M. J. Frisch, G. W. Trucks, H. B. Schlegel, G. E. Scuseria, 
 M. A. Robb, J. R. Cheeseman, G. Scalmani, V. Barone, 
 G. A. Petersson, H. Nakatsuji, X. Li, M. Caricato, A. V. Marenich, 
 J. Bloino, B. G. Janesko, R. Gomperts, B. Mennucci, H. P. Hratchian, 
 J. V. Ortiz, A. F. Izmaylov, J. L. Sonnenberg, D. Williams-Young, 
 F. Ding, F. Lipparini, F. Egidi, J. Goings, B. Peng, A. Petrone, 
 T. Henderson, D. Ranasinghe, V. G. Zakrzewski, J. Gao, N. Rega, 
 G. Zheng, W. Liang, M. Hada, M. Ehara, K. Toyota, R. Fukuda, 
 J. Hasegawa, M. Ishida, T. Nakajima, Y. Honda, O. Kitao, H. Nakai, 
 T. Vreven, K. Throssell, J. A. Montgomery, Jr., J. E. Peralta, 
 F. Ogliaro, M. J. Bearpark, J. J. Heyd, E. N. Brothers, K. N. Kudin, 
 V. N. Staroverov, T. A. Keith, R. Kobayashi, J. Normand, 
 K. Raghavachari, A. P. Rendell, J. C. Burant, S. S. Iyengar, 
 J. Tomasi, M. Cossi, J. M. Millam, M. Klene, C. Adamo, R. Cammi, 
 J. W. Ochterski, R. L. Martin, K. Morokuma, O. Farkas, 
 J. B. Foresman, and D. J. Fox, Gaussian, Inc., Wallingford CT, 2016.
 
 ******************************************
 Gaussian 16:  ES64L-G16RevA.03 25-Dec-2016
                 2-Feb-2023 
 ******************************************
 %chk=CuCN4.chk
 %mem=20GB
 %nprocshared=60
 Will use up to   60 processors via shared memory.
 ----------------------------------------------------------------------
 #p opt=calcfc pbepbe/genecp scrf=(smd,solvent=water) scf=qc em=gd3 nos
 ymm
 ----------------------------------------------------------------------
 1/10=4,18=20,19=15,26=3,38=1/1,3;
 2/9=110,12=2,15=1,17=6,18=5,40=1/2;
 3/5=7,11=2,16=1,17=8,25=1,30=1,70=32201,71=2,72=1,74=1009,124=31,140=1/1,2,3;
 4//1;
 5/5=2,8=3,38=5,53=1/8;
 8/6=4,10=90,11=11/1;
 11/6=1,8=1,9=11,15=111,16=1,31=1/1,2,10;
 10/6=1,13=1,31=1/2;
 6/7=2,8=2,9=2,10=2,28=1/1;
 7/10=1,18=20,25=1,30=1/1,2,3,16;
 1/10=4,18=20,19=15,26=3/3(2);
 2/9=110,15=1/2;
 99//99;
 2/9=110,15=1/2;
 3/5=7,6=1,11=2,16=1,17=8,25=1,30=1,70=32205,71=1,72=1,74=1009,82=7,124=31/1,2,3;
 4/5=5,16=3,69=1/1;
 5/5=2,8=3,38=5,53=1/8;
 7/30=1/1,2,3,16;
 1/18=20,19=15,26=3/3(-5);
 2/9=110,15=1/2;
 6/7=2,8=2,9=2,10=2,19=2,28=1/1;
 99/9=1/99;
 Leave Link    1 at Thu Feb  2 09:58:01 2023, MaxMem=  2684354560 cpu:               6.6 elap:               0.1
 (Enter /home/hp/opt/gaussian/g16/l101.exe)
 -------------------
 Title Card Required
 -------------------
 Symbolic Z-matrix:
 Charge = -3 Multiplicity = 1
 C                     0.26042   1.62931  -1.48405 
 N                     0.38931   2.48362  -2.26947 
 C                     1.85393  -0.05196   1.27201 
 N                     2.81785  -0.07277   1.93174 
 C                    -0.22751  -1.97675  -1.01635 
 N                    -0.32686  -3.00935  -1.55328 
 C                    -1.87237   0.40561   1.17325 
 N                    -2.84647   0.61878   1.78179 
 Cu                   -0.00674  -0.00374   0.02282 
 
 ITRead=  0  0  0  0  0  0  0  0  0
 MicOpt= -1 -1 -1 -1 -1 -1 -1 -1 -1
 NAtoms=      9 NQM=        9 NQMF=       0 NMMI=      0 NMMIF=      0
                NMic=       0 NMicF=      0.
                    Isotopes and Nuclear Properties:
 (Nuclear quadrupole moments (NQMom) in fm**2, nuclear magnetic moments (NMagM)
  in nuclear magnetons)

  Atom         1           2           3           4           5           6           7           8           9
 IAtWgt=          12          14          12          14          12          14          12          14          63
 AtmWgt=  12.0000000  14.0030740  12.0000000  14.0030740  12.0000000  14.0030740  12.0000000  14.0030740  62.9295992
 NucSpn=           0           2           0           2           0           2           0           2           3
 AtZEff=  -0.0000000  -0.0000000  -0.0000000  -0.0000000  -0.0000000  -0.0000000  -0.0000000  -0.0000000  -0.0000000
 NQMom=    0.0000000   2.0440000   0.0000000   2.0440000   0.0000000   2.0440000   0.0000000   2.0440000 -22.0000000
 NMagM=    0.0000000   0.4037610   0.0000000   0.4037610   0.0000000   0.4037610   0.0000000   0.4037610   2.2233000
 AtZNuc=   6.0000000   7.0000000   6.0000000   7.0000000   6.0000000   7.0000000   6.0000000   7.0000000  29.0000000
 Leave Link  101 at Thu Feb  2 09:58:02 2023, MaxMem=  2684354560 cpu:              49.7 elap:               0.9
 (Enter /home/hp/opt/gaussian/g16/l103.exe)

 GradGradGradGradGradGradGradGradGradGradGradGradGradGradGradGradGradGrad
 Berny optimization.
 Initialization pass.
                           ----------------------------
                           !    Initial Parameters    !
                           ! (Angstroms and Degrees)  !
 --------------------------                            --------------------------
 ! Name  Definition              Value          Derivative Info.                !
 --------------------------------------------------------------------------------
 ! R1    R(1,2)                  1.1676         calculate D2E/DX2 analytically  !
 ! R2    R(1,9)                  2.2381         calculate D2E/DX2 analytically  !
 ! R3    R(3,4)                  1.1683         calculate D2E/DX2 analytically  !
 ! R4    R(3,9)                  2.2416         calculate D2E/DX2 analytically  !
 ! R5    R(5,6)                  1.1681         calculate D2E/DX2 analytically  !
 ! R6    R(5,9)                  2.2408         calculate D2E/DX2 analytically  !
 ! R7    R(7,8)                  1.1682         calculate D2E/DX2 analytically  !
 ! R8    R(7,9)                  2.2297         calculate D2E/DX2 analytically  !
 ! A1    A(1,9,3)              106.9668         calculate D2E/DX2 analytically  !
 ! A2    A(1,9,5)              109.9979         calculate D2E/DX2 analytically  !
 ! A3    A(1,9,7)              108.2589         calculate D2E/DX2 analytically  !
 ! A4    A(3,9,5)              108.7394         calculate D2E/DX2 analytically  !
 ! A5    A(3,9,7)              114.2641         calculate D2E/DX2 analytically  !
 ! A6    A(5,9,7)              108.5708         calculate D2E/DX2 analytically  !
 ! A7    L(2,1,9,4,-1)         180.427          calculate D2E/DX2 analytically  !
 ! A8    L(4,3,9,2,-1)         180.1716         calculate D2E/DX2 analytically  !
 ! A9    L(6,5,9,4,-1)         179.1839         calculate D2E/DX2 analytically  !
 ! A10   L(8,7,9,2,-1)         180.231          calculate D2E/DX2 analytically  !
 ! A11   L(2,1,9,4,-2)         179.5596         calculate D2E/DX2 analytically  !
 ! A12   L(4,3,9,2,-2)         180.7461         calculate D2E/DX2 analytically  !
 ! A13   L(6,5,9,4,-2)         179.7741         calculate D2E/DX2 analytically  !
 ! A14   L(8,7,9,2,-2)         179.6531         calculate D2E/DX2 analytically  !
 ! D1    D(1,9,5,3)            116.8327         calculate D2E/DX2 analytically  !
 ! D2    D(1,9,7,3)           -119.0637         calculate D2E/DX2 analytically  !
 ! D3    D(1,9,7,5)            119.3894         calculate D2E/DX2 analytically  !
 ! D4    D(3,9,7,5)           -121.5468         calculate D2E/DX2 analytically  !
 --------------------------------------------------------------------------------
 Trust Radius=3.00D-01 FncErr=1.00D-07 GrdErr=1.00D-06 EigMax=2.50D+02 EigMin=1.00D-04
 Number of steps in this run=     36 maximum allowed number of steps=    100.
 GradGradGradGradGradGradGradGradGradGradGradGradGradGradGradGradGradGrad

 Leave Link  103 at Thu Feb  2 09:58:02 2023, MaxMem=  2684354560 cpu:               3.2 elap:               0.1
 (Enter /home/hp/opt/gaussian/g16/l202.exe)
                          Input orientation:                          
 ---------------------------------------------------------------------
 Center     Atomic      Atomic             Coordinates (Angstroms)
 Number     Number       Type             X           Y           Z
 ---------------------------------------------------------------------
      1          6           0        0.260421    1.629308   -1.484053
      2          7           0        0.389314    2.483617   -2.269469
      3          6           0        1.853928   -0.051956    1.272006
      4          7           0        2.817850   -0.072766    1.931742
      5          6           0       -0.227514   -1.976745   -1.016345
      6          7           0       -0.326862   -3.009347   -1.553282
      7          6           0       -1.872373    0.405613    1.173245
      8          7           0       -2.846465    0.618777    1.781789
      9         29           0       -0.006742   -0.003735    0.022821
 ---------------------------------------------------------------------
                    Distance matrix (angstroms):
                    1          2          3          4          5
     1  C    0.000000
     2  N    1.167620   0.000000
     3  C    3.600246   4.595244   0.000000
     4  N    4.594035   5.484802   1.168260   0.000000
     5  C    3.668849   4.673930   3.643318   4.646568   0.000000
     6  N    4.676197   5.585560   4.635112   5.536977   1.168092
     7  C    3.620424   4.613633   3.755588   4.775181   3.629806
     8  N    4.619485   5.510044   4.775296   5.708343   4.628736
     9  Cu   2.238052   3.405639   2.241625   3.409848   2.240842
                    6          7          8          9
     6  N    0.000000
     7  C    4.635138   0.000000
     8  N    5.534833   1.168169   0.000000
     9  Cu   3.408853   2.229713   3.397869   0.000000
 Symmetry turned off by external request.
 Stoichiometry    C4CuN4(3-)
 Framework group  C1[X(C4CuN4)]
 Deg. of freedom    21
 Full point group                 C1      NOp   1
 Rotational constants (GHZ):           0.8761991           0.8559615           0.8252494
 Leave Link  202 at Thu Feb  2 09:58:02 2023, MaxMem=  2684354560 cpu:               3.1 elap:               0.1
 (Enter /home/hp/opt/gaussian/g16/l301.exe)
 General basis read from cards:  (5D, 7F)
 Centers:       1      3      5      7      2      4      6      8
 6-311g(d,p)
 ****
 Centers:       9
 sdd
 ****
 ======================================================================================================
                                       Pseudopotential Parameters
 ======================================================================================================
  Center     Atomic      Valence      Angular      Power
  Number     Number     Electrons     Momentum     of R      Exponent        Coefficient   SO-Coeffient
 ======================================================================================================
    1          6
                                   No pseudopotential on this center.
    2          7
                                   No pseudopotential on this center.
    3          6
                                   No pseudopotential on this center.
    4          7
                                   No pseudopotential on this center.
    5          6
                                   No pseudopotential on this center.
    6          7
                                   No pseudopotential on this center.
    7          6
                                   No pseudopotential on this center.
    8          7
                                   No pseudopotential on this center.
    9         29           19
                                      F and up 
                                                     2        1.0000000        0.00000000    0.00000000
                                      S - F
                                                     2       30.2200000      355.77015800    0.00000000
                                                     2       13.1900000       70.86535700    0.00000000
                                      P - F
                                                     2       33.1300000      233.89197600    0.00000000
                                                     2       13.2200000       53.94729900    0.00000000
                                      D - F
                                                     2       38.4200000      -31.27216500    0.00000000
                                                     2       13.2600000       -2.74110400    0.00000000
 ======================================================================================================
 Ernie: Thresh=  0.10000D-02 Tol=  0.10000D-05 Strict=F.
   180 basis functions,   321 primitive gaussians,   191 cartesian basis functions
    37 alpha electrons       37 beta electrons
       nuclear repulsion energy       383.1975788437 Hartrees.
 IExCor= 1009 DFT=T Ex=PBE Corr=PBE ExCW=0 ScaHFX=  0.000000
 ScaDFX=  1.000000  1.000000  1.000000  1.000000 ScalE2=  1.000000  1.000000
 IRadAn=      5 IRanWt=     -1 IRanGd=            0 ICorTp=0 IEmpDi=131
 NAtoms=    9 NActive=    9 NUniq=    9 SFac= 1.00D+00 NAtFMM=   60 NAOKFM=F Big=F
 Integral buffers will be    131072 words long.
 Raffenetti 2 integral format.
 Two-electron integral symmetry is turned off.
 R6Disp:  Grimme-D3 Dispersion energy=       -0.0041815408 Hartrees.
 Nuclear repulsion after empirical dispersion term =      383.1933973029 Hartrees.
 Force inversion solution in PCM.
 ------------------------------------------------------------------------------
 Polarizable Continuum Model (PCM)
 =================================
 Model                : PCM.
 Atomic radii         : SMD-Coulomb.
 Polarization charges : Total charges.
 Charge compensation  : None.
 Solution method      : Matrix inversion.
 Cavity type          : VdW (van der Waals Surface) (Alpha=1.000).
 Cavity algorithm     : GePol (No added spheres)
                        Default sphere list used, NSphG=    9.
                        Lebedev-Laikov grids with approx.  5.0 points / Ang**2.
                        Smoothing algorithm: York/Karplus (Gamma=1.0000).
                        Polarization charges: spherical gaussians, with
                                              point-specific exponents (IZeta= 3).
                        Self-potential: point-specific (ISelfS= 7).
                        Self-field    : sphere-specific E.n sum rule (ISelfD= 2).
 1st derivatives      : Analytical E(r).r(x)/FMM algorithm (CHGder, D1EAlg=3).
                        Cavity 1st derivative terms included.
 2nd derivatives      : Analytical E(r).r(xy)/FMM algorithm (CHGder, D2EAlg=3).
                        Cavity 2nd derivative terms included.
 Solvent              : Water, Eps=  78.355300 Eps(inf)=   1.777849
 ------------------------------------------------------------------------------
 Spheres list:
 ISph  on   Nord     Re0    Alpha      Xe            Ye            Ze
    1   C      1    1.8500  1.000      0.260421      1.629308     -1.484053
    2   N      2    1.8900  1.000      0.389314      2.483617     -2.269469
    3   C      3    1.8500  1.000      1.853928     -0.051956      1.272006
    4   N      4    1.8900  1.000      2.817850     -0.072766      1.931742
    5   C      5    1.8500  1.000     -0.227514     -1.976745     -1.016345
    6   N      6    1.8900  1.000     -0.326862     -3.009347     -1.553282
    7   C      7    1.8500  1.000     -1.872373      0.405613      1.173245
    8   N      8    1.8900  1.000     -2.846465      0.618777      1.781789
    9  Cu      9    1.4000  1.000     -0.006742     -0.003735      0.022821
 ------------------------------------------------------------------------------
 GePol: Number of generator spheres                  =       9
 GePol: Total number of spheres                      =       9
 GePol: Number of exposed spheres                    =       9 (100.00%)
 GePol: Number of points                             =    1650
 GePol: Average weight of points                     =       0.13
 GePol: Minimum weight of points                     =   0.12D-06
 GePol: Maximum weight of points                     =    0.18160
 GePol: Number of points with low weight             =      30
 GePol: Fraction of low-weight points (<1% of avg)   =       1.82%
 GePol: Cavity surface area                          =    213.647 Ang**2
 GePol: Cavity volume                                =    161.547 Ang**3
 ------------------------------------------------------------------------------
 Atomic radii for non-electrostatic terms: SMD-CDS.
 ------------------------------------------------------------------------------
 PCM non-electrostatic energy =         0.0305811799 Hartrees.
 Nuclear repulsion after PCM non-electrostatic terms =      383.2239784828 Hartrees.
 Leave Link  301 at Thu Feb  2 09:58:03 2023, MaxMem=  2684354560 cpu:               7.2 elap:               0.1
 (Enter /home/hp/opt/gaussian/g16/l302.exe)
 NPDir=0 NMtPBC=     1 NCelOv=     1 NCel=       1 NClECP=     1 NCelD=      1
         NCelK=      1 NCelE2=     1 NClLst=     1 CellRange=     0.0.
 One-electron integrals computed using PRISM.
   1 Symmetry operations used in ECPInt.
 ECPInt:  NShTT=    1485 NPrTT=    7058 LenC2=    1366 LenP2D=    4130.
 LDataN:  DoStor=T MaxTD1= 5 Len=  102
 NBasis=   180 RedAO= T EigKep=  3.18D-03  NBF=   180
 NBsUse=   180 1.00D-06 EigRej= -1.00D+00 NBFU=   180
 Precomputing XC quadrature grid using
 IXCGrd= 4 IRadAn=           5 IRanWt=          -1 IRanGd=           0 AccXCQ= 0.00D+00.
 Generated NRdTot=       0 NPtTot=           0 NUsed=           0 NTot=          32
 NSgBfM=   190   190   190   190   190 MxSgAt=     9 MxSgA2=     9.
 Leave Link  302 at Thu Feb  2 09:58:03 2023, MaxMem=  2684354560 cpu:              21.6 elap:               0.4
 (Enter /home/hp/opt/gaussian/g16/l303.exe)
 DipDrv:  MaxL=1.
 Leave Link  303 at Thu Feb  2 09:58:03 2023, MaxMem=  2684354560 cpu:               2.3 elap:               0.0
 (Enter /home/hp/opt/gaussian/g16/l401.exe)
 ExpMin= 1.00D-02 ExpMax= 6.29D+03 ExpMxC= 9.49D+02 IAcc=3 IRadAn=         5 AccDes= 0.00D+00
 Harris functional with IExCor= 1009 and IRadAn=       5 diagonalized for initial guess.
 HarFok:  IExCor= 1009 AccDes= 0.00D+00 IRadAn=         5 IDoV= 1 UseB2=F ITyADJ=14
 ICtDFT=  3500011 ScaDFX=  1.000000  1.000000  1.000000  1.000000
 FoFCou: FMM=F IPFlag=           0 FMFlag=      100000 FMFlg1=           0
         NFxFlg=           0 DoJE=T BraDBF=F KetDBF=T FulRan=T
         wScrn=  0.000000 ICntrl=       500 IOpCl=  0 I1Cent=   200000004 NGrid=           0
         NMat0=    1 NMatS0=      1 NMatT0=    0 NMatD0=    1 NMtDS0=    0 NMtDT0=    0
 Symmetry not used in FoFCou.
 DSYEVD-2 returned Info=        8416 IAlg= 4 N=   180 NDim=   180 NE2=    14912667 trying  DSYEV.
 Harris En= -569.166612586480    
 JPrj=0 DoOrth=F DoCkMO=F.
 Leave Link  401 at Thu Feb  2 09:58:03 2023, MaxMem=  2684354560 cpu:              21.2 elap:               0.4
 (Enter /home/hp/opt/gaussian/g16/l508.exe)
 Keep J ints in memory in canonical form, NReq=193682215.
 FoFCou: FMM=F IPFlag=           0 FMFlag=           0 FMFlg1=           0
         NFxFlg=           0 DoJE=F BraDBF=F KetDBF=F FulRan=T
         wScrn=  0.000000 ICntrl=       600 IOpCl=  0 I1Cent=           0 NGrid=           0
         NMat0=    1 NMatS0=  16290 NMatT0=    0 NMatD0=    1 NMtDS0=    0 NMtDT0=    0
 Symmetry not used in FoFCou.
 Two-electron integral symmetry not used.
 Tight linear equation convergence will be used.
 RPBE-PBE wavefunction.
 Quadratic Convergence SCF Method.
 Line search only if initial step raises energy.
 Inv3:  Mode=1 IEnd=     8167500.
 Iteration    1 A*A^-1 deviation from unit magnitude is 3.33D-15 for   1083.
 Iteration    1 A*A^-1 deviation from orthogonality  is 1.60D-15 for    667    147.
 Iteration    1 A^-1*A deviation from unit magnitude is 3.11D-15 for    368.
 Iteration    1 A^-1*A deviation from orthogonality  is 1.82D-15 for   1352    731.
 Iteration   1 EE= -568.040810414586                                    Grad=1.773D+00 Max rot=   16.3432 deg.
 Gradient too large for Newton-Raphson -- use scaled steepest descent instead.
 Alpha Gap=     0.715 HL deriv= 3.55D-01
     ILin= 1 X=0.000D+00 Y=-5.680408104146D+02 DE= 0.00D+00 F= -5.59D+00
     ILin= 2 X=3.000D-01 Y=-5.687476083263D+02 DE=-7.07D-01 F=  6.18D-01
     Accept linear search using points  1 and  2.
     An  expanding polynomial of degree  2 produced  0.1363
 Iteration   2 EE= -568.594830888082     Delta-E=       -0.554020473496 Grad=8.377D-01 Max rot=    7.2923 deg.
 Gradient too large for Newton-Raphson -- use scaled steepest descent instead.
 Alpha Gap=     0.463 HL deriv= 2.30D-01
     ILin= 1 X=0.000D+00 Y=-5.685948308881D+02 DE= 0.00D+00 F= -1.43D+00
     ILin= 2 X=3.000D-01 Y=-5.687742896493D+02 DE=-1.79D-01 F=  1.64D-01
     Accept linear search using points  1 and  2.
     An  expanding polynomial of degree  2 produced  0.1366
 Iteration   3 EE= -568.736082922211     Delta-E=       -0.141252034129 Grad=4.008D-01 Max rot=    3.0682 deg.
 Gradient too large for Newton-Raphson -- use scaled steepest descent instead.
 Alpha Gap=     0.303 HL deriv= 1.39D-01
     ILin= 1 X=0.000D+00 Y=-5.687360829222D+02 DE= 0.00D+00 F= -3.77D-01
     ILin= 2 X=1.000D-01 Y=-5.687667707370D+02 DE=-3.07D-02 F= -2.38D-01
     ILin= 3 X=2.000D-01 Y=-5.687839194230D+02 DE=-4.78D-02 F= -1.06D-01
     ILin= 4 X=3.000D-01 Y=-5.687883315510D+02 DE=-5.22D-02 F=  1.69D-02
     ILin= 5 X=4.000D-01 Y=-5.687808112120D+02 DE=-4.47D-02 F=  1.32D-01
     An  expanding polynomial of degree  5 produced  0.2859
     Minimum is close to point  4 DX= -1.41D-02 DF= -1.19D-04 DXR=  4.92D-02 DFR=  2.28D-03 which will be used.
 Iteration   4 EE= -568.788331551003     Delta-E=       -0.052248628792 Grad=2.218D-01 Max rot=    1.5356 deg.
 Gradient too large for Newton-Raphson -- use scaled steepest descent instead.
 Alpha Gap=     0.122 HL deriv= 9.30D-02
     ILin= 1 X=0.000D+00 Y=-5.687883315510D+02 DE= 0.00D+00 F= -1.07D-01
     ILin= 2 X=3.000D-01 Y=-5.687943321720D+02 DE=-6.00D-03 F=  7.15D-02
     Accept linear search using points  1 and  2.
     An  expanding polynomial of degree  2 produced  0.1503
 Iteration   5 EE= -568.798024109002     Delta-E=       -0.009692557999 Grad=1.142D-01 Max rot=    1.0375 deg.
 Gradient too large for Newton-Raphson -- use scaled steepest descent instead.
 Alpha Gap=     0.188 HL deriv= 3.40D-02
     ILin= 1 X=0.000D+00 Y=-5.687980241090D+02 DE= 0.00D+00 F= -2.49D-02
     ILin= 2 X=3.000D-01 Y=-5.688037928154D+02 DE=-5.77D-03 F= -1.36D-02
     ILin= 3 X=5.000D-01 Y=-5.688057785937D+02 DE=-7.75D-03 F= -6.27D-03
     ILin= 4 X=1.000D+00 Y=-5.688044469100D+02 DE=-6.42D-03 F=  1.15D-02
     An  expanding polynomial of degree  4 produced  0.6740
 Iteration   6 EE= -568.806323164933     Delta-E=       -0.008299055931 Grad=6.864D-02 Max rot=    0.4906 deg.
 Gradient too large for Newton-Raphson -- use scaled steepest descent instead.
 Alpha Gap=     0.157 HL deriv= 2.57D-02
     ILin= 1 X=0.000D+00 Y=-5.688063231649D+02 DE= 0.00D+00 F= -1.03D-02
     ILin= 2 X=3.000D-01 Y=-5.688070766845D+02 DE=-7.54D-04 F=  5.38D-03
     Accept linear search using points  1 and  2.
     An  expanding polynomial of degree  2 produced  0.1480
 Iteration   7 EE= -568.807282617775     Delta-E=       -0.000959452841 Grad=3.121D-02 Max rot=    0.2866 deg.
 Gradient too large for Newton-Raphson -- use scaled steepest descent instead.
 Alpha Gap=     0.178 HL deriv= 5.75D-03
     ILin= 1 X=0.000D+00 Y=-5.688072826178D+02 DE= 0.00D+00 F= -1.85D-03
     ILin= 2 X=7.000D-01 Y=-5.688079290775D+02 DE=-6.46D-04 F=  3.37D-06
     Accept linear search using points  1 and  2.
     An  expanding polynomial of degree  2 produced  0.6949
     Minimum is close to point  2 DX= -5.08D-03 DF= -1.23D-08 DXR=  7.32D-03 DFR=  1.90D-05 which will be used.
 Iteration   8 EE= -568.807929077522     Delta-E=       -0.000646459747 Grad=1.282D-02 Max rot=    0.0916 deg.
 Gradient too large for Newton-Raphson -- use scaled steepest descent instead.
 Alpha Gap=     0.183 HL deriv= 7.63D-03
     ILin= 1 X=0.000D+00 Y=-5.688079290775D+02 DE= 0.00D+00 F= -5.27D-04
     ILin= 2 X=3.000D-01 Y=-5.688080110981D+02 DE=-8.20D-05 F= -2.10D-05
     ILin= 3 X=6.000D-01 Y=-5.688079423042D+02 DE=-1.32D-05 F=  4.79D-04
     An  expanding polynomial of degree  3 produced  0.3132
     Minimum is close to point  2 DX=  1.32D-02 DF= -1.45D-07 DXR=  4.20D-02 DFR=  1.77D-03 which will be used.
 Iteration   9 EE= -568.808011098093     Delta-E=       -0.000082020571 Grad=1.150D-02 Max rot=    0.0944 deg.
 Gradient too large for Newton-Raphson -- use scaled steepest descent instead.
 Alpha Gap=     0.177 HL deriv= 2.17D-03
     ILin= 1 X=0.000D+00 Y=-5.688080110981D+02 DE= 0.00D+00 F= -2.20D-04
     ILin= 2 X=5.000D-01 Y=-5.688080168062D+02 DE=-5.71D-06 F=  1.98D-04
     Accept linear search using points  1 and  2.
     An  expanding polynomial of degree  2 produced  0.2535
 Iteration  10 EE= -568.808040097074     Delta-E=       -0.000028998980 Grad=4.809D-03 Max rot=    0.0385 deg.
 QCNR:  CnvC1=1.03D-08 CnvC2=1.03D-07
 LinEq1:  Iter=  0 NonCon=     1 RMS=1.44D-04 Max=4.60D-03 NDo=     1
 AX will form     1 AO Fock derivatives at one time.
 LinEq1:  Iter=  1 NonCon=     1 RMS=2.83D-04 Max=5.81D-03 NDo=     1
 LinEq1:  Iter=  2 NonCon=     1 RMS=9.44D-05 Max=1.70D-03 NDo=     1
 LinEq1:  Iter=  3 NonCon=     1 RMS=3.91D-05 Max=8.00D-04 NDo=     1
 LinEq1:  Iter=  4 NonCon=     1 RMS=5.53D-05 Max=9.62D-04 NDo=     1
 LinEq1:  Iter=  5 NonCon=     1 RMS=7.24D-06 Max=1.31D-04 NDo=     1
 LinEq1:  Iter=  6 NonCon=     1 RMS=7.64D-07 Max=9.20D-06 NDo=     1
 LinEq1:  Iter=  7 NonCon=     1 RMS=9.59D-07 Max=1.48D-05 NDo=     1
 LinEq1:  Iter=  8 NonCon=     1 RMS=4.87D-07 Max=5.87D-06 NDo=     1
 LinEq1:  Iter=  9 NonCon=     1 RMS=2.53D-07 Max=4.10D-06 NDo=     1
 LinEq1:  Iter= 10 NonCon=     1 RMS=6.68D-08 Max=7.34D-07 NDo=     1
 LinEq1:  Iter= 11 NonCon=     1 RMS=4.13D-08 Max=6.31D-07 NDo=     1
 LinEq1:  Iter= 12 NonCon=     1 RMS=3.55D-08 Max=6.17D-07 NDo=     1
 LinEq1:  Iter= 13 NonCon=     1 RMS=1.10D-08 Max=1.59D-07 NDo=     1
 LinEq1:  Iter= 14 NonCon=     0 RMS=2.13D-09 Max=3.14D-08 NDo=     1
 Linear equations converged to 1.029D-08 1.029D-07 after    14 iterations.
 Angle between quadratic step and gradient=  47.18 degrees.
     ILin= 1 X=0.000D+00 Y=-5.688080400971D+02 DE= 0.00D+00 F= -6.41D-05
     ILin= 2 X=1.000D+00 Y=-5.688080721865D+02 DE=-3.21D-05 F= -7.74D-08
     Reject lnstep minimum 1.001D+00 FVal=-5.688080721865D+02 Lims=  0.00D+00  1.00D+00
     ILin= 3 X=2.000D+00 Y=-5.688080403032D+02 DE=-2.06D-07 F=  6.38D-05
     An  expanding polynomial of degree  3 produced  1.0016
     Minimum is close to point  2 DX=  1.61D-03 DF= -8.30D-11 DXR=  1.61D-03 DFR=  2.59D-06 which will be used.
 Iteration  11 EE= -568.808072186496     Delta-E=       -0.000032089423 Grad=2.302D-05 Max rot=    0.0003 deg.
 QCNR:  CnvC1=2.30D-10 CnvC2=2.30D-09
 LinEq1:  Iter=  0 NonCon=     1 RMS=8.57D-07 Max=2.71D-05 NDo=     1
 LinEq1:  Iter=  1 NonCon=     1 RMS=9.43D-07 Max=1.87D-05 NDo=     1
 LinEq1:  Iter=  2 NonCon=     1 RMS=3.13D-07 Max=4.29D-06 NDo=     1
 LinEq1:  Iter=  3 NonCon=     1 RMS=2.66D-07 Max=4.97D-06 NDo=     1
 LinEq1:  Iter=  4 NonCon=     1 RMS=2.13D-07 Max=4.46D-06 NDo=     1
 LinEq1:  Iter=  5 NonCon=     1 RMS=2.73D-08 Max=4.03D-07 NDo=     1
 LinEq1:  Iter=  6 NonCon=     1 RMS=9.09D-09 Max=1.54D-07 NDo=     1
 LinEq1:  Iter=  7 NonCon=     1 RMS=7.73D-09 Max=1.15D-07 NDo=     1
 LinEq1:  Iter=  8 NonCon=     1 RMS=8.67D-09 Max=1.11D-07 NDo=     1
 LinEq1:  Iter=  9 NonCon=     1 RMS=2.35D-09 Max=3.07D-08 NDo=     1
 LinEq1:  Iter= 10 NonCon=     1 RMS=3.90D-10 Max=5.83D-09 NDo=     1
 LinEq1:  Iter= 11 NonCon=     1 RMS=2.97D-10 Max=4.30D-09 NDo=     1
 LinEq1:  Iter= 12 NonCon=     1 RMS=2.49D-10 Max=5.58D-09 NDo=     1
 LinEq1:  Iter= 13 NonCon=     0 RMS=6.17D-11 Max=7.28D-10 NDo=     1
 Linear equations converged to 2.302D-10 2.302D-09 after    13 iterations.
 Angle between quadratic step and gradient=  52.54 degrees.
     ILin= 1 X=0.000D+00 Y=-5.688080721865D+02 DE= 0.00D+00 F= -8.48D-10
     ILin= 2 X=1.000D+00 Y=-5.688080721869D+02 DE=-4.26D-10
 Iteration  12 EE= -568.808072186922     Delta-E=       -0.000000000426 Grad=9.839D-10 Max rot=    0.0000 deg.
 Error on total polarization charges =  0.03880
 Rotation gradient small -- convergence achieved.
 SCF Done:  E(RPBE-PBE) =  -568.808072187     a.u. after   12 cycles
            Convg  =    0.9839D-09                    52 Fock formations.
              S**2 =  0.0000                  -V/T =  2.1383
 SMD-CDS (non-electrostatic) energy       (kcal/mol) =      19.19
 (included in total energy above)
 Leave Link  508 at Thu Feb  2 09:58:38 2023, MaxMem=  2684354560 cpu:            1343.4 elap:              34.6
 (Enter /home/hp/opt/gaussian/g16/l801.exe)
 DoSCS=F DFT=T ScalE2(SS,OS)=  1.000000  1.000000
 Range of M.O.s used for correlation:     1   180
 NBasis=   180 NAE=    37 NBE=    37 NFC=     0 NFV=     0
 NROrb=    180 NOA=    37 NOB=    37 NVA=   143 NVB=   143
 Leave Link  801 at Thu Feb  2 09:58:38 2023, MaxMem=  2684354560 cpu:               3.7 elap:               0.1
 (Enter /home/hp/opt/gaussian/g16/l1101.exe)
 Using compressed storage, NAtomX=     9.
 Will process     10 centers per pass.
   1 Symmetry operations used in ECPInt.
 ECPInt:  NShTT=    1485 NPrTT=    7058 LenC2=    1366 LenP2D=    4130.
 LDataN:  DoStor=T MaxTD1= 6 Len=  172
 R6Disp: Adding Grimme-D3 dispersion energy 1st derivatives to the gradient.
 Leave Link 1101 at Thu Feb  2 09:58:39 2023, MaxMem=  2684354560 cpu:              34.4 elap:               0.6
 (Enter /home/hp/opt/gaussian/g16/l1102.exe)
 Symmetrizing basis deriv contribution to polar:
 IMax=3 JMax=2 DiffMx= 0.00D+00
 Leave Link 1102 at Thu Feb  2 09:58:39 2023, MaxMem=  2684354560 cpu:               5.6 elap:               0.1
 (Enter /home/hp/opt/gaussian/g16/l1110.exe)
 Forming Gx(P) for the SCF density, NAtomX=     9.
 Integral derivatives from FoFJK, PRISM(SPDF).
 Do as many integral derivatives as possible in FoFJK.
 G2DrvN: MDV=    2684353776.
 G2DrvN: will do    10 centers at a time, making    1 passes.
 Calling FoFCou, ICntrl=  3507 FMM=F I1Cent=   0 AccDes= 0.00D+00.
 FoFJK:  IHMeth= 1 ICntrl=    3507 DoSepK=F KAlg= 0 I1Cent=           0 FoldK=F
 IRaf=         0 NMat=       1 IRICut=       1 DoRegI=T DoRafI=F ISym2E= 0 IDoP0=0 IntGTp=1.
 FoFCou: FMM=F IPFlag=           0 FMFlag=      100000 FMFlg1=           0
         NFxFlg=           0 DoJE=F BraDBF=F KetDBF=F FulRan=T
         wScrn=  0.000000 ICntrl=      3507 IOpCl=  0 I1Cent=           0 NGrid=           0
         NMat0=    1 NMatS0=      1 NMatT0=    0 NMatD0=    1 NMtDS0=    0 NMtDT0=    0
 Symmetry not used in FoFCou.
 NEqPCM:  Using equilibrium solvation (IEInf=0, Eps=  78.3553, EpsInf=   1.7778)
 G2PCM: DoFxE=T DoFxN=T DoGrad=T DoDP/DQ/DG/TGxP=FFFF NFrqRd=   0 IEInf=0 SqF1=F DoCFld=F IF1Alg=4.
 GePol: Maximum number of non-zero 1st derivatives   =     253
 End of G2Drv F.D. properties file   721 does not exist.
 End of G2Drv F.D. properties file   722 does not exist.
 End of G2Drv F.D. properties file   788 does not exist.
 Leave Link 1110 at Thu Feb  2 09:58:46 2023, MaxMem=  2684354560 cpu:             434.6 elap:               7.3
 (Enter /home/hp/opt/gaussian/g16/l1002.exe)
 Minotr:  Closed shell wavefunction.
          IDoAtm=111111111
 NEqPCM:  Using equilibrium solvation (IEInf=0, Eps=  78.3553, EpsInf=   1.7778)
          Direct CPHF calculation.
          Differentiating once with respect to nuclear coordinates.
          Requested convergence is 1.0D-08 RMS, and 1.0D-07 maximum.
          Secondary convergence is 1.0D-12 RMS, and 1.0D-12 maximum.
          NewPWx=T KeepS1=F KeepF1=F KeepIn=T MapXYZ=F SortEE=F KeepMc=T.
         2816 words used for storage of precomputed grid.
 Keep J ints in memory in canonical form, NReq=193480139.
 FoFCou: FMM=F IPFlag=           0 FMFlag=           0 FMFlg1=           0
         NFxFlg=           0 DoJE=F BraDBF=F KetDBF=F FulRan=T
         wScrn=  0.000000 ICntrl=       600 IOpCl=  0 I1Cent=           0 NGrid=           0
         NMat0=    1 NMatS0=  16290 NMatT0=    0 NMatD0=    1 NMtDS0=    0 NMtDT0=    0
 Symmetry not used in FoFCou.
 Two-electron integral symmetry not used.
          MDV=    2684354560 using IRadAn=       1.
          Solving linear equations simultaneously, MaxMat=       0.
          There are    30 degrees of freedom in the 1st order CPHF.  IDoFFX=6 NUNeed=     0.
     24 vectors produced by pass  0 Test12= 1.76D-14 3.33D-09 XBig12= 1.88D-01 1.19D-01.
 AX will form    24 AO Fock derivatives at one time.
     24 vectors produced by pass  1 Test12= 1.76D-14 3.33D-09 XBig12= 1.23D-01 6.50D-02.
     24 vectors produced by pass  2 Test12= 1.76D-14 3.33D-09 XBig12= 4.33D-03 1.22D-02.
     24 vectors produced by pass  3 Test12= 1.76D-14 3.33D-09 XBig12= 7.26D-05 1.27D-03.
     24 vectors produced by pass  4 Test12= 1.76D-14 3.33D-09 XBig12= 3.47D-07 8.68D-05.
     24 vectors produced by pass  5 Test12= 1.76D-14 3.33D-09 XBig12= 1.25D-09 4.56D-06.
     11 vectors produced by pass  6 Test12= 1.76D-14 3.33D-09 XBig12= 1.76D-12 2.26D-07.
      1 vectors produced by pass  7 Test12= 1.76D-14 3.33D-09 XBig12= 2.18D-15 6.68D-09.
 InvSVY:  IOpt=1 It=  1 EMax= 1.33D-15
 Solved reduced A of dimension   156 with    24 vectors.
 End of Minotr F.D. properties file   721 does not exist.
 End of Minotr F.D. properties file   722 does not exist.
 End of Minotr F.D. properties file   788 does not exist.
 Leave Link 1002 at Thu Feb  2 09:58:57 2023, MaxMem=  2684354560 cpu:             621.9 elap:              10.6
 (Enter /home/hp/opt/gaussian/g16/l601.exe)
 Copying SCF densities to generalized density rwf, IOpCl= 0 IROHF=0.

 **********************************************************************

            Population analysis using the SCF density.

 **********************************************************************

 Alpha  occ. eigenvalues --  -13.91358 -13.91346 -13.91306 -13.91263  -9.84421
 Alpha  occ. eigenvalues --   -9.84393  -9.84330  -9.84272  -4.27008  -2.60874
 Alpha  occ. eigenvalues --   -2.60869  -2.60860  -0.76400  -0.76375  -0.76345
 Alpha  occ. eigenvalues --   -0.76330  -0.35718  -0.33056  -0.32960  -0.32912
 Alpha  occ. eigenvalues --   -0.26451  -0.26149  -0.26145  -0.26135  -0.26114
 Alpha  occ. eigenvalues --   -0.26071  -0.25503  -0.25465  -0.25457  -0.24036
 Alpha  occ. eigenvalues --   -0.23969  -0.23944  -0.16896  -0.16879  -0.15185
 Alpha  occ. eigenvalues --   -0.15029  -0.14843
 Alpha virt. eigenvalues --   -0.00312   0.00989   0.01219   0.01344   0.03637
 Alpha virt. eigenvalues --    0.03858   0.06151   0.06240   0.06336   0.06497
 Alpha virt. eigenvalues --    0.06593   0.06644   0.09449   0.11137   0.21184
 Alpha virt. eigenvalues --    0.21539   0.21846   0.31714   0.32619   0.33112
 Alpha virt. eigenvalues --    0.33872   0.34417   0.36413   0.36511   0.36692
 Alpha virt. eigenvalues --    0.42764   0.47622   0.47884   0.48030   0.52783
 Alpha virt. eigenvalues --    0.53062   0.53502   0.54030   0.54322   0.54790
 Alpha virt. eigenvalues --    0.54818   0.54883   0.56454   0.66835   0.67232
 Alpha virt. eigenvalues --    0.68225   0.71990   0.72520   0.72684   0.73861
 Alpha virt. eigenvalues --    0.75031   0.75251   0.75485   0.75778   0.75963
 Alpha virt. eigenvalues --    0.86318   0.86338   0.86635   0.94527   1.17684
 Alpha virt. eigenvalues --    1.18786   1.22458   1.22718   1.23039   1.27458
 Alpha virt. eigenvalues --    1.27513   1.27529   1.30739   1.32448   1.32550
 Alpha virt. eigenvalues --    1.32770   1.35376   1.35826   1.36993   1.37462
 Alpha virt. eigenvalues --    1.37700   1.38057   1.38184   1.38857   1.45654
 Alpha virt. eigenvalues --    1.45986   1.46369   1.51920   1.53641   1.97705
 Alpha virt. eigenvalues --    2.03818   2.03837   2.03851   2.04325   2.04338
 Alpha virt. eigenvalues --    2.04349   2.04394   2.04404   2.21476   2.21903
 Alpha virt. eigenvalues --    2.22420   2.49173   2.49245   2.49267   2.49307
 Alpha virt. eigenvalues --    2.49555   2.49564   2.51770   2.51773   2.76870
 Alpha virt. eigenvalues --    2.77069   2.77141   2.77179   2.77356   2.78166
 Alpha virt. eigenvalues --    2.78402   2.78568   2.79732   2.80371   2.80811
 Alpha virt. eigenvalues --    2.85557   2.92828   2.94462   2.94969   3.02737
 Alpha virt. eigenvalues --    3.07433   3.08167   3.08922   3.43421   3.76612
 Alpha virt. eigenvalues --    3.76791   3.76865   3.78847   3.79033   3.79284
 Alpha virt. eigenvalues --    3.81145   3.81529   4.32978   4.33017   4.33098
 Alpha virt. eigenvalues --    4.37842  23.72533  23.72680  23.72733  23.72927
 Alpha virt. eigenvalues --   35.46339  35.47765  35.47829  35.47978  57.31148
 Alpha virt. eigenvalues --   57.32895  57.33606  78.33103
          Condensed to atoms (all electrons):
               1          2          3          4          5          6
     1  C    5.216248   0.744036  -0.005695   0.000120  -0.003783   0.000073
     2  N    0.744036   6.668629   0.000115   0.000006   0.000070   0.000005
     3  C   -0.005695   0.000115   5.213541   0.745202  -0.004666   0.000083
     4  N    0.000120   0.000006   0.745202   6.666319   0.000098   0.000005
     5  C   -0.003783   0.000070  -0.004666   0.000098   5.216145   0.744154
     6  N    0.000073   0.000005   0.000083   0.000005   0.744154   6.667826
     7  C   -0.005156   0.000095  -0.002436   0.000045  -0.004981   0.000107
     8  N    0.000109   0.000006   0.000046   0.000003   0.000107   0.000005
     9  Cu   0.277791  -0.038591   0.279155  -0.038222   0.278078  -0.038389
               7          8          9
     1  C   -0.005156   0.000109   0.277791
     2  N    0.000095   0.000006  -0.038591
     3  C   -0.002436   0.000046   0.279155
     4  N    0.000045   0.000003  -0.038222
     5  C   -0.004981   0.000107   0.278078
     6  N    0.000107   0.000005  -0.038389
     7  C    5.203193   0.747532   0.282547
     8  N    0.747532   6.665227  -0.039283
     9  Cu   0.282547  -0.039283  18.646091
 Mulliken charges:
               1
     1  C   -0.223743
     2  N   -0.374370
     3  C   -0.225343
     4  N   -0.373575
     5  C   -0.225222
     6  N   -0.373869
     7  C   -0.220945
     8  N   -0.373752
     9  Cu  -0.609179
 Sum of Mulliken charges =  -3.00000
 Mulliken charges with hydrogens summed into heavy atoms:
               1
     1  C   -0.223743
     2  N   -0.374370
     3  C   -0.225343
     4  N   -0.373575
     5  C   -0.225222
     6  N   -0.373869
     7  C   -0.220945
     8  N   -0.373752
     9  Cu  -0.609179
 APT charges:
               1
     1  C   -1.762636
     2  N    1.176472
     3  C   -1.777172
     4  N    1.193243
     5  C   -1.770645
     6  N    1.184797
     7  C   -1.774035
     8  N    1.193882
     9  Cu  -0.663906
 Sum of APT charges =  -3.00000
 APT charges with hydrogens summed into heavy atoms:
               1
     1  C   -1.762636
     2  N    1.176472
     3  C   -1.777172
     4  N    1.193243
     5  C   -1.770645
     6  N    1.184797
     7  C   -1.774035
     8  N    1.193882
     9  Cu  -0.663906
 Electronic spatial extent (au):  <R**2>=           1840.1584
 Charge=             -3.0000 electrons
 Dipole moment (field-independent basis, Debye):
    X=             -0.0974    Y=             -0.0511    Z=              0.3285  Tot=              0.3464
 Quadrupole moment (field-independent basis, Debye-Ang):
   XX=           -115.1778   YY=           -113.3227   ZZ=           -109.9935
   XY=              0.0122   XZ=             -0.0048   YZ=              0.0313
 Traceless Quadrupole moment (field-independent basis, Debye-Ang):
   XX=             -2.3465   YY=             -0.4913   ZZ=              2.8378
   XY=              0.0122   XZ=             -0.0048   YZ=              0.0313
 Octapole moment (field-independent basis, Debye-Ang**2):
  XXX=              1.3145  YYY=             34.3315  ZZZ=              9.8353  XYY=              4.6194
  XXY=            -13.3822  XXZ=            -85.9505  XZZ=             -8.2171  YZZ=            -21.5928
  YYZ=             82.0090  XYZ=             21.5140
 Hexadecapole moment (field-independent basis, Debye-Ang**3):
 XXXX=          -1391.4943 YYYY=          -1327.6250 ZZZZ=          -1064.8595 XXXY=             48.7944
 XXXZ=             -6.4972 YYYX=            -44.4266 YYYZ=            -24.7549 ZZZX=             -2.7584
 ZZZY=             46.5724 XXYY=           -339.0676 XXZZ=           -489.0215 YYZZ=           -478.6983
 XXYZ=            -23.3195 YYXZ=              8.7213 ZZXY=             -3.2148
 N-N= 3.832239784828D+02 E-N=-2.155382927743D+03  KE= 4.997026939729D+02
  Exact polarizability:   0.000   0.000   0.000   0.000   0.000   0.000
 Approx polarizability: 178.697  -0.296 175.459  -0.259   0.006 170.278
 No NMR shielding tensors so no spin-rotation constants.
 Leave Link  601 at Thu Feb  2 09:58:57 2023, MaxMem=  2684354560 cpu:               8.8 elap:               0.2
 (Enter /home/hp/opt/gaussian/g16/l701.exe)
 ... and contract with generalized density number  0.
 Compute integral second derivatives.
 R6Disp: Adding Grimme-D3 dispersion energy 2nd derivatives to the Hessian.
   1 Symmetry operations used in ECPInt.
 ECPInt:  NShTT=    1485 NPrTT=    7058 LenC2=    1366 LenP2D=    4130.
 LDataN:  DoStor=T MaxTD1= 7 Len=  274
 D2PCM: PCM CHGder 2nd derivatives, FixD1E=F FixD2E=F DoIter=F DoCFld=F I1PDM=0
 GePol: Maximum number of non-zero 2nd derivatives   =     253
 Leave Link  701 at Thu Feb  2 09:59:03 2023, MaxMem=  2684354560 cpu:             319.1 elap:               5.3
 (Enter /home/hp/opt/gaussian/g16/l702.exe)
 L702 exits ... SP integral derivatives will be done elsewhere.
 Leave Link  702 at Thu Feb  2 09:59:03 2023, MaxMem=  2684354560 cpu:               3.6 elap:               0.1
 (Enter /home/hp/opt/gaussian/g16/l703.exe)
 Integral derivatives from FoFJK, PRISM(SPDF).
 Compute integral second derivatives, UseDBF=F ICtDFT=           0.
 Calling FoFJK, ICntrl=    100547 FMM=F ISym2X=0 I1Cent= 0 IOpClX= 0 NMat=1 NMatS=1 NMatT=0.
 FoFJK:  IHMeth= 1 ICntrl=  100547 DoSepK=F KAlg= 0 I1Cent=           0 FoldK=F
 IRaf=         0 NMat=       1 IRICut=       1 DoRegI=T DoRafI=F ISym2E= 0 IDoP0=0 IntGTp=1.
 FoFCou: FMM=F IPFlag=           0 FMFlag=      100000 FMFlg1=         800
         NFxFlg=           0 DoJE=F BraDBF=F KetDBF=F FulRan=T
         wScrn=  0.000000 ICntrl=    100547 IOpCl=  0 I1Cent=           0 NGrid=           0
         NMat0=    1 NMatS0=      1 NMatT0=    0 NMatD0=    1 NMtDS0=    0 NMtDT0=    0
 Symmetry not used in FoFCou.
 Leave Link  703 at Thu Feb  2 09:59:17 2023, MaxMem=  2684354560 cpu:             862.9 elap:              14.4
 (Enter /home/hp/opt/gaussian/g16/l716.exe)
 Dipole        =-3.83292449D-02-2.01210323D-02 1.29237669D-01
 Polarizability= 0.00000000D+00 0.00000000D+00 0.00000000D+00
                 0.00000000D+00 0.00000000D+00 0.00000000D+00
 -------------------------------------------------------------------
 Center     Atomic                   Forces (Hartrees/Bohr)
 Number     Number              X              Y              Z
 -------------------------------------------------------------------
      1        6          -0.006256622   -0.036863200    0.033096145
      2        7           0.003262097    0.021560763   -0.019510785
      3        6          -0.042224070    0.000731000   -0.026534848
      4        7           0.023022724   -0.000498045    0.015257571
      5        6           0.004857503    0.043754711    0.022780410
      6        7          -0.002557744   -0.024810023   -0.012970217
      7        6           0.043188251   -0.009267640   -0.025070374
      8        7          -0.023552259    0.005062820    0.014189352
      9       29           0.000260120    0.000329615   -0.001237254
 -------------------------------------------------------------------
 Cartesian Forces:  Max     0.043754711 RMS     0.022119635
 Force constants in Cartesian coordinates: 
                1             2             3             4             5 
      1  0.227288D-01
      2  0.893098D-01  0.606417D+00
      3 -0.821727D-01 -0.550127D+00  0.514593D+00
      4 -0.862891D-02 -0.909509D-01  0.831311D-01  0.506185D-02
      5 -0.910732D-01 -0.596192D+00  0.553229D+00  0.916798D-01  0.596683D+00
      6  0.832740D-01  0.553292D+00 -0.503205D+00 -0.838444D-01 -0.556911D+00
      7 -0.163353D-02  0.284110D-03 -0.134003D-02  0.371431D-03 -0.884022D-03
      8  0.363717D-02 -0.150197D-02  0.565746D-02 -0.946235D-03 -0.848449D-03
      9 -0.482523D-02  0.302531D-02 -0.634579D-02  0.127438D-02  0.293358D-03
     10 -0.116402D-02 -0.552545D-03 -0.279865D-03  0.427695D-03  0.115907D-02
     11 -0.687582D-03  0.499731D-03 -0.108734D-02  0.204227D-03  0.165297D-03
     12 -0.502906D-04 -0.941767D-03  0.895912D-03  0.906411D-04  0.563656D-03
     13  0.818993D-03 -0.105297D-02 -0.316385D-03 -0.605390D-05  0.170008D-03
     14 -0.776536D-03 -0.834572D-02 -0.111347D-02  0.174279D-03  0.159484D-02
     15  0.424176D-03  0.375548D-02  0.152798D-03  0.973205D-04  0.653872D-03
     16  0.159471D-05  0.186566D-03 -0.105753D-03 -0.430924D-04 -0.894009D-04
     17  0.125276D-03  0.101665D-02 -0.125771D-02 -0.132977D-03 -0.935847D-03
     18 -0.189343D-03 -0.133494D-02 -0.764615D-03 -0.745912D-04 -0.458006D-03
     19 -0.313397D-02  0.346036D-03  0.355884D-02  0.818160D-03  0.511007D-03
     20 -0.277227D-02 -0.146711D-02  0.380232D-02  0.543713D-03 -0.118300D-02
     21  0.601567D-02  0.133671D-02 -0.518705D-02 -0.112656D-02  0.516597D-03
     22 -0.770606D-03  0.961554D-03 -0.188392D-03  0.430542D-04 -0.118412D-02
     23  0.106534D-02  0.911068D-04 -0.100983D-02 -0.176997D-03  0.495490D-03
     24 -0.286694D-03 -0.874445D-03  0.918787D-03  0.878753D-04  0.511128D-03
     25 -0.821837D-02  0.146837D-02 -0.228680D-02  0.195587D-02 -0.289158D-03
     26  0.117201D-02 -0.517740D-03 -0.809398D-02 -0.394906D-03  0.220259D-03
     27 -0.218958D-02 -0.813174D-02 -0.105782D-02  0.364253D-03  0.160074D-02
                6             7             8             9            10 
      6  0.502882D+00
      7  0.115947D-02  0.761500D+00
      8  0.116731D-03 -0.177544D-01  0.110897D-01
      9  0.558754D-03  0.516115D+00 -0.151829D-01  0.365257D+00
     10 -0.840946D-03 -0.757076D+00  0.165718D-01 -0.520953D+00  0.758652D+00
     11 -0.425948D-04  0.165937D-01  0.413537D-02  0.116090D-01 -0.167550D-01
     12 -0.533881D-03 -0.521570D+00  0.115791D-01 -0.350741D+00  0.524681D+00
     13  0.146346D-03 -0.312535D-02 -0.435916D-02 -0.421617D-02 -0.782132D-03
     14  0.667574D-03 -0.854164D-04 -0.220992D-02 -0.152504D-02  0.989583D-03
     15 -0.126621D-02 -0.259033D-02 -0.441572D-02 -0.372656D-02 -0.100221D-03
     16  0.699274D-04  0.747459D-03  0.825056D-03  0.901568D-03  0.717286D-04
     17  0.932765D-03  0.776170D-03 -0.116772D-02 -0.677671D-05 -0.131123D-02
     18  0.872390D-03  0.927982D-03  0.124010D-03  0.633921D-03 -0.507239D-03
     19 -0.112878D-02 -0.820007D-02  0.165143D-02  0.221657D-02  0.144528D-02
     20  0.420779D-03  0.945964D-03  0.550941D-03 -0.426822D-03 -0.320951D-03
     21  0.509623D-03 -0.299411D-02  0.420593D-03  0.461018D-04 -0.903446D-03
     22  0.864856D-03  0.141910D-02 -0.155611D-04  0.970454D-03 -0.104161D-02
     23 -0.254132D-03 -0.626053D-04 -0.562069D-04 -0.242429D-03  0.222787D-03
     24 -0.504684D-03  0.959279D-03 -0.273721D-03 -0.953439D-03  0.648916D-03
     25  0.299541D-03  0.599677D-02  0.389971D-03  0.851615D-02 -0.533058D-03
     26  0.177738D-02  0.186542D-03 -0.999174D-02  0.245631D-02 -0.353019D-05
     27  0.687605D-03  0.933264D-02  0.197441D-02 -0.472931D-02 -0.174568D-02
               11            12            13            14            15 
     11 -0.786143D-02
     12 -0.116106D-01  0.349307D+00
     13  0.104342D-02 -0.626757D-04  0.166510D-01
     14  0.606722D-03  0.980970D-03  0.833993D-01  0.876871D+00
     15  0.108017D-02  0.379178D-03  0.429022D-01  0.450141D+00  0.241651D+00
     16 -0.195290D-03 -0.150892D-04 -0.347234D-02 -0.839921D-01 -0.436829D-01
     17  0.308405D-03 -0.752715D-03 -0.841546D-01 -0.870758D+00 -0.455115D+00
     18 -0.265595D-05 -0.377887D-03 -0.437660D-01 -0.455029D+00 -0.232283D+00
     19 -0.305060D-03 -0.855246D-03 -0.212786D-02  0.523328D-04  0.206691D-02
     20  0.131600D-04 -0.155282D-04  0.352924D-02 -0.388843D-02 -0.417797D-02
     21 -0.452110D-04 -0.107738D-02  0.382789D-02 -0.211545D-02 -0.271673D-02
     22  0.155283D-04 -0.718151D-03 -0.113552D-02 -0.556890D-03  0.286707D-03
     23 -0.257022D-04  0.207271D-03 -0.638493D-03  0.105324D-02  0.101058D-02
     24  0.477026D-04  0.824073D-03  0.178781D-03  0.914043D-03  0.393061D-03
     25  0.860183D-04 -0.150048D-02 -0.682074D-02  0.795436D-03  0.596194D-03
     26  0.215844D-02 -0.104065D-04  0.206323D-02  0.507658D-02  0.706802D-02
     27  0.515586D-04  0.132338D-02  0.130604D-02  0.707994D-02 -0.258348D-02
               16            17            18            19            20 
     16 -0.124791D-03
     17  0.847372D-01  0.872911D+00
     18  0.440655D-01  0.458055D+00  0.230278D+00
     19  0.407001D-03 -0.119950D-02 -0.913881D-03  0.784309D+00
     20 -0.117960D-02 -0.749299D-03  0.273417D-03 -0.167223D+00  0.482406D-01
     21 -0.900508D-03  0.163661D-03  0.546522D-03 -0.483357D+00  0.103744D+00
     22  0.396506D-03  0.136942D-02  0.545588D-03 -0.772919D+00  0.169511D+00
     23  0.164091D-03 -0.496791D-04 -0.111300D-03  0.169506D+00 -0.329052D-01
     24 -0.114863D-03 -0.683934D-03 -0.358312D-03  0.485964D+00 -0.106025D+00
     25  0.201593D-02 -0.209747D-03 -0.880755D-04 -0.597850D-03 -0.303430D-02
     26 -0.456494D-03 -0.575470D-03 -0.151592D-02 -0.334005D-02 -0.861165D-02
     27 -0.217923D-03 -0.133481D-02  0.145250D-02 -0.755156D-02  0.240466D-02
               21            22            23            24            25 
     21  0.314885D+00
     22  0.485538D+00  0.774779D+00
     23 -0.105941D+00 -0.170735D+00  0.293360D-01
     24 -0.299861D+00 -0.489134D+00  0.106752D+00  0.298179D+00
     25 -0.609976D-02 -0.770250D-03  0.654073D-03  0.169587D-02  0.697170D-02
     26  0.191968D-02  0.633858D-03  0.206095D-02 -0.368371D-03  0.139333D-03
     27 -0.714578D-02  0.183443D-02 -0.412039D-03  0.136248D-02 -0.113263D-02
               26            27 
     26  0.101804D-01
     27 -0.323272D-02  0.106904D-01
 FormGI is forming the generalized inverse of G from B-inverse, IUseBI=4.
 Force constants in internal coordinates: 
                1             2             3             4             5 
      1  0.112248D+01
      2  0.386927D-02  0.111391D-01
      3  0.164322D-02  0.603154D-03  0.111754D+01
      4  0.505444D-03  0.362172D-02  0.381011D-02  0.676042D-02
      5  0.160989D-02  0.394286D-03  0.162333D-02  0.428231D-03  0.111926D+01
      6  0.333477D-03  0.270440D-02  0.438081D-03  0.239110D-02  0.378476D-02
      7  0.167436D-02  0.546120D-03  0.163083D-02  0.299569D-03  0.166687D-02
      8  0.407219D-03  0.332877D-02  0.284637D-03  0.244867D-02  0.406401D-03
      9  0.307367D-03  0.297061D-02  0.308768D-03  0.428002D-02 -0.125709D-03
     10  0.408398D-03  0.245341D-02 -0.127521D-03 -0.106914D-02  0.454332D-03
     11  0.883158D-03  0.513489D-02 -0.695208D-03 -0.451488D-02 -0.629533D-03
     12 -0.325427D-04 -0.431575D-03  0.226229D-03  0.192324D-02  0.367851D-03
     13 -0.837555D-03 -0.589996D-02  0.102730D-02  0.389990D-02 -0.856695D-03
     14 -0.667677D-03 -0.383642D-02 -0.751710D-03 -0.455186D-02  0.808987D-03
     15 -0.121045D-03 -0.498308D-03 -0.568239D-03 -0.187024D-02  0.238576D-03
     16 -0.659325D-03 -0.347453D-02 -0.394855D-03 -0.223227D-02  0.244930D-03
     17  0.188648D-03  0.158840D-02 -0.629539D-03 -0.429465D-02 -0.192818D-03
     18 -0.572971D-03 -0.366730D-02  0.168059D-03  0.217288D-02  0.277687D-03
     19  0.142710D-03  0.661412D-04 -0.564980D-05  0.462537D-04  0.261444D-03
     20  0.171417D-04 -0.155307D-03 -0.104164D-02 -0.324299D-03 -0.356554D-03
     21 -0.258495D-03 -0.171809D-02 -0.759669D-05  0.387405D-03 -0.124268D-03
     22 -0.394581D-04 -0.197698D-03 -0.151414D-03 -0.186147D-02  0.333665D-03
     23  0.581821D-03  0.471248D-02  0.431046D-03  0.566647D-02  0.318103D-03
     24 -0.479913D-03 -0.363926D-02 -0.549385D-03 -0.470252D-02  0.113695D-02
     25  0.614778D-03  0.369488D-02 -0.976915D-03 -0.644570D-02  0.644004D-03
     26  0.109469D-02  0.733415D-02 -0.427530D-03 -0.174319D-02 -0.492945D-03
                6             7             8             9            10 
      6  0.645945D-02
      7  0.509929D-03  0.111782D+01
      8  0.226641D-02  0.417624D-02  0.134723D-01
      9 -0.543239D-03 -0.404640D-03 -0.306664D-02  0.720411D-02
     10  0.420597D-02 -0.813099D-03 -0.605632D-02 -0.179563D-02  0.970103D-02
     11 -0.464286D-02  0.130779D-02  0.699896D-02 -0.372582D-02 -0.801578D-02
     12  0.258111D-02 -0.574465D-03 -0.465952D-02 -0.218092D-02  0.423360D-03
     13 -0.434875D-02 -0.173867D-03  0.323449D-02 -0.421260D-02  0.627838D-02
     14  0.297457D-02  0.605173D-03  0.309261D-02  0.464711D-02 -0.603853D-02
     15  0.129648D-02  0.190317D-03  0.173037D-02 -0.241281D-02  0.847453D-03
     16  0.173821D-02  0.275637D-03  0.139153D-02 -0.468448D-02  0.100286D-02
     17  0.678173D-03  0.254374D-03  0.203611D-02  0.452245D-03  0.578714D-03
     18  0.211391D-02  0.170439D-02 -0.706139D-03  0.173398D-02  0.152689D-03
     19  0.146907D-02 -0.244489D-03 -0.174052D-02  0.154725D-03  0.338168D-02
     20 -0.223223D-02  0.307107D-03  0.156268D-02 -0.767591D-03  0.665336D-03
     21 -0.242725D-03  0.386528D-03  0.232680D-02  0.697489D-03 -0.283545D-02
     22  0.208582D-02 -0.163225D-03  0.740369D-04  0.542608D-03 -0.958131D-03
     23  0.321462D-02 -0.127908D-02 -0.981123D-02  0.640049D-02  0.355653D-02
     24  0.666314D-02 -0.293600D-03 -0.304781D-02 -0.385558D-02  0.393044D-02
     25  0.407523D-02  0.116811D-03 -0.150032D-02 -0.164127D-02  0.361296D-02
     26 -0.258791D-02  0.410411D-03  0.154749D-02  0.221431D-02 -0.317477D-03
               11            12            13            14            15 
     11  0.230392D-01
     12  0.484384D-02  0.853071D-02
     13 -0.129798D-01 -0.513336D-02  0.240086D-01
     14 -0.332025D-02 -0.629730D-02 -0.789816D-02  0.183687D-01
     15  0.283468D-02  0.503163D-03 -0.499612D-03 -0.120107D-02  0.226347D-01
     16  0.481683D-03  0.157988D-02  0.423380D-02 -0.262725D-02  0.110478D-02
     17 -0.173025D-02 -0.465693D-02  0.150123D-02  0.381510D-02  0.622570D-03
     18 -0.750602D-02 -0.249713D-02  0.330366D-02  0.466688D-02 -0.255328D-03
     19 -0.340834D-02 -0.109650D-03  0.985507D-03 -0.810348D-03 -0.240417D-03
     20 -0.117772D-02 -0.333111D-02  0.439990D-02  0.182190D-03 -0.470599D-03
     21  0.714601D-03 -0.821940D-03 -0.122437D-02  0.326524D-02 -0.632806D-03
     22  0.178123D-03 -0.123454D-03 -0.379056D-02  0.408128D-02 -0.194607D-03
     23 -0.620417D-02  0.255508D-02 -0.450592D-02 -0.145888D-02 -0.213651D-02
     24 -0.324565D-02  0.259400D-02 -0.678539D-03  0.140721D-02  0.138177D-02
     25  0.167601D-02 -0.301059D-03 -0.438016D-02  0.129941D-02  0.195302D-02
     26  0.492166D-02 -0.289506D-02 -0.370162D-02 -0.107790D-03  0.571258D-03
               16            17            18            19            20 
     16  0.201993D-01
     17 -0.105766D-02  0.216214D-01
     18 -0.301738D-03  0.261413D-03  0.240029D-01
     19  0.449385D-03  0.663794D-03  0.565783D-03  0.100080D-01
     20 -0.147825D-02  0.961982D-03  0.270304D-03 -0.443581D-04  0.927283D-02
     21 -0.147228D-04 -0.148139D-03  0.203830D-03 -0.417173D-03 -0.227502D-03
     22 -0.798473D-04  0.517202D-03  0.234985D-03 -0.297054D-04 -0.349791D-03
     23 -0.416116D-02 -0.182717D-02  0.727799D-03  0.203104D-02 -0.247936D-02
     24  0.292546D-02 -0.304785D-03  0.980912D-03  0.156820D-02 -0.969522D-03
     25 -0.152283D-04  0.187117D-02 -0.145589D-02  0.164371D-02  0.227610D-03
     26 -0.294069D-02  0.217595D-02 -0.243681D-02  0.755104D-04  0.119713D-02
               21            22            23            24            25 
     21  0.111605D-01
     22  0.429174D-03  0.120324D-01
     23 -0.123612D-02  0.413911D-04  0.111969D-01
     24 -0.612265D-03  0.157001D-02 -0.923137D-03  0.756821D-02
     25 -0.113446D-02  0.127156D-02 -0.112668D-03  0.365344D-02  0.602419D-02
     26 -0.522192D-03 -0.298449D-03  0.810469D-03 -0.391477D-02  0.237075D-02
               26 
     26  0.628551D-02
 Leave Link  716 at Thu Feb  2 09:59:17 2023, MaxMem=  2684354560 cpu:               4.4 elap:               0.1
 (Enter /home/hp/opt/gaussian/g16/l103.exe)

 GradGradGradGradGradGradGradGradGradGradGradGradGradGradGradGradGradGrad
 Berny optimization.
 Red2BG is reusing G-inverse.
 Internal  Forces:  Max     0.029259199 RMS     0.014013655
 Search for a local minimum.
 Step number   1 out of a maximum of   36
 All quantities printed in internal units (Hartrees-Bohrs-Radians)
 RMS Force = .14014D-01 SwitMx=.10000D-02 MixMth= 1
 Mixed Optimization -- RFO/linear search
 Second derivative matrix not updated -- analytic derivatives used.
 ITU=  0
     Eigenvalues ---   -0.00569  -0.00439  -0.00228   0.00618   0.00806
     Eigenvalues ---    0.00928   0.01036   0.01185   0.01427   0.01567
     Eigenvalues ---    0.01779   0.02185   0.02774   0.03221   0.03711
     Eigenvalues ---    0.03976   0.05084   1.11606   1.11692   1.11928
     Eigenvalues ---    1.12492
 Eigenvalue     1 is  -5.69D-03 should be greater than     0.000000 Eigenvector:
                          R6        R4        D3        D2        R8
   1                    0.61464  -0.49257  -0.29699  -0.27867  -0.24213
                          A2        A5        R2        A6        A1
   1                   -0.23867   0.20859   0.13476  -0.08845   0.07892
 Eigenvalue     2 is  -4.39D-03 should be greater than     0.000000 Eigenvector:
                          R4        R8        D1        R6        A4
   1                    0.58098  -0.53022  -0.35147   0.24521  -0.23100
                          A3        A1        D4        A6        D3
   1                    0.21817  -0.15379   0.14267   0.13182   0.13079
 Eigenvalue     3 is  -2.28D-03 should be greater than     0.000000 Eigenvector:
                          R2        D4        R6        R8        A6
   1                   -0.70423   0.33958   0.32665   0.23143  -0.21021
                          D1        D2        A2        D3        A1
   1                    0.19757  -0.19334   0.16851   0.14624   0.13316
 RFO step:  Lambda=-3.79857372D-02 EMin=-5.69110620D-03
 Linear search not attempted -- first point.
 Maximum step size (   0.300) exceeded in Quadratic search.
    -- Step size scaled by   0.260
 Iteration  1 RMS(Cart)=  0.06170596 RMS(Int)=  0.01144855
 Iteration  2 RMS(Cart)=  0.01460349 RMS(Int)=  0.00037124
 Iteration  3 RMS(Cart)=  0.00001132 RMS(Int)=  0.00037117
 Iteration  4 RMS(Cart)=  0.00000001 RMS(Int)=  0.00037117
 ITry= 1 IFail=0 DXMaxC= 1.32D-01 DCOld= 1.00D+10 DXMaxT= 3.00D-01 DXLimC= 3.00D+00 Rises=F
 Variable       Old X    -DE/DX   Delta X   Delta X   Delta X     New X
                                 (Linear)    (Quad)   (Total)
    R1        2.20648   0.02926   0.00000   0.00695   0.00695   2.21343
    R2        4.22930  -0.02067   0.00000  -0.10087  -0.10087   4.12843
    R3        2.20769   0.02762   0.00000   0.00694   0.00694   2.21463
    R4        4.23606  -0.02223   0.00000  -0.25720  -0.25720   3.97886
    R5        2.20737   0.02811   0.00000   0.00657   0.00657   2.21395
    R6        4.23458  -0.02146   0.00000   0.00602   0.00602   4.24060
    R7        2.20752   0.02796   0.00000   0.00672   0.00672   2.21424
    R8        4.21355  -0.02282   0.00000  -0.08576  -0.08576   4.12779
    A1        1.86692   0.00114   0.00000   0.04693   0.04672   1.91364
    A2        1.91983  -0.00066   0.00000  -0.03423  -0.03482   1.88501
    A3        1.88947   0.00056   0.00000   0.00286   0.00173   1.89120
    A4        1.89786   0.00043   0.00000   0.00774   0.00812   1.90598
    A5        1.99429  -0.00252   0.00000   0.01712   0.01646   2.01075
    A6        1.89492   0.00104   0.00000  -0.04154  -0.04204   1.85288
    A7        3.14905  -0.00028   0.00000  -0.00217  -0.00217   3.14687
    A8        3.14459  -0.00057   0.00000  -0.01476  -0.01476   3.12983
    A9        3.12735   0.00040   0.00000  -0.01496  -0.01496   3.11239
   A10        3.14562  -0.00052   0.00000   0.00162   0.00162   3.14725
   A11        3.13391  -0.00024   0.00000   0.00214   0.00214   3.13604
   A12        3.15461  -0.00051   0.00000   0.00726   0.00726   3.16187
   A13        3.13765   0.00012   0.00000   0.00337   0.00337   3.14102
   A14        3.13554   0.00058   0.00000  -0.00332  -0.00332   3.13221
    D1        2.03912   0.00125   0.00000   0.04170   0.04091   2.08003
    D2       -2.07805  -0.00025   0.00000  -0.07206  -0.07233  -2.15039
    D3        2.08374   0.00012   0.00000  -0.06296  -0.06267   2.02107
    D4       -2.12139   0.00037   0.00000   0.00910   0.00966  -2.11173
         Item               Value     Threshold  Converged?
 Maximum Force            0.029259     0.000450     NO 
 RMS     Force            0.014014     0.000300     NO 
 Maximum Displacement     0.132323     0.001800     NO 
 RMS     Displacement     0.069869     0.001200     NO 
 Predicted change in Energy=-1.015370D-02
 Lowest energy point so far.  Saving SCF results.
 GradGradGradGradGradGradGradGradGradGradGradGradGradGradGradGradGradGrad

 Leave Link  103 at Thu Feb  2 09:59:18 2023, MaxMem=  2684354560 cpu:               3.8 elap:               0.1
 (Enter /home/hp/opt/gaussian/g16/l202.exe)
                          Input orientation:                          
 ---------------------------------------------------------------------
 Center     Atomic      Atomic             Coordinates (Angstroms)
 Number     Number       Type             X           Y           Z
 ---------------------------------------------------------------------
      1          6           0        0.262548    1.594439   -1.454308
      2          7           0        0.371917    2.432629   -2.265119
      3          6           0        1.783906   -0.051659    1.242827
      4          7           0        2.750576   -0.078002    1.904853
      5          6           0       -0.225051   -1.926101   -0.999462
      6          7           0       -0.337058   -2.960740   -1.537565
      7          6           0       -1.810045    0.393243    1.155584
      8          7           0       -2.799949    0.584898    1.752493
      9         29           0        0.044714    0.034060    0.059152
 ---------------------------------------------------------------------
                    Distance matrix (angstroms):
                    1          2          3          4          5
     1  C    0.000000
     2  N    1.171298   0.000000
     3  C    3.506951   4.524499   0.000000
     4  N    4.502366   5.417560   1.171931   0.000000
     5  C    3.583133   4.577859   3.546449   4.550260   0.000000
     6  N    4.595228   5.488207   4.548826   5.449211   1.171571
     7  C    3.542605   4.541064   3.622434   4.645722   3.540591
     8  N    4.547707   5.442063   4.655823   5.592046   4.528628
     9  Cu   2.184673   3.355954   2.105522   3.277325   2.244030
                    6          7          8          9
     6  N    0.000000
     7  C    4.546640   0.000000
     8  N    5.427878   1.171726   0.000000
     9  Cu   3.415272   2.184331   3.356029   0.000000
 Symmetry turned off by external request.
 Stoichiometry    C4CuN4(3-)
 Framework group  C1[X(C4CuN4)]
 Deg. of freedom    21
 Full point group                 C1      NOp   1
 Rotational constants (GHZ):           0.9053789           0.8877566           0.8627268
 Leave Link  202 at Thu Feb  2 09:59:18 2023, MaxMem=  2684354560 cpu:               1.6 elap:               0.0
 (Enter /home/hp/opt/gaussian/g16/l301.exe)
 Basis read from rwf:  (5D, 7F)
 Pseudo-potential data read from rwf file.
   180 basis functions,   321 primitive gaussians,   191 cartesian basis functions
    37 alpha electrons       37 beta electrons
       nuclear repulsion energy       389.7015060677 Hartrees.
 IExCor= 1009 DFT=T Ex=PBE Corr=PBE ExCW=0 ScaHFX=  0.000000
 ScaDFX=  1.000000  1.000000  1.000000  1.000000 ScalE2=  1.000000  1.000000
 IRadAn=      5 IRanWt=     -1 IRanGd=            0 ICorTp=0 IEmpDi=131
 NAtoms=    9 NActive=    9 NUniq=    9 SFac= 1.00D+00 NAtFMM=   60 NAOKFM=F Big=F
 Integral buffers will be    131072 words long.
 Raffenetti 2 integral format.
 Two-electron integral symmetry is turned off.
 R6Disp:  Grimme-D3 Dispersion energy=       -0.0043365961 Hartrees.
 Nuclear repulsion after empirical dispersion term =      389.6971694716 Hartrees.
 No density basis found on file   724.
 ------------------------------------------------------------------------------
 Polarizable Continuum Model (PCM)
 =================================
 Model                : PCM.
 Atomic radii         : SMD-Coulomb.
 Polarization charges : Total charges.
 Charge compensation  : None.
 Solution method      : Matrix inversion.
 Cavity type          : VdW (van der Waals Surface) (Alpha=1.000).
 Cavity algorithm     : GePol (No added spheres)
                        Default sphere list used, NSphG=    9.
                        Lebedev-Laikov grids with approx.  5.0 points / Ang**2.
                        Smoothing algorithm: York/Karplus (Gamma=1.0000).
                        Polarization charges: spherical gaussians, with
                                              point-specific exponents (IZeta= 3).
                        Self-potential: point-specific (ISelfS= 7).
                        Self-field    : sphere-specific E.n sum rule (ISelfD= 2).
 1st derivatives      : Analytical E(r).r(x)/FMM algorithm (CHGder, D1EAlg=3).
                        Cavity 1st derivative terms included.
 Solvent              : Water, Eps=  78.355300 Eps(inf)=   1.777849
 ------------------------------------------------------------------------------
 Spheres list:
 ISph  on   Nord     Re0    Alpha      Xe            Ye            Ze
    1   C      1    1.8500  1.000      0.262548      1.594439     -1.454308
    2   N      2    1.8900  1.000      0.371917      2.432629     -2.265119
    3   C      3    1.8500  1.000      1.783906     -0.051659      1.242827
    4   N      4    1.8900  1.000      2.750576     -0.078002      1.904853
    5   C      5    1.8500  1.000     -0.225051     -1.926101     -0.999462
    6   N      6    1.8900  1.000     -0.337058     -2.960740     -1.537565
    7   C      7    1.8500  1.000     -1.810045      0.393243      1.155584
    8   N      8    1.8900  1.000     -2.799949      0.584898      1.752493
    9  Cu      9    1.4000  1.000      0.044714      0.034060      0.059152
 ------------------------------------------------------------------------------
 GePol: Number of generator spheres                  =       9
 GePol: Total number of spheres                      =       9
 GePol: Number of exposed spheres                    =       9 (100.00%)
 GePol: Number of points                             =    1631
 GePol: Average weight of points                     =       0.13
 GePol: Minimum weight of points                     =   0.44D-09
 GePol: Maximum weight of points                     =    0.18160
 GePol: Number of points with low weight             =      36
 GePol: Fraction of low-weight points (<1% of avg)   =       2.21%
 GePol: Cavity surface area                          =    209.852 Ang**2
 GePol: Cavity volume                                =    160.668 Ang**3
 ------------------------------------------------------------------------------
 Atomic radii for non-electrostatic terms: SMD-CDS.
 ------------------------------------------------------------------------------
 PCM non-electrostatic energy =         0.0296918099 Hartrees.
 Nuclear repulsion after PCM non-electrostatic terms =      389.7268612816 Hartrees.
 Leave Link  301 at Thu Feb  2 09:59:18 2023, MaxMem=  2684354560 cpu:               7.2 elap:               0.1
 (Enter /home/hp/opt/gaussian/g16/l302.exe)
 NPDir=0 NMtPBC=     1 NCelOv=     1 NCel=       1 NClECP=     1 NCelD=      1
         NCelK=      1 NCelE2=     1 NClLst=     1 CellRange=     0.0.
 One-electron integrals computed using PRISM.
   1 Symmetry operations used in ECPInt.
 ECPInt:  NShTT=    1485 NPrTT=    7058 LenC2=    1372 LenP2D=    4175.
 LDataN:  DoStor=T MaxTD1= 5 Len=  102
 NBasis=   180 RedAO= T EigKep=  2.96D-03  NBF=   180
 NBsUse=   180 1.00D-06 EigRej= -1.00D+00 NBFU=   180
 Precomputing XC quadrature grid using
 IXCGrd= 4 IRadAn=           5 IRanWt=          -1 IRanGd=           0 AccXCQ= 0.00D+00.
 Generated NRdTot=       0 NPtTot=           0 NUsed=           0 NTot=          32
 NSgBfM=   190   190   190   190   190 MxSgAt=     9 MxSgA2=     9.
 Leave Link  302 at Thu Feb  2 09:59:18 2023, MaxMem=  2684354560 cpu:              16.4 elap:               0.3
 (Enter /home/hp/opt/gaussian/g16/l303.exe)
 DipDrv:  MaxL=1.
 Leave Link  303 at Thu Feb  2 09:59:18 2023, MaxMem=  2684354560 cpu:               4.3 elap:               0.1
 (Enter /home/hp/opt/gaussian/g16/l401.exe)
 Initial guess from the checkpoint file:  "CuCN4.chk"
 B after Tr=     0.026484    0.019314    0.018653
         Rot=    1.000000    0.000090   -0.000086   -0.000042 Ang=   0.02 deg.
 Guess basis will be translated and rotated to current coordinates.
 JPrj=2 DoOrth=T DoCkMO=T.
 Generating alternative initial guess.
 ExpMin= 1.00D-02 ExpMax= 6.29D+03 ExpMxC= 9.49D+02 IAcc=3 IRadAn=         5 AccDes= 0.00D+00
 Harris functional with IExCor= 1009 and IRadAn=       5 diagonalized for initial guess.
 HarFok:  IExCor= 1009 AccDes= 0.00D+00 IRadAn=         5 IDoV= 1 UseB2=F ITyADJ=14
 ICtDFT=  3500011 ScaDFX=  1.000000  1.000000  1.000000  1.000000
 FoFCou: FMM=F IPFlag=           0 FMFlag=      100000 FMFlg1=           0
         NFxFlg=           0 DoJE=T BraDBF=F KetDBF=T FulRan=T
         wScrn=  0.000000 ICntrl=       500 IOpCl=  0 I1Cent=   200000004 NGrid=           0
         NMat0=    1 NMatS0=      1 NMatT0=    0 NMatD0=    1 NMtDS0=    0 NMtDT0=    0
 Symmetry not used in FoFCou.
 Harris En= -569.188999099058    
 Leave Link  401 at Thu Feb  2 09:59:19 2023, MaxMem=  2684354560 cpu:              25.9 elap:               0.5
 (Enter /home/hp/opt/gaussian/g16/l508.exe)
 Keep J ints in memory in canonical form, NReq=193682215.
 FoFCou: FMM=F IPFlag=           0 FMFlag=           0 FMFlg1=           0
         NFxFlg=           0 DoJE=F BraDBF=F KetDBF=F FulRan=T
         wScrn=  0.000000 ICntrl=       600 IOpCl=  0 I1Cent=           0 NGrid=           0
         NMat0=    1 NMatS0=  16290 NMatT0=    0 NMatD0=    1 NMtDS0=    0 NMtDT0=    0
 Symmetry not used in FoFCou.
 Two-electron integral symmetry not used.
 Tight linear equation convergence will be used.
 RPBE-PBE wavefunction.
 Quadratic Convergence SCF Method.
 Line search only if initial step raises energy.
 Inv3:  Mode=1 IEnd=     7980483.
 Iteration    1 A*A^-1 deviation from unit magnitude is 3.11D-15 for     12.
 Iteration    1 A*A^-1 deviation from orthogonality  is 1.62D-15 for    445     51.
 Iteration    1 A^-1*A deviation from unit magnitude is 2.78D-15 for   1113.
 Iteration    1 A^-1*A deviation from orthogonality  is 1.44D-15 for   1325    702.
 Iteration   1 EE= -568.814859152256                                    Grad=1.223D-01 Max rot=    2.0043 deg.
 Gradient too large for Newton-Raphson -- use scaled steepest descent instead.
 Alpha Gap=     7.825 HL deriv= 2.40D-04
     ILin= 1 X=0.000D+00 Y=-5.688148591523D+02 DE= 0.00D+00 F= -3.59D-03
     ILin= 2 X=3.000D-01 Y=-5.688154590483D+02 DE=-6.00D-04 F= -4.09D-04
     ILin= 3 X=6.000D-01 Y=-5.688151044829D+02 DE=-2.45D-04 F=  2.77D-03
     An  expanding polynomial of degree  3 produced  0.3386
 Iteration   2 EE= -568.815466935404     Delta-E=       -0.000607783147 Grad=9.828D-02 Max rot=    1.3726 deg.
 Gradient too large for Newton-Raphson -- use scaled steepest descent instead.
 Alpha Gap=     7.827 HL deriv= 4.54D-04
     ILin= 1 X=0.000D+00 Y=-5.688154669354D+02 DE= 0.00D+00 F= -2.41D-03
     ILin= 2 X=3.000D-01 Y=-5.688158285279D+02 DE=-3.62D-04 F=  6.77D-09
     ILin= 3 X=6.000D-01 Y=-5.688154669358D+02 DE=-3.83D-10 F=  2.41D-03
     An  expanding polynomial of degree  3 produced  0.3000
     Minimum is close to point  2 DX=  7.95D-08 DF=  0.00D+00 DXR=  2.65D-07 DFR=  0.00D+00 which will be used.
 Iteration   3 EE= -568.815828527864     Delta-E=       -0.000361592460 Grad=7.629D-02 Max rot=    1.0132 deg.
 Gradient too large for Newton-Raphson -- use scaled steepest descent instead.
 Alpha Gap=     7.827 HL deriv= 9.95D-05
     ILin= 1 X=0.000D+00 Y=-5.688158285279D+02 DE= 0.00D+00 F= -1.56D-03
     ILin= 2 X=3.000D-01 Y=-5.688160820732D+02 DE=-2.54D-04 F= -1.28D-04
     ILin= 3 X=6.000D-01 Y=-5.688159051147D+02 DE=-7.66D-05 F=  1.31D-03
     An  expanding polynomial of degree  3 produced  0.3267
     Minimum is close to point  2 DX=  2.67D-02 DF= -1.70D-06 DXR=  8.17D-02 DFR=  6.72D-03 which will be used.
 Iteration   4 EE= -568.816082073227     Delta-E=       -0.000253545363 Grad=6.282D-02 Max rot=    0.6165 deg.
 Gradient too large for Newton-Raphson -- use scaled steepest descent instead.
 Alpha Gap=     7.827 HL deriv= 3.08D-04
     ILin= 1 X=0.000D+00 Y=-5.688160820732D+02 DE= 0.00D+00 F= -1.12D-03
     ILin= 2 X=3.000D-01 Y=-5.688162753951D+02 DE=-1.93D-04 F= -1.73D-04
     ILin= 3 X=6.000D-01 Y=-5.688161861413D+02 DE=-1.04D-04 F=  7.68D-04
     An  expanding polynomial of degree  3 produced  0.3552
 Iteration   5 EE= -568.816280185820     Delta-E=       -0.000198112594 Grad=6.497D-02 Max rot=    0.7549 deg.
 Gradient too large for Newton-Raphson -- use scaled steepest descent instead.
 Alpha Gap=     7.827 HL deriv= 7.16D-05
     ILin= 1 X=0.000D+00 Y=-5.688162801858D+02 DE= 0.00D+00 F= -1.14D-03
     ILin= 2 X=3.000D-01 Y=-5.688164364787D+02 DE=-1.56D-04 F=  9.78D-05
     ILin= 3 X=7.000D-01 Y=-5.688160673300D+02 DE= 2.13D-04 F=  1.75D-03
     An  expanding polynomial of degree  3 produced  0.2763
     Minimum is close to point  2 DX= -2.37D-02 DF= -1.16D-06 DXR=  8.58D-02 DFR=  7.42D-03 which will be used.
 Iteration   6 EE= -568.816436478704     Delta-E=       -0.000156292883 Grad=5.762D-02 Max rot=    0.5193 deg.
 Gradient too large for Newton-Raphson -- use scaled steepest descent instead.
 Alpha Gap=     7.828 HL deriv= 2.93D-04
     ILin= 1 X=0.000D+00 Y=-5.688164364787D+02 DE= 0.00D+00 F= -8.69D-04
     ILin= 2 X=4.000D-01 Y=-5.688165466889D+02 DE=-1.10D-04 F=  3.18D-04
     Accept linear search using points  1 and  2.
     An  expanding polynomial of degree  2 produced  0.2101
 Iteration   7 EE= -568.816553608887     Delta-E=       -0.000117130184 Grad=3.511D-02 Max rot=    0.3136 deg.
 Gradient too large for Newton-Raphson -- use scaled steepest descent instead.
 Alpha Gap=     7.828 HL deriv= 8.36D-05
     ILin= 1 X=0.000D+00 Y=-5.688165536089D+02 DE= 0.00D+00 F= -4.07D-04
     ILin= 2 X=3.000D-01 Y=-5.688166590261D+02 DE=-1.05D-04 F= -2.96D-04
     ILin= 3 X=6.000D-01 Y=-5.688167311439D+02 DE=-1.78D-04 F= -1.85D-04
     ILin= 4 X=1.100D+00 Y=-5.688167773339D+02 DE=-2.24D-04 F=  1.34D-07
     Accept linear search using points  3 and  4.
     An  expanding polynomial of degree  4 produced  1.0558
     Minimum is close to point  4 DX= -4.42D-02 DF= -8.85D-09 DXR=  4.19D-02 DFR=  3.96D-05 which will be used.
 Iteration   8 EE= -568.816777333921     Delta-E=       -0.000223725034 Grad=8.447D-02 Max rot=    0.7520 deg.
 Gradient too large for Newton-Raphson -- use scaled steepest descent instead.
 Alpha Gap=     7.828 HL deriv= 3.85D-04
     ILin= 1 X=0.000D+00 Y=-5.688167773339D+02 DE= 0.00D+00 F= -1.76D-03
     ILin= 2 X=5.000D-01 Y=-5.688164136583D+02 DE= 3.64D-04 F=  3.21D-03
     Reject lnstep minimum 2.311D-01 FVal=-5.688172156082D+02 Lims=  0.00D+00  5.00D-01
     ILin= 3 X=2.000D-01 Y=-5.688169303104D+02 DE=-1.53D-04 F=  2.30D-04
     A contracting polynomial of degree  3 produced  0.1769
 Iteration   9 EE= -568.816932967629     Delta-E=       -0.000155633708 Grad=2.774D-02 Max rot=    0.2856 deg.
 Gradient too large for Newton-Raphson -- use scaled steepest descent instead.
 Alpha Gap=     7.828 HL deriv= 1.05D-04
     ILin= 1 X=0.000D+00 Y=-5.688169329676D+02 DE= 0.00D+00 F= -2.18D-04
     ILin= 2 X=1.100D+00 Y=-5.688170354352D+02 DE=-1.02D-04 F=  3.18D-05
     Accept linear search using points  1 and  2.
     An  expanding polynomial of degree  2 produced  0.9839
 Iteration  10 EE= -568.817037597651     Delta-E=       -0.000104630022 Grad=6.196D-02 Max rot=    0.4613 deg.
 Gradient too large for Newton-Raphson -- use scaled steepest descent instead.
 Alpha Gap=     7.828 HL deriv= 2.27D-04
     ILin= 1 X=0.000D+00 Y=-5.688170375977D+02 DE= 0.00D+00 F= -1.02D-03
     ILin= 2 X=4.000D-01 Y=-5.688169738393D+02 DE= 6.38D-05 F=  1.34D-03
     Reject lnstep minimum 1.973D-01 FVal=-5.688172991252D+02 Lims=  0.00D+00  4.00D-01
     ILin= 3 X=2.000D-01 Y=-5.688171233525D+02 DE=-8.58D-05 F=  1.59D-04
     A contracting polynomial of degree  3 produced  0.1729
 Iteration  11 EE= -568.817125512371     Delta-E=       -0.000087914720 Grad=2.385D-02 Max rot=    0.2643 deg.
 Gradient too large for Newton-Raphson -- use scaled steepest descent instead.
 Alpha Gap=     7.828 HL deriv= 1.17D-04
     ILin= 1 X=0.000D+00 Y=-5.688171255124D+02 DE= 0.00D+00 F= -1.44D-04
     ILin= 2 X=1.000D+00 Y=-5.688171943388D+02 DE=-6.88D-05 F=  6.23D-06
     Accept linear search using points  1 and  2.
     An  expanding polynomial of degree  2 produced  0.9585
     Minimum is close to point  2 DX= -4.15D-02 DF= -1.29D-07 DXR=  4.33D-02 DFR=  1.88D-03 which will be used.
 Iteration  12 EE= -568.817194338779     Delta-E=       -0.000068826408 Grad=5.243D-02 Max rot=    0.4682 deg.
 Gradient too large for Newton-Raphson -- use scaled steepest descent instead.
 Alpha Gap=     7.828 HL deriv= 1.51D-04
     ILin= 1 X=0.000D+00 Y=-5.688171943388D+02 DE= 0.00D+00 F= -7.33D-04
     ILin= 2 X=4.000D-01 Y=-5.688171419925D+02 DE= 5.23D-05 F=  9.95D-04
     Reject lnstep minimum 1.969D-01 FVal=-5.688173835721D+02 Lims=  0.00D+00  4.00D-01
     ILin= 3 X=2.000D-01 Y=-5.688172545775D+02 DE=-6.02D-05 F=  1.31D-04
     A contracting polynomial of degree  3 produced  0.1697
 Iteration  13 EE= -568.817256559428     Delta-E=       -0.000062220648 Grad=2.115D-02 Max rot=    0.2529 deg.
 Gradient too large for Newton-Raphson -- use scaled steepest descent instead.
 Alpha Gap=     7.828 HL deriv= 1.18D-04
     ILin= 1 X=0.000D+00 Y=-5.688172565594D+02 DE= 0.00D+00 F= -1.01D-04
     ILin= 2 X=1.000D+00 Y=-5.688173083333D+02 DE=-5.18D-05 F= -2.83D-06
     Reject lnstep minimum 1.029D+00 FVal=-5.688173083741D+02 Lims=  0.00D+00  1.00D+00
     ILin= 3 X=1.900D+00 Y=-5.688172712268D+02 DE=-1.47D-05 F=  8.53D-05
     An  expanding polynomial of degree  3 produced  1.0289
     Minimum is close to point  2 DX=  2.89D-02 DF= -4.08D-08 DXR=  2.80D-02 DFR=  7.87D-04 which will be used.
 Iteration  14 EE= -568.817308333300     Delta-E=       -0.000051773872 Grad=4.348D-02 Max rot=    0.4178 deg.
 Gradient too large for Newton-Raphson -- use scaled steepest descent instead.
 Alpha Gap=     7.828 HL deriv= 1.22D-04
     ILin= 1 X=0.000D+00 Y=-5.688173083333D+02 DE= 0.00D+00 F= -4.95D-04
     ILin= 2 X=4.000D-01 Y=-5.688172750410D+02 DE= 3.33D-05 F=  6.61D-04
     Reject lnstep minimum 1.971D-01 FVal=-5.688174357796D+02 Lims=  0.00D+00  4.00D-01
     ILin= 3 X=2.000D-01 Y=-5.688173494748D+02 DE=-4.11D-05 F=  8.32D-05
     A contracting polynomial of degree  3 produced  0.1712
 Iteration  15 EE= -568.817350673591     Delta-E=       -0.000042340291 Grad=1.923D-02 Max rot=    0.2463 deg.
 Gradient too large for Newton-Raphson -- use scaled steepest descent instead.
 Alpha Gap=     7.828 HL deriv= 1.15D-04
     ILin= 1 X=0.000D+00 Y=-5.688173506736D+02 DE= 0.00D+00 F= -7.61D-05
     ILin= 2 X=1.000D+00 Y=-5.688173875132D+02 DE=-3.68D-05 F=  2.43D-06
     Accept linear search using points  1 and  2.
     An  expanding polynomial of degree  2 produced  0.9691
     Minimum is close to point  2 DX= -3.09D-02 DF= -3.75D-08 DXR=  3.19D-02 DFR=  1.02D-03 which will be used.
 Iteration  16 EE= -568.817387513227     Delta-E=       -0.000036839636 Grad=3.939D-02 Max rot=    0.3960 deg.
 Gradient too large for Newton-Raphson -- use scaled steepest descent instead.
 Alpha Gap=     7.829 HL deriv= 1.12D-04
     ILin= 1 X=0.000D+00 Y=-5.688173875132D+02 DE= 0.00D+00 F= -4.05D-04
     ILin= 2 X=4.000D-01 Y=-5.688173582126D+02 DE= 2.93D-05 F=  5.51D-04
     Reject lnstep minimum 1.969D-01 FVal=-5.688174919651D+02 Lims=  0.00D+00  4.00D-01
     ILin= 3 X=2.000D-01 Y=-5.688174206450D+02 DE=-3.31D-05 F=  7.33D-05
     A contracting polynomial of degree  3 produced  0.1693
 Iteration  17 EE= -568.817421768036     Delta-E=       -0.000034254809 Grad=1.765D-02 Max rot=    0.2406 deg.
 Gradient too large for Newton-Raphson -- use scaled steepest descent instead.
 Alpha Gap=     7.828 HL deriv= 1.12D-04
     ILin= 1 X=0.000D+00 Y=-5.688174217680D+02 DE= 0.00D+00 F= -5.86D-05
     ILin= 2 X=1.000D+00 Y=-5.688174519662D+02 DE=-3.02D-05 F= -1.77D-06
     Reject lnstep minimum 1.031D+00 FVal=-5.688174519938D+02 Lims=  0.00D+00  1.00D+00
     ILin= 3 X=1.900D+00 Y=-5.688174305361D+02 DE=-8.77D-06 F=  4.94D-05
     An  expanding polynomial of degree  3 produced  1.0312
     Minimum is close to point  2 DX=  3.12D-02 DF= -2.76D-08 DXR=  3.02D-02 DFR=  9.15D-04 which will be used.
 Iteration  18 EE= -568.817451966200     Delta-E=       -0.000030198164 Grad=3.422D-02 Max rot=    0.3495 deg.
 Gradient too large for Newton-Raphson -- use scaled steepest descent instead.
 Alpha Gap=     7.829 HL deriv= 1.06D-04
     ILin= 1 X=0.000D+00 Y=-5.688174519662D+02 DE= 0.00D+00 F= -2.99D-04
     ILin= 2 X=4.000D-01 Y=-5.688174317948D+02 DE= 2.02D-05 F=  4.00D-04
     Reject lnstep minimum 1.971D-01 FVal=-5.688175289853D+02 Lims=  0.00D+00  4.00D-01
     ILin= 3 X=2.000D-01 Y=-5.688174768139D+02 DE=-2.48D-05 F=  5.04D-05
     A contracting polynomial of degree  3 produced  0.1711
 Iteration  19 EE= -568.817477541923     Delta-E=       -0.000025575723 Grad=1.642D-02 Max rot=    0.2357 deg.
 Gradient too large for Newton-Raphson -- use scaled steepest descent instead.
 Alpha Gap=     7.828 HL deriv= 1.08D-04
     ILin= 1 X=0.000D+00 Y=-5.688174775419D+02 DE= 0.00D+00 F= -4.76D-05
     ILin= 2 X=1.000D+00 Y=-5.688175005945D+02 DE=-2.31D-05 F=  1.46D-06
     Accept linear search using points  1 and  2.
     An  expanding polynomial of degree  2 produced  0.9703
     Minimum is close to point  2 DX= -2.97D-02 DF= -2.17D-08 DXR=  3.06D-02 DFR=  9.39D-04 which will be used.
 Iteration  20 EE= -568.817500594453     Delta-E=       -0.000023052530 Grad=3.191D-02 Max rot=    0.3319 deg.
 Gradient too large for Newton-Raphson -- use scaled steepest descent instead.
 Alpha Gap=     7.829 HL deriv= 1.01D-04
     ILin= 1 X=0.000D+00 Y=-5.688175005945D+02 DE= 0.00D+00 F= -2.60D-04
     ILin= 2 X=4.000D-01 Y=-5.688174818328D+02 DE= 1.88D-05 F=  3.54D-04
     Reject lnstep minimum 1.969D-01 FVal=-5.688175676614D+02 Lims=  0.00D+00  4.00D-01
     ILin= 3 X=2.000D-01 Y=-5.688175218829D+02 DE=-2.13D-05 F=  4.69D-05
     A contracting polynomial of degree  3 produced  0.1694
 Iteration  21 EE= -568.817522600301     Delta-E=       -0.000022005848 Grad=1.534D-02 Max rot=    0.2309 deg.
 Gradient too large for Newton-Raphson -- use scaled steepest descent instead.
 Alpha Gap=     7.829 HL deriv= 1.05D-04
     ILin= 1 X=0.000D+00 Y=-5.688175226003D+02 DE= 0.00D+00 F= -3.87D-05
     ILin= 2 X=1.000D+00 Y=-5.688175425625D+02 DE=-2.00D-05 F= -1.20D-06
     Reject lnstep minimum 1.032D+00 FVal=-5.688175425816D+02 Lims=  0.00D+00  1.00D+00
     ILin= 3 X=1.900D+00 Y=-5.688175284391D+02 DE=-5.84D-06 F=  3.26D-05
     An  expanding polynomial of degree  3 produced  1.0319
     Minimum is close to point  2 DX=  3.19D-02 DF= -1.91D-08 DXR=  3.09D-02 DFR=  9.55D-04 which will be used.
 Iteration  22 EE= -568.817542562482     Delta-E=       -0.000019962181 Grad=2.843D-02 Max rot=    0.2949 deg.
 Gradient too large for Newton-Raphson -- use scaled steepest descent instead.
 Alpha Gap=     7.829 HL deriv= 9.78D-05
     ILin= 1 X=0.000D+00 Y=-5.688175425625D+02 DE= 0.00D+00 F= -2.02D-04
     ILin= 2 X=4.000D-01 Y=-5.688175290165D+02 DE= 1.35D-05 F=  2.70D-04
     Reject lnstep minimum 1.971D-01 FVal=-5.688175945938D+02 Lims=  0.00D+00  4.00D-01
     ILin= 3 X=2.000D-01 Y=-5.688175593723D+02 DE=-1.68D-05 F=  3.39D-05
     A contracting polynomial of degree  3 produced  0.1713
 Iteration  23 EE= -568.817559858640     Delta-E=       -0.000017296158 Grad=1.447D-02 Max rot=    0.2264 deg.
 Gradient too large for Newton-Raphson -- use scaled steepest descent instead.
 Alpha Gap=     7.829 HL deriv= 1.02D-04
     ILin= 1 X=0.000D+00 Y=-5.688175598586D+02 DE= 0.00D+00 F= -3.28D-05
     ILin= 2 X=1.000D+00 Y=-5.688175757773D+02 DE=-1.59D-05 F=  1.00D-06
     Accept linear search using points  1 and  2.
     An  expanding polynomial of degree  2 produced  0.9704
     Minimum is close to point  2 DX= -2.96D-02 DF= -1.48D-08 DXR=  3.05D-02 DFR=  9.32D-04 which will be used.
 Iteration  24 EE= -568.817575777319     Delta-E=       -0.000015918680 Grad=2.699D-02 Max rot=    0.2824 deg.
 Gradient too large for Newton-Raphson -- use scaled steepest descent instead.
 Alpha Gap=     7.829 HL deriv= 9.42D-05
     ILin= 1 X=0.000D+00 Y=-5.688175757773D+02 DE= 0.00D+00 F= -1.82D-04
     ILin= 2 X=4.000D-01 Y=-5.688175626860D+02 DE= 1.31D-05 F=  2.48D-04
     Reject lnstep minimum 1.969D-01 FVal=-5.688176228730D+02 Lims=  0.00D+00  4.00D-01
     ILin= 3 X=2.000D-01 Y=-5.688175907508D+02 DE=-1.50D-05 F=  3.27D-05
     A contracting polynomial of degree  3 produced  0.1696
 Iteration  25 EE= -568.817591248569     Delta-E=       -0.000015471250 Grad=1.366D-02 Max rot=    0.2220 deg.
 Gradient too large for Newton-Raphson -- use scaled steepest descent instead.
 Alpha Gap=     7.829 HL deriv= 9.83D-05
     ILin= 1 X=0.000D+00 Y=-5.688175912486D+02 DE= 0.00D+00 F= -2.77D-05
     ILin= 2 X=1.000D+00 Y=-5.688176055326D+02 DE=-1.43D-05 F= -8.62D-07
     Reject lnstep minimum 1.032D+00 FVal=-5.688176055464D+02 Lims=  0.00D+00  1.00D+00
     ILin= 3 X=1.900D+00 Y=-5.688175954361D+02 DE=-4.19D-06 F=  2.33D-05
     An  expanding polynomial of degree  3 produced  1.0321
     Minimum is close to point  2 DX=  3.21D-02 DF= -1.38D-08 DXR=  3.11D-02 DFR=  9.68D-04 which will be used.
 Iteration  26 EE= -568.817605532583     Delta-E=       -0.000014284014 Grad=2.445D-02 Max rot=    0.2532 deg.
 Gradient too large for Newton-Raphson -- use scaled steepest descent instead.
 Alpha Gap=     7.829 HL deriv= 9.16D-05
     ILin= 1 X=0.000D+00 Y=-5.688176055326D+02 DE= 0.00D+00 F= -1.47D-04
     ILin= 2 X=4.000D-01 Y=-5.688175957760D+02 DE= 9.76D-06 F=  1.95D-04
     Reject lnstep minimum 1.971D-01 FVal=-5.688176432887D+02 Lims=  0.00D+00  4.00D-01
     ILin= 3 X=2.000D-01 Y=-5.688176177518D+02 DE=-1.22D-05 F=  2.44D-05
     A contracting polynomial of degree  3 produced  0.1715
 Iteration  27 EE= -568.817618099766     Delta-E=       -0.000012567182 Grad=1.299D-02 Max rot=    0.2177 deg.
 Gradient too large for Newton-Raphson -- use scaled steepest descent instead.
 Alpha Gap=     7.829 HL deriv= 9.53D-05
     ILin= 1 X=0.000D+00 Y=-5.688176180998D+02 DE= 0.00D+00 F= -2.42D-05
     ILin= 2 X=1.000D+00 Y=-5.688176298214D+02 DE=-1.17D-05 F=  7.43D-07
     Accept linear search using points  1 and  2.
     An  expanding polynomial of degree  2 produced  0.9702
     Minimum is close to point  2 DX= -2.98D-02 DF= -1.11D-08 DXR=  3.07D-02 DFR=  9.45D-04 which will be used.
 Iteration  28 EE= -568.817629821359     Delta-E=       -0.000011721593 Grad=2.349D-02 Max rot=    0.2445 deg.
 Gradient too large for Newton-Raphson -- use scaled steepest descent instead.
 Alpha Gap=     7.829 HL deriv= 8.85D-05
     ILin= 1 X=0.000D+00 Y=-5.688176298214D+02 DE= 0.00D+00 F= -1.36D-04
     ILin= 2 X=4.000D-01 Y=-5.688176201329D+02 DE= 9.69D-06 F=  1.84D-04
     Reject lnstep minimum 1.969D-01 FVal=-5.688176648967D+02 Lims=  0.00D+00  4.00D-01
     ILin= 3 X=2.000D-01 Y=-5.688176409910D+02 DE=-1.12D-05 F=  2.42D-05
     A contracting polynomial of degree  3 produced  0.1697
 Iteration  29 EE= -568.817641357360     Delta-E=       -0.000011536001 Grad=1.235D-02 Max rot=    0.2135 deg.
 Gradient too large for Newton-Raphson -- use scaled steepest descent instead.
 Alpha Gap=     7.829 HL deriv= 9.23D-05
     ILin= 1 X=0.000D+00 Y=-5.688176413574D+02 DE= 0.00D+00 F= -2.09D-05
     ILin= 2 X=1.000D+00 Y=-5.688176521319D+02 DE=-1.08D-05 F= -6.51D-07
     Reject lnstep minimum 1.032D+00 FVal=-5.688176521423D+02 Lims=  0.00D+00  1.00D+00
     ILin= 3 X=1.900D+00 Y=-5.688176445174D+02 DE=-3.16D-06 F=  1.76D-05
     An  expanding polynomial of degree  3 produced  1.0321
     Minimum is close to point  2 DX=  3.21D-02 DF= -1.05D-08 DXR=  3.11D-02 DFR=  9.71D-04 which will be used.
 Iteration  30 EE= -568.817652131871     Delta-E=       -0.000010774510 Grad=2.151D-02 Max rot=    0.2210 deg.
 Gradient too large for Newton-Raphson -- use scaled steepest descent instead.
 Alpha Gap=     7.829 HL deriv= 8.62D-05
     ILin= 1 X=0.000D+00 Y=-5.688176521319D+02 DE= 0.00D+00 F= -1.12D-04
     ILin= 2 X=4.000D-01 Y=-5.688176447514D+02 DE= 7.38D-06 F=  1.49D-04
     Reject lnstep minimum 1.971D-01 FVal=-5.688176808827D+02 Lims=  0.00D+00  4.00D-01
     ILin= 3 X=2.000D-01 Y=-5.688176614510D+02 DE=-9.32D-06 F=  1.85D-05
     A contracting polynomial of degree  3 produced  0.1716
 Iteration  31 EE= -568.817661712653     Delta-E=       -0.000009580782 Grad=1.182D-02 Max rot=    0.2093 deg.
 Gradient too large for Newton-Raphson -- use scaled steepest descent instead.
 Alpha Gap=     7.829 HL deriv= 8.96D-05
     ILin= 1 X=0.000D+00 Y=-5.688176617127D+02 DE= 0.00D+00 F= -1.86D-05
     ILin= 2 X=1.000D+00 Y=-5.688176707297D+02 DE=-9.02D-06 F=  5.77D-07
     Accept linear search using points  1 and  2.
     An  expanding polynomial of degree  2 produced  0.9699
     Minimum is close to point  2 DX= -3.01D-02 DF= -8.67D-09 DXR=  3.10D-02 DFR=  9.62D-04 which will be used.
 Iteration  32 EE= -568.817670729664     Delta-E=       -0.000009017011 Grad=2.083D-02 Max rot=    0.2149 deg.
 Gradient too large for Newton-Raphson -- use scaled steepest descent instead.
 Alpha Gap=     7.829 HL deriv= 8.34D-05
     ILin= 1 X=0.000D+00 Y=-5.688176707297D+02 DE= 0.00D+00 F= -1.05D-04
     ILin= 2 X=4.000D-01 Y=-5.688176632566D+02 DE= 7.47D-06 F=  1.43D-04
     Reject lnstep minimum 1.970D-01 FVal=-5.688176979277D+02 Lims=  0.00D+00  4.00D-01
     ILin= 3 X=2.000D-01 Y=-5.688176794023D+02 DE=-8.67D-06 F=  1.87D-05
     A contracting polynomial of degree  3 produced  0.1699
 Iteration  33 EE= -568.817679683633     Delta-E=       -0.000008953969 Grad=1.130D-02 Max rot=    0.2052 deg.
 Gradient too large for Newton-Raphson -- use scaled steepest descent instead.
 Alpha Gap=     7.829 HL deriv= 8.69D-05
     ILin= 1 X=0.000D+00 Y=-5.688176796836D+02 DE= 0.00D+00 F= -1.64D-05
     ILin= 2 X=1.000D+00 Y=-5.688176881137D+02 DE=-8.43D-06 F= -5.09D-07
     Reject lnstep minimum 1.032D+00 FVal=-5.688176881219D+02 Lims=  0.00D+00  1.00D+00
     ILin= 3 X=1.900D+00 Y=-5.688176821559D+02 DE=-2.47D-06 F=  1.37D-05
     An  expanding polynomial of degree  3 produced  1.0321
     Minimum is close to point  2 DX=  3.21D-02 DF= -8.18D-09 DXR=  3.11D-02 DFR=  9.70D-04 which will be used.
 Iteration  34 EE= -568.817688113745     Delta-E=       -0.000008430113 Grad=1.923D-02 Max rot=    0.1955 deg.
 Gradient too large for Newton-Raphson -- use scaled steepest descent instead.
 Alpha Gap=     7.829 HL deriv= 8.13D-05
     ILin= 1 X=0.000D+00 Y=-5.688176881137D+02 DE= 0.00D+00 F= -8.79D-05
     ILin= 2 X=4.000D-01 Y=-5.688176823315D+02 DE= 5.78D-06 F=  1.17D-04
     Reject lnstep minimum 1.972D-01 FVal=-5.688177107596D+02 Lims=  0.00D+00  4.00D-01
     ILin= 3 X=2.000D-01 Y=-5.688176954631D+02 DE=-7.35D-06 F=  1.45D-05
     A contracting polynomial of degree  3 produced  0.1718
 Iteration  35 EE= -568.817695667138     Delta-E=       -0.000007553392 Grad=1.085D-02 Max rot=    0.2012 deg.
 Gradient too large for Newton-Raphson -- use scaled steepest descent instead.
 Alpha Gap=     7.829 HL deriv= 8.44D-05
     ILin= 1 X=0.000D+00 Y=-5.688176956671D+02 DE= 0.00D+00 F= -1.48D-05
     ILin= 2 X=1.000D+00 Y=-5.688177028217D+02 DE=-7.15D-06 F=  4.61D-07
     Accept linear search using points  1 and  2.
     An  expanding polynomial of degree  2 produced  0.9697
     Minimum is close to point  2 DX= -3.03D-02 DF= -6.99D-09 DXR=  3.12D-02 DFR=  9.77D-04 which will be used.
 Iteration  36 EE= -568.817702821734     Delta-E=       -0.000007154596 Grad=1.873D-02 Max rot=    0.1912 deg.
 Gradient too large for Newton-Raphson -- use scaled steepest descent instead.
 Alpha Gap=     7.829 HL deriv= 7.88D-05
     ILin= 1 X=0.000D+00 Y=-5.688177028217D+02 DE= 0.00D+00 F= -8.41D-05
     ILin= 2 X=4.000D-01 Y=-5.688176968830D+02 DE= 5.94D-06 F=  1.14D-04
     Reject lnstep minimum 1.970D-01 FVal=-5.688177245269D+02 Lims=  0.00D+00  4.00D-01
     ILin= 3 X=2.000D-01 Y=-5.688177097502D+02 DE=-6.93D-06 F=  1.48D-05
     A contracting polynomial of degree  3 produced  0.1700
 Iteration  37 EE= -568.817709972922     Delta-E=       -0.000007151188 Grad=1.042D-02 Max rot=    0.1973 deg.
 Gradient too large for Newton-Raphson -- use scaled steepest descent instead.
 Alpha Gap=     7.829 HL deriv= 8.20D-05
     ILin= 1 X=0.000D+00 Y=-5.688177099729D+02 DE= 0.00D+00 F= -1.31D-05
     ILin= 2 X=1.000D+00 Y=-5.688177167450D+02 DE=-6.77D-06 F= -4.09D-07
     Reject lnstep minimum 1.032D+00 FVal=-5.688177167516D+02 Lims=  0.00D+00  1.00D+00
     ILin= 3 X=1.900D+00 Y=-5.688177119588D+02 DE=-1.99D-06 F=  1.10D-05
     An  expanding polynomial of degree  3 produced  1.0321
     Minimum is close to point  2 DX=  3.21D-02 DF= -6.57D-09 DXR=  3.11D-02 DFR=  9.70D-04 which will be used.
 Iteration  38 EE= -568.817716745019     Delta-E=       -0.000006772098 Grad=1.740D-02 Max rot=    0.1807 deg.
 Gradient too large for Newton-Raphson -- use scaled steepest descent instead.
 Alpha Gap=     7.829 HL deriv= 7.69D-05
     ILin= 1 X=0.000D+00 Y=-5.688177167450D+02 DE= 0.00D+00 F= -7.10D-05
     ILin= 2 X=4.000D-01 Y=-5.688177120971D+02 DE= 4.65D-06 F=  9.42D-05
     Reject lnstep minimum 1.972D-01 FVal=-5.688177350262D+02 Lims=  0.00D+00  4.00D-01
     ILin= 3 X=2.000D-01 Y=-5.688177226836D+02 DE=-5.94D-06 F=  1.16D-05
     A contracting polynomial of degree  3 produced  0.1719
 Iteration  39 EE= -568.817722847054     Delta-E=       -0.000006102035 Grad=1.004D-02 Max rot=    0.1935 deg.
 Gradient too large for Newton-Raphson -- use scaled steepest descent instead.
 Alpha Gap=     7.829 HL deriv= 7.97D-05
     ILin= 1 X=0.000D+00 Y=-5.688177228471D+02 DE= 0.00D+00 F= -1.20D-05
     ILin= 2 X=1.000D+00 Y=-5.688177286545D+02 DE=-5.81D-06 F=  3.77D-07
     Accept linear search using points  1 and  2.
     An  expanding polynomial of degree  2 produced  0.9695
     Minimum is close to point  2 DX= -3.05D-02 DF= -5.74D-09 DXR=  3.14D-02 DFR=  9.88D-04 which will be used.
 Iteration  40 EE= -568.817728654526     Delta-E=       -0.000005807472 Grad=1.702D-02 Max rot=    0.1773 deg.
 Gradient too large for Newton-Raphson -- use scaled steepest descent instead.
 Alpha Gap=     7.829 HL deriv= 7.46D-05
     ILin= 1 X=0.000D+00 Y=-5.688177286545D+02 DE= 0.00D+00 F= -6.86D-05
     ILin= 2 X=4.000D-01 Y=-5.688177238294D+02 DE= 4.83D-06 F=  9.27D-05
     Reject lnstep minimum 1.970D-01 FVal=-5.688177463490D+02 Lims=  0.00D+00  4.00D-01
     ILin= 3 X=2.000D-01 Y=-5.688177343075D+02 DE=-5.65D-06 F=  1.21D-05
     A contracting polynomial of degree  3 produced  0.1701
 Iteration  41 EE= -568.817734487885     Delta-E=       -0.000005833359 Grad=9.663D-03 Max rot=    0.1897 deg.
 QCNR:  CnvC1=1.03D-08 CnvC2=1.03D-07
 LinEq1:  Iter=  0 NonCon=     1 RMS=2.25D-04 Max=7.58D-03 NDo=     1
 AX will form     1 AO Fock derivatives at one time.
 LinEq1:  Iter=  1 NonCon=     1 RMS=9.08D-05 Max=2.64D-03 NDo=     1
 LinEq1:  Iter=  2 NonCon=     1 RMS=1.63D-04 Max=3.63D-03 NDo=     1
 LinEq1:  Iter=  3 NonCon=     1 RMS=1.12D-04 Max=1.62D-03 NDo=     1
 LinEq1:  Iter=  4 NonCon=     1 RMS=1.30D-04 Max=1.80D-03 NDo=     1
 LinEq1:  Iter=  5 NonCon=     1 RMS=4.93D-05 Max=9.45D-04 NDo=     1
 LinEq1:  Iter=  6 NonCon=     1 RMS=8.53D-06 Max=1.25D-04 NDo=     1
 LinEq1:  Iter=  7 NonCon=     1 RMS=5.37D-06 Max=8.26D-05 NDo=     1
 LinEq1:  Iter=  8 NonCon=     1 RMS=5.94D-06 Max=8.37D-05 NDo=     1
 LinEq1:  Iter=  9 NonCon=     1 RMS=2.17D-06 Max=3.42D-05 NDo=     1
 LinEq1:  Iter= 10 NonCon=     1 RMS=1.05D-06 Max=1.26D-05 NDo=     1
 LinEq1:  Iter= 11 NonCon=     1 RMS=3.99D-07 Max=5.64D-06 NDo=     1
 LinEq1:  Iter= 12 NonCon=     1 RMS=3.51D-07 Max=5.65D-06 NDo=     1
 LinEq1:  Iter= 13 NonCon=     1 RMS=2.63D-07 Max=3.93D-06 NDo=     1
 LinEq1:  Iter= 14 NonCon=     1 RMS=3.84D-08 Max=3.06D-07 NDo=     1
 LinEq1:  Iter= 15 NonCon=     0 RMS=7.64D-09 Max=7.75D-08 NDo=     1
 Linear equations converged to 1.029D-08 1.029D-07 after    15 iterations.
 Angle between quadratic step and gradient=  41.30 degrees.
     ILin= 1 X=0.000D+00 Y=-5.688177344879D+02 DE= 0.00D+00 F= -3.27D-04
     ILin= 2 X=1.000D+00 Y=-5.688178980836D+02 DE=-1.64D-04 F=  3.41D-07
     Accept linear search using points  1 and  2.
     An  expanding polynomial of degree  2 produced  0.9990
     Minimum is close to point  2 DX= -1.04D-03 DF= -1.77D-10 DXR=  1.04D-03 DFR=  1.08D-06 which will be used.
 Iteration  42 EE= -568.817898083620     Delta-E=       -0.000163595735 Grad=2.352D-04 Max rot=    0.0021 deg.
 QCNR:  CnvC1=2.35D-09 CnvC2=2.35D-08
 LinEq1:  Iter=  0 NonCon=     1 RMS=5.68D-06 Max=1.65D-04 NDo=     1
 LinEq1:  Iter=  1 NonCon=     1 RMS=2.79D-06 Max=5.21D-05 NDo=     1
 LinEq1:  Iter=  2 NonCon=     1 RMS=3.75D-06 Max=6.30D-05 NDo=     1
 LinEq1:  Iter=  3 NonCon=     1 RMS=2.34D-06 Max=4.17D-05 NDo=     1
 LinEq1:  Iter=  4 NonCon=     1 RMS=7.59D-07 Max=1.12D-05 NDo=     1
 LinEq1:  Iter=  5 NonCon=     1 RMS=2.28D-07 Max=3.71D-06 NDo=     1
 LinEq1:  Iter=  6 NonCon=     1 RMS=2.86D-07 Max=4.40D-06 NDo=     1
 LinEq1:  Iter=  7 NonCon=     1 RMS=1.61D-07 Max=2.23D-06 NDo=     1
 LinEq1:  Iter=  8 NonCon=     1 RMS=7.80D-08 Max=1.31D-06 NDo=     1
 LinEq1:  Iter=  9 NonCon=     1 RMS=2.10D-08 Max=2.90D-07 NDo=     1
 LinEq1:  Iter= 10 NonCon=     1 RMS=1.60D-08 Max=2.38D-07 NDo=     1
 LinEq1:  Iter= 11 NonCon=     1 RMS=1.20D-08 Max=1.87D-07 NDo=     1
 LinEq1:  Iter= 12 NonCon=     1 RMS=6.51D-09 Max=7.45D-08 NDo=     1
 LinEq1:  Iter= 13 NonCon=     0 RMS=1.43D-09 Max=1.37D-08 NDo=     1
 Linear equations converged to 2.352D-09 2.352D-08 after    13 iterations.
 Angle between quadratic step and gradient=  52.50 degrees.
     ILin= 1 X=0.000D+00 Y=-5.688178980836D+02 DE= 0.00D+00 F= -2.75D-08
     ILin= 2 X=1.000D+00 Y=-5.688178980974D+02 DE=-1.37D-08 F= -2.44D-12
     Reject lnstep minimum 1.000D+00 FVal=-5.688178980974D+02 Lims=  0.00D+00  1.00D+00
     ILin= 3 X=2.000D+00 Y=-5.688178980836D+02 DE=-1.11D-11 F=  2.75D-08
     An  expanding polynomial of degree  3 produced  1.0002
     Minimum is close to point  2 DX=  2.03D-04 DF=  0.00D+00 DXR=  2.03D-04 DFR=  0.00D+00 which will be used.
 Iteration  43 EE= -568.817898097352     Delta-E=       -0.000000013732 Grad=1.370D-08 Max rot=    0.0000 deg.
 Error on total polarization charges =  0.03816
 Rotation gradient small -- convergence achieved.
 SCF Done:  E(RPBE-PBE) =  -568.817898097     a.u. after   43 cycles
            Convg  =    0.1370D-07                   124 Fock formations.
              S**2 =  0.0000                  -V/T =  2.1387
 SMD-CDS (non-electrostatic) energy       (kcal/mol) =      18.63
 (included in total energy above)
 Leave Link  508 at Thu Feb  2 10:00:37 2023, MaxMem=  2684354560 cpu:            2911.6 elap:              78.3
 (Enter /home/hp/opt/gaussian/g16/l701.exe)
 ... and contract with generalized density number  0.
 Compute integral first derivatives.
 R6Disp: Adding Grimme-D3 dispersion energy 1st derivatives to the gradient.
   1 Symmetry operations used in ECPInt.
 ECPInt:  NShTT=    1485 NPrTT=    7058 LenC2=    1372 LenP2D=    4175.
 LDataN:  DoStor=T MaxTD1= 6 Len=  172
 D1PCM: PCM CHGder 1st derivatives, ID1Alg=3 FixD1E=F DoIter=F DoCFld=F I1PDM=0.
 GePol: Maximum number of non-zero 1st derivatives   =     256
 Leave Link  701 at Thu Feb  2 10:00:38 2023, MaxMem=  2684354560 cpu:              62.0 elap:               1.0
 (Enter /home/hp/opt/gaussian/g16/l702.exe)
 L702 exits ... SP integral derivatives will be done elsewhere.
 Leave Link  702 at Thu Feb  2 10:00:38 2023, MaxMem=  2684354560 cpu:               3.8 elap:               0.1
 (Enter /home/hp/opt/gaussian/g16/l703.exe)
 Integral derivatives from FoFJK, PRISM(SPDF).
 Compute integral first derivatives, UseDBF=F ICtDFT=           0.
 Calling FoFJK, ICntrl=      2527 FMM=F ISym2X=0 I1Cent= 0 IOpClX= 0 NMat=1 NMatS=1 NMatT=0.
 FoFJK:  IHMeth= 1 ICntrl=    2527 DoSepK=F KAlg= 0 I1Cent=           0 FoldK=F
 IRaf=         0 NMat=       1 IRICut=       1 DoRegI=T DoRafI=F ISym2E= 0 IDoP0=0 IntGTp=1.
 FoFCou: FMM=F IPFlag=           0 FMFlag=      100000 FMFlg1=         800
         NFxFlg=           0 DoJE=F BraDBF=F KetDBF=F FulRan=T
         wScrn=  0.000000 ICntrl=      2527 IOpCl=  0 I1Cent=           0 NGrid=           0
         NMat0=    1 NMatS0=      1 NMatT0=    0 NMatD0=    1 NMtDS0=    0 NMtDT0=    0
 Symmetry not used in FoFCou.
 Leave Link  703 at Thu Feb  2 10:00:40 2023, MaxMem=  2684354560 cpu:             118.4 elap:               2.0
 (Enter /home/hp/opt/gaussian/g16/l716.exe)
 Dipole        = 2.28786324D-02 3.13118938D-02 1.69529961D-01
 -------------------------------------------------------------------
 Center     Atomic                   Forces (Hartrees/Bohr)
 Number     Number              X              Y              Z
 -------------------------------------------------------------------
      1        6          -0.004553321   -0.029414163    0.027594196
      2        7           0.002199741    0.015970950   -0.015113959
      3        6          -0.033719171    0.001165234   -0.020702236
      4        7           0.017882869   -0.000651064    0.011830058
      5        6           0.004650256    0.035703567    0.018451438
      6        7          -0.002237843   -0.018659522   -0.009804912
      7        6           0.035499391   -0.006760331   -0.019685840
      8        7          -0.018013060    0.003414630    0.010476454
      9       29          -0.001708861   -0.000769301   -0.003045201
 -------------------------------------------------------------------
 Cartesian Forces:  Max     0.035703567 RMS     0.017639456
 Leave Link  716 at Thu Feb  2 10:00:40 2023, MaxMem=  2684354560 cpu:               4.7 elap:               0.1
 (Enter /home/hp/opt/gaussian/g16/l103.exe)

 GradGradGradGradGradGradGradGradGradGradGradGradGradGradGradGradGradGrad
 Berny optimization.
 Using GEDIIS/GDIIS optimizer.
 FormGI is forming the generalized inverse of G from B-inverse, IUseBI=4.
 Internal  Forces:  Max     0.022098724 RMS     0.011263877
 Search for a local minimum.
 Step number   2 out of a maximum of   36
 All quantities printed in internal units (Hartrees-Bohrs-Radians)
 RMS Force = .11264D-01 SwitMx=.10000D-02 MixMth= 1
 Mixed Optimization -- RFO/linear search
 Update second derivatives using D2CorX and points    1    2
 DE= -9.83D-03 DEPred=-1.02D-02 R= 9.68D-01
 TightC=F SS=  1.41D+00  RLast= 3.18D-01 DXNew= 5.0454D-01 9.5275D-01
 Trust test= 9.68D-01 RLast= 3.18D-01 DXMaxT set to 5.05D-01
 ITU=  1  0
 Use linear search instead of GDIIS.
     Eigenvalues ---   -0.01557  -0.00469  -0.00231   0.00618   0.00800
     Eigenvalues ---    0.00935   0.01036   0.01212   0.01359   0.01609
     Eigenvalues ---    0.02018   0.02174   0.02825   0.03238   0.03712
     Eigenvalues ---    0.03989   0.05080   0.90543   1.11623   1.11713
     Eigenvalues ---    1.11982
 Eigenvalue     1 is  -1.56D-02 should be greater than     0.000000 Eigenvector:
                          R6        R4        R8        R2        D3
   1                    0.59653  -0.45605   0.32736   0.29440  -0.25438
                          D2        A6        A5        A1        A2
   1                   -0.23838  -0.17763   0.15443   0.13353  -0.11728
 Eigenvalue     2 is  -4.69D-03 should be greater than     0.000000 Eigenvector:
                          R8        R6        D1        A3        A4
   1                   -0.63176   0.47864  -0.34350   0.21769  -0.21497
                          R4        A5        A2        D2        D4
   1                    0.20101   0.17478  -0.17123  -0.15945   0.10649
 Eigenvalue     3 is  -2.31D-03 should be greater than     0.000000 Eigenvector:
                          R2        D4        R6        R8        A6
   1                   -0.70627   0.34994   0.30796   0.21369  -0.19511
                          A2        D2        D1        D3        R4
   1                    0.18442  -0.17677   0.17409   0.17317   0.12362
 RFO step:  Lambda=-3.29819003D-02 EMin=-1.55715028D-02
 Quartic linear search produced a step of  1.42753.
 Maximum step size (   0.505) exceeded in Quadratic search.
    -- Step size scaled by   0.464
 Iteration  1 RMS(Cart)=  0.13428960 RMS(Int)=  0.04956915
 Iteration  2 RMS(Cart)=  0.05688975 RMS(Int)=  0.00766040
 Iteration  3 RMS(Cart)=  0.00940978 RMS(Int)=  0.00125326
 Iteration  4 RMS(Cart)=  0.00000091 RMS(Int)=  0.00125326
 ITry= 1 IFail=0 DXMaxC= 3.20D-01 DCOld= 1.00D+10 DXMaxT= 5.05D-01 DXLimC= 3.00D+00 Rises=F
 Variable       Old X    -DE/DX   Delta X   Delta X   Delta X     New X
                                 (Linear)    (Quad)   (Total)
    R1        2.21343   0.02210   0.00992   0.02031   0.03024   2.24367
    R2        4.12843  -0.01848  -0.14400  -0.09315  -0.23714   3.89129
    R3        2.21463   0.02145   0.00991   0.01997   0.02987   2.24450
    R4        3.97886  -0.01809  -0.36716   0.10244  -0.26471   3.71415
    R5        2.21395   0.02120   0.00939   0.02008   0.02946   2.24341
    R6        4.24060  -0.01926   0.00860  -0.44616  -0.43756   3.80304
    R7        2.21424   0.02111   0.00960   0.01955   0.02915   2.24339
    R8        4.12779  -0.02002  -0.12242  -0.06728  -0.18971   3.93808
    A1        1.91364   0.00122   0.06670  -0.03818   0.02440   1.93804
    A2        1.88501  -0.00091  -0.04970   0.05461   0.00404   1.88905
    A3        1.89120   0.00077   0.00247  -0.03564  -0.03599   1.85522
    A4        1.90598   0.00065   0.01159   0.05692   0.06970   1.97568
    A5        2.01075  -0.00274   0.02350  -0.10793  -0.08612   1.92463
    A6        1.85288   0.00104  -0.06002   0.08333   0.02331   1.87619
    A7        3.14687  -0.00033  -0.00310   0.00319   0.00009   3.14696
    A8        3.12983  -0.00038  -0.02107   0.02684   0.00577   3.13560
    A9        3.11239   0.00041  -0.02136   0.03638   0.01502   3.12741
   A10        3.14725  -0.00039   0.00232  -0.00175   0.00056   3.14781
   A11        3.13604  -0.00013   0.00305  -0.00281   0.00024   3.13628
   A12        3.16187  -0.00057   0.01036  -0.01439  -0.00403   3.15785
   A13        3.14102   0.00021   0.00481  -0.00258   0.00223   3.14324
   A14        3.13221   0.00037  -0.00475   0.00501   0.00026   3.13248
    D1        2.08003   0.00131   0.05840   0.01810   0.07610   2.15612
    D2       -2.15039  -0.00027  -0.10326   0.15390   0.04816  -2.10222
    D3        2.02107  -0.00016  -0.08947   0.08848  -0.00136   2.01971
    D4       -2.11173   0.00011   0.01379  -0.06542  -0.04952  -2.16125
         Item               Value     Threshold  Converged?
 Maximum Force            0.022099     0.000450     NO 
 RMS     Force            0.011264     0.000300     NO 
 Maximum Displacement     0.319806     0.001800     NO 
 RMS     Displacement     0.166609     0.001200     NO 
 Predicted change in Energy=-2.222880D-02
 Lowest energy point so far.  Saving SCF results.
 GradGradGradGradGradGradGradGradGradGradGradGradGradGradGradGradGradGrad

 Leave Link  103 at Thu Feb  2 10:00:40 2023, MaxMem=  2684354560 cpu:               5.2 elap:               0.1
 (Enter /home/hp/opt/gaussian/g16/l202.exe)
                          Input orientation:                          
 ---------------------------------------------------------------------
 Center     Atomic      Atomic             Coordinates (Angstroms)
 Number     Number       Type             X           Y           Z
 ---------------------------------------------------------------------
      1          6           0        0.235435    1.463997   -1.397971
      2          7           0        0.316523    2.328593   -2.207646
      3          6           0        1.646376   -0.049679    1.195771
      4          7           0        2.588338   -0.045237    1.919242
      5          6           0       -0.197268   -1.777067   -0.959759
      6          7           0       -0.348931   -2.812061   -1.521130
      7          6           0       -1.649795    0.362139    1.096643
      8          7           0       -2.630715    0.586015    1.726723
      9         29           0        0.081593   -0.033934    0.006581
 ---------------------------------------------------------------------
                    Distance matrix (angstroms):
                    1          2          3          4          5
     1  C    0.000000
     2  N    1.187298   0.000000
     3  C    3.318051   4.359809   0.000000
     4  N    4.337953   5.275170   1.187739   0.000000
     5  C    3.299053   4.321764   3.321024   4.364343   0.000000
     6  N    4.317560   5.228810   4.358160   5.302738   1.187162
     7  C    3.315310   4.318759   3.323276   4.336404   3.303759
     8  N    4.330055   5.215559   4.356550   5.260614   4.327009
     9  Cu   2.059182   3.246464   1.965443   3.153120   2.012484
                    6          7          8          9
     6  N    0.000000
     7  C    4.315152   0.000000
     8  N    5.225133   1.187150   0.000000
     9  Cu   3.199570   2.083942   3.271061   0.000000
 Symmetry turned off by external request.
 Stoichiometry    C4CuN4(3-)
 Framework group  C1[X(C4CuN4)]
 Deg. of freedom    21
 Full point group                 C1      NOp   1
 Rotational constants (GHZ):           0.9852764           0.9705812           0.9700995
 Leave Link  202 at Thu Feb  2 10:00:41 2023, MaxMem=  2684354560 cpu:               3.4 elap:               0.1
 (Enter /home/hp/opt/gaussian/g16/l301.exe)
 Basis read from rwf:  (5D, 7F)
 Pseudo-potential data read from rwf file.
   180 basis functions,   321 primitive gaussians,   191 cartesian basis functions
    37 alpha electrons       37 beta electrons
       nuclear repulsion energy       406.9231935572 Hartrees.
 IExCor= 1009 DFT=T Ex=PBE Corr=PBE ExCW=0 ScaHFX=  0.000000
 ScaDFX=  1.000000  1.000000  1.000000  1.000000 ScalE2=  1.000000  1.000000
 IRadAn=      5 IRanWt=     -1 IRanGd=            0 ICorTp=0 IEmpDi=131
 NAtoms=    9 NActive=    9 NUniq=    9 SFac= 1.00D+00 NAtFMM=   60 NAOKFM=F Big=F
 Integral buffers will be    131072 words long.
 Raffenetti 2 integral format.
 Two-electron integral symmetry is turned off.
 R6Disp:  Grimme-D3 Dispersion energy=       -0.0046883854 Hartrees.
 Nuclear repulsion after empirical dispersion term =      406.9185051718 Hartrees.
 No density basis found on file   724.
 ------------------------------------------------------------------------------
 Polarizable Continuum Model (PCM)
 =================================
 Model                : PCM.
 Atomic radii         : SMD-Coulomb.
 Polarization charges : Total charges.
 Charge compensation  : None.
 Solution method      : Matrix inversion.
 Cavity type          : VdW (van der Waals Surface) (Alpha=1.000).
 Cavity algorithm     : GePol (No added spheres)
                        Default sphere list used, NSphG=    9.
                        Lebedev-Laikov grids with approx.  5.0 points / Ang**2.
                        Smoothing algorithm: York/Karplus (Gamma=1.0000).
                        Polarization charges: spherical gaussians, with
                                              point-specific exponents (IZeta= 3).
                        Self-potential: point-specific (ISelfS= 7).
                        Self-field    : sphere-specific E.n sum rule (ISelfD= 2).
 1st derivatives      : Analytical E(r).r(x)/FMM algorithm (CHGder, D1EAlg=3).
                        Cavity 1st derivative terms included.
 Solvent              : Water, Eps=  78.355300 Eps(inf)=   1.777849
 ------------------------------------------------------------------------------
 Spheres list:
 ISph  on   Nord     Re0    Alpha      Xe            Ye            Ze
    1   C      1    1.8500  1.000      0.235435      1.463997     -1.397971
    2   N      2    1.8900  1.000      0.316523      2.328593     -2.207646
    3   C      3    1.8500  1.000      1.646376     -0.049679      1.195771
    4   N      4    1.8900  1.000      2.588338     -0.045237      1.919242
    5   C      5    1.8500  1.000     -0.197268     -1.777067     -0.959759
    6   N      6    1.8900  1.000     -0.348931     -2.812061     -1.521130
    7   C      7    1.8500  1.000     -1.649795      0.362139      1.096643
    8   N      8    1.8900  1.000     -2.630715      0.586015      1.726723
    9  Cu      9    1.4000  1.000      0.081593     -0.033934      0.006581
 ------------------------------------------------------------------------------
 GePol: Number of generator spheres                  =       9
 GePol: Total number of spheres                      =       9
 GePol: Number of exposed spheres                    =       9 (100.00%)
 GePol: Number of points                             =    1540
 GePol: Average weight of points                     =       0.13
 GePol: Minimum weight of points                     =   0.18D-09
 GePol: Maximum weight of points                     =    0.16624
 GePol: Number of points with low weight             =      27
 GePol: Fraction of low-weight points (<1% of avg)   =       1.75%
 GePol: Cavity surface area                          =    200.045 Ang**2
 GePol: Cavity volume                                =    157.946 Ang**3
 ------------------------------------------------------------------------------
 Atomic radii for non-electrostatic terms: SMD-CDS.
 ------------------------------------------------------------------------------
 PCM non-electrostatic energy =         0.0271089908 Hartrees.
 Nuclear repulsion after PCM non-electrostatic terms =      406.9456141626 Hartrees.
 Leave Link  301 at Thu Feb  2 10:00:41 2023, MaxMem=  2684354560 cpu:               7.1 elap:               0.1
 (Enter /home/hp/opt/gaussian/g16/l302.exe)
 NPDir=0 NMtPBC=     1 NCelOv=     1 NCel=       1 NClECP=     1 NCelD=      1
         NCelK=      1 NCelE2=     1 NClLst=     1 CellRange=     0.0.
 One-electron integrals computed using PRISM.
   1 Symmetry operations used in ECPInt.
 ECPInt:  NShTT=    1485 NPrTT=    7058 LenC2=    1393 LenP2D=    4293.
 LDataN:  DoStor=T MaxTD1= 5 Len=  102
 NBasis=   180 RedAO= T EigKep=  2.35D-03  NBF=   180
 NBsUse=   180 1.00D-06 EigRej= -1.00D+00 NBFU=   180
 Precomputing XC quadrature grid using
 IXCGrd= 4 IRadAn=           5 IRanWt=          -1 IRanGd=           0 AccXCQ= 0.00D+00.
 Generated NRdTot=       0 NPtTot=           0 NUsed=           0 NTot=          32
 NSgBfM=   191   191   191   191   191 MxSgAt=     9 MxSgA2=     9.
 Leave Link  302 at Thu Feb  2 10:00:41 2023, MaxMem=  2684354560 cpu:              16.5 elap:               0.3
 (Enter /home/hp/opt/gaussian/g16/l303.exe)
 DipDrv:  MaxL=1.
 Leave Link  303 at Thu Feb  2 10:00:41 2023, MaxMem=  2684354560 cpu:               4.7 elap:               0.1
 (Enter /home/hp/opt/gaussian/g16/l401.exe)
 Initial guess from the checkpoint file:  "CuCN4.chk"
 B after Tr=     0.018373   -0.034644   -0.026737
         Rot=    1.000000   -0.000014   -0.000220    0.000141 Ang=  -0.03 deg.
 Guess basis will be translated and rotated to current coordinates.
 JPrj=2 DoOrth=T DoCkMO=T.
 Generating alternative initial guess.
 ExpMin= 1.00D-02 ExpMax= 6.29D+03 ExpMxC= 9.49D+02 IAcc=3 IRadAn=         5 AccDes= 0.00D+00
 Harris functional with IExCor= 1009 and IRadAn=       5 diagonalized for initial guess.
 HarFok:  IExCor= 1009 AccDes= 0.00D+00 IRadAn=         5 IDoV= 1 UseB2=F ITyADJ=14
 ICtDFT=  3500011 ScaDFX=  1.000000  1.000000  1.000000  1.000000
 FoFCou: FMM=F IPFlag=           0 FMFlag=      100000 FMFlg1=           0
         NFxFlg=           0 DoJE=T BraDBF=F KetDBF=T FulRan=T
         wScrn=  0.000000 ICntrl=       500 IOpCl=  0 I1Cent=   200000004 NGrid=           0
         NMat0=    1 NMatS0=      1 NMatT0=    0 NMatD0=    1 NMtDS0=    0 NMtDT0=    0
 Symmetry not used in FoFCou.
 Harris En= -569.243705223871    
 Leave Link  401 at Thu Feb  2 10:00:42 2023, MaxMem=  2684354560 cpu:              26.1 elap:               0.5
 (Enter /home/hp/opt/gaussian/g16/l508.exe)
 Keep J ints in memory in canonical form, NReq=193682215.
 FoFCou: FMM=F IPFlag=           0 FMFlag=           0 FMFlg1=           0
         NFxFlg=           0 DoJE=F BraDBF=F KetDBF=F FulRan=T
         wScrn=  0.000000 ICntrl=       600 IOpCl=  0 I1Cent=           0 NGrid=           0
         NMat0=    1 NMatS0=  16290 NMatT0=    0 NMatD0=    1 NMtDS0=    0 NMtDT0=    0
 Symmetry not used in FoFCou.
 Two-electron integral symmetry not used.
 Tight linear equation convergence will be used.
 RPBE-PBE wavefunction.
 Quadratic Convergence SCF Method.
 Line search only if initial step raises energy.
 Inv3:  Mode=1 IEnd=     7114800.
 Iteration    1 A*A^-1 deviation from unit magnitude is 3.11D-15 for    736.
 Iteration    1 A*A^-1 deviation from orthogonality  is 1.86D-15 for    965     94.
 Iteration    1 A^-1*A deviation from unit magnitude is 3.11D-15 for    736.
 Iteration    1 A^-1*A deviation from orthogonality  is 1.71D-15 for    911     89.
 Iteration   1 EE= -568.819350246294                                    Grad=2.507D-01 Max rot=    5.4399 deg.
 Gradient too large for Newton-Raphson -- use scaled steepest descent instead.
 Alpha Gap=     9.106 HL deriv= 1.12D-04
     ILin= 1 X=0.000D+00 Y=-5.688193502463D+02 DE= 0.00D+00 F= -1.82D-02
     ILin= 2 X=3.000D-01 Y=-5.688224573347D+02 DE=-3.11D-03 F= -2.54D-03
     ILin= 3 X=6.000D-01 Y=-5.688208728153D+02 DE=-1.52D-03 F=  1.31D-02
     An  expanding polynomial of degree  3 produced  0.3487
 Iteration   2 EE= -568.822519146834     Delta-E=       -0.003168900539 Grad=2.336D-01 Max rot=    4.3483 deg.
 Gradient too large for Newton-Raphson -- use scaled steepest descent instead.
 Alpha Gap=     9.112 HL deriv= 3.30D-04
     ILin= 1 X=0.000D+00 Y=-5.688225191468D+02 DE= 0.00D+00 F= -1.29D-02
     ILin= 2 X=3.000D-01 Y=-5.688243623134D+02 DE=-1.84D-03 F=  6.52D-04
     ILin= 3 X=6.000D-01 Y=-5.688221281004D+02 DE= 3.91D-04 F=  1.42D-02
     An  expanding polynomial of degree  3 produced  0.2856
     Minimum is close to point  2 DX= -1.44D-02 DF= -4.69D-06 DXR=  5.04D-02 DFR=  2.54D-03 which will be used.
 Iteration   3 EE= -568.824362313432     Delta-E=       -0.001843166599 Grad=1.699D-01 Max rot=    3.2508 deg.
 Gradient too large for Newton-Raphson -- use scaled steepest descent instead.
 Alpha Gap=     9.111 HL deriv= 3.96D-05
     ILin= 1 X=0.000D+00 Y=-5.688243623134D+02 DE= 0.00D+00 F= -8.16D-03
     ILin= 2 X=3.000D-01 Y=-5.688256313972D+02 DE=-1.27D-03 F= -3.00D-04
     ILin= 3 X=7.000D-01 Y=-5.688236549987D+02 DE= 7.07D-04 F=  1.02D-02
     An  expanding polynomial of degree  3 produced  0.3114
     Minimum is close to point  2 DX=  1.14D-02 DF= -1.71D-06 DXR=  3.67D-02 DFR=  1.35D-03 which will be used.
 Iteration   4 EE= -568.825631397239     Delta-E=       -0.001269083807 Grad=1.485D-01 Max rot=    2.1969 deg.
 Gradient too large for Newton-Raphson -- use scaled steepest descent instead.
 Alpha Gap=     9.112 HL deriv= 2.57D-04
     ILin= 1 X=0.000D+00 Y=-5.688256313972D+02 DE= 0.00D+00 F= -5.62D-03
     ILin= 2 X=3.000D-01 Y=-5.688265740204D+02 DE=-9.43D-04 F= -6.66D-04
     ILin= 3 X=6.000D-01 Y=-5.688260308275D+02 DE=-3.99D-04 F=  4.29D-03
     An  expanding polynomial of degree  3 produced  0.3403
 Iteration   5 EE= -568.826587442145     Delta-E=       -0.000956044905 Grad=1.330D-01 Max rot=    2.2314 deg.
 Gradient too large for Newton-Raphson -- use scaled steepest descent instead.
 Alpha Gap=     9.112 HL deriv= 2.20D-05
     ILin= 1 X=0.000D+00 Y=-5.688265874421D+02 DE= 0.00D+00 F= -5.23D-03
     ILin= 2 X=3.000D-01 Y=-5.688273290760D+02 DE=-7.42D-04 F=  2.84D-04
     ILin= 3 X=7.000D-01 Y=-5.688257454878D+02 DE= 8.42D-04 F=  7.63D-03
     An  expanding polynomial of degree  3 produced  0.2845
     Minimum is close to point  2 DX= -1.55D-02 DF= -2.20D-06 DXR=  5.43D-02 DFR=  2.96D-03 which will be used.
 Iteration   6 EE= -568.827329075960     Delta-E=       -0.000741633815 Grad=1.280D-01 Max rot=    1.6001 deg.
 Gradient too large for Newton-Raphson -- use scaled steepest descent instead.
 Alpha Gap=     9.113 HL deriv= 2.46D-04
     ILin= 1 X=0.000D+00 Y=-5.688273290760D+02 DE= 0.00D+00 F= -4.01D-03
     ILin= 2 X=3.000D-01 Y=-5.688279198690D+02 DE=-5.91D-04 F=  7.28D-05
     ILin= 3 X=7.000D-01 Y=-5.688268016000D+02 DE= 5.27D-04 F=  5.52D-03
     An  expanding polynomial of degree  3 produced  0.2947
     Minimum is close to point  2 DX= -5.35D-03 DF= -1.95D-07 DXR=  1.82D-02 DFR=  3.30D-04 which will be used.
 Iteration   7 EE= -568.827919869036     Delta-E=       -0.000590793076 Grad=9.798D-02 Max rot=    1.1835 deg.
 Gradient too large for Newton-Raphson -- use scaled steepest descent instead.
 Alpha Gap=     9.112 HL deriv= 1.69D-05
     ILin= 1 X=0.000D+00 Y=-5.688279198690D+02 DE= 0.00D+00 F= -3.27D-03
     ILin= 2 X=3.000D-01 Y=-5.688284035330D+02 DE=-4.84D-04 F=  4.55D-05
     ILin= 3 X=6.000D-01 Y=-5.688278925595D+02 DE= 2.73D-05 F=  3.36D-03
     An  expanding polynomial of degree  3 produced  0.2959
     Minimum is close to point  2 DX= -4.12D-03 DF= -9.37D-08 DXR=  1.39D-02 DFR=  1.94D-04 which will be used.
 Iteration   8 EE= -568.828403533027     Delta-E=       -0.000483663991 Grad=1.059D-01 Max rot=    1.0597 deg.
 Gradient too large for Newton-Raphson -- use scaled steepest descent instead.
 Alpha Gap=     9.113 HL deriv= 2.15D-04
     ILin= 1 X=0.000D+00 Y=-5.688284035330D+02 DE= 0.00D+00 F= -2.81D-03
     ILin= 2 X=3.000D-01 Y=-5.688288077412D+02 DE=-4.04D-04 F=  1.14D-04
     ILin= 3 X=6.000D-01 Y=-5.688283353073D+02 DE= 6.82D-05 F=  3.04D-03
     An  expanding polynomial of degree  3 produced  0.2883
     Minimum is close to point  2 DX= -1.17D-02 DF= -6.64D-07 DXR=  4.05D-02 DFR=  1.64D-03 which will be used.
 Iteration   9 EE= -568.828807741231     Delta-E=       -0.000404208205 Grad=8.319D-02 Max rot=    0.6193 deg.
 Gradient too large for Newton-Raphson -- use scaled steepest descent instead.
 Alpha Gap=     9.113 HL deriv= 4.09D-05
     ILin= 1 X=0.000D+00 Y=-5.688288077412D+02 DE= 0.00D+00 F= -2.52D-03
     ILin= 2 X=3.000D-01 Y=-5.688291509555D+02 DE=-3.43D-04 F=  2.32D-04
     ILin= 3 X=6.000D-01 Y=-5.688286683123D+02 DE= 1.39D-04 F=  2.99D-03
     An  expanding polynomial of degree  3 produced  0.2747
     Minimum is close to point  2 DX= -2.53D-02 DF= -2.94D-06 DXR=  9.22D-02 DFR=  8.57D-03 which will be used.
 Iteration  10 EE= -568.829150955495     Delta-E=       -0.000343214264 Grad=9.661D-02 Max rot=    1.1088 deg.
 Gradient too large for Newton-Raphson -- use scaled steepest descent instead.
 Alpha Gap=     9.113 HL deriv= 1.95D-04
     ILin= 1 X=0.000D+00 Y=-5.688291509555D+02 DE= 0.00D+00 F= -2.35D-03
     ILin= 2 X=3.000D-01 Y=-5.688294460284D+02 DE=-2.95D-04 F=  3.79D-04
     Accept linear search using points  1 and  2.
     An  expanding polynomial of degree  2 produced  0.1430
 Iteration  11 EE= -568.829393582719     Delta-E=       -0.000242627224 Grad=5.780D-02 Max rot=    0.4051 deg.
 Gradient too large for Newton-Raphson -- use scaled steepest descent instead.
 Alpha Gap=     9.113 HL deriv= 1.29D-04
     ILin= 1 X=0.000D+00 Y=-5.688293935827D+02 DE= 0.00D+00 F= -9.65D-04
     ILin= 2 X=3.000D-01 Y=-5.688296725942D+02 DE=-2.79D-04 F= -8.95D-04
     ILin= 3 X=5.000D-01 Y=-5.688298470707D+02 DE=-4.53D-04 F= -8.49D-04
     ILin= 4 X=1.100D+00 Y=-5.688303151376D+02 DE=-9.22D-04 F= -7.11D-04
     ILin= 5 X=2.200D+00 Y=-5.688309574951D+02 DE=-1.56D-03 F= -4.57D-04
     Reject lnstep minimum 2.687D+00 FVal=-5.688310699471D+02 Lims=  1.10D+00  2.20D+00
     ILin= 6 X=4.400D+00 Y=-5.688314038730D+02 DE=-2.01D-03 F=  5.13D-05
     ILin= 7 X=8.800D+00 Y=-5.688289380289D+02 DE= 4.56D-04 F=  1.07D-03
     An  expanding polynomial of degree  7 produced  4.1781
     Minimum is close to point  6 DX= -2.22D-01 DF= -5.70D-06 DXR=  5.31D-02 DFR=  2.83D-03 which will be used.
 Iteration  12 EE= -568.831403872989     Delta-E=       -0.002010290269 Grad=1.251D-01 Max rot=    1.8303 deg.
 Gradient too large for Newton-Raphson -- use scaled steepest descent instead.
 Alpha Gap=     9.115 HL deriv= 6.36D-05
     ILin= 1 X=0.000D+00 Y=-5.688314038730D+02 DE= 0.00D+00 F= -3.65D-03
     ILin= 2 X=8.000D-01 Y=-5.688278075727D+02 DE= 3.60D-03 F=  1.26D-02
     Reject lnstep minimum 2.327D-01 FVal=-5.688319545577D+02 Lims=  0.00D+00  8.00D-01
     ILin= 3 X=2.000D-01 Y=-5.688317270393D+02 DE=-3.23D-04 F=  4.21D-04
     A contracting polynomial of degree  3 produced  0.1793
 Iteration  13 EE= -568.831731395866     Delta-E=       -0.000327522877 Grad=4.037D-02 Max rot=    0.3152 deg.
 Gradient too large for Newton-Raphson -- use scaled steepest descent instead.
 Alpha Gap=     9.115 HL deriv= 1.38D-04
     ILin= 1 X=0.000D+00 Y=-5.688317313959D+02 DE= 0.00D+00 F= -3.90D-04
     ILin= 2 X=4.200D+00 Y=-5.688293970839D+02 DE= 2.33D-03 F=  1.50D-03
     ILin= 3 X=2.100D+00 Y=-5.688315568681D+02 DE= 1.75D-04 F=  5.56D-04
     Reject lnstep minimum 6.050D-01 FVal=-5.688317848861D+02 Lims=  0.00D+00  4.20D+00
     ILin= 4 X=6.000D-01 Y=-5.688318841689D+02 DE=-1.53D-04 F= -1.20D-04
     A contracting polynomial of degree  4 produced  0.8654
 Iteration  14 EE= -568.831900027855     Delta-E=       -0.000168631989 Grad=6.861D-02 Max rot=    0.5808 deg.
 Gradient too large for Newton-Raphson -- use scaled steepest descent instead.
 Alpha Gap=     9.114 HL deriv= 1.83D-05
     ILin= 1 X=0.000D+00 Y=-5.688319000279D+02 DE= 0.00D+00 F= -1.34D-03
     ILin= 2 X=4.000D-01 Y=-5.688318348892D+02 DE= 6.51D-05 F=  1.67D-03
     Reject lnstep minimum 1.978D-01 FVal=-5.688322435688D+02 Lims=  0.00D+00  4.00D-01
     ILin= 3 X=2.000D-01 Y=-5.688320181234D+02 DE=-1.18D-04 F=  1.63D-04
     A contracting polynomial of degree  3 produced  0.1784
 Iteration  15 EE= -568.832019883584     Delta-E=       -0.000119855729 Grad=3.400D-02 Max rot=    0.3200 deg.
 Gradient too large for Newton-Raphson -- use scaled steepest descent instead.
 Alpha Gap=     9.115 HL deriv= 1.26D-04
     ILin= 1 X=0.000D+00 Y=-5.688320198836D+02 DE= 0.00D+00 F= -2.22D-04
     ILin= 2 X=9.000D-01 Y=-5.688321137779D+02 DE=-9.39D-05 F=  1.34D-05
     Accept linear search using points  1 and  2.
     An  expanding polynomial of degree  2 produced  0.8328
     Minimum is close to point  2 DX= -6.72D-02 DF= -5.05D-07 DXR=  8.07D-02 DFR=  5.37D-03 which will be used.
 Iteration  16 EE= -568.832113777936     Delta-E=       -0.000093894352 Grad=5.843D-02 Max rot=    0.4339 deg.
 Gradient too large for Newton-Raphson -- use scaled steepest descent instead.
 Alpha Gap=     9.115 HL deriv= 4.93D-05
     ILin= 1 X=0.000D+00 Y=-5.688321137779D+02 DE= 0.00D+00 F= -1.01D-03
     ILin= 2 X=4.000D-01 Y=-5.688320530210D+02 DE= 6.08D-05 F=  1.32D-03
     Reject lnstep minimum 1.974D-01 FVal=-5.688323744813D+02 Lims=  0.00D+00  4.00D-01
     ILin= 3 X=2.000D-01 Y=-5.688322000805D+02 DE=-8.63D-05 F=  1.52D-04
     A contracting polynomial of degree  3 produced  0.1740
 Iteration  17 EE= -568.832202057870     Delta-E=       -0.000088279934 Grad=3.053D-02 Max rot=    0.3149 deg.
 Gradient too large for Newton-Raphson -- use scaled steepest descent instead.
 Alpha Gap=     9.115 HL deriv= 1.18D-04
     ILin= 1 X=0.000D+00 Y=-5.688322020579D+02 DE= 0.00D+00 F= -1.62D-04
     ILin= 2 X=8.000D-01 Y=-5.688322763124D+02 DE=-7.43D-05 F= -2.38D-05
     Reject lnstep minimum 1.948D+00 FVal=-5.688322957038D+02 Lims=  0.00D+00  8.00D-01
     ILin= 3 X=1.700D+00 Y=-5.688322278559D+02 DE=-2.58D-05 F=  1.31D-04
     An  expanding polynomial of degree  3 produced  0.9380
 Iteration  18 EE= -568.832277954005     Delta-E=       -0.000075896136 Grad=5.090D-02 Max rot=    0.3954 deg.
 Gradient too large for Newton-Raphson -- use scaled steepest descent instead.
 Alpha Gap=     9.114 HL deriv= 6.83D-05
     ILin= 1 X=0.000D+00 Y=-5.688322779540D+02 DE= 0.00D+00 F= -7.85D-04
     ILin= 2 X=4.000D-01 Y=-5.688322302361D+02 DE= 4.77D-05 F=  1.02D-03
     Reject lnstep minimum 1.973D-01 FVal=-5.688324795850D+02 Lims=  0.00D+00  4.00D-01
     ILin= 3 X=2.000D-01 Y=-5.688323444888D+02 DE=-6.65D-05 F=  1.19D-04
     A contracting polynomial of degree  3 produced  0.1736
 Iteration  19 EE= -568.832346063197     Delta-E=       -0.000068109191 Grad=2.832D-02 Max rot=    0.3106 deg.
 Gradient too large for Newton-Raphson -- use scaled steepest descent instead.
 Alpha Gap=     9.115 HL deriv= 1.11D-04
     ILin= 1 X=0.000D+00 Y=-5.688323460632D+02 DE= 0.00D+00 F= -1.33D-04
     ILin= 2 X=9.000D-01 Y=-5.688324074111D+02 DE=-6.13D-05 F= -3.49D-06
     Reject lnstep minimum 9.352D-01 FVal=-5.688324074791D+02 Lims=  0.00D+00  9.00D-01
     ILin= 3 X=1.900D+00 Y=-5.688323390487D+02 DE= 7.01D-06 F=  1.40D-04
     An  expanding polynomial of degree  3 produced  0.9243
     Minimum is close to point  2 DX=  2.43D-02 DF= -4.25D-08 DXR=  2.63D-02 DFR=  6.92D-04 which will be used.
 Iteration  20 EE= -568.832407411069     Delta-E=       -0.000061347872 Grad=4.533D-02 Max rot=    0.3933 deg.
 Gradient too large for Newton-Raphson -- use scaled steepest descent instead.
 Alpha Gap=     9.115 HL deriv= 8.05D-05
     ILin= 1 X=0.000D+00 Y=-5.688324074111D+02 DE= 0.00D+00 F= -6.19D-04
     ILin= 2 X=4.000D-01 Y=-5.688323722543D+02 DE= 3.52D-05 F=  7.95D-04
     Reject lnstep minimum 1.975D-01 FVal=-5.688325662048D+02 Lims=  0.00D+00  4.00D-01
     ILin= 3 X=2.000D-01 Y=-5.688324605188D+02 DE=-5.31D-05 F=  8.79D-05
     A contracting polynomial of degree  3 produced  0.1751
 Iteration  21 EE= -568.832461611624     Delta-E=       -0.000054200556 Grad=2.667D-02 Max rot=    0.3063 deg.
 Gradient too large for Newton-Raphson -- use scaled steepest descent instead.
 Alpha Gap=     9.115 HL deriv= 1.07D-04
     ILin= 1 X=0.000D+00 Y=-5.688324616116D+02 DE= 0.00D+00 F= -1.15D-04
     ILin= 2 X=9.000D-01 Y=-5.688325115486D+02 DE=-4.99D-05 F=  4.41D-06
     Accept linear search using points  1 and  2.
     An  expanding polynomial of degree  2 produced  0.8556
     Minimum is close to point  2 DX= -4.44D-02 DF= -1.09D-07 DXR=  5.19D-02 DFR=  2.19D-03 which will be used.
 Iteration  22 EE= -568.832511548649     Delta-E=       -0.000049937025 Grad=4.345D-02 Max rot=    0.4019 deg.
 Gradient too large for Newton-Raphson -- use scaled steepest descent instead.
 Alpha Gap=     9.114 HL deriv= 8.42D-05
     ILin= 1 X=0.000D+00 Y=-5.688325115486D+02 DE= 0.00D+00 F= -5.76D-04
     ILin= 2 X=4.000D-01 Y=-5.688324746058D+02 DE= 3.69D-05 F=  7.61D-04
     Reject lnstep minimum 1.972D-01 FVal=-5.688326598397D+02 Lims=  0.00D+00  4.00D-01
     ILin= 3 X=2.000D-01 Y=-5.688325599425D+02 DE=-4.84D-05 F=  9.24D-05
     A contracting polynomial of degree  3 produced  0.1724
 Iteration  23 EE= -568.832561218208     Delta-E=       -0.000049669559 Grad=2.506D-02 Max rot=    0.3000 deg.
 Gradient too large for Newton-Raphson -- use scaled steepest descent instead.
 Alpha Gap=     9.115 HL deriv= 1.02D-04
     ILin= 1 X=0.000D+00 Y=-5.688325612182D+02 DE= 0.00D+00 F= -9.94D-05
     ILin= 2 X=9.000D-01 Y=-5.688326071766D+02 DE=-4.60D-05 F= -2.69D-06
     Reject lnstep minimum 9.363D-01 FVal=-5.688326072307D+02 Lims=  0.00D+00  9.00D-01
     ILin= 3 X=1.700D+00 Y=-5.688325749318D+02 DE=-1.37D-05 F=  8.33D-05
     An  expanding polynomial of degree  3 produced  0.9250
     Minimum is close to point  2 DX=  2.50D-02 DF= -3.37D-08 DXR=  2.71D-02 DFR=  7.33D-04 which will be used.
 Iteration  24 EE= -568.832607176618     Delta-E=       -0.000045958411 Grad=3.962D-02 Max rot=    0.3921 deg.
 Gradient too large for Newton-Raphson -- use scaled steepest descent instead.
 Alpha Gap=     9.115 HL deriv= 8.82D-05
     ILin= 1 X=0.000D+00 Y=-5.688326071766D+02 DE= 0.00D+00 F= -4.74D-04
     ILin= 2 X=4.000D-01 Y=-5.688325788750D+02 DE= 2.83D-05 F=  6.15D-04
     Reject lnstep minimum 1.974D-01 FVal=-5.688327288108D+02 Lims=  0.00D+00  4.00D-01
     ILin= 3 X=2.000D-01 Y=-5.688326474553D+02 DE=-4.03D-05 F=  7.08D-05
     A contracting polynomial of degree  3 produced  0.1740
 Iteration  25 EE= -568.832648375037     Delta-E=       -0.000041198419 Grad=2.379D-02 Max rot=    0.2952 deg.
 Gradient too large for Newton-Raphson -- use scaled steepest descent instead.
 Alpha Gap=     9.115 HL deriv= 9.87D-05
     ILin= 1 X=0.000D+00 Y=-5.688326483750D+02 DE= 0.00D+00 F= -8.87D-05
     ILin= 2 X=9.000D-01 Y=-5.688326868581D+02 DE=-3.85D-05 F=  3.16D-06
     Accept linear search using points  1 and  2.
     An  expanding polynomial of degree  2 produced  0.8584
     Minimum is close to point  2 DX= -4.16D-02 DF= -7.34D-08 DXR=  4.85D-02 DFR=  1.91D-03 which will be used.
 Iteration  26 EE= -568.832686858089     Delta-E=       -0.000038483052 Grad=3.835D-02 Max rot=    0.3951 deg.
 Gradient too large for Newton-Raphson -- use scaled steepest descent instead.
 Alpha Gap=     9.115 HL deriv= 8.80D-05
     ILin= 1 X=0.000D+00 Y=-5.688326868581D+02 DE= 0.00D+00 F= -4.48D-04
     ILin= 2 X=4.000D-01 Y=-5.688326570646D+02 DE= 2.98D-05 F=  5.97D-04
     Reject lnstep minimum 1.971D-01 FVal=-5.688328023176D+02 Lims=  0.00D+00  4.00D-01
     ILin= 3 X=2.000D-01 Y=-5.688327242373D+02 DE=-3.74D-05 F=  7.45D-05
     A contracting polynomial of degree  3 produced  0.1715
 Iteration  27 EE= -568.832725298473     Delta-E=       -0.000038440384 Grad=2.249D-02 Max rot=    0.2889 deg.
 Gradient too large for Newton-Raphson -- use scaled steepest descent instead.
 Alpha Gap=     9.115 HL deriv= 9.50D-05
     ILin= 1 X=0.000D+00 Y=-5.688327252985D+02 DE= 0.00D+00 F= -7.77D-05
     ILin= 2 X=9.000D-01 Y=-5.688327612284D+02 DE=-3.59D-05 F= -2.17D-06
     Reject lnstep minimum 9.376D-01 FVal=-5.688327612735D+02 Lims=  0.00D+00  9.00D-01
     ILin= 3 X=1.700D+00 Y=-5.688327361226D+02 DE=-1.08D-05 F=  6.49D-05
     An  expanding polynomial of degree  3 produced  0.9259
     Minimum is close to point  2 DX=  2.59D-02 DF= -2.81D-08 DXR=  2.80D-02 DFR=  7.83D-04 which will be used.
 Iteration  28 EE= -568.832761228372     Delta-E=       -0.000035929900 Grad=3.526D-02 Max rot=    0.3779 deg.
 Gradient too large for Newton-Raphson -- use scaled steepest descent instead.
 Alpha Gap=     9.115 HL deriv= 8.83D-05
     ILin= 1 X=0.000D+00 Y=-5.688327612284D+02 DE= 0.00D+00 F= -3.74D-04
     ILin= 2 X=4.000D-01 Y=-5.688327381539D+02 DE= 2.31D-05 F=  4.89D-04
     Reject lnstep minimum 1.973D-01 FVal=-5.688328572489D+02 Lims=  0.00D+00  4.00D-01
     ILin= 3 X=2.000D-01 Y=-5.688327928112D+02 DE=-3.16D-05 F=  5.77D-05
     A contracting polynomial of degree  3 produced  0.1732
 Iteration  29 EE= -568.832793582892     Delta-E=       -0.000032354519 Grad=2.143D-02 Max rot=    0.2838 deg.
 Gradient too large for Newton-Raphson -- use scaled steepest descent instead.
 Alpha Gap=     9.115 HL deriv= 9.21D-05
     ILin= 1 X=0.000D+00 Y=-5.688327935829D+02 DE= 0.00D+00 F= -7.00D-05
     ILin= 2 X=9.000D-01 Y=-5.688328240289D+02 DE=-3.04D-05 F=  2.35D-06
     Accept linear search using points  1 and  2.
     An  expanding polynomial of degree  2 produced  0.8607
     Minimum is close to point  2 DX= -3.93D-02 DF= -5.15D-08 DXR=  4.57D-02 DFR=  1.69D-03 which will be used.
 Iteration  30 EE= -568.832824028919     Delta-E=       -0.000030446027 Grad=3.430D-02 Max rot=    0.3757 deg.
 Gradient too large for Newton-Raphson -- use scaled steepest descent instead.
 Alpha Gap=     9.115 HL deriv= 8.64D-05
     ILin= 1 X=0.000D+00 Y=-5.688328240289D+02 DE= 0.00D+00 F= -3.56D-04
     ILin= 2 X=4.000D-01 Y=-5.688327998420D+02 DE= 2.42D-05 F=  4.77D-04
     Reject lnstep minimum 1.971D-01 FVal=-5.688329157925D+02 Lims=  0.00D+00  4.00D-01
     ILin= 3 X=2.000D-01 Y=-5.688328535887D+02 DE=-2.96D-05 F=  6.05D-05
     A contracting polynomial of degree  3 produced  0.1710
 Iteration  31 EE= -568.832854466418     Delta-E=       -0.000030437498 Grad=2.033D-02 Max rot=    0.2778 deg.
 Gradient too large for Newton-Raphson -- use scaled steepest descent instead.
 Alpha Gap=     9.115 HL deriv= 8.91D-05
     ILin= 1 X=0.000D+00 Y=-5.688328544664D+02 DE= 0.00D+00 F= -6.18D-05
     ILin= 2 X=9.000D-01 Y=-5.688328831023D+02 DE=-2.86D-05 F= -1.79D-06
     Reject lnstep minimum 9.389D-01 FVal=-5.688328831407D+02 Lims=  0.00D+00  9.00D-01
     ILin= 3 X=1.700D+00 Y=-5.688328631760D+02 DE=-8.71D-06 F=  5.16D-05
     An  expanding polynomial of degree  3 produced  0.9268
     Minimum is close to point  2 DX=  2.68D-02 DF= -2.39D-08 DXR=  2.89D-02 DFR=  8.35D-04 which will be used.
 Iteration  32 EE= -568.832883102290     Delta-E=       -0.000028635873 Grad=3.169D-02 Max rot=    0.3543 deg.
 Gradient too large for Newton-Raphson -- use scaled steepest descent instead.
 Alpha Gap=     9.115 HL deriv= 8.51D-05
     ILin= 1 X=0.000D+00 Y=-5.688328831023D+02 DE= 0.00D+00 F= -2.99D-04
     ILin= 2 X=4.000D-01 Y=-5.688328642886D+02 DE= 1.88D-05 F=  3.93D-04
     Reject lnstep minimum 1.973D-01 FVal=-5.688329600208D+02 Lims=  0.00D+00  4.00D-01
     ILin= 3 X=2.000D-01 Y=-5.688329083059D+02 DE=-2.52D-05 F=  4.70D-05
     A contracting polynomial of degree  3 produced  0.1728
 Iteration  33 EE= -568.832908945052     Delta-E=       -0.000025842762 Grad=1.943D-02 Max rot=    0.2726 deg.
 Gradient too large for Newton-Raphson -- use scaled steepest descent instead.
 Alpha Gap=     9.115 HL deriv= 8.66D-05
     ILin= 1 X=0.000D+00 Y=-5.688329089451D+02 DE= 0.00D+00 F= -5.61D-05
     ILin= 2 X=9.000D-01 Y=-5.688329333884D+02 DE=-2.44D-05 F=  1.80D-06
     Accept linear search using points  1 and  2.
     An  expanding polynomial of degree  2 produced  0.8622
     Minimum is close to point  2 DX= -3.78D-02 DF= -3.81D-08 DXR=  4.38D-02 DFR=  1.56D-03 which will be used.
 Iteration  34 EE= -568.832933388440     Delta-E=       -0.000024443387 Grad=3.091D-02 Max rot=    0.3498 deg.
 Gradient too large for Newton-Raphson -- use scaled steepest descent instead.
 Alpha Gap=     9.115 HL deriv= 8.27D-05
     ILin= 1 X=0.000D+00 Y=-5.688329333884D+02 DE= 0.00D+00 F= -2.87D-04
     ILin= 2 X=4.000D-01 Y=-5.688329137100D+02 DE= 1.97D-05 F=  3.85D-04
     Reject lnstep minimum 1.970D-01 FVal=-5.688330072516D+02 Lims=  0.00D+00  4.00D-01
     ILin= 3 X=2.000D-01 Y=-5.688329571208D+02 DE=-2.37D-05 F=  4.92D-05
     A contracting polynomial of degree  3 produced  0.1707
 Iteration  35 EE= -568.832957841705     Delta-E=       -0.000024453266 Grad=1.847D-02 Max rot=    0.2669 deg.
 Gradient too large for Newton-Raphson -- use scaled steepest descent instead.
 Alpha Gap=     9.115 HL deriv= 8.40D-05
     ILin= 1 X=0.000D+00 Y=-5.688329578417D+02 DE= 0.00D+00 F= -4.99D-05
     ILin= 2 X=9.000D-01 Y=-5.688329809528D+02 DE=-2.31D-05 F= -1.47D-06
     Reject lnstep minimum 9.398D-01 FVal=-5.688329809852D+02 Lims=  0.00D+00  9.00D-01
     ILin= 3 X=1.700D+00 Y=-5.688329649173D+02 DE=-7.08D-06 F=  4.16D-05
     An  expanding polynomial of degree  3 produced  0.9274
     Minimum is close to point  2 DX=  2.74D-02 DF= -2.02D-08 DXR=  2.95D-02 DFR=  8.72D-04 which will be used.
 Iteration  36 EE= -568.832980952757     Delta-E=       -0.000023111051 Grad=2.866D-02 Max rot=    0.3268 deg.
 Gradient too large for Newton-Raphson -- use scaled steepest descent instead.
 Alpha Gap=     9.115 HL deriv= 8.09D-05
     ILin= 1 X=0.000D+00 Y=-5.688329809528D+02 DE= 0.00D+00 F= -2.42D-04
     ILin= 2 X=4.000D-01 Y=-5.688329655970D+02 DE= 1.54D-05 F=  3.19D-04
     Reject lnstep minimum 1.972D-01 FVal=-5.688330432218D+02 Lims=  0.00D+00  4.00D-01
     ILin= 3 X=2.000D-01 Y=-5.688330013197D+02 DE=-2.04D-05 F=  3.84D-05
     A contracting polynomial of degree  3 produced  0.1726
 Iteration  37 EE= -568.833001845142     Delta-E=       -0.000020892386 Grad=1.770D-02 Max rot=    0.2618 deg.
 Gradient too large for Newton-Raphson -- use scaled steepest descent instead.
 Alpha Gap=     9.115 HL deriv= 8.18D-05
     ILin= 1 X=0.000D+00 Y=-5.688330018451D+02 DE= 0.00D+00 F= -4.55D-05
     ILin= 2 X=9.000D-01 Y=-5.688330216773D+02 DE=-1.98D-05 F=  1.43D-06
     Accept linear search using points  1 and  2.
     An  expanding polynomial of degree  2 produced  0.8630
     Minimum is close to point  2 DX= -3.70D-02 DF= -2.95D-08 DXR=  4.28D-02 DFR=  1.49D-03 which will be used.
 Iteration  38 EE= -568.833021677324     Delta-E=       -0.000019832181 Grad=2.802D-02 Max rot=    0.3216 deg.
 Gradient too large for Newton-Raphson -- use scaled steepest descent instead.
 Alpha Gap=     9.115 HL deriv= 7.86D-05
     ILin= 1 X=0.000D+00 Y=-5.688330216773D+02 DE= 0.00D+00 F= -2.33D-04
     ILin= 2 X=4.000D-01 Y=-5.688330056070D+02 DE= 1.61D-05 F=  3.13D-04
     Reject lnstep minimum 1.970D-01 FVal=-5.688330817212D+02 Lims=  0.00D+00  4.00D-01
     ILin= 3 X=2.000D-01 Y=-5.688330409481D+02 DE=-1.93D-05 F=  4.02D-05
     A contracting polynomial of degree  3 produced  0.1706
 Iteration  39 EE= -568.833041539185     Delta-E=       -0.000019861861 Grad=1.687D-02 Max rot=    0.2564 deg.
 Gradient too large for Newton-Raphson -- use scaled steepest descent instead.
 Alpha Gap=     9.115 HL deriv= 7.94D-05
     ILin= 1 X=0.000D+00 Y=-5.688330415392D+02 DE= 0.00D+00 F= -4.06D-05
     ILin= 2 X=9.000D-01 Y=-5.688330603711D+02 DE=-1.88D-05 F= -1.21D-06
     Reject lnstep minimum 9.404D-01 FVal=-5.688330603982D+02 Lims=  0.00D+00  9.00D-01
     ILin= 3 X=1.700D+00 Y=-5.688330473266D+02 DE=-5.79D-06 F=  3.38D-05
     An  expanding polynomial of degree  3 produced  0.9277
     Minimum is close to point  2 DX=  2.77D-02 DF= -1.68D-08 DXR=  2.99D-02 DFR=  8.94D-04 which will be used.
 Iteration  40 EE= -568.833060371147     Delta-E=       -0.000018831963 Grad=2.605D-02 Max rot=    0.2992 deg.
 Gradient too large for Newton-Raphson -- use scaled steepest descent instead.
 Alpha Gap=     9.115 HL deriv= 7.67D-05
     ILin= 1 X=0.000D+00 Y=-5.688330603711D+02 DE= 0.00D+00 F= -1.98D-04
     ILin= 2 X=4.000D-01 Y=-5.688330477922D+02 DE= 1.26D-05 F=  2.61D-04
     Reject lnstep minimum 1.972D-01 FVal=-5.688331112191D+02 Lims=  0.00D+00  4.00D-01
     ILin= 3 X=2.000D-01 Y=-5.688330769909D+02 DE=-1.66D-05 F=  3.14D-05
     A contracting polynomial of degree  3 produced  0.1725
 Iteration  41 EE= -568.833077422567     Delta-E=       -0.000017051420 Grad=1.619D-02 Max rot=    0.2514 deg.
 Gradient too large for Newton-Raphson -- use scaled steepest descent instead.
 Alpha Gap=     9.115 HL deriv= 7.73D-05
     ILin= 1 X=0.000D+00 Y=-5.688330774226D+02 DE= 0.00D+00 F= -3.72D-05
     ILin= 2 X=9.000D-01 Y=-5.688330936505D+02 DE=-1.62D-05 F=  1.16D-06
     Accept linear search using points  1 and  2.
     An  expanding polynomial of degree  2 produced  0.8634
     Minimum is close to point  2 DX= -3.66D-02 DF= -2.36D-08 DXR=  4.24D-02 DFR=  1.45D-03 which will be used.
 Iteration  42 EE= -568.833093650541     Delta-E=       -0.000016227974 Grad=2.551D-02 Max rot=    0.2937 deg.
 Gradient too large for Newton-Raphson -- use scaled steepest descent instead.
 Alpha Gap=     9.115 HL deriv= 7.45D-05
     ILin= 1 X=0.000D+00 Y=-5.688330936505D+02 DE= 0.00D+00 F= -1.91D-04
     ILin= 2 X=4.000D-01 Y=-5.688330804592D+02 DE= 1.32D-05 F=  2.57D-04
     Reject lnstep minimum 1.970D-01 FVal=-5.688331428616D+02 Lims=  0.00D+00  4.00D-01
     ILin= 3 X=2.000D-01 Y=-5.688331094387D+02 DE=-1.58D-05 F=  3.30D-05
     A contracting polynomial of degree  3 produced  0.1705
 Iteration  43 EE= -568.833109924539     Delta-E=       -0.000016273998 Grad=1.546D-02 Max rot=    0.2463 deg.
 Gradient too large for Newton-Raphson -- use scaled steepest descent instead.
 Alpha Gap=     9.115 HL deriv= 7.52D-05
     ILin= 1 X=0.000D+00 Y=-5.688331099245D+02 DE= 0.00D+00 F= -3.34D-05
     ILin= 2 X=9.000D-01 Y=-5.688331253912D+02 DE=-1.55D-05 F= -1.00D-06
     Reject lnstep minimum 9.407D-01 FVal=-5.688331254137D+02 Lims=  0.00D+00  9.00D-01
     ILin= 3 X=1.700D+00 Y=-5.688331146878D+02 DE=-4.76D-06 F=  2.78D-05
     An  expanding polynomial of degree  3 produced  0.9279
     Minimum is close to point  2 DX=  2.79D-02 DF= -1.40D-08 DXR=  3.01D-02 DFR=  9.06D-04 which will be used.
 Iteration  44 EE= -568.833125391188     Delta-E=       -0.000015466649 Grad=2.377D-02 Max rot=    0.2731 deg.
 Gradient too large for Newton-Raphson -- use scaled steepest descent instead.
 Alpha Gap=     9.115 HL deriv= 7.27D-05
     ILin= 1 X=0.000D+00 Y=-5.688331253912D+02 DE= 0.00D+00 F= -1.63D-04
     ILin= 2 X=4.000D-01 Y=-5.688331150352D+02 DE= 1.04D-05 F=  2.14D-04
     Reject lnstep minimum 1.972D-01 FVal=-5.688331672214D+02 Lims=  0.00D+00  4.00D-01
     ILin= 3 X=2.000D-01 Y=-5.688331390612D+02 DE=-1.37D-05 F=  2.59D-05
     A contracting polynomial of degree  3 produced  0.1725
 Iteration  45 EE= -568.833139416782     Delta-E=       -0.000014025594 Grad=1.486D-02 Max rot=    0.2415 deg.
 Gradient too large for Newton-Raphson -- use scaled steepest descent instead.
 Alpha Gap=     9.115 HL deriv= 7.32D-05
     ILin= 1 X=0.000D+00 Y=-5.688331394168D+02 DE= 0.00D+00 F= -3.07D-05
     ILin= 2 X=9.000D-01 Y=-5.688331527915D+02 DE=-1.34D-05 F=  9.48D-07
     Accept linear search using points  1 and  2.
     An  expanding polynomial of degree  2 produced  0.8636
     Minimum is close to point  2 DX= -3.64D-02 DF= -1.93D-08 DXR=  4.22D-02 DFR=  1.44D-03 which will be used.
 Iteration  46 EE= -568.833152791463     Delta-E=       -0.000013374681 Grad=2.331D-02 Max rot=    0.2679 deg.
 Gradient too large for Newton-Raphson -- use scaled steepest descent instead.
 Alpha Gap=     9.115 HL deriv= 7.06D-05
     ILin= 1 X=0.000D+00 Y=-5.688331527915D+02 DE= 0.00D+00 F= -1.58D-04
     ILin= 2 X=4.000D-01 Y=-5.688331419028D+02 DE= 1.09D-05 F=  2.12D-04
     Reject lnstep minimum 1.970D-01 FVal=-5.688331934073D+02 Lims=  0.00D+00  4.00D-01
     ILin= 3 X=2.000D-01 Y=-5.688331658216D+02 DE=-1.30D-05 F=  2.72D-05
     A contracting polynomial of degree  3 produced  0.1705
 Iteration  47 EE= -568.833166222721     Delta-E=       -0.000013431258 Grad=1.421D-02 Max rot=    0.2366 deg.
 Gradient too large for Newton-Raphson -- use scaled steepest descent instead.
 Alpha Gap=     9.115 HL deriv= 7.13D-05
     ILin= 1 X=0.000D+00 Y=-5.688331662227D+02 DE= 0.00D+00 F= -2.76D-05
     ILin= 2 X=9.000D-01 Y=-5.688331790115D+02 DE=-1.28D-05 F= -8.33D-07
     Reject lnstep minimum 9.408D-01 FVal=-5.688331790303D+02 Lims=  0.00D+00  9.00D-01
     ILin= 3 X=1.700D+00 Y=-5.688331701660D+02 DE=-3.94D-06 F=  2.29D-05
     An  expanding polynomial of degree  3 produced  0.9280
     Minimum is close to point  2 DX=  2.80D-02 DF= -1.17D-08 DXR=  3.02D-02 DFR=  9.13D-04 which will be used.
 Iteration  48 EE= -568.833179011498     Delta-E=       -0.000012788777 Grad=2.175D-02 Max rot=    0.2492 deg.
 Gradient too large for Newton-Raphson -- use scaled steepest descent instead.
 Alpha Gap=     9.115 HL deriv= 6.89D-05
     ILin= 1 X=0.000D+00 Y=-5.688331790115D+02 DE= 0.00D+00 F= -1.35D-04
     ILin= 2 X=4.000D-01 Y=-5.688331704394D+02 DE= 8.57D-06 F=  1.77D-04
     Reject lnstep minimum 1.972D-01 FVal=-5.688332136467D+02 Lims=  0.00D+00  4.00D-01
     ILin= 3 X=2.000D-01 Y=-5.688331903309D+02 DE=-1.13D-05 F=  2.14D-05
     A contracting polynomial of degree  3 produced  0.1725
 Iteration  49 EE= -568.833190625213     Delta-E=       -0.000011613715 Grad=1.369D-02 Max rot=    0.2319 deg.
 Gradient too large for Newton-Raphson -- use scaled steepest descent instead.
 Alpha Gap=     9.115 HL deriv= 6.95D-05
     ILin= 1 X=0.000D+00 Y=-5.688331906252D+02 DE= 0.00D+00 F= -2.54D-05
     ILin= 2 X=9.000D-01 Y=-5.688332017179D+02 DE=-1.11D-05 F=  7.85D-07
     Accept linear search using points  1 and  2.
     An  expanding polynomial of degree  2 produced  0.8636
     Minimum is close to point  2 DX= -3.64D-02 DF= -1.59D-08 DXR=  4.21D-02 DFR=  1.44D-03 which will be used.
 Iteration  50 EE= -568.833201717853     Delta-E=       -0.000011092640 Grad=2.136D-02 Max rot=    0.2446 deg.
 Gradient too large for Newton-Raphson -- use scaled steepest descent instead.
 Alpha Gap=     9.115 HL deriv= 6.70D-05
     ILin= 1 X=0.000D+00 Y=-5.688332017179D+02 DE= 0.00D+00 F= -1.31D-04
     ILin= 2 X=4.000D-01 Y=-5.688331926802D+02 DE= 9.04D-06 F=  1.76D-04
     Reject lnstep minimum 1.970D-01 FVal=-5.688332354462D+02 Lims=  0.00D+00  4.00D-01
     ILin= 3 X=2.000D-01 Y=-5.688332125397D+02 DE=-1.08D-05 F=  2.26D-05
     A contracting polynomial of degree  3 produced  0.1705
 Iteration  51 EE= -568.833212872489     Delta-E=       -0.000011154636 Grad=1.311D-02 Max rot=    0.2273 deg.
 Gradient too large for Newton-Raphson -- use scaled steepest descent instead.
 Alpha Gap=     9.115 HL deriv= 6.76D-05
     ILin= 1 X=0.000D+00 Y=-5.688332128725D+02 DE= 0.00D+00 F= -2.29D-05
     ILin= 2 X=9.000D-01 Y=-5.688332235102D+02 DE=-1.06D-05 F= -6.95D-07
     Reject lnstep minimum 9.409D-01 FVal=-5.688332235259D+02 Lims=  0.00D+00  9.00D-01
     ILin= 3 X=1.700D+00 Y=-5.688332161550D+02 DE=-3.28D-06 F=  1.91D-05
     An  expanding polynomial of degree  3 produced  0.9281
     Minimum is close to point  2 DX=  2.81D-02 DF= -9.76D-09 DXR=  3.03D-02 DFR=  9.18D-04 which will be used.
 Iteration  52 EE= -568.833223510232     Delta-E=       -0.000010637743 Grad=1.996D-02 Max rot=    0.2381 deg.
 Gradient too large for Newton-Raphson -- use scaled steepest descent instead.
 Alpha Gap=     9.115 HL deriv= 6.54D-05
     ILin= 1 X=0.000D+00 Y=-5.688332235102D+02 DE= 0.00D+00 F= -1.12D-04
     ILin= 2 X=4.000D-01 Y=-5.688332163772D+02 DE= 7.13D-06 F=  1.48D-04
     Reject lnstep minimum 1.972D-01 FVal=-5.688332523541D+02 Lims=  0.00D+00  4.00D-01
     ILin= 3 X=2.000D-01 Y=-5.688332329386D+02 DE=-9.43D-06 F=  1.78D-05
     A contracting polynomial of degree  3 produced  0.1726
 Iteration  53 EE= -568.833233183307     Delta-E=       -0.000009673076 Grad=1.264D-02 Max rot=    0.2227 deg.
 Gradient too large for Newton-Raphson -- use scaled steepest descent instead.
 Alpha Gap=     9.115 HL deriv= 6.59D-05
     ILin= 1 X=0.000D+00 Y=-5.688332331833D+02 DE= 0.00D+00 F= -2.12D-05
     ILin= 2 X=9.000D-01 Y=-5.688332424353D+02 DE=-9.25D-06 F=  6.55D-07
     Accept linear search using points  1 and  2.
     An  expanding polynomial of degree  2 produced  0.8636
     Minimum is close to point  2 DX= -3.64D-02 DF= -1.33D-08 DXR=  4.21D-02 DFR=  1.44D-03 which will be used.
 Iteration  54 EE= -568.833242435277     Delta-E=       -0.000009251969 Grad=1.963D-02 Max rot=    0.2333 deg.
 Gradient too large for Newton-Raphson -- use scaled steepest descent instead.
 Alpha Gap=     9.115 HL deriv= 6.36D-05
     ILin= 1 X=0.000D+00 Y=-5.688332424353D+02 DE= 0.00D+00 F= -1.09D-04
     ILin= 2 X=4.000D-01 Y=-5.688332348946D+02 DE= 7.54D-06 F=  1.47D-04
     Reject lnstep minimum 1.970D-01 FVal=-5.688332705991D+02 Lims=  0.00D+00  4.00D-01
     ILin= 3 X=2.000D-01 Y=-5.688332514735D+02 DE=-9.04D-06 F=  1.89D-05
     A contracting polynomial of degree  3 produced  0.1706
 Iteration  55 EE= -568.833251750955     Delta-E=       -0.000009315678 Grad=1.213D-02 Max rot=    0.2183 deg.
 Gradient too large for Newton-Raphson -- use scaled steepest descent instead.
 Alpha Gap=     9.115 HL deriv= 6.42D-05
     ILin= 1 X=0.000D+00 Y=-5.688332517510D+02 DE= 0.00D+00 F= -1.92D-05
     ILin= 2 X=9.000D-01 Y=-5.688332606473D+02 DE=-8.90D-06 F= -5.82D-07
     Reject lnstep minimum 9.410D-01 FVal=-5.688332606604D+02 Lims=  0.00D+00  9.00D-01
     ILin= 3 X=1.700D+00 Y=-5.688332544976D+02 DE=-2.75D-06 F=  1.60D-05
     An  expanding polynomial of degree  3 produced  0.9282
     Minimum is close to point  2 DX=  2.82D-02 DF= -8.19D-09 DXR=  3.03D-02 DFR=  9.21D-04 which will be used.
 Iteration  56 EE= -568.833260647255     Delta-E=       -0.000008896300 Grad=1.837D-02 Max rot=    0.2281 deg.
 Gradient too large for Newton-Raphson -- use scaled steepest descent instead.
 Alpha Gap=     9.115 HL deriv= 6.21D-05
     ILin= 1 X=0.000D+00 Y=-5.688332606473D+02 DE= 0.00D+00 F= -9.39D-05
     ILin= 2 X=4.000D-01 Y=-5.688332546815D+02 DE= 5.97D-06 F=  1.24D-04
     Reject lnstep minimum 1.972D-01 FVal=-5.688332847950D+02 Lims=  0.00D+00  4.00D-01
     ILin= 3 X=2.000D-01 Y=-5.688332685423D+02 DE=-7.90D-06 F=  1.49D-05
     A contracting polynomial of degree  3 produced  0.1726
 Iteration  57 EE= -568.833268746796     Delta-E=       -0.000008099541 Grad=1.171D-02 Max rot=    0.2139 deg.
 Gradient too large for Newton-Raphson -- use scaled steepest descent instead.
 Alpha Gap=     9.115 HL deriv= 6.26D-05
     ILin= 1 X=0.000D+00 Y=-5.688332687468D+02 DE= 0.00D+00 F= -1.78D-05
     ILin= 2 X=9.000D-01 Y=-5.688332765034D+02 DE=-7.76D-06 F=  5.49D-07
     Accept linear search using points  1 and  2.
     An  expanding polynomial of degree  2 produced  0.8636
     Minimum is close to point  2 DX= -3.64D-02 DF= -1.11D-08 DXR=  4.21D-02 DFR=  1.44D-03 which will be used.
 Iteration  58 EE= -568.833276503431     Delta-E=       -0.000007756634 Grad=1.809D-02 Max rot=    0.2235 deg.
 Gradient too large for Newton-Raphson -- use scaled steepest descent instead.
 Alpha Gap=     9.115 HL deriv= 6.05D-05
     ILin= 1 X=0.000D+00 Y=-5.688332765034D+02 DE= 0.00D+00 F= -9.17D-05
     ILin= 2 X=4.000D-01 Y=-5.688332701806D+02 DE= 6.32D-06 F=  1.23D-04
     Reject lnstep minimum 1.970D-01 FVal=-5.688333001405D+02 Lims=  0.00D+00  4.00D-01
     ILin= 3 X=2.000D-01 Y=-5.688332840906D+02 DE=-7.59D-06 F=  1.58D-05
     A contracting polynomial of degree  3 produced  0.1706
 Iteration  59 EE= -568.833284323062     Delta-E=       -0.000007819631 Grad=1.124D-02 Max rot=    0.2097 deg.
 Gradient too large for Newton-Raphson -- use scaled steepest descent instead.
 Alpha Gap=     9.115 HL deriv= 6.10D-05
     ILin= 1 X=0.000D+00 Y=-5.688332843231D+02 DE= 0.00D+00 F= -1.61D-05
     ILin= 2 X=9.000D-01 Y=-5.688332918001D+02 DE=-7.48D-06 F= -4.90D-07
     Reject lnstep minimum 9.411D-01 FVal=-5.688332918112D+02 Lims=  0.00D+00  9.00D-01
     ILin= 3 X=1.700D+00 Y=-5.688332866324D+02 DE=-2.31D-06 F=  1.34D-05
     An  expanding polynomial of degree  3 produced  0.9282
     Minimum is close to point  2 DX=  2.82D-02 DF= -6.90D-09 DXR=  3.04D-02 DFR=  9.23D-04 which will be used.
 Iteration  60 EE= -568.833291800093     Delta-E=       -0.000007477031 Grad=1.695D-02 Max rot=    0.2186 deg.
 Gradient too large for Newton-Raphson -- use scaled steepest descent instead.
 Alpha Gap=     9.115 HL deriv= 5.91D-05
     ILin= 1 X=0.000D+00 Y=-5.688332918001D+02 DE= 0.00D+00 F= -7.90D-05
     ILin= 2 X=4.000D-01 Y=-5.688332867867D+02 DE= 5.01D-06 F=  1.04D-04
     Reject lnstep minimum 1.972D-01 FVal=-5.688333121153D+02 Lims=  0.00D+00  4.00D-01
     ILin= 3 X=2.000D-01 Y=-5.688332984437D+02 DE=-6.64D-06 F=  1.25D-05
     A contracting polynomial of degree  3 produced  0.1726
 Iteration  61 EE= -568.833298615399     Delta-E=       -0.000006815306 Grad=1.087D-02 Max rot=    0.2055 deg.
 Gradient too large for Newton-Raphson -- use scaled steepest descent instead.
 Alpha Gap=     9.115 HL deriv= 5.95D-05
     ILin= 1 X=0.000D+00 Y=-5.688332986154D+02 DE= 0.00D+00 F= -1.50D-05
     ILin= 2 X=9.000D-01 Y=-5.688333051498D+02 DE=-6.53D-06 F=  4.63D-07
     Accept linear search using points  1 and  2.
     An  expanding polynomial of degree  2 produced  0.8636
     Minimum is close to point  2 DX= -3.64D-02 DF= -9.40D-09 DXR=  4.21D-02 DFR=  1.44D-03 which will be used.
 Iteration  62 EE= -568.833305149750     Delta-E=       -0.000006534351 Grad=1.670D-02 Max rot=    0.2142 deg.
 Gradient too large for Newton-Raphson -- use scaled steepest descent instead.
 Alpha Gap=     9.115 HL deriv= 5.75D-05
     ILin= 1 X=0.000D+00 Y=-5.688333051498D+02 DE= 0.00D+00 F= -7.73D-05
     ILin= 2 X=4.000D-01 Y=-5.688332998231D+02 DE= 5.33D-06 F=  1.04D-04
     Reject lnstep minimum 1.970D-01 FVal=-5.688333250818D+02 Lims=  0.00D+00  4.00D-01
     ILin= 3 X=2.000D-01 Y=-5.688333115492D+02 DE=-6.40D-06 F=  1.33D-05
     A contracting polynomial of degree  3 produced  0.1706
 Iteration  63 EE= -568.833311744827     Delta-E=       -0.000006595077 Grad=1.045D-02 Max rot=    0.2014 deg.
 Gradient too large for Newton-Raphson -- use scaled steepest descent instead.
 Alpha Gap=     9.115 HL deriv= 5.80D-05
     ILin= 1 X=0.000D+00 Y=-5.688333117448D+02 DE= 0.00D+00 F= -1.36D-05
     ILin= 2 X=9.000D-01 Y=-5.688333180584D+02 DE=-6.31D-06 F= -4.14D-07
     Reject lnstep minimum 9.411D-01 FVal=-5.688333180678D+02 Lims=  0.00D+00  9.00D-01
     ILin= 3 X=1.700D+00 Y=-5.688333136954D+02 DE=-1.95D-06 F=  1.13D-05
     An  expanding polynomial of degree  3 produced  0.9282
     Minimum is close to point  2 DX=  2.82D-02 DF= -5.84D-09 DXR=  3.04D-02 DFR=  9.25D-04 which will be used.
 Iteration  64 EE= -568.833318058396     Delta-E=       -0.000006313570 Grad=1.567D-02 Max rot=    0.2095 deg.
 Gradient too large for Newton-Raphson -- use scaled steepest descent instead.
 Alpha Gap=     9.115 HL deriv= 5.62D-05
     ILin= 1 X=0.000D+00 Y=-5.688333180584D+02 DE= 0.00D+00 F= -6.67D-05
     ILin= 2 X=4.000D-01 Y=-5.688333138260D+02 DE= 4.23D-06 F=  8.79D-05
     Reject lnstep minimum 1.972D-01 FVal=-5.688333352283D+02 Lims=  0.00D+00  4.00D-01
     ILin= 3 X=2.000D-01 Y=-5.688333236748D+02 DE=-5.62D-06 F=  1.06D-05
     A contracting polynomial of degree  3 produced  0.1726
 Iteration  65 EE= -568.833323819622     Delta-E=       -0.000005761226 Grad=1.011D-02 Max rot=    0.1974 deg.
 Gradient too large for Newton-Raphson -- use scaled steepest descent instead.
 Alpha Gap=     9.115 HL deriv= 5.66D-05
     ILin= 1 X=0.000D+00 Y=-5.688333238196D+02 DE= 0.00D+00 F= -1.27D-05
     ILin= 2 X=9.000D-01 Y=-5.688333293494D+02 DE=-5.53D-06 F=  3.92D-07
     Accept linear search using points  1 and  2.
     An  expanding polynomial of degree  2 produced  0.8636
     Minimum is close to point  2 DX= -3.64D-02 DF= -7.97D-09 DXR=  4.22D-02 DFR=  1.44D-03 which will be used.
 Iteration  66 EE= -568.833329349368     Delta-E=       -0.000005529746 Grad=1.546D-02 Max rot=    0.2053 deg.
 Gradient too large for Newton-Raphson -- use scaled steepest descent instead.
 Alpha Gap=     9.115 HL deriv= 5.47D-05
     ILin= 1 X=0.000D+00 Y=-5.688333293494D+02 DE= 0.00D+00 F= -6.55D-05
     ILin= 2 X=4.000D-01 Y=-5.688333248419D+02 DE= 4.51D-06 F=  8.80D-05
     Reject lnstep minimum 1.970D-01 FVal=-5.688333462328D+02 Lims=  0.00D+00  4.00D-01
     ILin= 3 X=2.000D-01 Y=-5.688333347713D+02 DE=-5.42D-06 F=  1.13D-05
     A contracting polynomial of degree  3 produced  0.1706
 Iteration  67 EE= -568.833334936740     Delta-E=       -0.000005587372 Grad=9.736D-03 Max rot=    0.1935 deg.
 QCNR:  CnvC1=1.03D-08 CnvC2=1.03D-07
 LinEq1:  Iter=  0 NonCon=     1 RMS=2.10D-04 Max=7.86D-03 NDo=     1
 AX will form     1 AO Fock derivatives at one time.
 LinEq1:  Iter=  1 NonCon=     1 RMS=1.01D-04 Max=2.92D-03 NDo=     1
 LinEq1:  Iter=  2 NonCon=     1 RMS=1.36D-04 Max=2.71D-03 NDo=     1
 LinEq1:  Iter=  3 NonCon=     1 RMS=1.16D-04 Max=1.79D-03 NDo=     1
 LinEq1:  Iter=  4 NonCon=     1 RMS=1.23D-04 Max=1.56D-03 NDo=     1
 LinEq1:  Iter=  5 NonCon=     1 RMS=4.88D-05 Max=8.18D-04 NDo=     1
 LinEq1:  Iter=  6 NonCon=     1 RMS=9.89D-06 Max=1.38D-04 NDo=     1
 LinEq1:  Iter=  7 NonCon=     1 RMS=1.38D-05 Max=1.90D-04 NDo=     1
 LinEq1:  Iter=  8 NonCon=     1 RMS=5.68D-06 Max=6.77D-05 NDo=     1
 LinEq1:  Iter=  9 NonCon=     1 RMS=2.60D-06 Max=3.52D-05 NDo=     1
 LinEq1:  Iter= 10 NonCon=     1 RMS=1.08D-06 Max=1.71D-05 NDo=     1
 LinEq1:  Iter= 11 NonCon=     1 RMS=4.35D-07 Max=4.30D-06 NDo=     1
 LinEq1:  Iter= 12 NonCon=     1 RMS=5.46D-07 Max=6.49D-06 NDo=     1
 LinEq1:  Iter= 13 NonCon=     1 RMS=3.49D-07 Max=6.31D-06 NDo=     1
 LinEq1:  Iter= 14 NonCon=     1 RMS=8.24D-08 Max=8.38D-07 NDo=     1
 LinEq1:  Iter= 15 NonCon=     1 RMS=4.49D-08 Max=6.16D-07 NDo=     1
 LinEq1:  Iter= 16 NonCon=     1 RMS=4.73D-08 Max=4.85D-07 NDo=     1
 LinEq1:  Iter= 17 NonCon=     1 RMS=3.25D-08 Max=4.74D-07 NDo=     1
 LinEq1:  Iter= 18 NonCon=     0 RMS=7.31D-09 Max=9.13D-08 NDo=     1
 Linear equations converged to 1.029D-08 1.029D-07 after    18 iterations.
 Angle between quadratic step and gradient=  40.17 degrees.
     ILin= 1 X=0.000D+00 Y=-5.688333349367D+02 DE= 0.00D+00 F= -3.15D-04
     ILin= 2 X=1.000D+00 Y=-5.688334922858D+02 DE=-1.57D-04 F=  2.36D-07
     Accept linear search using points  1 and  2.
     An  expanding polynomial of degree  2 produced  0.9993
     Minimum is close to point  2 DX= -7.47D-04 DF= -8.80D-11 DXR=  7.48D-04 DFR=  5.59D-07 which will be used.
 Iteration  68 EE= -568.833492285811     Delta-E=       -0.000157349071 Grad=1.795D-04 Max rot=    0.0015 deg.
 QCNR:  CnvC1=1.79D-09 CnvC2=1.79D-08
 LinEq1:  Iter=  0 NonCon=     1 RMS=4.53D-06 Max=1.39D-04 NDo=     1
 LinEq1:  Iter=  1 NonCon=     1 RMS=2.65D-06 Max=4.35D-05 NDo=     1
 LinEq1:  Iter=  2 NonCon=     1 RMS=3.38D-06 Max=4.75D-05 NDo=     1
 LinEq1:  Iter=  3 NonCon=     1 RMS=2.54D-06 Max=3.65D-05 NDo=     1
 LinEq1:  Iter=  4 NonCon=     1 RMS=9.64D-07 Max=1.49D-05 NDo=     1
 LinEq1:  Iter=  5 NonCon=     1 RMS=3.56D-07 Max=5.91D-06 NDo=     1
 LinEq1:  Iter=  6 NonCon=     1 RMS=4.37D-07 Max=6.55D-06 NDo=     1
 LinEq1:  Iter=  7 NonCon=     1 RMS=1.25D-07 Max=1.95D-06 NDo=     1
 LinEq1:  Iter=  8 NonCon=     1 RMS=3.95D-08 Max=7.45D-07 NDo=     1
 LinEq1:  Iter=  9 NonCon=     1 RMS=2.11D-08 Max=3.06D-07 NDo=     1
 LinEq1:  Iter= 10 NonCon=     1 RMS=2.29D-08 Max=3.01D-07 NDo=     1
 LinEq1:  Iter= 11 NonCon=     1 RMS=1.09D-08 Max=1.49D-07 NDo=     1
 LinEq1:  Iter= 12 NonCon=     1 RMS=4.89D-09 Max=6.00D-08 NDo=     1
 LinEq1:  Iter= 13 NonCon=     1 RMS=1.87D-09 Max=2.33D-08 NDo=     1
 LinEq1:  Iter= 14 NonCon=     1 RMS=1.38D-09 Max=2.30D-08 NDo=     1
 LinEq1:  Iter= 15 NonCon=     0 RMS=7.35D-10 Max=9.54D-09 NDo=     1
 Linear equations converged to 1.795D-09 1.795D-08 after    15 iterations.
 Angle between quadratic step and gradient=  51.46 degrees.
     ILin= 1 X=0.000D+00 Y=-5.688334922858D+02 DE= 0.00D+00 F= -1.66D-08
     ILin= 2 X=1.000D+00 Y=-5.688334922941D+02 DE=-8.31D-09 F= -1.11D-12
     Reject lnstep minimum 1.000D+00 FVal=-5.688334922941D+02 Lims=  0.00D+00  1.00D+00
     ILin= 3 X=2.000D+00 Y=-5.688334922858D+02 DE=-5.46D-12 F=  1.66D-08
     An  expanding polynomial of degree  3 produced  1.0002
     Minimum is close to point  2 DX=  1.64D-04 DF=  0.00D+00 DXR=  1.64D-04 DFR=  0.00D+00 which will be used.
 Iteration  69 EE= -568.833492294120     Delta-E=       -0.000000008309 Grad=8.135D-09 Max rot=    0.0000 deg.
 Error on total polarization charges =  0.03661
 Rotation gradient small -- convergence achieved.
 SCF Done:  E(RPBE-PBE) =  -568.833492294     a.u. after   69 cycles
            Convg  =    0.8135D-08                   193 Fock formations.
              S**2 =  0.0000                  -V/T =  2.1399
 SMD-CDS (non-electrostatic) energy       (kcal/mol) =      17.01
 (included in total energy above)
 Leave Link  508 at Thu Feb  2 10:02:44 2023, MaxMem=  2684354560 cpu:            4638.1 elap:             122.3
 (Enter /home/hp/opt/gaussian/g16/l701.exe)
 ... and contract with generalized density number  0.
 Compute integral first derivatives.
 R6Disp: Adding Grimme-D3 dispersion energy 1st derivatives to the gradient.
   1 Symmetry operations used in ECPInt.
 ECPInt:  NShTT=    1485 NPrTT=    7058 LenC2=    1393 LenP2D=    4293.
 LDataN:  DoStor=T MaxTD1= 6 Len=  172
 D1PCM: PCM CHGder 1st derivatives, ID1Alg=3 FixD1E=F DoIter=F DoCFld=F I1PDM=0.
 GePol: Maximum number of non-zero 1st derivatives   =     253
 Leave Link  701 at Thu Feb  2 10:02:45 2023, MaxMem=  2684354560 cpu:              59.0 elap:               1.0
 (Enter /home/hp/opt/gaussian/g16/l702.exe)
 L702 exits ... SP integral derivatives will be done elsewhere.
 Leave Link  702 at Thu Feb  2 10:02:45 2023, MaxMem=  2684354560 cpu:               3.4 elap:               0.1
 (Enter /home/hp/opt/gaussian/g16/l703.exe)
 Integral derivatives from FoFJK, PRISM(SPDF).
 Compute integral first derivatives, UseDBF=F ICtDFT=           0.
 Calling FoFJK, ICntrl=      2527 FMM=F ISym2X=0 I1Cent= 0 IOpClX= 0 NMat=1 NMatS=1 NMatT=0.
 FoFJK:  IHMeth= 1 ICntrl=    2527 DoSepK=F KAlg= 0 I1Cent=           0 FoldK=F
 IRaf=         0 NMat=       1 IRICut=       1 DoRegI=T DoRafI=F ISym2E= 0 IDoP0=0 IntGTp=1.
 FoFCou: FMM=F IPFlag=           0 FMFlag=      100000 FMFlg1=         800
         NFxFlg=           0 DoJE=F BraDBF=F KetDBF=F FulRan=T
         wScrn=  0.000000 ICntrl=      2527 IOpCl=  0 I1Cent=           0 NGrid=           0
         NMat0=    1 NMatS0=      1 NMatT0=    0 NMatD0=    1 NMtDS0=    0 NMtDT0=    0
 Symmetry not used in FoFCou.
 Leave Link  703 at Thu Feb  2 10:02:47 2023, MaxMem=  2684354560 cpu:             130.1 elap:               2.2
 (Enter /home/hp/opt/gaussian/g16/l716.exe)
 Dipole        = 1.57181342D-02-3.82109085D-02 9.16502463D-02
 -------------------------------------------------------------------
 Center     Atomic                   Forces (Hartrees/Bohr)
 Number     Number              X              Y              Z
 -------------------------------------------------------------------
      1        6          -0.000203646    0.000001393    0.000466293
      2        7          -0.000422743   -0.005012280    0.004758804
      3        6           0.004950660    0.000128783    0.003925880
      4        7          -0.004522082   -0.000211454   -0.003454333
      5        6           0.000430158   -0.002424737   -0.000493567
      6        7           0.000542025    0.005153066    0.002528911
      7        6           0.002145535   -0.000272284   -0.000297601
      8        7           0.005579217   -0.001385978   -0.003871247
      9       29          -0.008499124    0.004023492   -0.003563140
 -------------------------------------------------------------------
 Cartesian Forces:  Max     0.008499124 RMS     0.003410459
 Leave Link  716 at Thu Feb  2 10:02:47 2023, MaxMem=  2684354560 cpu:               3.7 elap:               0.1
 (Enter /home/hp/opt/gaussian/g16/l103.exe)

 GradGradGradGradGradGradGradGradGradGradGradGradGradGradGradGradGradGrad
 Berny optimization.
 Using GEDIIS/GDIIS optimizer.
 FormGI is forming the generalized inverse of G from B-inverse, IUseBI=4.
 Internal  Forces:  Max     0.008910863 RMS     0.003446395
 Search for a local minimum.
 Step number   3 out of a maximum of   36
 All quantities printed in internal units (Hartrees-Bohrs-Radians)
 RMS Force = .34464D-02 SwitMx=.10000D-02 MixMth= 1
 Mixed Optimization -- RFO/linear search
 Update second derivatives using D2CorX and points    2    3
 DE= -1.56D-02 DEPred=-2.22D-02 R= 7.02D-01
 TightC=F SS=  1.41D+00  RLast= 6.19D-01 DXNew= 8.4853D-01 1.8562D+00
 Trust test= 7.02D-01 RLast= 6.19D-01 DXMaxT set to 8.49D-01
 ITU=  1  1  0
 Use linear search instead of GDIIS.
     Eigenvalues ---   -0.02885  -0.00520  -0.00232   0.00622   0.00806
     Eigenvalues ---    0.00935   0.01036   0.01214   0.01435   0.01609
     Eigenvalues ---    0.02128   0.02765   0.03134   0.03685   0.03937
     Eigenvalues ---    0.04848   0.05263   0.86373   1.11623   1.11710
     Eigenvalues ---    1.11984
 Eigenvalue     1 is  -2.88D-02 should be greater than     0.000000 Eigenvector:
                          R4        R6        D2        D3        A5
   1                   -0.66965   0.52324  -0.26076  -0.25600   0.17857
                          A6        A1        A2        R2        A9
   1                   -0.17351   0.14667  -0.13992   0.12570  -0.09971
 Eigenvalue     2 is  -5.20D-03 should be greater than     0.000000 Eigenvector:
                          R8        D1        R6        A3        A4
   1                   -0.71400  -0.35729   0.34452   0.23102  -0.21645
                          R4        A5        A2        D2        D4
   1                    0.21200   0.14497  -0.14155  -0.11942   0.11480
 Eigenvalue     3 is  -2.32D-03 should be greater than     0.000000 Eigenvector:
                          R2        D4        R6        R8        D1
   1                   -0.72831   0.33837   0.25639   0.21458   0.20182
                          A6        A2        D3        D2        A3
   1                   -0.19491   0.18561   0.18126  -0.15711   0.12298
 RFO step:  Lambda=-2.95672105D-02 EMin=-2.88474993D-02
 I=     1 Eig=   -2.88D-02 Dot1= -2.65D-03
 I=     1 Stepn= -6.00D-01 RXN=   6.00D-01 EDone=F
 I=     2 Eig=   -5.20D-03 Dot1=  1.80D-03
 I=     2 Stepn=  3.00D-01 RXN=   6.71D-01 EDone=F
 I=     3 Eig=   -2.32D-03 Dot1=  4.43D-04
 I=     3 Stepn=  1.50D-01 RXN=   6.87D-01 EDone=F
 Mixed    3 eigenvectors in step.  Raw Step.Grad=  4.88D-03.
 RFO eigenvector is Hessian eigenvector with negative curvature.
 Taking step of  6.00D-01 in eigenvector direction(s).  Step.Grad=  1.49D-04.
 Quartic linear search produced a step of  0.13315.
 Iteration  1 RMS(Cart)=  0.09244638 RMS(Int)=  0.03797885
 Iteration  2 RMS(Cart)=  0.05077185 RMS(Int)=  0.00323665
 Iteration  3 RMS(Cart)=  0.00012808 RMS(Int)=  0.00323608
 Iteration  4 RMS(Cart)=  0.00000133 RMS(Int)=  0.00323608
 Iteration  5 RMS(Cart)=  0.00000001 RMS(Int)=  0.00323608
 ITry= 1 IFail=0 DXMaxC= 2.84D-01 DCOld= 1.00D+10 DXMaxT= 8.49D-01 DXLimC= 3.00D+00 Rises=F
 Variable       Old X    -DE/DX   Delta X   Delta X   Delta X     New X
                                 (Linear)    (Quad)   (Total)
    R1        2.24367  -0.00693   0.00403   0.00090   0.00493   2.24860
    R2        3.89129  -0.00726  -0.03157  -0.18726  -0.21884   3.67245
    R3        2.24450  -0.00569   0.00398  -0.00020   0.00378   2.24828
    R4        3.71415   0.00063  -0.03525   0.41974   0.38450   4.09864
    R5        2.24341  -0.00576   0.00392   0.00069   0.00461   2.24802
    R6        3.80304  -0.00348  -0.05826  -0.15025  -0.20851   3.59454
    R7        2.24339  -0.00693   0.00388   0.00093   0.00481   2.24819
    R8        3.93808  -0.00891  -0.02526  -0.18825  -0.21351   3.72457
    A1        1.93804   0.00013   0.00325  -0.08352  -0.07804   1.86000
    A2        1.88905   0.00038   0.00054   0.06051   0.05040   1.93945
    A3        1.85522  -0.00005  -0.00479   0.08963   0.07810   1.93331
    A4        1.97568  -0.00042   0.00928  -0.07117  -0.05909   1.91659
    A5        1.92463  -0.00061  -0.01147  -0.06850  -0.07894   1.84568
    A6        1.87619   0.00062   0.00310   0.09010   0.08736   1.96355
    A7        3.14696  -0.00020   0.00001  -0.00677  -0.00676   3.14020
    A8        3.13560   0.00041   0.00077   0.02061   0.02138   3.15698
    A9        3.12741   0.00064   0.00200   0.05879   0.06079   3.18820
   A10        3.14781  -0.00031   0.00007  -0.02404  -0.02396   3.12385
   A11        3.13628   0.00008   0.00003  -0.00590  -0.00587   3.13042
   A12        3.15785  -0.00012  -0.00054  -0.01598  -0.01651   3.14134
   A13        3.14324  -0.00005   0.00030  -0.01205  -0.01175   3.13149
   A14        3.13248   0.00039   0.00004   0.00565   0.00569   3.13816
    D1        2.15612   0.00016   0.01013  -0.11114  -0.10266   2.05346
    D2       -2.10222   0.00021   0.00641   0.08472   0.09371  -2.00852
    D3        2.01971   0.00070  -0.00018   0.15659   0.16284   2.18255
    D4       -2.16125   0.00049  -0.00659   0.07187   0.06914  -2.09212
         Item               Value     Threshold  Converged?
 Maximum Force            0.008911     0.000450     NO 
 RMS     Force            0.003446     0.000300     NO 
 Maximum Displacement     0.283556     0.001800     NO 
 RMS     Displacement     0.093145     0.001200     NO 
 Predicted change in Energy=-8.859738D-03
 Lowest energy point so far.  Saving SCF results.
 GradGradGradGradGradGradGradGradGradGradGradGradGradGradGradGradGradGrad

 Leave Link  103 at Thu Feb  2 10:02:48 2023, MaxMem=  2684354560 cpu:               5.5 elap:               0.1
 (Enter /home/hp/opt/gaussian/g16/l202.exe)
                          Input orientation:                          
 ---------------------------------------------------------------------
 Center     Atomic      Atomic             Coordinates (Angstroms)
 Number     Number       Type             X           Y           Z
 ---------------------------------------------------------------------
      1          6           0        0.199217    1.390502   -1.380285
      2          7           0        0.359887    2.272389   -2.162807
      3          6           0        1.658963   -0.020777    1.220186
      4          7           0        2.599575   -0.025056    1.948686
      5          6           0       -0.202408   -1.727059   -0.957638
      6          7           0       -0.326749   -2.761472   -1.531817
      7          6           0       -1.620244    0.341913    1.062682
      8          7           0       -2.558226    0.591314    1.750694
      9         29           0       -0.068458   -0.038987   -0.091245
 ---------------------------------------------------------------------
                    Distance matrix (angstroms):
                    1          2          3          4          5
     1  C    0.000000
     2  N    1.189907   0.000000
     3  C    3.299245   4.288455   0.000000
     4  N    4.341379   5.215249   1.189740   0.000000
     5  C    3.171611   4.214758   3.334519   4.381169   0.000000
     6  N    4.187898   5.119509   4.362107   5.307093   1.189602
     7  C    3.221501   4.248698   3.302961   4.327417   3.220652
     8  N    4.247967   5.163031   4.294273   5.198271   4.273148
     9  Cu   1.943377   3.133258   2.168909   3.358558   1.902147
                    6          7          8          9
     6  N    0.000000
     7  C    4.246829   0.000000
     8  N    5.195724   1.189694   0.000000
     9  Cu   3.090936   1.970958   3.160532   0.000000
 Symmetry turned off by external request.
 Stoichiometry    C4CuN4(3-)
 Framework group  C1[X(C4CuN4)]
 Deg. of freedom    21
 Full point group                 C1      NOp   1
 Rotational constants (GHZ):           1.0250803           0.9915843           0.9775735
 Leave Link  202 at Thu Feb  2 10:02:48 2023, MaxMem=  2684354560 cpu:               4.0 elap:               0.1
 (Enter /home/hp/opt/gaussian/g16/l301.exe)
 Basis read from rwf:  (5D, 7F)
 Pseudo-potential data read from rwf file.
   180 basis functions,   321 primitive gaussians,   191 cartesian basis functions
    37 alpha electrons       37 beta electrons
       nuclear repulsion energy       411.6322153007 Hartrees.
 IExCor= 1009 DFT=T Ex=PBE Corr=PBE ExCW=0 ScaHFX=  0.000000
 ScaDFX=  1.000000  1.000000  1.000000  1.000000 ScalE2=  1.000000  1.000000
 IRadAn=      5 IRanWt=     -1 IRanGd=            0 ICorTp=0 IEmpDi=131
 NAtoms=    9 NActive=    9 NUniq=    9 SFac= 1.00D+00 NAtFMM=   60 NAOKFM=F Big=F
 Integral buffers will be    131072 words long.
 Raffenetti 2 integral format.
 Two-electron integral symmetry is turned off.
 R6Disp:  Grimme-D3 Dispersion energy=       -0.0046932151 Hartrees.
 Nuclear repulsion after empirical dispersion term =      411.6275220856 Hartrees.
 No density basis found on file   724.
 ------------------------------------------------------------------------------
 Polarizable Continuum Model (PCM)
 =================================
 Model                : PCM.
 Atomic radii         : SMD-Coulomb.
 Polarization charges : Total charges.
 Charge compensation  : None.
 Solution method      : Matrix inversion.
 Cavity type          : VdW (van der Waals Surface) (Alpha=1.000).
 Cavity algorithm     : GePol (No added spheres)
                        Default sphere list used, NSphG=    9.
                        Lebedev-Laikov grids with approx.  5.0 points / Ang**2.
                        Smoothing algorithm: York/Karplus (Gamma=1.0000).
                        Polarization charges: spherical gaussians, with
                                              point-specific exponents (IZeta= 3).
                        Self-potential: point-specific (ISelfS= 7).
                        Self-field    : sphere-specific E.n sum rule (ISelfD= 2).
 1st derivatives      : Analytical E(r).r(x)/FMM algorithm (CHGder, D1EAlg=3).
                        Cavity 1st derivative terms included.
 Solvent              : Water, Eps=  78.355300 Eps(inf)=   1.777849
 ------------------------------------------------------------------------------
 Spheres list:
 ISph  on   Nord     Re0    Alpha      Xe            Ye            Ze
    1   C      1    1.8500  1.000      0.199217      1.390502     -1.380285
    2   N      2    1.8900  1.000      0.359887      2.272389     -2.162807
    3   C      3    1.8500  1.000      1.658963     -0.020777      1.220186
    4   N      4    1.8900  1.000      2.599575     -0.025056      1.948686
    5   C      5    1.8500  1.000     -0.202408     -1.727059     -0.957638
    6   N      6    1.8900  1.000     -0.326749     -2.761472     -1.531817
    7   C      7    1.8500  1.000     -1.620244      0.341913      1.062682
    8   N      8    1.8900  1.000     -2.558226      0.591314      1.750694
    9  Cu      9    1.4000  1.000     -0.068458     -0.038987     -0.091245
 ------------------------------------------------------------------------------
 GePol: Number of generator spheres                  =       9
 GePol: Total number of spheres                      =       9
 GePol: Number of exposed spheres                    =       9 (100.00%)
 GePol: Number of points                             =    1520
 GePol: Average weight of points                     =       0.13
 GePol: Minimum weight of points                     =   0.81D-07
 GePol: Maximum weight of points                     =    0.18160
 GePol: Number of points with low weight             =      29
 GePol: Fraction of low-weight points (<1% of avg)   =       1.91%
 GePol: Cavity surface area                          =    197.875 Ang**2
 GePol: Cavity volume                                =    157.090 Ang**3
 ------------------------------------------------------------------------------
 Atomic radii for non-electrostatic terms: SMD-CDS.
 ------------------------------------------------------------------------------
 PCM non-electrostatic energy =         0.0265597735 Hartrees.
 Nuclear repulsion after PCM non-electrostatic terms =      411.6540818591 Hartrees.
 Leave Link  301 at Thu Feb  2 10:02:48 2023, MaxMem=  2684354560 cpu:               7.2 elap:               0.1
 (Enter /home/hp/opt/gaussian/g16/l302.exe)
 NPDir=0 NMtPBC=     1 NCelOv=     1 NCel=       1 NClECP=     1 NCelD=      1
         NCelK=      1 NCelE2=     1 NClLst=     1 CellRange=     0.0.
 One-electron integrals computed using PRISM.
   1 Symmetry operations used in ECPInt.
 ECPInt:  NShTT=    1485 NPrTT=    7058 LenC2=    1401 LenP2D=    4332.
 LDataN:  DoStor=T MaxTD1= 5 Len=  102
 NBasis=   180 RedAO= T EigKep=  2.11D-03  NBF=   180
 NBsUse=   180 1.00D-06 EigRej= -1.00D+00 NBFU=   180
 Precomputing XC quadrature grid using
 IXCGrd= 4 IRadAn=           5 IRanWt=          -1 IRanGd=           0 AccXCQ= 0.00D+00.
 Generated NRdTot=       0 NPtTot=           0 NUsed=           0 NTot=          32
 NSgBfM=   191   191   191   191   191 MxSgAt=     9 MxSgA2=     9.
 Leave Link  302 at Thu Feb  2 10:02:48 2023, MaxMem=  2684354560 cpu:              16.9 elap:               0.3
 (Enter /home/hp/opt/gaussian/g16/l303.exe)
 DipDrv:  MaxL=1.
 Leave Link  303 at Thu Feb  2 10:02:48 2023, MaxMem=  2684354560 cpu:               5.1 elap:               0.1
 (Enter /home/hp/opt/gaussian/g16/l401.exe)
 Initial guess from the checkpoint file:  "CuCN4.chk"
 B after Tr=    -0.077023   -0.002227   -0.050438
         Rot=    1.000000   -0.000187   -0.000072    0.000296 Ang=  -0.04 deg.
 Guess basis will be translated and rotated to current coordinates.
 JPrj=2 DoOrth=T DoCkMO=T.
 Generating alternative initial guess.
 ExpMin= 1.00D-02 ExpMax= 6.29D+03 ExpMxC= 9.49D+02 IAcc=3 IRadAn=         5 AccDes= 0.00D+00
 Harris functional with IExCor= 1009 and IRadAn=       5 diagonalized for initial guess.
 HarFok:  IExCor= 1009 AccDes= 0.00D+00 IRadAn=         5 IDoV= 1 UseB2=F ITyADJ=14
 ICtDFT=  3500011 ScaDFX=  1.000000  1.000000  1.000000  1.000000
 FoFCou: FMM=F IPFlag=           0 FMFlag=      100000 FMFlg1=           0
         NFxFlg=           0 DoJE=T BraDBF=F KetDBF=T FulRan=T
         wScrn=  0.000000 ICntrl=       500 IOpCl=  0 I1Cent=   200000004 NGrid=           0
         NMat0=    1 NMatS0=      1 NMatT0=    0 NMatD0=    1 NMtDS0=    0 NMtDT0=    0
 Symmetry not used in FoFCou.
 Harris En= -569.258333725917    
 Leave Link  401 at Thu Feb  2 10:02:49 2023, MaxMem=  2684354560 cpu:              26.5 elap:               0.5
 (Enter /home/hp/opt/gaussian/g16/l508.exe)
 Keep J ints in memory in canonical form, NReq=193682215.
 FoFCou: FMM=F IPFlag=           0 FMFlag=           0 FMFlg1=           0
         NFxFlg=           0 DoJE=F BraDBF=F KetDBF=F FulRan=T
         wScrn=  0.000000 ICntrl=       600 IOpCl=  0 I1Cent=           0 NGrid=           0
         NMat0=    1 NMatS0=  16290 NMatT0=    0 NMatD0=    1 NMtDS0=    0 NMtDT0=    0
 Symmetry not used in FoFCou.
 Two-electron integral symmetry not used.
 Tight linear equation convergence will be used.
 RPBE-PBE wavefunction.
 Quadratic Convergence SCF Method.
 Line search only if initial step raises energy.
 Inv3:  Mode=1 IEnd=     6931200.
 Iteration    1 A*A^-1 deviation from unit magnitude is 3.77D-15 for    731.
 Iteration    1 A*A^-1 deviation from orthogonality  is 1.71D-15 for    917    875.
 Iteration    1 A^-1*A deviation from unit magnitude is 3.33D-15 for    731.
 Iteration    1 A^-1*A deviation from orthogonality  is 1.77D-15 for    575    208.
 Iteration   1 EE= -568.812387622746                                    Grad=3.069D-01 Max rot=    7.1186 deg.
 Gradient too large for Newton-Raphson -- use scaled steepest descent instead.
 Alpha Gap=     9.023 HL deriv= 1.39D-04
     ILin= 1 X=0.000D+00 Y=-5.688123876227D+02 DE= 0.00D+00 F= -2.18D-02
     ILin= 2 X=3.000D-01 Y=-5.688157110065D+02 DE=-3.32D-03 F= -3.59D-04
     ILin= 3 X=6.000D-01 Y=-5.688126029847D+02 DE=-2.15D-04 F=  2.11D-02
     An  expanding polynomial of degree  3 produced  0.3050
     Minimum is close to point  2 DX=  5.02D-03 DF= -9.01D-07 DXR=  1.65D-02 DFR=  2.71D-04 which will be used.
 Iteration   2 EE= -568.815711006464     Delta-E=       -0.003323383717 Grad=2.247D-01 Max rot=    4.1322 deg.
 Gradient too large for Newton-Raphson -- use scaled steepest descent instead.
 Alpha Gap=     9.025 HL deriv= 1.39D-04
     ILin= 1 X=0.000D+00 Y=-5.688157110065D+02 DE= 0.00D+00 F= -1.32D-02
     ILin= 2 X=3.000D-01 Y=-5.688177811691D+02 DE=-2.07D-03 F= -6.26D-04
     ILin= 3 X=6.000D-01 Y=-5.688160865954D+02 DE=-3.76D-04 F=  1.19D-02
     An  expanding polynomial of degree  3 produced  0.3150
     Minimum is close to point  2 DX=  1.50D-02 DF= -4.68D-06 DXR=  4.75D-02 DFR=  2.26D-03 which will be used.
 Iteration   3 EE= -568.817781169143     Delta-E=       -0.002070162680 Grad=1.863D-01 Max rot=    3.4857 deg.
 Gradient too large for Newton-Raphson -- use scaled steepest descent instead.
 Alpha Gap=     9.025 HL deriv= 2.64D-05
     ILin= 1 X=0.000D+00 Y=-5.688177811691D+02 DE= 0.00D+00 F= -9.28D-03
     ILin= 2 X=3.000D-01 Y=-5.688192701681D+02 DE=-1.49D-03 F= -6.45D-04
     ILin= 3 X=6.000D-01 Y=-5.688181678999D+02 DE=-3.87D-04 F=  7.99D-03
     An  expanding polynomial of degree  3 produced  0.3224
     Minimum is close to point  2 DX=  2.24D-02 DF= -7.21D-06 DXR=  6.94D-02 DFR=  4.85D-03 which will be used.
 Iteration   4 EE= -568.819270168106     Delta-E=       -0.001488998962 Grad=1.653D-01 Max rot=    2.4937 deg.
 Gradient too large for Newton-Raphson -- use scaled steepest descent instead.
 Alpha Gap=     9.025 HL deriv= 1.24D-04
     ILin= 1 X=0.000D+00 Y=-5.688192701681D+02 DE= 0.00D+00 F= -7.07D-03
     ILin= 2 X=3.000D-01 Y=-5.688204064734D+02 DE=-1.14D-03 F= -5.02D-04
     ILin= 3 X=6.000D-01 Y=-5.688195710964D+02 DE=-3.01D-04 F=  6.07D-03
     An  expanding polynomial of degree  3 produced  0.3229
     Minimum is close to point  2 DX=  2.29D-02 DF= -5.74D-06 DXR=  7.09D-02 DFR=  5.05D-03 which will be used.
 Iteration   5 EE= -568.820406473403     Delta-E=       -0.001136305297 Grad=1.420D-01 Max rot=    2.1679 deg.
 Gradient too large for Newton-Raphson -- use scaled steepest descent instead.
 Alpha Gap=     9.026 HL deriv= 4.32D-06
     ILin= 1 X=0.000D+00 Y=-5.688204064734D+02 DE= 0.00D+00 F= -5.82D-03
     ILin= 2 X=3.000D-01 Y=-5.688213050134D+02 DE=-8.99D-04 F= -1.72D-04
     ILin= 3 X=6.000D-01 Y=-5.688205097284D+02 DE=-1.03D-04 F=  5.47D-03
     An  expanding polynomial of degree  3 produced  0.3091
     Minimum is close to point  2 DX=  9.14D-03 DF= -7.87D-07 DXR=  2.96D-02 DFR=  8.76D-04 which will be used.
 Iteration   6 EE= -568.821305013405     Delta-E=       -0.000898540002 Grad=1.437D-01 Max rot=    1.6160 deg.
 Gradient too large for Newton-Raphson -- use scaled steepest descent instead.
 Alpha Gap=     9.026 HL deriv= 1.16D-04
     ILin= 1 X=0.000D+00 Y=-5.688213050134D+02 DE= 0.00D+00 F= -5.20D-03
     ILin= 2 X=3.000D-01 Y=-5.688220300214D+02 DE=-7.25D-04 F=  3.70D-04
     ILin= 3 X=6.000D-01 Y=-5.688210832504D+02 DE= 2.22D-04 F=  5.94D-03
     An  expanding polynomial of degree  3 produced  0.2801
     Minimum is close to point  2 DX= -1.99D-02 DF= -3.68D-06 DXR=  7.10D-02 DFR=  5.07D-03 which will be used.
 Iteration   7 EE= -568.822030021413     Delta-E=       -0.000725008008 Grad=1.277D-01 Max rot=    1.5193 deg.
 Gradient too large for Newton-Raphson -- use scaled steepest descent instead.
 Alpha Gap=     9.026 HL deriv= 2.04D-05
     ILin= 1 X=0.000D+00 Y=-5.688220300214D+02 DE= 0.00D+00 F= -5.09D-03
     ILin= 2 X=3.000D-01 Y=-5.688226185983D+02 DE=-5.89D-04 F=  1.17D-03
     Accept linear search using points  1 and  2.
     An  expanding polynomial of degree  2 produced  0.1445
 Iteration   8 EE= -568.822547768124     Delta-E=       -0.000517746711 Grad=8.466D-02 Max rot=    1.1980 deg.
 Gradient too large for Newton-Raphson -- use scaled steepest descent instead.
 Alpha Gap=     9.026 HL deriv= 6.41D-05
     ILin= 1 X=0.000D+00 Y=-5.688225477681D+02 DE= 0.00D+00 F= -2.05D-03
     ILin= 2 X=3.000D-01 Y=-5.688231360007D+02 DE=-5.88D-04 F= -1.87D-03
     ILin= 3 X=6.000D-01 Y=-5.688236716978D+02 DE=-1.12D-03 F= -1.70D-03
     ILin= 4 X=1.100D+00 Y=-5.688244477573D+02 DE=-1.90D-03 F= -1.41D-03
     ILin= 5 X=2.200D+00 Y=-5.688256411094D+02 DE=-3.09D-03 F= -7.64D-04
     Reject lnstep minimum 2.649D+00 FVal=-5.688258101609D+02 Lims=  1.10D+00  2.20D+00
     ILin= 6 X=4.500D+00 Y=-5.688258504796D+02 DE=-3.30D-03 F=  5.82D-04
     Accept linear search using points  5 and  6.
     An  expanding polynomial of degree  6 produced  3.7763
 Iteration   9 EE= -568.826118295060     Delta-E=       -0.003570526937 Grad=2.148D-01 Max rot=    3.9513 deg.
 Gradient too large for Newton-Raphson -- use scaled steepest descent instead.
 Alpha Gap=     9.027 HL deriv= 1.62D-04
     ILin= 1 X=0.000D+00 Y=-5.688261182951D+02 DE= 0.00D+00 F= -1.07D-02
     ILin= 2 X=7.000D-01 Y=-5.688176350938D+02 DE= 8.48D-03 F=  3.49D-02
     Reject lnstep minimum 2.371D-01 FVal=-5.688280494795D+02 Lims=  0.00D+00  7.00D-01
     ILin= 3 X=2.000D-01 Y=-5.688269547597D+02 DE=-8.36D-04 F=  2.34D-03
     A contracting polynomial of degree  3 produced  0.1641
 Iteration  10 EE= -568.826996685013     Delta-E=       -0.000878389953 Grad=6.807D-02 Max rot=    1.0618 deg.
 Gradient too large for Newton-Raphson -- use scaled steepest descent instead.
 Alpha Gap=     9.027 HL deriv= 8.33D-05
     ILin= 1 X=0.000D+00 Y=-5.688269966850D+02 DE= 0.00D+00 F= -1.01D-03
     ILin= 2 X=3.800D+00 Y=-5.688181411852D+02 DE= 8.86D-03 F=  5.67D-03
     ILin= 3 X=1.900D+00 Y=-5.688257402290D+02 DE= 1.26D-03 F=  2.33D-03
     Reject lnstep minimum 2.814D-01 FVal=-5.688270684405D+02 Lims=  0.00D+00  3.80D+00
     ILin= 4 X=3.000D-01 Y=-5.688272201214D+02 DE=-2.23D-04 F= -4.81D-04
     A contracting polynomial of degree  4 produced  0.5737
 Iteration  11 EE= -568.827285963647     Delta-E=       -0.000289278634 Grad=9.324D-02 Max rot=    0.9730 deg.
 Gradient too large for Newton-Raphson -- use scaled steepest descent instead.
 Alpha Gap=     9.027 HL deriv= 7.63D-05
     ILin= 1 X=0.000D+00 Y=-5.688272859636D+02 DE= 0.00D+00 F= -2.51D-03
     ILin= 2 X=3.000D-01 Y=-5.688273723450D+02 DE=-8.64D-05 F=  1.94D-03
     Accept linear search using points  1 and  2.
     An  expanding polynomial of degree  2 produced  0.1490
 Iteration  12 EE= -568.827495727889     Delta-E=       -0.000209764242 Grad=5.400D-02 Max rot=    0.9925 deg.
 Gradient too large for Newton-Raphson -- use scaled steepest descent instead.
 Alpha Gap=     9.027 HL deriv= 7.36D-05
     ILin= 1 X=0.000D+00 Y=-5.688274957279D+02 DE= 0.00D+00 F= -4.97D-04
     ILin= 2 X=6.000D-01 Y=-5.688277495980D+02 DE=-2.54D-04 F= -3.49D-04
     ILin= 3 X=1.100D+00 Y=-5.688278936443D+02 DE=-3.98D-04 F= -2.27D-04
     ILin= 4 X=2.300D+00 Y=-5.688279889528D+02 DE=-4.93D-04 F=  6.79D-05
     Accept linear search using points  3 and  4.
     An  expanding polynomial of degree  4 produced  2.0830
 Iteration  13 EE= -568.827997900040     Delta-E=       -0.000502172151 Grad=1.191D-01 Max rot=    1.3575 deg.
 Gradient too large for Newton-Raphson -- use scaled steepest descent instead.
 Alpha Gap=     9.027 HL deriv= 6.80D-05
     ILin= 1 X=0.000D+00 Y=-5.688279979000D+02 DE= 0.00D+00 F= -4.25D-03
     ILin= 2 X=6.000D-01 Y=-5.688252699814D+02 DE= 2.73D-03 F=  1.33D-02
     Reject lnstep minimum 2.309D-01 FVal=-5.688288987790D+02 Lims=  0.00D+00  6.00D-01
     ILin= 3 X=2.000D-01 Y=-5.688282615131D+02 DE=-2.64D-04 F=  1.61D-03
     A contracting polynomial of degree  3 produced  0.1449
 Iteration  14 EE= -568.828305946910     Delta-E=       -0.000308046870 Grad=4.492D-02 Max rot=    0.9208 deg.
 Gradient too large for Newton-Raphson -- use scaled steepest descent instead.
 Alpha Gap=     9.027 HL deriv= 6.70D-05
     ILin= 1 X=0.000D+00 Y=-5.688283059469D+02 DE= 0.00D+00 F= -2.90D-04
     ILin= 2 X=2.100D+00 Y=-5.688284802626D+02 DE=-1.74D-04 F=  1.24D-04
     Accept linear search using points  1 and  2.
     An  expanding polynomial of degree  2 produced  1.8370
 Iteration  15 EE= -568.828506035252     Delta-E=       -0.000200088342 Grad=1.081D-01 Max rot=    1.4196 deg.
 Gradient too large for Newton-Raphson -- use scaled steepest descent instead.
 Alpha Gap=     9.025 HL deriv= 4.86D-05
     ILin= 1 X=0.000D+00 Y=-5.688285060353D+02 DE= 0.00D+00 F= -3.55D-03
     ILin= 2 X=5.000D-01 Y=-5.688272060512D+02 DE= 1.30D-03 F=  8.75D-03
     Reject lnstep minimum 2.216D-01 FVal=-5.688293855096D+02 Lims=  0.00D+00  5.00D-01
     ILin= 3 X=2.000D-01 Y=-5.688287242471D+02 DE=-2.18D-04 F=  1.37D-03
     A contracting polynomial of degree  3 produced  0.1443
 Iteration  16 EE= -568.828762357165     Delta-E=       -0.000256321913 Grad=4.032D-02 Max rot=    0.8436 deg.
 Gradient too large for Newton-Raphson -- use scaled steepest descent instead.
 Alpha Gap=     9.026 HL deriv= 5.10D-05
     ILin= 1 X=0.000D+00 Y=-5.688287623572D+02 DE= 0.00D+00 F= -2.26D-04
     ILin= 2 X=1.800D+00 Y=-5.688288368708D+02 DE=-7.45D-05 F=  1.43D-04
     Accept linear search using points  1 and  2.
     An  expanding polynomial of degree  2 produced  1.3030
 Iteration  17 EE= -568.828882798479     Delta-E=       -0.000120441314 Grad=7.827D-02 Max rot=    1.0707 deg.
 Gradient too large for Newton-Raphson -- use scaled steepest descent instead.
 Alpha Gap=     9.028 HL deriv= 1.00D-04
     ILin= 1 X=0.000D+00 Y=-5.688288827985D+02 DE= 0.00D+00 F= -1.68D-03
     ILin= 2 X=4.000D-01 Y=-5.688287133726D+02 DE= 1.69D-04 F=  2.53D-03
     Reject lnstep minimum 1.959D-01 FVal=-5.688293212242D+02 Lims=  0.00D+00  4.00D-01
     ILin= 3 X=2.000D-01 Y=-5.688290084182D+02 DE=-1.26D-04 F=  4.24D-04
     A contracting polynomial of degree  3 produced  0.1597
 Iteration  18 EE= -568.829016949654     Delta-E=       -0.000134151175 Grad=3.971D-02 Max rot=    0.8743 deg.
 Gradient too large for Newton-Raphson -- use scaled steepest descent instead.
 Alpha Gap=     9.028 HL deriv= 7.49D-05
     ILin= 1 X=0.000D+00 Y=-5.688290169497D+02 DE= 0.00D+00 F= -2.37D-04
     ILin= 2 X=1.300D+00 Y=-5.688289229011D+02 DE= 9.40D-05 F=  3.81D-04
     Reject lnstep minimum 4.358D-01 FVal=-5.688290557267D+02 Lims=  0.00D+00  1.30D+00
     ILin= 3 X=4.000D-01 Y=-5.688290735412D+02 DE=-5.66D-05 F= -4.64D-05
     A contracting polynomial of degree  3 produced  0.4977
 Iteration  19 EE= -568.829075803468     Delta-E=       -0.000058853814 Grad=4.740D-02 Max rot=    0.8260 deg.
 Gradient too large for Newton-Raphson -- use scaled steepest descent instead.
 Alpha Gap=     9.026 HL deriv= 4.85D-05
     ILin= 1 X=0.000D+00 Y=-5.688290758035D+02 DE= 0.00D+00 F= -5.00D-04
     ILin= 2 X=3.000D-01 Y=-5.688291098609D+02 DE=-3.41D-05 F=  2.73D-04
     Accept linear search using points  1 and  2.
     An  expanding polynomial of degree  2 produced  0.1477
 Iteration  20 EE= -568.829121564355     Delta-E=       -0.000045760888 Grad=3.566D-02 Max rot=    0.8129 deg.
 Gradient too large for Newton-Raphson -- use scaled steepest descent instead.
 Alpha Gap=     9.026 HL deriv= 5.14D-05
     ILin= 1 X=0.000D+00 Y=-5.688291215644D+02 DE= 0.00D+00 F= -1.51D-04
     ILin= 2 X=5.000D-01 Y=-5.688291907272D+02 DE=-6.92D-05 F= -1.26D-04
     ILin= 3 X=1.000D+00 Y=-5.688292476693D+02 DE=-1.26D-04 F= -1.02D-04
     ILin= 4 X=2.000D+00 Y=-5.688293248594D+02 DE=-2.03D-04 F= -5.27D-05
     Reject lnstep minimum 3.075D+00 FVal=-5.688293532097D+02 Lims=  1.00D+00  2.00D+00
     ILin= 5 X=4.000D+00 Y=-5.688293322374D+02 DE=-2.11D-04 F=  4.54D-05
     Accept linear search using points  4 and  5.
     An  expanding polynomial of degree  5 produced  3.1851
 Iteration  21 EE= -568.829352914496     Delta-E=       -0.000231350141 Grad=8.868D-02 Max rot=    1.3765 deg.
 Gradient too large for Newton-Raphson -- use scaled steepest descent instead.
 Alpha Gap=     9.029 HL deriv= 1.13D-04
     ILin= 1 X=0.000D+00 Y=-5.688293529145D+02 DE= 0.00D+00 F= -2.34D-03
     ILin= 2 X=7.000D-01 Y=-5.688273283535D+02 DE= 2.02D-03 F=  8.12D-03
     Reject lnstep minimum 2.312D-01 FVal=-5.688297646164D+02 Lims=  0.00D+00  7.00D-01
     ILin= 3 X=2.000D-01 Y=-5.688295212680D+02 DE=-1.68D-04 F=  6.52D-04
     A contracting polynomial of degree  3 produced  0.1564
 Iteration  22 EE= -568.829535504844     Delta-E=       -0.000182590348 Grad=3.506D-02 Max rot=    0.8055 deg.
 Gradient too large for Newton-Raphson -- use scaled steepest descent instead.
 Alpha Gap=     9.028 HL deriv= 7.47D-05
     ILin= 1 X=0.000D+00 Y=-5.688295355048D+02 DE= 0.00D+00 F= -2.35D-04
     ILin= 2 X=3.200D+00 Y=-5.688268451794D+02 DE= 2.69D-03 F=  1.91D-03
     ILin= 3 X=1.600D+00 Y=-5.688290483303D+02 DE= 4.87D-04 F=  8.42D-04
     Reject lnstep minimum 1.704D-01 FVal=-5.688295476818D+02 Lims=  0.00D+00  3.20D+00
     ILin= 4 X=2.000D-01 Y=-5.688295689811D+02 DE=-3.35D-05 F= -9.98D-05
     A contracting polynomial of degree  4 produced  0.3478
 Iteration  23 EE= -568.829576353753     Delta-E=       -0.000040848909 Grad=3.632D-02 Max rot=    0.7656 deg.
 Gradient too large for Newton-Raphson -- use scaled steepest descent instead.
 Alpha Gap=     9.026 HL deriv= 4.87D-05
     ILin= 1 X=0.000D+00 Y=-5.688295763538D+02 DE= 0.00D+00 F= -2.23D-04
     ILin= 2 X=2.000D-01 Y=-5.688296019276D+02 DE=-2.56D-05 F= -3.27D-05
     ILin= 3 X=5.000D-01 Y=-5.688295689280D+02 DE= 7.43D-06 F=  2.53D-04
     An  expanding polynomial of degree  3 produced  0.2344
 Iteration  24 EE= -568.829602490371     Delta-E=       -0.000026136618 Grad=3.389D-02 Max rot=    0.7389 deg.
 Gradient too large for Newton-Raphson -- use scaled steepest descent instead.
 Alpha Gap=     9.027 HL deriv= 4.78D-05
     ILin= 1 X=0.000D+00 Y=-5.688296024904D+02 DE= 0.00D+00 F= -1.62D-04
     ILin= 2 X=3.000D-01 Y=-5.688296273813D+02 DE=-2.49D-05 F= -3.74D-06
     ILin= 3 X=7.000D-01 Y=-5.688295866235D+02 DE= 1.59D-05 F=  2.08D-04
     An  expanding polynomial of degree  3 produced  0.3071
     Minimum is close to point  2 DX=  7.09D-03 DF= -1.33D-08 DXR=  2.31D-02 DFR=  5.33D-04 which will be used.
 Iteration  25 EE= -568.829627381306     Delta-E=       -0.000024890935 Grad=3.514D-02 Max rot=    0.7523 deg.
 Gradient too large for Newton-Raphson -- use scaled steepest descent instead.
 Alpha Gap=     9.027 HL deriv= 5.10D-05
     ILin= 1 X=0.000D+00 Y=-5.688296273813D+02 DE= 0.00D+00 F= -1.97D-04
     ILin= 2 X=3.000D-01 Y=-5.688296501342D+02 DE=-2.28D-05 F=  4.56D-05
     Accept linear search using points  1 and  2.
     An  expanding polynomial of degree  2 produced  0.1445
 Iteration  26 EE= -568.829647437375     Delta-E=       -0.000020056069 Grad=2.982D-02 Max rot=    0.7396 deg.
 Gradient too large for Newton-Raphson -- use scaled steepest descent instead.
 Alpha Gap=     9.027 HL deriv= 4.88D-05
     ILin= 1 X=0.000D+00 Y=-5.688296474374D+02 DE= 0.00D+00 F= -8.90D-05
     ILin= 2 X=3.000D-01 Y=-5.688296737150D+02 DE=-2.63D-05 F= -8.62D-05
     ILin= 3 X=6.000D-01 Y=-5.688296991747D+02 DE=-5.17D-05 F= -8.35D-05
     ILin= 4 X=1.200D+00 Y=-5.688297476409D+02 DE=-1.00D-04 F= -7.81D-05
     ILin= 5 X=2.500D+00 Y=-5.688298414305D+02 DE=-1.94D-04 F= -6.62D-05
     ILin= 6 X=4.900D+00 Y=-5.688299742491D+02 DE=-3.27D-04 F= -4.44D-05
     ILin= 7 X=9.800D+00 Y=-5.688300830220D+02 DE=-4.36D-04 F=  4.07D-08
     ILin= 8 X=1.970D+01 Y=-5.688296380649D+02 DE= 9.37D-06 F=  8.98D-05
     Reject polynomial minimum 9.795D+00 FVal=-5.688300830147D+02 Lims=  4.90D+00  1.97D+01
     ILin= 9 X=3.930D+01 Y=-5.688261374803D+02 DE= 3.51D-03 F=  2.67D-04
     Reject polynomial minimum 9.794D+00 FVal=-5.688300829987D+02 Lims=  4.90D+00  1.97D+01
     ILin=10 X=7.860D+01 Y=-5.688086526661D+02 DE= 2.10D-02 F=  6.22D-04
     An  expanding polynomial of degree 10 produced  9.7956
     Minimum is close to point  7 DX= -4.44D-03 DF= -1.02D-10 DXR=  4.53D-04 DFR=  2.34D-07 which will be used.
 Iteration  27 EE= -568.830083021975     Delta-E=       -0.000435584600 Grad=1.094D-01 Max rot=    1.9203 deg.
 Gradient too large for Newton-Raphson -- use scaled steepest descent instead.
 Alpha Gap=     9.026 HL deriv= 4.50D-05
     ILin= 1 X=0.000D+00 Y=-5.688300830220D+02 DE= 0.00D+00 F= -3.60D-03
     ILin= 2 X=1.200D+00 Y=-5.688152083879D+02 DE= 1.49D-02 F=  2.84D-02
     Reject lnstep minimum 9.272D-02 FVal=-5.688302208538D+02 Lims=  0.00D+00  1.20D+00
     ILin= 3 X=9.272D-02 Y=-5.688303025534D+02 DE=-2.20D-04 F= -1.13D-03
     A contracting polynomial of degree  3 produced  0.1352
 Iteration  28 EE= -568.830326564452     Delta-E=       -0.000243542477 Grad=2.086D-02 Max rot=    0.5718 deg.
 Gradient too large for Newton-Raphson -- use scaled steepest descent instead.
 Alpha Gap=     9.027 HL deriv= 3.14D-05
     ILin= 1 X=0.000D+00 Y=-5.688303265645D+02 DE= 0.00D+00 F= -3.73D-05
     ILin= 2 X=9.800D+00 Y=-5.688303011543D+02 DE= 2.54D-05 F=  4.25D-05
     Reject lnstep minimum 1.562D+00 FVal=-5.688303293312D+02 Lims=  0.00D+00  9.80D+00
     ILin= 3 X=1.600D+00 Y=-5.688303758753D+02 DE=-4.93D-05 F= -2.43D-05
     A contracting polynomial of degree  3 produced  4.5818
 Iteration  29 EE= -568.830412095753     Delta-E=       -0.000085531300 Grad=4.960D-02 Max rot=    0.7366 deg.
 Gradient too large for Newton-Raphson -- use scaled steepest descent instead.
 Alpha Gap=     9.027 HL deriv= 1.61D-05
     ILin= 1 X=0.000D+00 Y=-5.688304120958D+02 DE= 0.00D+00 F= -6.89D-04
     ILin= 2 X=8.000D-01 Y=-5.688295321772D+02 DE= 8.80D-04 F=  2.89D-03
     Reject lnstep minimum 2.094D-01 FVal=-5.688305056121D+02 Lims=  0.00D+00  8.00D-01
     ILin= 3 X=2.000D-01 Y=-5.688304604066D+02 DE=-4.83D-05 F=  2.06D-04
     A contracting polynomial of degree  3 produced  0.1540
 Iteration  30 EE= -568.830465132400     Delta-E=       -0.000053036648 Grad=2.057D-02 Max rot=    0.4946 deg.
 Gradient too large for Newton-Raphson -- use scaled steepest descent instead.
 Alpha Gap=     9.027 HL deriv= 2.13D-05
     ILin= 1 X=0.000D+00 Y=-5.688304651324D+02 DE= 0.00D+00 F= -7.12D-05
     ILin= 2 X=4.600D+00 Y=-5.688292177330D+02 DE= 1.25D-03 F=  6.13D-04
     ILin= 3 X=2.300D+00 Y=-5.688302351219D+02 DE= 2.30D-04 F=  2.71D-04
     ILin= 4 X=1.100D+00 Y=-5.688304533684D+02 DE= 1.18D-05 F=  9.26D-05
     Reject lnstep minimum 4.676D-01 FVal=-5.688304801774D+02 Lims=  0.00D+00  2.30D+00
     ILin= 5 X=5.000D-01 Y=-5.688304821131D+02 DE=-1.70D-05 F=  3.25D-06
     A contracting polynomial of degree  5 produced  0.4782
     Minimum is close to point  5 DX= -2.18D-02 DF= -3.55D-08 DXR=  4.57D-02 DFR=  2.09D-03 which will be used.
 Iteration  31 EE= -568.830482113087     Delta-E=       -0.000016980686 Grad=2.622D-02 Max rot=    0.5370 deg.
 Gradient too large for Newton-Raphson -- use scaled steepest descent instead.
 Alpha Gap=     9.027 HL deriv= 3.45D-05
     ILin= 1 X=0.000D+00 Y=-5.688304821131D+02 DE= 0.00D+00 F= -1.32D-04
     ILin= 2 X=3.000D-01 Y=-5.688304880537D+02 DE=-5.94D-06 F=  9.23D-05
     Accept linear search using points  1 and  2.
     An  expanding polynomial of degree  2 produced  0.1487
 Iteration  32 EE= -568.830493467302     Delta-E=       -0.000011354215 Grad=1.842D-02 Max rot=    0.5152 deg.
 Gradient too large for Newton-Raphson -- use scaled steepest descent instead.
 Alpha Gap=     9.027 HL deriv= 2.78D-05
     ILin= 1 X=0.000D+00 Y=-5.688304934673D+02 DE= 0.00D+00 F= -2.99D-05
     ILin= 2 X=5.000D-01 Y=-5.688305063975D+02 DE=-1.29D-05 F= -2.18D-05
     ILin= 3 X=1.000D+00 Y=-5.688305152707D+02 DE=-2.18D-05 F= -1.37D-05
     ILin= 4 X=1.900D+00 Y=-5.688305210192D+02 DE=-2.76D-05 F=  9.15D-07
     Accept linear search using points  3 and  4.
     An  expanding polynomial of degree  4 produced  1.8266
     Minimum is close to point  4 DX= -7.34D-02 DF= -3.76D-08 DXR=  4.02D-02 DFR=  1.37D-03 which will be used.
 Iteration  33 EE= -568.830521019214     Delta-E=       -0.000027551912 Grad=3.342D-02 Max rot=    0.4657 deg.
 Gradient too large for Newton-Raphson -- use scaled steepest descent instead.
 Alpha Gap=     9.027 HL deriv= 1.32D-05
     ILin= 1 X=0.000D+00 Y=-5.688305210192D+02 DE= 0.00D+00 F= -2.75D-04
     ILin= 2 X=5.000D-01 Y=-5.688304388712D+02 DE= 8.21D-05 F=  6.04D-04
     Reject lnstep minimum 2.253D-01 FVal=-5.688305893598D+02 Lims=  0.00D+00  5.00D-01
     ILin= 3 X=2.000D-01 Y=-5.688305409067D+02 DE=-1.99D-05 F=  7.64D-05
     A contracting polynomial of degree  3 produced  0.1566
 Iteration  34 EE= -568.830542565826     Delta-E=       -0.000021546612 Grad=1.786D-02 Max rot=    0.4682 deg.
 Gradient too large for Newton-Raphson -- use scaled steepest descent instead.
 Alpha Gap=     9.027 HL deriv= 1.84D-05
     ILin= 1 X=0.000D+00 Y=-5.688305425658D+02 DE= 0.00D+00 F= -3.37D-05
     ILin= 2 X=1.800D+00 Y=-5.688305053954D+02 DE= 3.72D-05 F=  7.50D-05
     Reject lnstep minimum 3.034D-01 FVal=-5.688305452976D+02 Lims=  0.00D+00  1.80D+00
     ILin= 3 X=3.000D-01 Y=-5.688305499676D+02 DE=-7.40D-06 F= -1.56D-05
     A contracting polynomial of degree  3 produced  0.5583
 Iteration  35 EE= -568.830551983159     Delta-E=       -0.000009417333 Grad=2.290D-02 Max rot=    0.5064 deg.
 Gradient too large for Newton-Raphson -- use scaled steepest descent instead.
 Alpha Gap=     9.027 HL deriv= 2.98D-05
     ILin= 1 X=0.000D+00 Y=-5.688305519832D+02 DE= 0.00D+00 F= -8.96D-05
     ILin= 2 X=3.000D-01 Y=-5.688305567231D+02 DE=-4.74D-06 F=  5.80D-05
     Accept linear search using points  1 and  2.
     An  expanding polynomial of degree  2 produced  0.1484
 Iteration  36 EE= -568.830559861584     Delta-E=       -0.000007878426 Grad=1.711D-02 Max rot=    0.4865 deg.
 Gradient too large for Newton-Raphson -- use scaled steepest descent instead.
 Alpha Gap=     9.027 HL deriv= 2.46D-05
     ILin= 1 X=0.000D+00 Y=-5.688305598616D+02 DE= 0.00D+00 F= -2.29D-05
     ILin= 2 X=6.000D-01 Y=-5.688305720424D+02 DE=-1.22D-05 F= -1.77D-05
     ILin= 3 X=1.100D+00 Y=-5.688305798098D+02 DE=-1.99D-05 F= -1.34D-05
     ILin= 4 X=2.200D+00 Y=-5.688305892718D+02 DE=-2.94D-05 F= -3.84D-06
     Reject lnstep minimum 2.452D+00 FVal=-5.688305897253D+02 Lims=  1.10D+00  2.20D+00
     ILin= 5 X=4.500D+00 Y=-5.688305751743D+02 DE=-1.53D-05 F=  1.61D-05
     An  expanding polynomial of degree  5 produced  2.6426
 Iteration  37 EE= -568.830590120674     Delta-E=       -0.000030259090 Grad=3.644D-02 Max rot=    0.5219 deg.
 Gradient too large for Newton-Raphson -- use scaled steepest descent instead.
 Alpha Gap=     9.027 HL deriv= 8.88D-06
     ILin= 1 X=0.000D+00 Y=-5.688305901207D+02 DE= 0.00D+00 F= -3.47D-04
     ILin= 2 X=6.000D-01 Y=-5.688303859412D+02 DE= 2.04D-04 F=  1.03D-03
     Reject lnstep minimum 2.344D-01 FVal=-5.688306645162D+02 Lims=  0.00D+00  6.00D-01
     ILin= 3 X=2.000D-01 Y=-5.688306137015D+02 DE=-2.36D-05 F=  1.11D-04
     A contracting polynomial of degree  3 produced  0.1515
 Iteration  38 EE= -568.830616399842     Delta-E=       -0.000026279168 Grad=1.658D-02 Max rot=    0.4240 deg.
 Gradient too large for Newton-Raphson -- use scaled steepest descent instead.
 Alpha Gap=     9.027 HL deriv= 1.47D-05
     ILin= 1 X=0.000D+00 Y=-5.688306163998D+02 DE= 0.00D+00 F= -2.88D-05
     ILin= 2 X=2.600D+00 Y=-5.688304933789D+02 DE= 1.23D-04 F=  1.23D-04
     ILin= 3 X=1.300D+00 Y=-5.688306043683D+02 DE= 1.20D-05 F=  4.73D-05
     Reject lnstep minimum 4.283D-01 FVal=-5.688306210385D+02 Lims=  0.00D+00  2.60D+00
     ILin= 4 X=4.000D-01 Y=-5.688306232378D+02 DE=-6.84D-06 F= -5.38D-06
     A contracting polynomial of degree  4 produced  0.4919
 Iteration  39 EE= -568.830623485257     Delta-E=       -0.000007085415 Grad=1.997D-02 Max rot=    0.4763 deg.
 Gradient too large for Newton-Raphson -- use scaled steepest descent instead.
 Alpha Gap=     9.027 HL deriv= 2.73D-05
     ILin= 1 X=0.000D+00 Y=-5.688306234853D+02 DE= 0.00D+00 F= -6.01D-05
     ILin= 2 X=3.000D-01 Y=-5.688306282532D+02 DE=-4.77D-06 F=  2.83D-05
     Accept linear search using points  1 and  2.
     An  expanding polynomial of degree  2 produced  0.1472
 Iteration  40 EE= -568.830629137685     Delta-E=       -0.000005652428 Grad=1.585D-02 Max rot=    0.4564 deg.
 Gradient too large for Newton-Raphson -- use scaled steepest descent instead.
 Alpha Gap=     9.027 HL deriv= 2.26D-05
     ILin= 1 X=0.000D+00 Y=-5.688306291377D+02 DE= 0.00D+00 F= -1.90D-05
     ILin= 2 X=5.000D-01 Y=-5.688306378686D+02 DE=-8.73D-06 F= -1.59D-05
     ILin= 3 X=1.000D+00 Y=-5.688306450388D+02 DE=-1.59D-05 F= -1.28D-05
     ILin= 4 X=2.000D+00 Y=-5.688306546968D+02 DE=-2.56D-05 F= -6.54D-06
     Reject lnstep minimum 3.047D+00 FVal=-5.688306581190D+02 Lims=  1.00D+00  2.00D+00
     ILin= 5 X=3.900D+00 Y=-5.688306558486D+02 DE=-2.67D-05 F=  5.32D-06
     Accept linear search using points  4 and  5.
     An  expanding polynomial of degree  5 produced  3.1724
 Iteration  41 EE= -568.830658070007     Delta-E=       -0.000028932322 Grad=3.542D-02 Max rot=    0.4305 deg.
 Gradient too large for Newton-Raphson -- use scaled steepest descent instead.
 Alpha Gap=     9.027 HL deriv= 3.76D-07
     ILin= 1 X=0.000D+00 Y=-5.688306580700D+02 DE= 0.00D+00 F= -3.23D-04
     ILin= 2 X=7.000D-01 Y=-5.688304024765D+02 DE= 2.56D-04 F=  1.05D-03
     Reject lnstep minimum 2.373D-01 FVal=-5.688307164891D+02 Lims=  0.00D+00  7.00D-01
     ILin= 3 X=2.000D-01 Y=-5.688306834189D+02 DE=-2.53D-05 F=  7.00D-05
     A contracting polynomial of degree  3 produced  0.1644
 Iteration  42 EE= -568.830684664192     Delta-E=       -0.000026594184 Grad=1.598D-02 Max rot=    0.3743 deg.
 Gradient too large for Newton-Raphson -- use scaled steepest descent instead.
 Alpha Gap=     9.027 HL deriv= 1.00D-05
     ILin= 1 X=0.000D+00 Y=-5.688306846642D+02 DE= 0.00D+00 F= -3.24D-05
     ILin= 2 X=3.200D+00 Y=-5.688302530125D+02 DE= 4.32D-04 F=  3.02D-04
     ILin= 3 X=1.600D+00 Y=-5.688306026853D+02 DE= 8.20D-05 F=  1.35D-04
     Reject lnstep minimum 1.425D-01 FVal=-5.688306860738D+02 Lims=  0.00D+00  3.20D+00
     ILin= 4 X=1.000D-01 Y=-5.688306873832D+02 DE=-2.72D-06 F= -2.20D-05
     A contracting polynomial of degree  4 produced  0.3100
 Iteration  43 EE= -568.830689689391     Delta-E=       -0.000005025199 Grad=1.647D-02 Max rot=    0.4233 deg.
 Gradient too large for Newton-Raphson -- use scaled steepest descent instead.
 Alpha Gap=     9.027 HL deriv= 1.98D-05
     ILin= 1 X=0.000D+00 Y=-5.688306896894D+02 DE= 0.00D+00 F= -3.34D-05
     ILin= 2 X=2.000D-01 Y=-5.688306936630D+02 DE=-3.97D-06 F= -6.38D-06
     ILin= 3 X=5.000D-01 Y=-5.688306895039D+02 DE= 1.85D-07 F=  3.41D-05
     An  expanding polynomial of degree  3 produced  0.2473
 Iteration  44 EE= -568.830693813602     Delta-E=       -0.000004124211 Grad=1.554D-02 Max rot=    0.4084 deg.
 Gradient too large for Newton-Raphson -- use scaled steepest descent instead.
 Alpha Gap=     9.027 HL deriv= 1.70D-05
     ILin= 1 X=0.000D+00 Y=-5.688306938136D+02 DE= 0.00D+00 F= -2.73D-05
     ILin= 2 X=3.000D-01 Y=-5.688306977724D+02 DE=-3.96D-06 F=  9.54D-07
     ILin= 3 X=6.000D-01 Y=-5.688306932412D+02 DE= 5.72D-07 F=  2.93D-05
     An  expanding polynomial of degree  3 produced  0.2899
     Minimum is close to point  2 DX= -1.01D-02 DF= -4.82D-09 DXR=  3.49D-02 DFR=  1.22D-03 which will be used.
 Iteration  45 EE= -568.830697772428     Delta-E=       -0.000003958825 Grad=1.640D-02 Max rot=    0.4148 deg.
 Gradient too large for Newton-Raphson -- use scaled steepest descent instead.
 Alpha Gap=     9.027 HL deriv= 1.90D-05
     ILin= 1 X=0.000D+00 Y=-5.688306977724D+02 DE= 0.00D+00 F= -3.40D-05
     ILin= 2 X=3.000D-01 Y=-5.688307013986D+02 DE=-3.63D-06 F=  9.79D-06
     Accept linear search using points  1 and  2.
     An  expanding polynomial of degree  2 produced  0.1453
 Iteration  46 EE= -568.830701168163     Delta-E=       -0.000003395736 Grad=1.417D-02 Max rot=    0.4082 deg.
 Gradient too large for Newton-Raphson -- use scaled steepest descent instead.
 Alpha Gap=     9.027 HL deriv= 1.78D-05
     ILin= 1 X=0.000D+00 Y=-5.688307011682D+02 DE= 0.00D+00 F= -1.46D-05
     ILin= 2 X=3.000D-01 Y=-5.688307054718D+02 DE=-4.30D-06 F= -1.41D-05
     ILin= 3 X=6.000D-01 Y=-5.688307096399D+02 DE=-8.47D-06 F= -1.37D-05
     ILin= 4 X=1.200D+00 Y=-5.688307175696D+02 DE=-1.64D-05 F= -1.28D-05
     ILin= 5 X=2.300D+00 Y=-5.688307306999D+02 DE=-2.95D-05 F= -1.11D-05
     ILin= 6 X=4.600D+00 Y=-5.688307522684D+02 DE=-5.11D-05 F= -7.65D-06
     ILin= 7 X=9.300D+00 Y=-5.688307715846D+02 DE=-7.04D-05 F= -5.73D-07
     ILin= 8 X=1.860D+01 Y=-5.688307118520D+02 DE=-1.07D-05 F=  1.34D-05
     An  expanding polynomial of degree  8 produced  9.6863
     Minimum is close to point  7 DX=  3.86D-01 DF= -1.17D-07 DXR=  3.99D-02 DFR=  1.66D-03 which will be used.
 Iteration  47 EE= -568.830771584572     Delta-E=       -0.000070416409 Grad=4.939D-02 Max rot=    0.8477 deg.
 Gradient too large for Newton-Raphson -- use scaled steepest descent instead.
 Alpha Gap=     9.027 HL deriv= 1.77D-05
     ILin= 1 X=0.000D+00 Y=-5.688307715846D+02 DE= 0.00D+00 F= -7.23D-04
     ILin= 2 X=1.200D+00 Y=-5.688278025379D+02 DE= 2.97D-03 F=  5.67D-03
     Reject lnstep minimum 9.314D-02 FVal=-5.688307993638D+02 Lims=  0.00D+00  1.20D+00
     ILin= 3 X=9.314D-02 Y=-5.688308158172D+02 DE=-4.42D-05 F= -2.27D-04
     A contracting polynomial of degree  3 produced  0.1357
 Iteration  48 EE= -568.830820641006     Delta-E=       -0.000049056434 Grad=1.148D-02 Max rot=    0.3312 deg.
 Gradient too large for Newton-Raphson -- use scaled steepest descent instead.
 Alpha Gap=     9.027 HL deriv= 1.25D-05
     ILin= 1 X=0.000D+00 Y=-5.688308206410D+02 DE= 0.00D+00 F= -1.08D-05
     ILin= 2 X=9.700D+00 Y=-5.688307185738D+02 DE= 1.02D-04 F=  3.19D-05
     ILin= 3 X=4.800D+00 Y=-5.688308218618D+02 DE=-1.22D-06 F=  1.03D-05
     A contracting polynomial of degree  3 produced  2.4578
 Iteration  49 EE= -568.830833927667     Delta-E=       -0.000013286661 Grad=1.936D-02 Max rot=    0.3223 deg.
 Gradient too large for Newton-Raphson -- use scaled steepest descent instead.
 Alpha Gap=     9.027 HL deriv= 1.69D-05
     ILin= 1 X=0.000D+00 Y=-5.688308339277D+02 DE= 0.00D+00 F= -9.21D-05
     ILin= 2 X=6.000D-01 Y=-5.688307926410D+02 DE= 4.13D-05 F=  2.30D-04
     Reject lnstep minimum 2.449D-01 FVal=-5.688308543144D+02 Lims=  0.00D+00  6.00D-01
     ILin= 3 X=2.000D-01 Y=-5.688308416260D+02 DE=-7.70D-06 F=  1.52D-05
     A contracting polynomial of degree  3 produced  0.1717
 Iteration  50 EE= -568.830841840188     Delta-E=       -0.000007912520 Grad=1.156D-02 Max rot=    0.3097 deg.
 Gradient too large for Newton-Raphson -- use scaled steepest descent instead.
 Alpha Gap=     9.027 HL deriv= 1.07D-05
     ILin= 1 X=0.000D+00 Y=-5.688308418402D+02 DE= 0.00D+00 F= -1.64D-05
     ILin= 2 X=2.500D+00 Y=-5.688307565646D+02 DE= 8.53D-05 F=  8.46D-05
     ILin= 3 X=1.200D+00 Y=-5.688308324057D+02 DE= 9.43D-06 F=  3.21D-05
     Reject lnstep minimum 3.559D-01 FVal=-5.688308442237D+02 Lims=  0.00D+00  2.50D+00
     ILin= 4 X=4.000D-01 Y=-5.688308451566D+02 DE=-3.32D-06 F= -2.14D-07
     A contracting polynomial of degree  4 produced  0.4053
     Minimum is close to point  4 DX=  5.31D-03 DF= -5.69D-10 DXR=  1.31D-02 DFR=  1.72D-04 which will be used.
 Iteration  51 EE= -568.830845156630     Delta-E=       -0.000003316443 Grad=1.324D-02 Max rot=    0.3153 deg.
 Gradient too large for Newton-Raphson -- use scaled steepest descent instead.
 Alpha Gap=     9.027 HL deriv= 1.15D-05
     ILin= 1 X=0.000D+00 Y=-5.688308451566D+02 DE= 0.00D+00 F= -2.70D-05
     ILin= 2 X=3.000D-01 Y=-5.688308470763D+02 DE=-1.92D-06 F=  1.42D-05
     Accept linear search using points  1 and  2.
     An  expanding polynomial of degree  2 produced  0.1476
 Iteration  52 EE= -568.830847643594     Delta-E=       -0.000002486964 Grad=1.063D-02 Max rot=    0.3090 deg.
 Gradient too large for Newton-Raphson -- use scaled steepest descent instead.
 Alpha Gap=     9.027 HL deriv= 1.08D-05
     ILin= 1 X=0.000D+00 Y=-5.688308476436D+02 DE= 0.00D+00 F= -8.54D-06
     ILin= 2 X=4.000D-01 Y=-5.688308508498D+02 DE=-3.21D-06 F= -7.49D-06
     ILin= 3 X=8.000D-01 Y=-5.688308536382D+02 DE=-5.99D-06 F= -6.45D-06
     ILin= 4 X=1.600D+00 Y=-5.688308579611D+02 DE=-1.03D-05 F= -4.36D-06
     ILin= 5 X=3.200D+00 Y=-5.688308615920D+02 DE=-1.39D-05 F= -1.80D-07
     ILin= 6 X=6.500D+00 Y=-5.688308479645D+02 DE=-3.21D-07 F=  8.44D-06
     An  expanding polynomial of degree  6 produced  3.2689
     Minimum is close to point  5 DX=  6.89D-02 DF= -6.22D-09 DXR=  2.11D-02 DFR=  4.46D-04 which will be used.
 Iteration  53 EE= -568.830861592041     Delta-E=       -0.000013948447 Grad=2.165D-02 Max rot=    0.3242 deg.
 Gradient too large for Newton-Raphson -- use scaled steepest descent instead.
 Alpha Gap=     9.027 HL deriv= 1.44D-05
     ILin= 1 X=0.000D+00 Y=-5.688308615920D+02 DE= 0.00D+00 F= -1.23D-04
     ILin= 2 X=7.000D-01 Y=-5.688307469957D+02 DE= 1.15D-04 F=  4.50D-04
     Reject lnstep minimum 2.263D-01 FVal=-5.688308828018D+02 Lims=  0.00D+00  7.00D-01
     ILin= 3 X=2.000D-01 Y=-5.688308697754D+02 DE=-8.18D-06 F=  4.09D-05
     A contracting polynomial of degree  3 produced  0.1500
 Iteration  54 EE= -568.830870798919     Delta-E=       -0.000009206878 Grad=1.036D-02 Max rot=    0.2878 deg.
 Gradient too large for Newton-Raphson -- use scaled steepest descent instead.
 Alpha Gap=     9.027 HL deriv= 1.05D-05
     ILin= 1 X=0.000D+00 Y=-5.688308707989D+02 DE= 0.00D+00 F= -1.21D-05
     ILin= 2 X=3.300D+00 Y=-5.688308101996D+02 DE= 6.06D-05 F=  4.88D-05
     ILin= 3 X=1.600D+00 Y=-5.688308665372D+02 DE= 4.26D-06 F=  1.74D-05
     Reject lnstep minimum 5.379D-01 FVal=-5.688308727677D+02 Lims=  0.00D+00  3.30D+00
     ILin= 4 X=5.000D-01 Y=-5.688308745466D+02 DE=-3.75D-06 F= -2.88D-06
     A contracting polynomial of degree  4 produced  0.6558
 Iteration  55 EE= -568.830874770806     Delta-E=       -0.000003971887 Grad=1.358D-02 Max rot=    0.2919 deg.
 Gradient too large for Newton-Raphson -- use scaled steepest descent instead.
 Alpha Gap=     9.027 HL deriv= 1.05D-05
     ILin= 1 X=0.000D+00 Y=-5.688308747708D+02 DE= 0.00D+00 F= -3.30D-05
     ILin= 2 X=3.000D-01 Y=-5.688308760349D+02 DE=-1.26D-06 F=  2.46D-05
     Accept linear search using points  1 and  2.
     An  expanding polynomial of degree  2 produced  0.1489
 Iteration  56 EE= -568.830877556922     Delta-E=       -0.000002786116 Grad=9.767D-03 Max rot=    0.2843 deg.
 QCNR:  CnvC1=1.03D-08 CnvC2=1.03D-07
 LinEq1:  Iter=  0 NonCon=     1 RMS=1.98D-04 Max=1.21D-02 NDo=     1
 AX will form     1 AO Fock derivatives at one time.
 LinEq1:  Iter=  1 NonCon=     1 RMS=4.49D-05 Max=8.45D-04 NDo=     1
 LinEq1:  Iter=  2 NonCon=     1 RMS=7.38D-05 Max=2.52D-03 NDo=     1
 LinEq1:  Iter=  3 NonCon=     1 RMS=1.20D-04 Max=2.17D-03 NDo=     1
 LinEq1:  Iter=  4 NonCon=     1 RMS=1.34D-04 Max=2.37D-03 NDo=     1
 LinEq1:  Iter=  5 NonCon=     1 RMS=4.66D-05 Max=9.30D-04 NDo=     1
 LinEq1:  Iter=  6 NonCon=     1 RMS=2.57D-05 Max=5.40D-04 NDo=     1
 LinEq1:  Iter=  7 NonCon=     1 RMS=2.30D-05 Max=4.24D-04 NDo=     1
 LinEq1:  Iter=  8 NonCon=     1 RMS=7.54D-06 Max=1.07D-04 NDo=     1
 LinEq1:  Iter=  9 NonCon=     1 RMS=3.64D-06 Max=5.11D-05 NDo=     1
 LinEq1:  Iter= 10 NonCon=     1 RMS=4.11D-06 Max=7.08D-05 NDo=     1
 LinEq1:  Iter= 11 NonCon=     1 RMS=3.32D-06 Max=5.22D-05 NDo=     1
 LinEq1:  Iter= 12 NonCon=     1 RMS=1.14D-06 Max=1.63D-05 NDo=     1
 LinEq1:  Iter= 13 NonCon=     1 RMS=4.11D-07 Max=1.13D-05 NDo=     1
 LinEq1:  Iter= 14 NonCon=     1 RMS=2.54D-07 Max=4.28D-06 NDo=     1
 LinEq1:  Iter= 15 NonCon=     1 RMS=1.19D-07 Max=1.58D-06 NDo=     1
 LinEq1:  Iter= 16 NonCon=     1 RMS=3.18D-08 Max=4.95D-07 NDo=     1
 LinEq1:  Iter= 17 NonCon=     1 RMS=1.83D-08 Max=2.52D-07 NDo=     1
 LinEq1:  Iter= 18 NonCon=     0 RMS=3.63D-09 Max=3.68D-08 NDo=     1
 Linear equations converged to 1.029D-08 1.029D-07 after    18 iterations.
 Angle between quadratic step and gradient=  38.14 degrees.
     ILin= 1 X=0.000D+00 Y=-5.688308775569D+02 DE= 0.00D+00 F= -3.08D-04
     ILin= 2 X=1.000D+00 Y=-5.688310317161D+02 DE=-1.54D-04 F= -3.71D-08
     Reject lnstep minimum 1.000D+00 FVal=-5.688310317161D+02 Lims=  0.00D+00  1.00D+00
     ILin= 3 X=2.000D+00 Y=-5.688308776607D+02 DE=-1.04D-07 F=  3.08D-04
     An  expanding polynomial of degree  3 produced  1.0002
     Minimum is close to point  2 DX=  1.68D-04 DF= -4.43D-12 DXR=  1.68D-04 DFR=  2.88D-08 which will be used.
 Iteration  57 EE= -568.831031716107     Delta-E=       -0.000154159185 Grad=1.598D-04 Max rot=    0.0012 deg.
 QCNR:  CnvC1=1.60D-09 CnvC2=1.60D-08
 LinEq1:  Iter=  0 NonCon=     1 RMS=3.66D-06 Max=1.15D-04 NDo=     1
 LinEq1:  Iter=  1 NonCon=     1 RMS=3.24D-06 Max=6.14D-05 NDo=     1
 LinEq1:  Iter=  2 NonCon=     1 RMS=3.62D-06 Max=6.92D-05 NDo=     1
 LinEq1:  Iter=  3 NonCon=     1 RMS=3.39D-06 Max=9.52D-05 NDo=     1
 LinEq1:  Iter=  4 NonCon=     1 RMS=8.36D-07 Max=1.48D-05 NDo=     1
 LinEq1:  Iter=  5 NonCon=     1 RMS=5.82D-07 Max=9.19D-06 NDo=     1
 LinEq1:  Iter=  6 NonCon=     1 RMS=5.51D-07 Max=1.10D-05 NDo=     1
 LinEq1:  Iter=  7 NonCon=     1 RMS=2.04D-07 Max=2.98D-06 NDo=     1
 LinEq1:  Iter=  8 NonCon=     1 RMS=9.56D-08 Max=1.79D-06 NDo=     1
 LinEq1:  Iter=  9 NonCon=     1 RMS=1.27D-07 Max=2.30D-06 NDo=     1
 LinEq1:  Iter= 10 NonCon=     1 RMS=8.06D-08 Max=1.31D-06 NDo=     1
 LinEq1:  Iter= 11 NonCon=     1 RMS=3.35D-08 Max=4.65D-07 NDo=     1
 LinEq1:  Iter= 12 NonCon=     1 RMS=7.18D-09 Max=1.02D-07 NDo=     1
 LinEq1:  Iter= 13 NonCon=     1 RMS=7.24D-09 Max=1.19D-07 NDo=     1
 LinEq1:  Iter= 14 NonCon=     1 RMS=2.93D-09 Max=3.82D-08 NDo=     1
 LinEq1:  Iter= 15 NonCon=     0 RMS=5.87D-10 Max=5.60D-09 NDo=     1
 Linear equations converged to 1.598D-09 1.598D-08 after    15 iterations.
 Angle between quadratic step and gradient=  49.44 degrees.
     ILin= 1 X=0.000D+00 Y=-5.688310317161D+02 DE= 0.00D+00 F= -1.23D-08
     ILin= 2 X=1.000D+00 Y=-5.688310317223D+02 DE=-6.16D-09 F= -5.20D-13
     Reject lnstep minimum 1.000D+00 FVal=-5.688310317223D+02 Lims=  0.00D+00  1.00D+00
     ILin= 3 X=2.000D+00 Y=-5.688310317161D+02 DE=-3.41D-12 F=  1.23D-08
     An  expanding polynomial of degree  3 produced  1.0001
     Minimum is close to point  2 DX=  1.38D-04 DF=  0.00D+00 DXR=  1.38D-04 DFR=  0.00D+00 which will be used.
 Iteration  58 EE= -568.831031722268     Delta-E=       -0.000000006161 Grad=4.914D-09 Max rot=    0.0000 deg.
 Error on total polarization charges =  0.03637
 Rotation gradient small -- convergence achieved.
 SCF Done:  E(RPBE-PBE) =  -568.831031722     a.u. after   58 cycles
            Convg  =    0.4914D-08                   211 Fock formations.
              S**2 =  0.0000                  -V/T =  2.1401
 SMD-CDS (non-electrostatic) energy       (kcal/mol) =      16.67
 (included in total energy above)
 Leave Link  508 at Thu Feb  2 10:04:59 2023, MaxMem=  2684354560 cpu:            5012.6 elap:             130.0
 (Enter /home/hp/opt/gaussian/g16/l701.exe)
 ... and contract with generalized density number  0.
 Compute integral first derivatives.
 R6Disp: Adding Grimme-D3 dispersion energy 1st derivatives to the gradient.
   1 Symmetry operations used in ECPInt.
 ECPInt:  NShTT=    1485 NPrTT=    7058 LenC2=    1401 LenP2D=    4332.
 LDataN:  DoStor=T MaxTD1= 6 Len=  172
 D1PCM: PCM CHGder 1st derivatives, ID1Alg=3 FixD1E=F DoIter=F DoCFld=F I1PDM=0.
 GePol: Maximum number of non-zero 1st derivatives   =     253
 Leave Link  701 at Thu Feb  2 10:05:00 2023, MaxMem=  2684354560 cpu:              61.9 elap:               1.0
 (Enter /home/hp/opt/gaussian/g16/l702.exe)
 L702 exits ... SP integral derivatives will be done elsewhere.
 Leave Link  702 at Thu Feb  2 10:05:00 2023, MaxMem=  2684354560 cpu:               3.8 elap:               0.1
 (Enter /home/hp/opt/gaussian/g16/l703.exe)
 Integral derivatives from FoFJK, PRISM(SPDF).
 Compute integral first derivatives, UseDBF=F ICtDFT=           0.
 Calling FoFJK, ICntrl=      2527 FMM=F ISym2X=0 I1Cent= 0 IOpClX= 0 NMat=1 NMatS=1 NMatT=0.
 FoFJK:  IHMeth= 1 ICntrl=    2527 DoSepK=F KAlg= 0 I1Cent=           0 FoldK=F
 IRaf=         0 NMat=       1 IRICut=       1 DoRegI=T DoRafI=F ISym2E= 0 IDoP0=0 IntGTp=1.
 FoFCou: FMM=F IPFlag=           0 FMFlag=      100000 FMFlg1=         800
         NFxFlg=           0 DoJE=F BraDBF=F KetDBF=F FulRan=T
         wScrn=  0.000000 ICntrl=      2527 IOpCl=  0 I1Cent=           0 NGrid=           0
         NMat0=    1 NMatS0=      1 NMatT0=    0 NMatD0=    1 NMtDS0=    0 NMtDT0=    0
 Symmetry not used in FoFCou.
 Leave Link  703 at Thu Feb  2 10:05:02 2023, MaxMem=  2684354560 cpu:             132.0 elap:               2.2
 (Enter /home/hp/opt/gaussian/g16/l716.exe)
 Dipole        =-8.92503900D-02-2.45961155D-02 3.70651224D-02
 -------------------------------------------------------------------
 Center     Atomic                   Forces (Hartrees/Bohr)
 Number     Number              X              Y              Z
 -------------------------------------------------------------------
      1        6           0.003231312    0.013743918   -0.009793419
      2        7          -0.001669038   -0.006998443    0.005428489
      3        6           0.000438454   -0.001126353    0.000437198
      4        7          -0.009943448    0.000278743   -0.007667958
      5        6          -0.000957402   -0.019750933   -0.008483328
      6        7           0.000822431    0.006301111    0.003305810
      7        6          -0.008885394    0.003035423    0.008671225
      8        7           0.007061053   -0.002293517   -0.005743108
      9       29           0.009902031    0.006810050    0.013845090
 -------------------------------------------------------------------
 Cartesian Forces:  Max     0.019750933 RMS     0.007788265
 Leave Link  716 at Thu Feb  2 10:05:02 2023, MaxMem=  2684354560 cpu:               3.8 elap:               0.1
 (Enter /home/hp/opt/gaussian/g16/l103.exe)

 GradGradGradGradGradGradGradGradGradGradGradGradGradGradGradGradGradGrad
 Berny optimization.
 Using GEDIIS/GDIIS optimizer.
 FormGI is forming the generalized inverse of G from B-inverse, IUseBI=4.
 Internal  Forces:  Max     0.014304369 RMS     0.005600696
 Search for a local minimum.
 Step number   4 out of a maximum of   36
 All quantities printed in internal units (Hartrees-Bohrs-Radians)
 RMS Force = .56007D-02 SwitMx=.10000D-02 MixMth= 1
 Mixed Optimization -- RFO/linear search
 Update second derivatives using D2CorX and points    4    3
 ITU=  0  1  1  0
 Use linear search instead of GDIIS.
     Eigenvalues ---   -0.00600  -0.00241   0.00613   0.00800   0.00928
     Eigenvalues ---    0.01018   0.01191   0.01298   0.01597   0.02041
     Eigenvalues ---    0.02196   0.02860   0.03579   0.03921   0.04131
     Eigenvalues ---    0.05291   0.08266   0.87339   1.11657   1.11807
     Eigenvalues ---    1.11996
 Eigenvalue     1 is  -6.00D-03 should be greater than     0.000000 Eigenvector:
                          R8        R6        D1        A3        A4
   1                   -0.62669   0.52953  -0.27625   0.22255  -0.21773
                          A5        D2        A2        D4        R2
   1                    0.20547  -0.19955  -0.19154   0.12759  -0.08986
 Eigenvalue     2 is  -2.41D-03 should be greater than     0.000000 Eigenvector:
                          R2        R8        D4        R6        D1
   1                    0.67039  -0.31914  -0.31110  -0.30396  -0.24551
                          A6        A2        D2        A1        D3
   1                    0.23715  -0.18456   0.17849  -0.15762  -0.13261
 RFO step:  Lambda=-8.21205839D-03 EMin=-6.00247249D-03
 Quartic linear search produced a step of -0.67387.
 Maximum step size (   0.849) exceeded in Quadratic search.
    -- Step size scaled by   0.809
 Iteration  1 RMS(Cart)=  0.15707004 RMS(Int)=  0.10578240
 Iteration  2 RMS(Cart)=  0.06784144 RMS(Int)=  0.05905292
 Iteration  3 RMS(Cart)=  0.04892756 RMS(Int)=  0.02140382
 Iteration  4 RMS(Cart)=  0.02369155 RMS(Int)=  0.00985095
 Iteration  5 RMS(Cart)=  0.00000503 RMS(Int)=  0.00985095
 Iteration  6 RMS(Cart)=  0.00000005 RMS(Int)=  0.00985095
 ITry= 1 IFail=0 DXMaxC= 5.01D-01 DCOld= 1.00D+10 DXMaxT= 8.49D-01 DXLimC= 3.00D+00 Rises=F
 Variable       Old X    -DE/DX   Delta X   Delta X   Delta X     New X
                                 (Linear)    (Quad)   (Total)
    R1        2.24860  -0.00898  -0.00332   0.00509   0.00177   2.25036
    R2        3.67245   0.00808   0.14747  -0.35223  -0.20476   3.46769
    R3        2.24828  -0.01256  -0.00255   0.00421   0.00166   2.24994
    R4        4.09864  -0.01195  -0.25910  -0.06457  -0.32367   3.77497
    R5        2.24802  -0.00716  -0.00311   0.00411   0.00100   2.24902
    R6        3.59454   0.01430   0.14051   0.55298   0.69348   4.28802
    R7        2.24819  -0.00937  -0.00324   0.00474   0.00151   2.24970
    R8        3.72457   0.00329   0.14388  -0.42313  -0.27925   3.44532
    A1        1.86000   0.00013   0.05259   0.05017   0.07282   1.93282
    A2        1.93945   0.00123  -0.03397  -0.05438  -0.07348   1.86597
    A3        1.93331  -0.00009  -0.05263   0.19241   0.12429   2.05761
    A4        1.91659  -0.00132   0.03982  -0.21138  -0.16615   1.75044
    A5        1.84568  -0.00070   0.05320   0.10270   0.13444   1.98013
    A6        1.96355   0.00061  -0.05887  -0.07156  -0.12004   1.84351
    A7        3.14020   0.00142   0.00456  -0.01811  -0.01355   3.12665
    A8        3.15698  -0.00023  -0.01441  -0.02441  -0.03881   3.11817
    A9        3.18820   0.00005  -0.04097  -0.00411  -0.04507   3.14313
   A10        3.12385   0.00001   0.01615  -0.03591  -0.01976   3.10408
   A11        3.13042   0.00058   0.00395  -0.01827  -0.01431   3.11610
   A12        3.14134   0.00034   0.01113   0.01454   0.02567   3.16700
   A13        3.13149  -0.00026   0.00792   0.00268   0.01060   3.14209
   A14        3.13816   0.00095  -0.00383   0.01159   0.00776   3.14592
    D1        2.05346   0.00008   0.06918  -0.10336  -0.03657   2.01689
    D2       -2.00852   0.00028  -0.06315  -0.20963  -0.29169  -2.30021
    D3        2.18255   0.00200  -0.10973   0.02289  -0.09988   2.08267
    D4       -2.09212   0.00172  -0.04659   0.23252   0.19182  -1.90030
         Item               Value     Threshold  Converged?
 Maximum Force            0.014304     0.000450     NO 
 RMS     Force            0.005601     0.000300     NO 
 Maximum Displacement     0.501441     0.001800     NO 
 RMS     Displacement     0.163524     0.001200     NO 
 Predicted change in Energy=-7.047991D-03
 GradGradGradGradGradGradGradGradGradGradGradGradGradGradGradGradGradGrad

 Leave Link  103 at Thu Feb  2 10:05:02 2023, MaxMem=  2684354560 cpu:               3.8 elap:               0.1
 (Enter /home/hp/opt/gaussian/g16/l202.exe)
                          Input orientation:                          
 ---------------------------------------------------------------------
 Center     Atomic      Atomic             Coordinates (Angstroms)
 Number     Number       Type             X           Y           Z
 ---------------------------------------------------------------------
      1          6           0        0.205402    1.450423   -1.293366
      2          7           0        0.394658    2.262977   -2.143096
      3          6           0        1.582670   -0.009961    1.140719
      4          7           0        2.574648   -0.116700    1.790454
      5          6           0       -0.199108   -1.813161   -0.940873
      6          7           0       -0.267984   -2.882503   -1.458732
      7          6           0       -1.587371    0.384175    1.045560
      8          7           0       -2.590210    0.521151    1.672312
      9         29           0       -0.071150    0.226364    0.045476
 ---------------------------------------------------------------------
                    Distance matrix (angstroms):
                    1          2          3          4          5
     1  C    0.000000
     2  N    1.190842   0.000000
     3  C    3.155053   4.166661   0.000000
     4  N    4.192750   5.088029   1.190617   0.000000
     5  C    3.307394   4.291014   3.280135   4.246393   0.000000
     6  N    4.361844   5.232916   4.293433   5.127128   1.190132
     7  C    3.133926   4.198317   3.195865   4.257716   3.271311
     8  N    4.180220   5.147886   4.240000   5.205437   4.242065
     9  Cu   1.835021   3.025661   1.997630   3.187928   2.269123
                    6          7          8          9
     6  N    0.000000
     7  C    4.322436   0.000000
     8  N    5.175039   1.190490   0.000000
     9  Cu   3.459254   1.823184   3.013164   0.000000
 Symmetry turned off by external request.
 Stoichiometry    C4CuN4(3-)
 Framework group  C1[X(C4CuN4)]
 Deg. of freedom    21
 Full point group                 C1      NOp   1
 Rotational constants (GHZ):           1.0341628           1.0138215           0.9847166
 Leave Link  202 at Thu Feb  2 10:05:03 2023, MaxMem=  2684354560 cpu:               3.5 elap:               0.1
 (Enter /home/hp/opt/gaussian/g16/l301.exe)
 Basis read from rwf:  (5D, 7F)
 Pseudo-potential data read from rwf file.
   180 basis functions,   321 primitive gaussians,   191 cartesian basis functions
    37 alpha electrons       37 beta electrons
       nuclear repulsion energy       414.8450830725 Hartrees.
 IExCor= 1009 DFT=T Ex=PBE Corr=PBE ExCW=0 ScaHFX=  0.000000
 ScaDFX=  1.000000  1.000000  1.000000  1.000000 ScalE2=  1.000000  1.000000
 IRadAn=      5 IRanWt=     -1 IRanGd=            0 ICorTp=0 IEmpDi=131
 NAtoms=    9 NActive=    9 NUniq=    9 SFac= 1.00D+00 NAtFMM=   60 NAOKFM=F Big=F
 Integral buffers will be    131072 words long.
 Raffenetti 2 integral format.
 Two-electron integral symmetry is turned off.
 R6Disp:  Grimme-D3 Dispersion energy=       -0.0046477558 Hartrees.
 Nuclear repulsion after empirical dispersion term =      414.8404353167 Hartrees.
 No density basis found on file   724.
 ------------------------------------------------------------------------------
 Polarizable Continuum Model (PCM)
 =================================
 Model                : PCM.
 Atomic radii         : SMD-Coulomb.
 Polarization charges : Total charges.
 Charge compensation  : None.
 Solution method      : Matrix inversion.
 Cavity type          : VdW (van der Waals Surface) (Alpha=1.000).
 Cavity algorithm     : GePol (No added spheres)
                        Default sphere list used, NSphG=    9.
                        Lebedev-Laikov grids with approx.  5.0 points / Ang**2.
                        Smoothing algorithm: York/Karplus (Gamma=1.0000).
                        Polarization charges: spherical gaussians, with
                                              point-specific exponents (IZeta= 3).
                        Self-potential: point-specific (ISelfS= 7).
                        Self-field    : sphere-specific E.n sum rule (ISelfD= 2).
 1st derivatives      : Analytical E(r).r(x)/FMM algorithm (CHGder, D1EAlg=3).
                        Cavity 1st derivative terms included.
 Solvent              : Water, Eps=  78.355300 Eps(inf)=   1.777849
 ------------------------------------------------------------------------------
 Spheres list:
 ISph  on   Nord     Re0    Alpha      Xe            Ye            Ze
    1   C      1    1.8500  1.000      0.205402      1.450423     -1.293366
    2   N      2    1.8900  1.000      0.394658      2.262977     -2.143096
    3   C      3    1.8500  1.000      1.582670     -0.009961      1.140719
    4   N      4    1.8900  1.000      2.574648     -0.116700      1.790454
    5   C      5    1.8500  1.000     -0.199108     -1.813161     -0.940873
    6   N      6    1.8900  1.000     -0.267984     -2.882503     -1.458732
    7   C      7    1.8500  1.000     -1.587371      0.384175      1.045560
    8   N      8    1.8900  1.000     -2.590210      0.521151      1.672312
    9  Cu      9    1.4000  1.000     -0.071150      0.226364      0.045476
 ------------------------------------------------------------------------------
 GePol: Number of generator spheres                  =       9
 GePol: Total number of spheres                      =       9
 GePol: Number of exposed spheres                    =       9 (100.00%)
 GePol: Number of points                             =    1528
 GePol: Average weight of points                     =       0.13
 GePol: Minimum weight of points                     =   0.21D-08
 GePol: Maximum weight of points                     =    0.17210
 GePol: Number of points with low weight             =      44
 GePol: Fraction of low-weight points (<1% of avg)   =       2.88%
 GePol: Cavity surface area                          =    196.039 Ang**2
 GePol: Cavity volume                                =    156.390 Ang**3
 ------------------------------------------------------------------------------
 Atomic radii for non-electrostatic terms: SMD-CDS.
 ------------------------------------------------------------------------------
 PCM non-electrostatic energy =         0.0262243253 Hartrees.
 Nuclear repulsion after PCM non-electrostatic terms =      414.8666596420 Hartrees.
 Leave Link  301 at Thu Feb  2 10:05:03 2023, MaxMem=  2684354560 cpu:               6.7 elap:               0.1
 (Enter /home/hp/opt/gaussian/g16/l302.exe)
 NPDir=0 NMtPBC=     1 NCelOv=     1 NCel=       1 NClECP=     1 NCelD=      1
         NCelK=      1 NCelE2=     1 NClLst=     1 CellRange=     0.0.
 One-electron integrals computed using PRISM.
   1 Symmetry operations used in ECPInt.
 ECPInt:  NShTT=    1485 NPrTT=    7058 LenC2=    1404 LenP2D=    4354.
 LDataN:  DoStor=T MaxTD1= 5 Len=  102
 NBasis=   180 RedAO= T EigKep=  1.84D-03  NBF=   180
 NBsUse=   180 1.00D-06 EigRej= -1.00D+00 NBFU=   180
 Precomputing XC quadrature grid using
 IXCGrd= 4 IRadAn=           5 IRanWt=          -1 IRanGd=           0 AccXCQ= 0.00D+00.
 Generated NRdTot=       0 NPtTot=           0 NUsed=           0 NTot=          32
 NSgBfM=   191   191   191   191   191 MxSgAt=     9 MxSgA2=     9.
 Leave Link  302 at Thu Feb  2 10:05:03 2023, MaxMem=  2684354560 cpu:              16.6 elap:               0.3
 (Enter /home/hp/opt/gaussian/g16/l303.exe)
 DipDrv:  MaxL=1.
 Leave Link  303 at Thu Feb  2 10:05:03 2023, MaxMem=  2684354560 cpu:               4.9 elap:               0.1
 (Enter /home/hp/opt/gaussian/g16/l401.exe)
 Lowest energy guess from the checkpoint file:  "CuCN4.chk"
 B after Tr=    -0.077691    0.133232    0.019443
         Rot=    0.999998    0.001273    0.000844   -0.001376 Ang=   0.24 deg.
 Guess basis will be translated and rotated to current coordinates.
 B after Tr=    -0.000567    0.135605    0.069990
         Rot=    1.000000    0.000373   -0.000113    0.000216 Ang=   0.05 deg.
 Guess basis will be translated and rotated to current coordinates.
 CkInt1:  FT= 3.26D-01
 Max alpha theta=  3.511 degrees.
 JPrj=2 DoOrth=T DoCkMO=T.
 Leave Link  401 at Thu Feb  2 10:05:03 2023, MaxMem=  2684354560 cpu:              10.9 elap:               0.2
 (Enter /home/hp/opt/gaussian/g16/l508.exe)
 Keep J ints in memory in canonical form, NReq=193682215.
 FoFCou: FMM=F IPFlag=           0 FMFlag=           0 FMFlg1=           0
         NFxFlg=           0 DoJE=F BraDBF=F KetDBF=F FulRan=T
         wScrn=  0.000000 ICntrl=       600 IOpCl=  0 I1Cent=           0 NGrid=           0
         NMat0=    1 NMatS0=  16290 NMatT0=    0 NMatD0=    1 NMtDS0=    0 NMtDT0=    0
 Symmetry not used in FoFCou.
 Two-electron integral symmetry not used.
 Tight linear equation convergence will be used.
 RPBE-PBE wavefunction.
 Quadratic Convergence SCF Method.
 Line search only if initial step raises energy.
 Inv3:  Mode=1 IEnd=     7004352.
 Iteration    1 A*A^-1 deviation from unit magnitude is 2.78D-15 for   1100.
 Iteration    1 A*A^-1 deviation from orthogonality  is 2.08D-15 for    757    361.
 Iteration    1 A^-1*A deviation from unit magnitude is 2.78D-15 for   1127.
 Iteration    1 A^-1*A deviation from orthogonality  is 1.90D-15 for    558    411.
 Iteration   1 EE= -568.769317033003                                    Grad=4.855D-01 Max rot=    2.9955 deg.
 Gradient too large for Newton-Raphson -- use scaled steepest descent instead.
 Alpha Gap=    12.385 HL deriv= 1.43D-05
     ILin= 1 X=0.000D+00 Y=-5.687693170330D+02 DE= 0.00D+00 F= -1.39D-01
     ILin= 2 X=3.000D-01 Y=-5.687617894164D+02 DE= 7.53D-03 F=  1.89D-01
     Reject lnstep minimum 1.512D-01 FVal=-5.688063953365D+02 Lims=  0.00D+00  3.00D-01
     ILin= 3 X=2.000D-01 Y=-5.687752369243D+02 DE=-5.92D-03 F=  7.98D-02
     A contracting polynomial of degree  3 produced  0.1271
 Iteration   2 EE= -568.778146798530     Delta-E=       -0.008829765527 Grad=4.392D-01 Max rot=    2.4395 deg.
 Gradient too large for Newton-Raphson -- use scaled steepest descent instead.
 Alpha Gap=    12.385 HL deriv= 1.43D-05
     ILin= 1 X=0.000D+00 Y=-5.687781467985D+02 DE= 0.00D+00 F= -1.08D-01
     ILin= 2 X=3.000D-01 Y=-5.687702623479D+02 DE= 7.88D-03 F=  1.61D-01
     Reject lnstep minimum 1.515D-01 FVal=-5.688075378047D+02 Lims=  0.00D+00  3.00D-01
     ILin= 3 X=2.000D-01 Y=-5.687818425299D+02 DE=-3.70D-03 F=  7.10D-02
     A contracting polynomial of degree  3 produced  0.1206
 Iteration   3 EE= -568.784661596132     Delta-E=       -0.006514797602 Grad=3.628D-01 Max rot=    2.0088 deg.
 Gradient too large for Newton-Raphson -- use scaled steepest descent instead.
 Alpha Gap=    12.386 HL deriv= 3.62D-05
     ILin= 1 X=0.000D+00 Y=-5.687846615961D+02 DE= 0.00D+00 F= -7.83D-02
     ILin= 2 X=1.000D-01 Y=-5.687894315974D+02 DE=-4.77D-03 F= -1.71D-02
     ILin= 3 X=2.000D-01 Y=-5.687880742895D+02 DE=-3.41D-03 F=  4.42D-02
     An  expanding polynomial of degree  3 produced  0.1278
 Iteration   4 EE= -568.789669191802     Delta-E=       -0.005007595670 Grad=3.455D-01 Max rot=    1.7245 deg.
 Gradient too large for Newton-Raphson -- use scaled steepest descent instead.
 Alpha Gap=    12.386 HL deriv= 5.50D-05
     ILin= 1 X=0.000D+00 Y=-5.687896691918D+02 DE= 0.00D+00 F= -6.51D-02
     ILin= 2 X=1.000D-01 Y=-5.687934914779D+02 DE=-3.82D-03 F= -1.13D-02
     ILin= 3 X=3.000D-01 Y=-5.687849895215D+02 DE= 4.68D-03 F=  9.63D-02
     An  expanding polynomial of degree  3 produced  0.1210
 Iteration   5 EE= -568.793610335482     Delta-E=       -0.003941143680 Grad=2.922D-01 Max rot=    1.4061 deg.
 Gradient too large for Newton-Raphson -- use scaled steepest descent instead.
 Alpha Gap=    12.386 HL deriv= 6.82D-05
     ILin= 1 X=0.000D+00 Y=-5.687936103355D+02 DE= 0.00D+00 F= -4.94D-02
     ILin= 2 X=1.000D-01 Y=-5.687966210831D+02 DE=-3.01D-03 F= -1.08D-02
     ILin= 3 X=3.000D-01 Y=-5.687910586102D+02 DE= 2.55D-03 F=  6.64D-02
     An  expanding polynomial of degree  3 produced  0.1280
 Iteration   6 EE= -568.796772129638     Delta-E=       -0.003161794156 Grad=2.845D-01 Max rot=    1.3491 deg.
 Gradient too large for Newton-Raphson -- use scaled steepest descent instead.
 Alpha Gap=    12.387 HL deriv= 7.81D-05
     ILin= 1 X=0.000D+00 Y=-5.687967721296D+02 DE= 0.00D+00 F= -4.26D-02
     ILin= 2 X=1.000D-01 Y=-5.687992732608D+02 DE=-2.50D-03 F= -7.39D-03
     ILin= 3 X=3.000D-01 Y=-5.687937003455D+02 DE= 3.07D-03 F=  6.31D-02
     An  expanding polynomial of degree  3 produced  0.1210
 Iteration   7 EE= -568.799350629817     Delta-E=       -0.002578500180 Grad=2.444D-01 Max rot=    1.0508 deg.
 Gradient too large for Newton-Raphson -- use scaled steepest descent instead.
 Alpha Gap=    12.387 HL deriv= 8.43D-05
     ILin= 1 X=0.000D+00 Y=-5.687993506298D+02 DE= 0.00D+00 F= -3.34D-02
     ILin= 2 X=1.000D-01 Y=-5.688013831559D+02 DE=-2.03D-03 F= -7.26D-03
     ILin= 3 X=3.000D-01 Y=-5.687976076298D+02 DE= 1.74D-03 F=  4.50D-02
     An  expanding polynomial of degree  3 produced  0.1278
 Iteration   8 EE= -568.801483918256     Delta-E=       -0.002133288439 Grad=2.415D-01 Max rot=    1.3165 deg.
 Gradient too large for Newton-Raphson -- use scaled steepest descent instead.
 Alpha Gap=    12.387 HL deriv= 8.76D-05
     ILin= 1 X=0.000D+00 Y=-5.688014839183D+02 DE= 0.00D+00 F= -2.96D-02
     ILin= 2 X=1.000D-01 Y=-5.688032198196D+02 DE=-1.74D-03 F= -5.08D-03
     ILin= 3 X=3.000D-01 Y=-5.687993260824D+02 DE= 2.16D-03 F=  4.40D-02
     An  expanding polynomial of degree  3 produced  0.1207
 Iteration   9 EE= -568.803272433193     Delta-E=       -0.001788514937 Grad=2.101D-01 Max rot=    1.0240 deg.
 Gradient too large for Newton-Raphson -- use scaled steepest descent instead.
 Alpha Gap=    12.387 HL deriv= 8.89D-05
     ILin= 1 X=0.000D+00 Y=-5.688032724332D+02 DE= 0.00D+00 F= -2.38D-02
     ILin= 2 X=1.000D-01 Y=-5.688047193847D+02 DE=-1.45D-03 F= -5.13D-03
     ILin= 3 X=3.000D-01 Y=-5.688020089105D+02 DE= 1.26D-03 F=  3.22D-02
     An  expanding polynomial of degree  3 produced  0.1275
 Iteration  10 EE= -568.804789786315     Delta-E=       -0.001517353122 Grad=2.100D-01 Max rot=    1.2698 deg.
 Gradient too large for Newton-Raphson -- use scaled steepest descent instead.
 Alpha Gap=    12.387 HL deriv= 8.79D-05
     ILin= 1 X=0.000D+00 Y=-5.688047897863D+02 DE= 0.00D+00 F= -2.16D-02
     ILin= 2 X=1.000D-01 Y=-5.688060541599D+02 DE=-1.26D-03 F= -3.67D-03
     ILin= 3 X=3.000D-01 Y=-5.688031965817D+02 DE= 1.59D-03 F=  3.22D-02
     An  expanding polynomial of degree  3 produced  0.1204
 Iteration  11 EE= -568.806091594143     Delta-E=       -0.001301807827 Grad=1.847D-01 Max rot=    0.9870 deg.
 Gradient too large for Newton-Raphson -- use scaled steepest descent instead.
 Alpha Gap=    12.388 HL deriv= 8.62D-05
     ILin= 1 X=0.000D+00 Y=-5.688060915941D+02 DE= 0.00D+00 F= -1.77D-02
     ILin= 2 X=1.000D-01 Y=-5.688071682584D+02 DE=-1.08D-03 F= -3.79D-03
     ILin= 3 X=3.000D-01 Y=-5.688051355377D+02 DE= 9.56D-04 F=  2.41D-02
     An  expanding polynomial of degree  3 produced  0.1272
 Iteration  12 EE= -568.807219724279     Delta-E=       -0.001128130136 Grad=1.862D-01 Max rot=    1.2127 deg.
 Gradient too large for Newton-Raphson -- use scaled steepest descent instead.
 Alpha Gap=    12.388 HL deriv= 8.26D-05
     ILin= 1 X=0.000D+00 Y=-5.688072197243D+02 DE= 0.00D+00 F= -1.64D-02
     ILin= 2 X=1.000D-01 Y=-5.688081787786D+02 DE=-9.59D-04 F= -2.76D-03
     ILin= 3 X=3.000D-01 Y=-5.688059980011D+02 DE= 1.22D-03 F=  2.46D-02
     An  expanding polynomial of degree  3 produced  0.1202
 Iteration  13 EE= -568.808206634580     Delta-E=       -0.000986910301 Grad=1.653D-01 Max rot=    0.9422 deg.
 Gradient too large for Newton-Raphson -- use scaled steepest descent instead.
 Alpha Gap=    12.388 HL deriv= 7.93D-05
     ILin= 1 X=0.000D+00 Y=-5.688082066346D+02 DE= 0.00D+00 F= -1.37D-02
     ILin= 2 X=1.000D-01 Y=-5.688090380692D+02 DE=-8.31D-04 F= -2.91D-03
     ILin= 3 X=3.000D-01 Y=-5.688074595871D+02 DE= 7.47D-04 F=  1.87D-02
     An  expanding polynomial of degree  3 produced  0.1270
 Iteration  14 EE= -568.809077311910     Delta-E=       -0.000870677330 Grad=1.676D-01 Max rot=    1.1500 deg.
 Gradient too large for Newton-Raphson -- use scaled steepest descent instead.
 Alpha Gap=    12.388 HL deriv= 7.44D-05
     ILin= 1 X=0.000D+00 Y=-5.688090773119D+02 DE= 0.00D+00 F= -1.29D-02
     ILin= 2 X=1.000D-01 Y=-5.688098299092D+02 DE=-7.53D-04 F= -2.15D-03
     ILin= 3 X=3.000D-01 Y=-5.688081120797D+02 DE= 9.65D-04 F=  1.93D-02
     An  expanding polynomial of degree  3 produced  0.1201
 Iteration  15 EE= -568.809851506564     Delta-E=       -0.000774194654 Grad=1.501D-01 Max rot=    0.8934 deg.
 Gradient too large for Newton-Raphson -- use scaled steepest descent instead.
 Alpha Gap=    12.388 HL deriv= 7.04D-05
     ILin= 1 X=0.000D+00 Y=-5.688098515066D+02 DE= 0.00D+00 F= -1.09D-02
     ILin= 2 X=1.000D-01 Y=-5.688105137115D+02 DE=-6.62D-04 F= -2.31D-03
     ILin= 3 X=3.000D-01 Y=-5.688092527193D+02 DE= 5.99D-04 F=  1.49D-02
     An  expanding polynomial of degree  3 produced  0.1268
 Iteration  16 EE= -568.810544751281     Delta-E=       -0.000693244717 Grad=1.528D-01 Max rot=    1.0860 deg.
 Gradient too large for Newton-Raphson -- use scaled steepest descent instead.
 Alpha Gap=    12.388 HL deriv= 6.50D-05
     ILin= 1 X=0.000D+00 Y=-5.688105447513D+02 DE= 0.00D+00 F= -1.04D-02
     ILin= 2 X=1.000D-01 Y=-5.688111521861D+02 DE=-6.07D-04 F= -1.73D-03
     ILin= 3 X=3.000D-01 Y=-5.688097633503D+02 DE= 7.81D-04 F=  1.56D-02
     An  expanding polynomial of degree  3 produced  0.1200
 Iteration  17 EE= -568.811169523998     Delta-E=       -0.000624772718 Grad=1.377D-01 Max rot=    0.8443 deg.
 Gradient too large for Newton-Raphson -- use scaled steepest descent instead.
 Alpha Gap=    12.388 HL deriv= 6.08D-05
     ILin= 1 X=0.000D+00 Y=-5.688111695240D+02 DE= 0.00D+00 F= -8.93D-03
     ILin= 2 X=1.000D-01 Y=-5.688117105436D+02 DE=-5.41D-04 F= -1.89D-03
     ILin= 3 X=3.000D-01 Y=-5.688106793085D+02 DE= 4.90D-04 F=  1.22D-02
     An  expanding polynomial of degree  3 produced  0.1268
 Iteration  18 EE= -568.811735845927     Delta-E=       -0.000566321929 Grad=1.407D-01 Max rot=    1.0239 deg.
 Gradient too large for Newton-Raphson -- use scaled steepest descent instead.
 Alpha Gap=    12.388 HL deriv= 5.55D-05
     ILin= 1 X=0.000D+00 Y=-5.688117358459D+02 DE= 0.00D+00 F= -8.60D-03
     ILin= 2 X=1.000D-01 Y=-5.688122375733D+02 DE=-5.02D-04 F= -1.43D-03
     ILin= 3 X=3.000D-01 Y=-5.688110902280D+02 DE= 6.46D-04 F=  1.29D-02
     An  expanding polynomial of degree  3 produced  0.1200
 Iteration  19 EE= -568.812251886196     Delta-E=       -0.000516040269 Grad=1.275D-01 Max rot=    0.7971 deg.
 Gradient too large for Newton-Raphson -- use scaled steepest descent instead.
 Alpha Gap=    12.388 HL deriv= 5.15D-05
     ILin= 1 X=0.000D+00 Y=-5.688122518862D+02 DE= 0.00D+00 F= -7.45D-03
     ILin= 2 X=1.000D-01 Y=-5.688127032129D+02 DE=-4.51D-04 F= -1.58D-03
     ILin= 3 X=3.000D-01 Y=-5.688118432495D+02 DE= 4.09D-04 F=  1.02D-02
     An  expanding polynomial of degree  3 produced  0.1268
 Iteration  20 EE= -568.812724338057     Delta-E=       -0.000472451861 Grad=1.306D-01 Max rot=    0.9654 deg.
 Gradient too large for Newton-Raphson -- use scaled steepest descent instead.
 Alpha Gap=    12.388 HL deriv= 4.64D-05
     ILin= 1 X=0.000D+00 Y=-5.688127243381D+02 DE= 0.00D+00 F= -7.24D-03
     ILin= 2 X=1.000D-01 Y=-5.688131466571D+02 DE=-4.22D-04 F= -1.21D-03
     ILin= 3 X=3.000D-01 Y=-5.688121816238D+02 DE= 5.43D-04 F=  1.09D-02
     An  expanding polynomial of degree  3 produced  0.1200
 Iteration  21 EE= -568.813158733643     Delta-E=       -0.000434395586 Grad=1.190D-01 Max rot=    0.7531 deg.
 Gradient too large for Newton-Raphson -- use scaled steepest descent instead.
 Alpha Gap=    12.389 HL deriv= 4.28D-05
     ILin= 1 X=0.000D+00 Y=-5.688131587336D+02 DE= 0.00D+00 F= -6.32D-03
     ILin= 2 X=1.000D-01 Y=-5.688135417176D+02 DE=-3.83D-04 F= -1.34D-03
     ILin= 3 X=3.000D-01 Y=-5.688128127828D+02 DE= 3.46D-04 F=  8.63D-03
     An  expanding polynomial of degree  3 produced  0.1269
 Iteration  22 EE= -568.813559689686     Delta-E=       -0.000400956043 Grad=1.220D-01 Max rot=    0.9111 deg.
 Gradient too large for Newton-Raphson -- use scaled steepest descent instead.
 Alpha Gap=    12.388 HL deriv= 3.82D-05
     ILin= 1 X=0.000D+00 Y=-5.688135596897D+02 DE= 0.00D+00 F= -6.19D-03
     ILin= 2 X=1.000D-01 Y=-5.688139207088D+02 DE=-3.61D-04 F= -1.03D-03
     ILin= 3 X=3.000D-01 Y=-5.688130967583D+02 DE= 4.63D-04 F=  9.27D-03
     An  expanding polynomial of degree  3 produced  0.1201
 Iteration  23 EE= -568.813931072851     Delta-E=       -0.000371383165 Grad=1.116D-01 Max rot=    0.7126 deg.
 Gradient too large for Newton-Raphson -- use scaled steepest descent instead.
 Alpha Gap=    12.389 HL deriv= 3.51D-05
     ILin= 1 X=0.000D+00 Y=-5.688139310729D+02 DE= 0.00D+00 F= -5.44D-03
     ILin= 2 X=1.000D-01 Y=-5.688142606458D+02 DE=-3.30D-04 F= -1.15D-03
     ILin= 3 X=3.000D-01 Y=-5.688136342797D+02 DE= 2.97D-04 F=  7.42D-03
     An  expanding polynomial of degree  3 produced  0.1269
 Iteration  24 EE= -568.814276163363     Delta-E=       -0.000345090512 Grad=1.146D-01 Max rot=    0.8611 deg.
 Gradient too large for Newton-Raphson -- use scaled steepest descent instead.
 Alpha Gap=    12.389 HL deriv= 3.10D-05
     ILin= 1 X=0.000D+00 Y=-5.688142761634D+02 DE= 0.00D+00 F= -5.35D-03
     ILin= 2 X=1.000D-01 Y=-5.688145887299D+02 DE=-3.13D-04 F= -8.97D-04
     ILin= 3 X=3.000D-01 Y=-5.688138763689D+02 DE= 4.00D-04 F=  8.02D-03
     An  expanding polynomial of degree  3 produced  0.1201
 Iteration  25 EE= -568.814597743493     Delta-E=       -0.000321580130 Grad=1.051D-01 Max rot=    0.6755 deg.
 Gradient too large for Newton-Raphson -- use scaled steepest descent instead.
 Alpha Gap=    12.389 HL deriv= 2.83D-05
     ILin= 1 X=0.000D+00 Y=-5.688145977435D+02 DE= 0.00D+00 F= -4.73D-03
     ILin= 2 X=1.000D-01 Y=-5.688148846506D+02 DE=-2.87D-04 F= -1.01D-03
     ILin= 3 X=3.000D-01 Y=-5.688143402225D+02 DE= 2.58D-04 F=  6.45D-03
     An  expanding polynomial of degree  3 produced  0.1270
 Iteration  26 EE= -568.814898207786     Delta-E=       -0.000300464292 Grad=1.081D-01 Max rot=    0.8152 deg.
 Gradient too large for Newton-Raphson -- use scaled steepest descent instead.
 Alpha Gap=    12.389 HL deriv= 2.48D-05
     ILin= 1 X=0.000D+00 Y=-5.688148982078D+02 DE= 0.00D+00 F= -4.68D-03
     ILin= 2 X=1.000D-01 Y=-5.688151716891D+02 DE=-2.73D-04 F= -7.86D-04
     ILin= 3 X=3.000D-01 Y=-5.688145493040D+02 DE= 3.49D-04 F=  7.01D-03
     An  expanding polynomial of degree  3 produced  0.1202
 Iteration  27 EE= -568.815179611787     Delta-E=       -0.000281404001 Grad=9.944D-02 Max rot=    0.6416 deg.
 Gradient too large for Newton-Raphson -- use scaled steepest descent instead.
 Alpha Gap=    12.389 HL deriv= 2.25D-05
     ILin= 1 X=0.000D+00 Y=-5.688151796118D+02 DE= 0.00D+00 F= -4.16D-03
     ILin= 2 X=1.000D-01 Y=-5.688154317887D+02 DE=-2.52D-04 F= -8.85D-04
     ILin= 3 X=3.000D-01 Y=-5.688149539994D+02 DE= 2.26D-04 F=  5.66D-03
     An  expanding polynomial of degree  3 produced  0.1270
 Iteration  28 EE= -568.815443746850     Delta-E=       -0.000264135063 Grad=1.023D-01 Max rot=    0.7732 deg.
 Gradient too large for Newton-Raphson -- use scaled steepest descent instead.
 Alpha Gap=    12.389 HL deriv= 1.95D-05
     ILin= 1 X=0.000D+00 Y=-5.688154437468D+02 DE= 0.00D+00 F= -4.13D-03
     ILin= 2 X=1.000D-01 Y=-5.688156851440D+02 DE=-2.41D-04 F= -6.95D-04
     ILin= 3 X=3.000D-01 Y=-5.688151365391D+02 DE= 3.07D-04 F=  6.18D-03
     An  expanding polynomial of degree  3 produced  0.1202
 Iteration  29 EE= -568.815692168134     Delta-E=       -0.000248421284 Grad=9.436D-02 Max rot=    0.6106 deg.
 Gradient too large for Newton-Raphson -- use scaled steepest descent instead.
 Alpha Gap=    12.389 HL deriv= 1.76D-05
     ILin= 1 X=0.000D+00 Y=-5.688156921681D+02 DE= 0.00D+00 F= -3.68D-03
     ILin= 2 X=1.000D-01 Y=-5.688159156146D+02 DE=-2.23D-04 F= -7.85D-04
     ILin= 3 X=3.000D-01 Y=-5.688154928763D+02 DE= 1.99D-04 F=  5.01D-03
     An  expanding polynomial of degree  3 produced  0.1271
 Iteration  30 EE= -568.815926245657     Delta-E=       -0.000234077523 Grad=9.716D-02 Max rot=    0.7345 deg.
 Gradient too large for Newton-Raphson -- use scaled steepest descent instead.
 Alpha Gap=    12.389 HL deriv= 1.51D-05
     ILin= 1 X=0.000D+00 Y=-5.688159262457D+02 DE= 0.00D+00 F= -3.67D-03
     ILin= 2 X=1.000D-01 Y=-5.688161409092D+02 DE=-2.15D-04 F= -6.19D-04
     ILin= 3 X=3.000D-01 Y=-5.688156536966D+02 DE= 2.73D-04 F=  5.49D-03
     An  expanding polynomial of degree  3 produced  0.1203
 Iteration  31 EE= -568.816147181254     Delta-E=       -0.000220935597 Grad=8.978D-02 Max rot=    0.5821 deg.
 Gradient too large for Newton-Raphson -- use scaled steepest descent instead.
 Alpha Gap=    12.389 HL deriv= 1.36D-05
     ILin= 1 X=0.000D+00 Y=-5.688161471813D+02 DE= 0.00D+00 F= -3.29D-03
     ILin= 2 X=1.000D-01 Y=-5.688163465297D+02 DE=-1.99D-04 F= -7.01D-04
     ILin= 3 X=3.000D-01 Y=-5.688159698934D+02 DE= 1.77D-04 F=  4.47D-03
     An  expanding polynomial of degree  3 produced  0.1271
 Iteration  32 EE= -568.816356043620     Delta-E=       -0.000208862366 Grad=9.250D-02 Max rot=    0.6988 deg.
 Gradient too large for Newton-Raphson -- use scaled steepest descent instead.
 Alpha Gap=    12.389 HL deriv= 1.14D-05
     ILin= 1 X=0.000D+00 Y=-5.688163560436D+02 DE= 0.00D+00 F= -3.29D-03
     ILin= 2 X=1.000D-01 Y=-5.688165481449D+02 DE=-1.92D-04 F= -5.55D-04
     ILin= 3 X=3.000D-01 Y=-5.688161126697D+02 DE= 2.43D-04 F=  4.91D-03
     An  expanding polynomial of degree  3 produced  0.1203
 Iteration  33 EE= -568.816553779231     Delta-E=       -0.000197735611 Grad=8.563D-02 Max rot=    0.5558 deg.
 Gradient too large for Newton-Raphson -- use scaled steepest descent instead.
 Alpha Gap=    12.389 HL deriv= 1.02D-05
     ILin= 1 X=0.000D+00 Y=-5.688165537792D+02 DE= 0.00D+00 F= -2.95D-03
     ILin= 2 X=1.000D-01 Y=-5.688167326744D+02 DE=-1.79D-04 F= -6.30D-04
     ILin= 3 X=3.000D-01 Y=-5.688163951047D+02 DE= 1.59D-04 F=  4.01D-03
     An  expanding polynomial of degree  3 produced  0.1272
 Iteration  34 EE= -568.816741236542     Delta-E=       -0.000187457311 Grad=8.825D-02 Max rot=    0.6659 deg.
 Gradient too large for Newton-Raphson -- use scaled steepest descent instead.
 Alpha Gap=    12.389 HL deriv= 8.40D-06
     ILin= 1 X=0.000D+00 Y=-5.688167412365D+02 DE= 0.00D+00 F= -2.96D-03
     ILin= 2 X=1.000D-01 Y=-5.688169140858D+02 DE=-1.73D-04 F= -5.00D-04
     ILin= 3 X=3.000D-01 Y=-5.688165226933D+02 DE= 2.19D-04 F=  4.41D-03
     An  expanding polynomial of degree  3 produced  0.1204
 Iteration  35 EE= -568.816919173500     Delta-E=       -0.000177936958 Grad=8.183D-02 Max rot=    0.5314 deg.
 Gradient too large for Newton-Raphson -- use scaled steepest descent instead.
 Alpha Gap=    12.389 HL deriv= 7.53D-06
     ILin= 1 X=0.000D+00 Y=-5.688169191735D+02 DE= 0.00D+00 F= -2.66D-03
     ILin= 2 X=1.000D-01 Y=-5.688170805312D+02 DE=-1.61D-04 F= -5.69D-04
     ILin= 3 X=3.000D-01 Y=-5.688167764067D+02 DE= 1.43D-04 F=  3.61D-03
     An  expanding polynomial of degree  3 produced  0.1272
 Iteration  36 EE= -568.817088274298     Delta-E=       -0.000169100798 Grad=8.437D-02 Max rot=    0.6354 deg.
 Gradient too large for Newton-Raphson -- use scaled steepest descent instead.
 Alpha Gap=    12.389 HL deriv= 5.98D-06
     ILin= 1 X=0.000D+00 Y=-5.688170882743D+02 DE= 0.00D+00 F= -2.67D-03
     ILin= 2 X=1.000D-01 Y=-5.688172445403D+02 DE=-1.56D-04 F= -4.53D-04
     ILin= 3 X=3.000D-01 Y=-5.688168910675D+02 DE= 1.97D-04 F=  3.99D-03
     An  expanding polynomial of degree  3 produced  0.1204
 Iteration  37 EE= -568.817249154933     Delta-E=       -0.000160880635 Grad=7.834D-02 Max rot=    0.5088 deg.
 Gradient too large for Newton-Raphson -- use scaled steepest descent instead.
 Alpha Gap=    12.389 HL deriv= 5.34D-06
     ILin= 1 X=0.000D+00 Y=-5.688172491549D+02 DE= 0.00D+00 F= -2.41D-03
     ILin= 2 X=1.000D-01 Y=-5.688173953426D+02 DE=-1.46D-04 F= -5.16D-04
     ILin= 3 X=3.000D-01 Y=-5.688171201063D+02 DE= 1.29D-04 F=  3.27D-03
     An  expanding polynomial of degree  3 produced  0.1273
 Iteration  38 EE= -568.817402374808     Delta-E=       -0.000153219874 Grad=8.079D-02 Max rot=    0.6071 deg.
 Gradient too large for Newton-Raphson -- use scaled steepest descent instead.
 Alpha Gap=    12.389 HL deriv= 4.04D-06
     ILin= 1 X=0.000D+00 Y=-5.688174023748D+02 DE= 0.00D+00 F= -2.43D-03
     ILin= 2 X=1.000D-01 Y=-5.688175442390D+02 DE=-1.42D-04 F= -4.11D-04
     ILin= 3 X=3.000D-01 Y=-5.688172236551D+02 DE= 1.79D-04 F=  3.62D-03
     An  expanding polynomial of degree  3 produced  0.1204
 Iteration  39 EE= -568.817548441082     Delta-E=       -0.000146066275 Grad=7.512D-02 Max rot=    0.4878 deg.
 Gradient too large for Newton-Raphson -- use scaled steepest descent instead.
 Alpha Gap=    12.389 HL deriv= 3.59D-06
     ILin= 1 X=0.000D+00 Y=-5.688175484411D+02 DE= 0.00D+00 F= -2.19D-03
     ILin= 2 X=1.000D-01 Y=-5.688176814061D+02 DE=-1.33D-04 F= -4.70D-04
     ILin= 3 X=3.000D-01 Y=-5.688174313154D+02 DE= 1.17D-04 F=  2.97D-03
     An  expanding polynomial of degree  3 produced  0.1273
 Iteration  40 EE= -568.817687816760     Delta-E=       -0.000139375678 Grad=7.749D-02 Max rot=    0.5808 deg.
 Gradient too large for Newton-Raphson -- use scaled steepest descent instead.
 Alpha Gap=    12.389 HL deriv= 2.50D-06
     ILin= 1 X=0.000D+00 Y=-5.688176878168D+02 DE= 0.00D+00 F= -2.21D-03
     ILin= 2 X=1.000D-01 Y=-5.688178170843D+02 DE=-1.29D-04 F= -3.75D-04
     ILin= 3 X=3.000D-01 Y=-5.688175252323D+02 DE= 1.63D-04 F=  3.29D-03
     An  expanding polynomial of degree  3 produced  0.1205
 Iteration  41 EE= -568.817820924195     Delta-E=       -0.000133107435 Grad=7.213D-02 Max rot=    0.4681 deg.
 Gradient too large for Newton-Raphson -- use scaled steepest descent instead.
 Alpha Gap=    12.389 HL deriv= 2.20D-06
     ILin= 1 X=0.000D+00 Y=-5.688178209242D+02 DE= 0.00D+00 F= -2.00D-03
     ILin= 2 X=1.000D-01 Y=-5.688179422870D+02 DE=-1.21D-04 F= -4.29D-04
     ILin= 3 X=3.000D-01 Y=-5.688177142325D+02 DE= 1.07D-04 F=  2.71D-03
     An  expanding polynomial of degree  3 produced  0.1273
 Iteration  42 EE= -568.817948150732     Delta-E=       -0.000127226538 Grad=7.442D-02 Max rot=    0.5562 deg.
 Gradient too large for Newton-Raphson -- use scaled steepest descent instead.
 Alpha Gap=    12.389 HL deriv= 1.29D-06
     ILin= 1 X=0.000D+00 Y=-5.688179481507D+02 DE= 0.00D+00 F= -2.02D-03
     ILin= 2 X=1.000D-01 Y=-5.688180663317D+02 DE=-1.18D-04 F= -3.44D-04
     ILin= 3 X=3.000D-01 Y=-5.688177997390D+02 DE= 1.48D-04 F=  3.01D-03
     An  expanding polynomial of degree  3 produced  0.1205
 Iteration  43 EE= -568.818069851658     Delta-E=       -0.000121700926 Grad=6.936D-02 Max rot=    0.4497 deg.
 Gradient too large for Newton-Raphson -- use scaled steepest descent instead.
 Alpha Gap=    12.389 HL deriv= 1.11D-06
     ILin= 1 X=0.000D+00 Y=-5.688180698517D+02 DE= 0.00D+00 F= -1.83D-03
     ILin= 2 X=1.000D-01 Y=-5.688181809745D+02 DE=-1.11D-04 F= -3.93D-04
     ILin= 3 X=3.000D-01 Y=-5.688179723462D+02 DE= 9.75D-05 F=  2.48D-03
     An  expanding polynomial of degree  3 produced  0.1274
 Iteration  44 EE= -568.818186354115     Delta-E=       -0.000116502457 Grad=7.157D-02 Max rot=    0.5333 deg.
 Gradient too large for Newton-Raphson -- use scaled steepest descent instead.
 Alpha Gap=    12.389 HL deriv= 3.52D-07
     ILin= 1 X=0.000D+00 Y=-5.688181863541D+02 DE= 0.00D+00 F= -1.85D-03
     ILin= 2 X=1.000D-01 Y=-5.688182947237D+02 DE=-1.08D-04 F= -3.15D-04
     ILin= 3 X=3.000D-01 Y=-5.688180504615D+02 DE= 1.36D-04 F=  2.76D-03
     An  expanding polynomial of degree  3 produced  0.1205
 Iteration  45 EE= -568.818297959645     Delta-E=       -0.000111605530 Grad=6.676D-02 Max rot=    0.4325 deg.
 Gradient too large for Newton-Raphson -- use scaled steepest descent instead.
 Alpha Gap=    12.389 HL deriv= 2.77D-07
     ILin= 1 X=0.000D+00 Y=-5.688182979596D+02 DE= 0.00D+00 F= -1.68D-03
     ILin= 2 X=1.000D-01 Y=-5.688183999977D+02 DE=-1.02D-04 F= -3.61D-04
     ILin= 3 X=3.000D-01 Y=-5.688182085853D+02 DE= 8.94D-05 F=  2.28D-03
     An  expanding polynomial of degree  3 produced  0.1274
 Iteration  46 EE= -568.818404946859     Delta-E=       -0.000106987213 Grad=6.890D-02 Max rot=    0.5119 deg.
 Gradient too large for Newton-Raphson -- use scaled steepest descent instead.
 Alpha Gap=    12.389 HL deriv= 3.65D-07
     ILin= 1 X=0.000D+00 Y=-5.688184049469D+02 DE= 0.00D+00 F= -1.70D-03
     ILin= 2 X=1.000D-01 Y=-5.688185045912D+02 DE=-9.96D-05 F= -2.90D-04
     ILin= 3 X=3.000D-01 Y=-5.688182801680D+02 DE= 1.25D-04 F=  2.53D-03
     An  expanding polynomial of degree  3 produced  0.1206
 Iteration  47 EE= -568.818507573708     Delta-E=       -0.000102626849 Grad=6.434D-02 Max rot=    0.4162 deg.
 Gradient too large for Newton-Raphson -- use scaled steepest descent instead.
 Alpha Gap=    12.389 HL deriv= 3.60D-07
     ILin= 1 X=0.000D+00 Y=-5.688185075737D+02 DE= 0.00D+00 F= -1.55D-03
     ILin= 2 X=1.000D-01 Y=-5.688186015147D+02 DE=-9.39D-05 F= -3.33D-04
     ILin= 3 X=3.000D-01 Y=-5.688184254307D+02 DE= 8.21D-05 F=  2.09D-03
     An  expanding polynomial of degree  3 produced  0.1274
 Iteration  48 EE= -568.818606079235     Delta-E=       -0.000098505527 Grad=6.641D-02 Max rot=    0.4919 deg.
 Gradient too large for Newton-Raphson -- use scaled steepest descent instead.
 Alpha Gap=    12.389 HL deriv= 9.03D-07
     ILin= 1 X=0.000D+00 Y=-5.688186060792D+02 DE= 0.00D+00 F= -1.57D-03
     ILin= 2 X=1.000D-01 Y=-5.688186979301D+02 DE=-9.19D-05 F= -2.68D-04
     ILin= 3 X=3.000D-01 Y=-5.688184912109D+02 DE= 1.15D-04 F=  2.33D-03
     An  expanding polynomial of degree  3 produced  0.1206
 Iteration  49 EE= -568.818700685641     Delta-E=       -0.000094606405 Grad=6.206D-02 Max rot=    0.4009 deg.
 Gradient too large for Newton-Raphson -- use scaled steepest descent instead.
 Alpha Gap=    12.389 HL deriv= 8.35D-07
     ILin= 1 X=0.000D+00 Y=-5.688187006856D+02 DE= 0.00D+00 F= -1.43D-03
     ILin= 2 X=1.000D-01 Y=-5.688187873799D+02 DE=-8.67D-05 F= -3.07D-04
     ILin= 3 X=3.000D-01 Y=-5.688186250012D+02 DE= 7.57D-05 F=  1.93D-03
     An  expanding polynomial of degree  3 produced  0.1275
 Iteration  50 EE= -568.818791599395     Delta-E=       -0.000090913754 Grad=6.407D-02 Max rot=    0.4731 deg.
 Gradient too large for Newton-Raphson -- use scaled steepest descent instead.
 Alpha Gap=    12.389 HL deriv= 1.30D-06
     ILin= 1 X=0.000D+00 Y=-5.688187915994D+02 DE= 0.00D+00 F= -1.45D-03
     ILin= 2 X=1.000D-01 Y=-5.688188764617D+02 DE=-8.49D-05 F= -2.48D-04
     ILin= 3 X=3.000D-01 Y=-5.688186856040D+02 DE= 1.06D-04 F=  2.16D-03
     An  expanding polynomial of degree  3 produced  0.1206
 Iteration  51 EE= -568.818879013086     Delta-E=       -0.000087413691 Grad=5.992D-02 Max rot=    0.3865 deg.
 Gradient too large for Newton-Raphson -- use scaled steepest descent instead.
 Alpha Gap=    12.389 HL deriv= 1.18D-06
     ILin= 1 X=0.000D+00 Y=-5.688188790131D+02 DE= 0.00D+00 F= -1.32D-03
     ILin= 2 X=1.000D-01 Y=-5.688189591972D+02 DE=-8.02D-05 F= -2.84D-04
     ILin= 3 X=3.000D-01 Y=-5.688188091195D+02 DE= 6.99D-05 F=  1.79D-03
     An  expanding polynomial of degree  3 produced  0.1275
 Iteration  52 EE= -568.818963106089     Delta-E=       -0.000084093003 Grad=6.186D-02 Max rot=    0.4555 deg.
 Gradient too large for Newton-Raphson -- use scaled steepest descent instead.
 Alpha Gap=    12.389 HL deriv= 1.58D-06
     ILin= 1 X=0.000D+00 Y=-5.688189631061D+02 DE= 0.00D+00 F= -1.34D-03
     ILin= 2 X=1.000D-01 Y=-5.688190416791D+02 DE=-7.86D-05 F= -2.29D-04
     ILin= 3 X=3.000D-01 Y=-5.688188650839D+02 DE= 9.80D-05 F=  2.00D-03
     An  expanding polynomial of degree  3 produced  0.1206
 Iteration  53 EE= -568.819044046278     Delta-E=       -0.000080940189 Grad=5.790D-02 Max rot=    0.3739 deg.
 Gradient too large for Newton-Raphson -- use scaled steepest descent instead.
 Alpha Gap=    12.389 HL deriv= 1.42D-06
     ILin= 1 X=0.000D+00 Y=-5.688190440463D+02 DE= 0.00D+00 F= -1.22D-03
     ILin= 2 X=1.000D-01 Y=-5.688191183619D+02 DE=-7.43D-05 F= -2.64D-04
     ILin= 3 X=3.000D-01 Y=-5.688189793629D+02 DE= 6.47D-05 F=  1.65D-03
     An  expanding polynomial of degree  3 produced  0.1275
 Iteration  54 EE= -568.819121990316     Delta-E=       -0.000077944038 Grad=5.978D-02 Max rot=    0.4389 deg.
 Gradient too large for Newton-Raphson -- use scaled steepest descent instead.
 Alpha Gap=    12.389 HL deriv= 1.76D-06
     ILin= 1 X=0.000D+00 Y=-5.688191219903D+02 DE= 0.00D+00 F= -1.24D-03
     ILin= 2 X=1.000D-01 Y=-5.688191948848D+02 DE=-7.29D-05 F= -2.13D-04
     ILin= 3 X=3.000D-01 Y=-5.688190311565D+02 DE= 9.08D-05 F=  1.85D-03
     An  expanding polynomial of degree  3 produced  0.1207
 Iteration  55 EE= -568.819197085250     Delta-E=       -0.000075094934 Grad=5.600D-02 Max rot=    0.3721 deg.
 Gradient too large for Newton-Raphson -- use scaled steepest descent instead.
 Alpha Gap=    12.389 HL deriv= 1.58D-06
     ILin= 1 X=0.000D+00 Y=-5.688191970853D+02 DE= 0.00D+00 F= -1.14D-03
     ILin= 2 X=1.000D-01 Y=-5.688192660944D+02 DE=-6.90D-05 F= -2.45D-04
     ILin= 3 X=3.000D-01 Y=-5.688191371048D+02 DE= 6.00D-05 F=  1.53D-03
     An  expanding polynomial of degree  3 produced  0.1275
 Iteration  56 EE= -568.819269468574     Delta-E=       -0.000072383324 Grad=5.782D-02 Max rot=    0.4233 deg.
 Gradient too large for Newton-Raphson -- use scaled steepest descent instead.
 Alpha Gap=    12.389 HL deriv= 1.88D-06
     ILin= 1 X=0.000D+00 Y=-5.688192694686D+02 DE= 0.00D+00 F= -1.16D-03
     ILin= 2 X=1.000D-01 Y=-5.688193372207D+02 DE=-6.78D-05 F= -1.98D-04
     ILin= 3 X=3.000D-01 Y=-5.688191851356D+02 DE= 8.43D-05 F=  1.72D-03
     An  expanding polynomial of degree  3 produced  0.1207
 Iteration  57 EE= -568.819339269677     Delta-E=       -0.000069801103 Grad=5.419D-02 Max rot=    0.3702 deg.
 Gradient too large for Newton-Raphson -- use scaled steepest descent instead.
 Alpha Gap=    12.389 HL deriv= 1.68D-06
     ILin= 1 X=0.000D+00 Y=-5.688193392697D+02 DE= 0.00D+00 F= -1.06D-03
     ILin= 2 X=1.000D-01 Y=-5.688194034664D+02 DE=-6.42D-05 F= -2.28D-04
     ILin= 3 X=3.000D-01 Y=-5.688192835467D+02 DE= 5.57D-05 F=  1.43D-03
     An  expanding polynomial of degree  3 produced  0.1276
 Iteration  58 EE= -568.819406609747     Delta-E=       -0.000067340071 Grad=5.597D-02 Max rot=    0.4086 deg.
 Gradient too large for Newton-Raphson -- use scaled steepest descent instead.
 Alpha Gap=    12.389 HL deriv= 1.94D-06
     ILin= 1 X=0.000D+00 Y=-5.688194066097D+02 DE= 0.00D+00 F= -1.08D-03
     ILin= 2 X=1.000D-01 Y=-5.688194696919D+02 DE=-6.31D-05 F= -1.85D-04
     ILin= 3 X=3.000D-01 Y=-5.688193281723D+02 DE= 7.84D-05 F=  1.60D-03
     An  expanding polynomial of degree  3 produced  0.1207
 Iteration  59 EE= -568.819471603111     Delta-E=       -0.000064993363 Grad=5.249D-02 Max rot=    0.3680 deg.
 Gradient too large for Newton-Raphson -- use scaled steepest descent instead.
 Alpha Gap=    12.389 HL deriv= 1.73D-06
     ILin= 1 X=0.000D+00 Y=-5.688194716031D+02 DE= 0.00D+00 F= -9.84D-04
     ILin= 2 X=1.000D-01 Y=-5.688195314240D+02 DE=-5.98D-05 F= -2.13D-04
     ILin= 3 X=3.000D-01 Y=-5.688194197451D+02 DE= 5.19D-05 F=  1.33D-03
     An  expanding polynomial of degree  3 produced  0.1276
 Iteration  60 EE= -568.819534357002     Delta-E=       -0.000062753891 Grad=5.421D-02 Max rot=    0.3947 deg.
 Gradient too large for Newton-Raphson -- use scaled steepest descent instead.
 Alpha Gap=    12.389 HL deriv= 1.96D-06
     ILin= 1 X=0.000D+00 Y=-5.688195343570D+02 DE= 0.00D+00 F= -1.00D-03
     ILin= 2 X=1.000D-01 Y=-5.688195931873D+02 DE=-5.88D-05 F= -1.72D-04
     ILin= 3 X=3.000D-01 Y=-5.688194612803D+02 DE= 7.31D-05 F=  1.49D-03
     An  expanding polynomial of degree  3 produced  0.1207
 Iteration  61 EE= -568.819594972815     Delta-E=       -0.000060615813 Grad=5.087D-02 Max rot=    0.3657 deg.
 Gradient too large for Newton-Raphson -- use scaled steepest descent instead.
 Alpha Gap=    12.389 HL deriv= 1.74D-06
     ILin= 1 X=0.000D+00 Y=-5.688195949728D+02 DE= 0.00D+00 F= -9.18D-04
     ILin= 2 X=1.000D-01 Y=-5.688196508049D+02 DE=-5.58D-05 F= -1.99D-04
     ILin= 3 X=3.000D-01 Y=-5.688195466322D+02 DE= 4.83D-05 F=  1.24D-03
     An  expanding polynomial of degree  3 produced  0.1276
 Iteration  62 EE= -568.819653545790     Delta-E=       -0.000058572974 Grad=5.254D-02 Max rot=    0.3815 deg.
 Gradient too large for Newton-Raphson -- use scaled steepest descent instead.
 Alpha Gap=    12.389 HL deriv= 1.95D-06
     ILin= 1 X=0.000D+00 Y=-5.688196535458D+02 DE= 0.00D+00 F= -9.38D-04
     ILin= 2 X=1.000D-01 Y=-5.688197084957D+02 DE=-5.49D-05 F= -1.61D-04
     ILin= 3 X=3.000D-01 Y=-5.688195853554D+02 DE= 6.82D-05 F=  1.39D-03
     An  expanding polynomial of degree  3 produced  0.1207
 Iteration  63 EE= -568.819710166161     Delta-E=       -0.000056620371 Grad=4.933D-02 Max rot=    0.3633 deg.
 Gradient too large for Newton-Raphson -- use scaled steepest descent instead.
 Alpha Gap=    12.389 HL deriv= 1.72D-06
     ILin= 1 X=0.000D+00 Y=-5.688197101662D+02 DE= 0.00D+00 F= -8.58D-04
     ILin= 2 X=1.000D-01 Y=-5.688197623537D+02 DE=-5.22D-05 F= -1.86D-04
     ILin= 3 X=3.000D-01 Y=-5.688196650344D+02 DE= 4.51D-05 F=  1.16D-03
     An  expanding polynomial of degree  3 produced  0.1276
 Iteration  64 EE= -568.819764918794     Delta-E=       -0.000054752633 Grad=5.096D-02 Max rot=    0.3692 deg.
 Gradient too large for Newton-Raphson -- use scaled steepest descent instead.
 Alpha Gap=    12.389 HL deriv= 1.91D-06
     ILin= 1 X=0.000D+00 Y=-5.688197649188D+02 DE= 0.00D+00 F= -8.77D-04
     ILin= 2 X=1.000D-01 Y=-5.688198163192D+02 DE=-5.14D-05 F= -1.51D-04
     ILin= 3 X=3.000D-01 Y=-5.688197011926D+02 DE= 6.37D-05 F=  1.30D-03
     An  expanding polynomial of degree  3 produced  0.1208
 Iteration  65 EE= -568.819817884253     Delta-E=       -0.000052965459 Grad=4.787D-02 Max rot=    0.3607 deg.
 Gradient too large for Newton-Raphson -- use scaled steepest descent instead.
 Alpha Gap=    12.389 HL deriv= 1.68D-06
     ILin= 1 X=0.000D+00 Y=-5.688198178843D+02 DE= 0.00D+00 F= -8.03D-04
     ILin= 2 X=1.000D-01 Y=-5.688198667345D+02 DE=-4.89D-05 F= -1.74D-04
     ILin= 3 X=3.000D-01 Y=-5.688197756863D+02 DE= 4.22D-05 F=  1.08D-03
     An  expanding polynomial of degree  3 produced  0.1276
 Iteration  66 EE= -568.819869138387     Delta-E=       -0.000051254134 Grad=4.945D-02 Max rot=    0.3660 deg.
 Gradient too large for Newton-Raphson -- use scaled steepest descent instead.
 Alpha Gap=    12.389 HL deriv= 1.86D-06
     ILin= 1 X=0.000D+00 Y=-5.688198691384D+02 DE= 0.00D+00 F= -8.22D-04
     ILin= 2 X=1.000D-01 Y=-5.688199172851D+02 DE=-4.81D-05 F= -1.41D-04
     ILin= 3 X=3.000D-01 Y=-5.688198094994D+02 DE= 5.96D-05 F=  1.22D-03
     An  expanding polynomial of degree  3 produced  0.1208
 Iteration  67 EE= -568.819918753348     Delta-E=       -0.000049614961 Grad=4.648D-02 Max rot=    0.3581 deg.
 Gradient too large for Newton-Raphson -- use scaled steepest descent instead.
 Alpha Gap=    12.389 HL deriv= 1.63D-06
     ILin= 1 X=0.000D+00 Y=-5.688199187533D+02 DE= 0.00D+00 F= -7.53D-04
     ILin= 2 X=1.000D-01 Y=-5.688199645414D+02 DE=-4.58D-05 F= -1.63D-04
     ILin= 3 X=3.000D-01 Y=-5.688198792435D+02 DE= 3.95D-05 F=  1.02D-03
     An  expanding polynomial of degree  3 produced  0.1277
 Iteration  68 EE= -568.819966797113     Delta-E=       -0.000048043765 Grad=4.801D-02 Max rot=    0.3628 deg.
 Gradient too large for Newton-Raphson -- use scaled steepest descent instead.
 Alpha Gap=    12.389 HL deriv= 1.79D-06
     ILin= 1 X=0.000D+00 Y=-5.688199667971D+02 DE= 0.00D+00 F= -7.71D-04
     ILin= 2 X=1.000D-01 Y=-5.688200119554D+02 DE=-4.52D-05 F= -1.33D-04
     ILin= 3 X=3.000D-01 Y=-5.688199109080D+02 DE= 5.59D-05 F=  1.14D-03
     An  expanding polynomial of degree  3 produced  0.1208
 Iteration  69 EE= -568.820013334481     Delta-E=       -0.000046537369 Grad=4.515D-02 Max rot=    0.3553 deg.
 Gradient too large for Newton-Raphson -- use scaled steepest descent instead.
 Alpha Gap=    12.389 HL deriv= 1.57D-06
     ILin= 1 X=0.000D+00 Y=-5.688200133345D+02 DE= 0.00D+00 F= -7.06D-04
     ILin= 2 X=1.000D-01 Y=-5.688200563073D+02 DE=-4.30D-05 F= -1.53D-04
     ILin= 3 X=3.000D-01 Y=-5.688199762925D+02 DE= 3.70D-05 F=  9.53D-04
     An  expanding polynomial of degree  3 produced  0.1277
 Iteration  70 EE= -568.820058426553     Delta-E=       -0.000045092072 Grad=4.664D-02 Max rot=    0.3596 deg.
 Gradient too large for Newton-Raphson -- use scaled steepest descent instead.
 Alpha Gap=    12.389 HL deriv= 1.72D-06
     ILin= 1 X=0.000D+00 Y=-5.688200584266D+02 DE= 0.00D+00 F= -7.24D-04
     ILin= 2 X=1.000D-01 Y=-5.688201008347D+02 DE=-4.24D-05 F= -1.25D-04
     ILin= 3 X=3.000D-01 Y=-5.688200059844D+02 DE= 5.24D-05 F=  1.07D-03
     An  expanding polynomial of degree  3 produced  0.1208
 Iteration  71 EE= -568.820102131657     Delta-E=       -0.000043705105 Grad=4.389D-02 Max rot=    0.3525 deg.
 Gradient too large for Newton-Raphson -- use scaled steepest descent instead.
 Alpha Gap=    12.389 HL deriv= 1.49D-06
     ILin= 1 X=0.000D+00 Y=-5.688201021317D+02 DE= 0.00D+00 F= -6.64D-04
     ILin= 2 X=1.000D-01 Y=-5.688201425114D+02 DE=-4.04D-05 F= -1.44D-04
     ILin= 3 X=3.000D-01 Y=-5.688200673595D+02 DE= 3.48D-05 F=  8.95D-04
     An  expanding polynomial of degree  3 produced  0.1277
 Iteration  72 EE= -568.820144504853     Delta-E=       -0.000042373196 Grad=4.534D-02 Max rot=    0.3563 deg.
 Gradient too large for Newton-Raphson -- use scaled steepest descent instead.
 Alpha Gap=    12.389 HL deriv= 1.64D-06
     ILin= 1 X=0.000D+00 Y=-5.688201445049D+02 DE= 0.00D+00 F= -6.80D-04
     ILin= 2 X=1.000D-01 Y=-5.688201843777D+02 DE=-3.99D-05 F= -1.17D-04
     ILin= 3 X=3.000D-01 Y=-5.688200952369D+02 DE= 4.93D-05 F=  1.01D-03
     An  expanding polynomial of degree  3 produced  0.1208
 Iteration  73 EE= -568.820185598780     Delta-E=       -0.000041093927 Grad=4.268D-02 Max rot=    0.3496 deg.
 Gradient too large for Newton-Raphson -- use scaled steepest descent instead.
 Alpha Gap=    12.389 HL deriv= 1.42D-06
     ILin= 1 X=0.000D+00 Y=-5.688201855988D+02 DE= 0.00D+00 F= -6.24D-04
     ILin= 2 X=1.000D-01 Y=-5.688202235860D+02 DE=-3.80D-05 F= -1.35D-04
     ILin= 3 X=3.000D-01 Y=-5.688201529183D+02 DE= 3.27D-05 F=  8.42D-04
     An  expanding polynomial of degree  3 produced  0.1277
 Iteration  74 EE= -568.820225463169     Delta-E=       -0.000039864389 Grad=4.409D-02 Max rot=    0.3530 deg.
 Gradient too large for Newton-Raphson -- use scaled steepest descent instead.
 Alpha Gap=    12.389 HL deriv= 1.56D-06
     ILin= 1 X=0.000D+00 Y=-5.688202254632D+02 DE= 0.00D+00 F= -6.40D-04
     ILin= 2 X=1.000D-01 Y=-5.688202629948D+02 DE=-3.75D-05 F= -1.10D-04
     ILin= 3 X=3.000D-01 Y=-5.688201791235D+02 DE= 4.63D-05 F=  9.49D-04
     An  expanding polynomial of degree  3 produced  0.1208
 Iteration  75 EE= -568.820264145635     Delta-E=       -0.000038682466 Grad=4.152D-02 Max rot=    0.3466 deg.
 Gradient too large for Newton-Raphson -- use scaled steepest descent instead.
 Alpha Gap=    12.389 HL deriv= 1.34D-06
     ILin= 1 X=0.000D+00 Y=-5.688202641456D+02 DE= 0.00D+00 F= -5.88D-04
     ILin= 2 X=1.000D-01 Y=-5.688202999216D+02 DE=-3.58D-05 F= -1.28D-04
     ILin= 3 X=3.000D-01 Y=-5.688202333957D+02 DE= 3.07D-05 F=  7.93D-04
     An  expanding polynomial of degree  3 produced  0.1277
 Iteration  76 EE= -568.820301691198     Delta-E=       -0.000037545563 Grad=4.289D-02 Max rot=    0.3497 deg.
 Gradient too large for Newton-Raphson -- use scaled steepest descent instead.
 Alpha Gap=    12.389 HL deriv= 1.47D-06
     ILin= 1 X=0.000D+00 Y=-5.688203016912D+02 DE= 0.00D+00 F= -6.03D-04
     ILin= 2 X=1.000D-01 Y=-5.688203370573D+02 DE=-3.54D-05 F= -1.04D-04
     ILin= 3 X=3.000D-01 Y=-5.688202580573D+02 DE= 4.36D-05 F=  8.94D-04
     An  expanding polynomial of degree  3 produced  0.1209
 Iteration  77 EE= -568.820338143023     Delta-E=       -0.000036451825 Grad=4.042D-02 Max rot=    0.3436 deg.
 Gradient too large for Newton-Raphson -- use scaled steepest descent instead.
 Alpha Gap=    12.389 HL deriv= 1.26D-06
     ILin= 1 X=0.000D+00 Y=-5.688203381430D+02 DE= 0.00D+00 F= -5.54D-04
     ILin= 2 X=1.000D-01 Y=-5.688203718721D+02 DE=-3.37D-05 F= -1.20D-04
     ILin= 3 X=3.000D-01 Y=-5.688203091780D+02 DE= 2.90D-05 F=  7.47D-04
     An  expanding polynomial of degree  3 produced  0.1277
 Iteration  78 EE= -568.820373541943     Delta-E=       -0.000035398920 Grad=4.175D-02 Max rot=    0.3464 deg.
 Gradient too large for Newton-Raphson -- use scaled steepest descent instead.
 Alpha Gap=    12.389 HL deriv= 1.39D-06
     ILin= 1 X=0.000D+00 Y=-5.688203735419D+02 DE= 0.00D+00 F= -5.69D-04
     ILin= 2 X=1.000D-01 Y=-5.688204069018D+02 DE=-3.34D-05 F= -9.82D-05
     ILin= 3 X=3.000D-01 Y=-5.688203324123D+02 DE= 4.11D-05 F=  8.43D-04
     An  expanding polynomial of degree  3 produced  0.1209
 Iteration  79 EE= -568.820407927179     Delta-E=       -0.000034385236 Grad=3.936D-02 Max rot=    0.3405 deg.
 Gradient too large for Newton-Raphson -- use scaled steepest descent instead.
 Alpha Gap=    12.389 HL deriv= 1.19D-06
     ILin= 1 X=0.000D+00 Y=-5.688204079272D+02 DE= 0.00D+00 F= -5.23D-04
     ILin= 2 X=1.000D-01 Y=-5.688204397586D+02 DE=-3.18D-05 F= -1.14D-04
     ILin= 3 X=3.000D-01 Y=-5.688203806150D+02 DE= 2.73D-05 F=  7.05D-04
     An  expanding polynomial of degree  3 produced  0.1278
 Iteration  80 EE= -568.820441335841     Delta-E=       -0.000033408662 Grad=4.065D-02 Max rot=    0.3430 deg.
 Gradient too large for Newton-Raphson -- use scaled steepest descent instead.
 Alpha Gap=    12.389 HL deriv= 1.31D-06
     ILin= 1 X=0.000D+00 Y=-5.688204413358D+02 DE= 0.00D+00 F= -5.37D-04
     ILin= 2 X=1.000D-01 Y=-5.688204728343D+02 DE=-3.15D-05 F= -9.28D-05
     ILin= 3 X=3.000D-01 Y=-5.688204025274D+02 DE= 3.88D-05 F=  7.96D-04
     An  expanding polynomial of degree  3 produced  0.1209
 Iteration  81 EE= -568.820473803637     Delta-E=       -0.000032467795 Grad=3.834D-02 Max rot=    0.3374 deg.
 Gradient too large for Newton-Raphson -- use scaled steepest descent instead.
 Alpha Gap=    12.389 HL deriv= 1.11D-06
     ILin= 1 X=0.000D+00 Y=-5.688204738036D+02 DE= 0.00D+00 F= -4.94D-04
     ILin= 2 X=1.000D-01 Y=-5.688205038731D+02 DE=-3.01D-05 F= -1.07D-04
     ILin= 3 X=3.000D-01 Y=-5.688204480242D+02 DE= 2.58D-05 F=  6.66D-04
     An  expanding polynomial of degree  3 produced  0.1278
 Iteration  82 EE= -568.820505364356     Delta-E=       -0.000031560720 Grad=3.960D-02 Max rot=    0.3396 deg.
 Gradient too large for Newton-Raphson -- use scaled steepest descent instead.
 Alpha Gap=    12.389 HL deriv= 1.23D-06
     ILin= 1 X=0.000D+00 Y=-5.688205053644D+02 DE= 0.00D+00 F= -5.08D-04
     ILin= 2 X=1.000D-01 Y=-5.688205351335D+02 DE=-2.98D-05 F= -8.78D-05
     ILin= 3 X=3.000D-01 Y=-5.688204687106D+02 DE= 3.67D-05 F=  7.52D-04
     An  expanding polynomial of degree  3 produced  0.1209
 Iteration  83 EE= -568.820536050558     Delta-E=       -0.000030686202 Grad=3.736D-02 Max rot=    0.3342 deg.
 Gradient too large for Newton-Raphson -- use scaled steepest descent instead.
 Alpha Gap=    12.389 HL deriv= 1.04D-06
     ILin= 1 X=0.000D+00 Y=-5.688205360506D+02 DE= 0.00D+00 F= -4.67D-04
     ILin= 2 X=1.000D-01 Y=-5.688205644820D+02 DE=-2.84D-05 F= -1.02D-04
     ILin= 3 X=3.000D-01 Y=-5.688205116945D+02 DE= 2.44D-05 F=  6.29D-04
     An  expanding polynomial of degree  3 produced  0.1278
 Iteration  84 EE= -568.820565893092     Delta-E=       -0.000029842534 Grad=3.859D-02 Max rot=    0.3363 deg.
 Gradient too large for Newton-Raphson -- use scaled steepest descent instead.
 Alpha Gap=    12.389 HL deriv= 1.16D-06
     ILin= 1 X=0.000D+00 Y=-5.688205658931D+02 DE= 0.00D+00 F= -4.80D-04
     ILin= 2 X=1.000D-01 Y=-5.688205940533D+02 DE=-2.82D-05 F= -8.30D-05
     ILin= 3 X=3.000D-01 Y=-5.688205312421D+02 DE= 3.47D-05 F=  7.11D-04
     An  expanding polynomial of degree  3 produced  0.1209
 Iteration  85 EE= -568.820594921684     Delta-E=       -0.000029028592 Grad=3.643D-02 Max rot=    0.3311 deg.
 Gradient too large for Newton-Raphson -- use scaled steepest descent instead.
 Alpha Gap=    12.389 HL deriv= 9.73D-07
     ILin= 1 X=0.000D+00 Y=-5.688205949217D+02 DE= 0.00D+00 F= -4.42D-04
     ILin= 2 X=1.000D-01 Y=-5.688206218281D+02 DE=-2.69D-05 F= -9.61D-05
     ILin= 3 X=3.000D-01 Y=-5.688205718894D+02 DE= 2.30D-05 F=  5.96D-04
     An  expanding polynomial of degree  3 produced  0.1278
 Iteration  86 EE= -568.820623164534     Delta-E=       -0.000028242850 Grad=3.762D-02 Max rot=    0.3329 deg.
 Gradient too large for Newton-Raphson -- use scaled steepest descent instead.
 Alpha Gap=    12.389 HL deriv= 1.09D-06
     ILin= 1 X=0.000D+00 Y=-5.688206231645D+02 DE= 0.00D+00 F= -4.55D-04
     ILin= 2 X=1.000D-01 Y=-5.688206498258D+02 DE=-2.67D-05 F= -7.87D-05
     ILin= 3 X=3.000D-01 Y=-5.688205903777D+02 DE= 3.28D-05 F=  6.73D-04
     An  expanding polynomial of degree  3 produced  0.1209
 Iteration  87 EE= -568.820650648852     Delta-E=       -0.000027484318 Grad=3.552D-02 Max rot=    0.3279 deg.
 Gradient too large for Newton-Raphson -- use scaled steepest descent instead.
 Alpha Gap=    12.389 HL deriv= 9.07D-07
     ILin= 1 X=0.000D+00 Y=-5.688206506489D+02 DE= 0.00D+00 F= -4.19D-04
     ILin= 2 X=1.000D-01 Y=-5.688206761337D+02 DE=-2.55D-05 F= -9.11D-05
     ILin= 3 X=3.000D-01 Y=-5.688206288492D+02 DE= 2.18D-05 F=  5.64D-04
     An  expanding polynomial of degree  3 produced  0.1278
 Iteration  88 EE= -568.820677400454     Delta-E=       -0.000026751603 Grad=3.669D-02 Max rot=    0.3295 deg.
 Gradient too large for Newton-Raphson -- use scaled steepest descent instead.
 Alpha Gap=    12.388 HL deriv= 1.02D-06
     ILin= 1 X=0.000D+00 Y=-5.688206774005D+02 DE= 0.00D+00 F= -4.31D-04
     ILin= 2 X=1.000D-01 Y=-5.688207026636D+02 DE=-2.53D-05 F= -7.46D-05
     ILin= 3 X=3.000D-01 Y=-5.688206463510D+02 DE= 3.10D-05 F=  6.38D-04
     An  expanding polynomial of degree  3 produced  0.1209
 Iteration  89 EE= -568.820703444288     Delta-E=       -0.000026043834 Grad=3.466D-02 Max rot=    0.3246 deg.
 Gradient too large for Newton-Raphson -- use scaled steepest descent instead.
 Alpha Gap=    12.389 HL deriv= 8.45D-07
     ILin= 1 X=0.000D+00 Y=-5.688207034443D+02 DE= 0.00D+00 F= -3.97D-04
     ILin= 2 X=1.000D-01 Y=-5.688207276024D+02 DE=-2.42D-05 F= -8.64D-05
     ILin= 3 X=3.000D-01 Y=-5.688206827938D+02 DE= 2.07D-05 F=  5.34D-04
     An  expanding polynomial of degree  3 produced  0.1278
 Iteration  90 EE= -568.820728804021     Delta-E=       -0.000025359732 Grad=3.579D-02 Max rot=    0.3261 deg.
 Gradient too large for Newton-Raphson -- use scaled steepest descent instead.
 Alpha Gap=    12.388 HL deriv= 9.54D-07
     ILin= 1 X=0.000D+00 Y=-5.688207288040D+02 DE= 0.00D+00 F= -4.08D-04
     ILin= 2 X=1.000D-01 Y=-5.688207527616D+02 DE=-2.40D-05 F= -7.07D-05
     ILin= 3 X=3.000D-01 Y=-5.688206993758D+02 DE= 2.94D-05 F=  6.05D-04
     An  expanding polynomial of degree  3 produced  0.1209
 Iteration  91 EE= -568.820753502561     Delta-E=       -0.000024698541 Grad=3.382D-02 Max rot=    0.3214 deg.
 Gradient too large for Newton-Raphson -- use scaled steepest descent instead.
 Alpha Gap=    12.389 HL deriv= 7.86D-07
     ILin= 1 X=0.000D+00 Y=-5.688207535026D+02 DE= 0.00D+00 F= -3.76D-04
     ILin= 2 X=1.000D-01 Y=-5.688207764209D+02 DE=-2.29D-05 F= -8.20D-05
     ILin= 3 X=3.000D-01 Y=-5.688207339249D+02 DE= 1.96D-05 F=  5.07D-04
     An  expanding polynomial of degree  3 produced  0.1278
 Iteration  92 EE= -568.820777561644     Delta-E=       -0.000024059083 Grad=3.493D-02 Max rot=    0.3227 deg.
 Gradient too large for Newton-Raphson -- use scaled steepest descent instead.
 Alpha Gap=    12.388 HL deriv= 8.93D-07
     ILin= 1 X=0.000D+00 Y=-5.688207775616D+02 DE= 0.00D+00 F= -3.88D-04
     ILin= 2 X=1.000D-01 Y=-5.688208002985D+02 DE=-2.27D-05 F= -6.72D-05
     ILin= 3 X=3.000D-01 Y=-5.688207496479D+02 DE= 2.79D-05 F=  5.74D-04
     An  expanding polynomial of degree  3 produced  0.1210
 Iteration  93 EE= -568.820801002335     Delta-E=       -0.000023440690 Grad=3.302D-02 Max rot=    0.3182 deg.
 Gradient too large for Newton-Raphson -- use scaled steepest descent instead.
 Alpha Gap=    12.388 HL deriv= 7.30D-07
     ILin= 1 X=0.000D+00 Y=-5.688208010023D+02 DE= 0.00D+00 F= -3.57D-04
     ILin= 2 X=1.000D-01 Y=-5.688208227609D+02 DE=-2.18D-05 F= -7.78D-05
     ILin= 3 X=3.000D-01 Y=-5.688207824273D+02 DE= 1.86D-05 F=  4.81D-04
     An  expanding polynomial of degree  3 produced  0.1278
 Iteration  94 EE= -568.820823844635     Delta-E=       -0.000022842300 Grad=3.410D-02 Max rot=    0.3193 deg.
 Gradient too large for Newton-Raphson -- use scaled steepest descent instead.
 Alpha Gap=    12.388 HL deriv= 8.36D-07
     ILin= 1 X=0.000D+00 Y=-5.688208238446D+02 DE= 0.00D+00 F= -3.68D-04
     ILin= 2 X=1.000D-01 Y=-5.688208454389D+02 DE=-2.16D-05 F= -6.38D-05
     ILin= 3 X=3.000D-01 Y=-5.688207973475D+02 DE= 2.65D-05 F=  5.45D-04
     An  expanding polynomial of degree  3 produced  0.1210
 Iteration  95 EE= -568.820846107938     Delta-E=       -0.000022263304 Grad=3.225D-02 Max rot=    0.3149 deg.
 Gradient too large for Newton-Raphson -- use scaled steepest descent instead.
 Alpha Gap=    12.388 HL deriv= 6.78D-07
     ILin= 1 X=0.000D+00 Y=-5.688208461079D+02 DE= 0.00D+00 F= -3.39D-04
     ILin= 2 X=1.000D-01 Y=-5.688208667804D+02 DE=-2.07D-05 F= -7.40D-05
     ILin= 3 X=3.000D-01 Y=-5.688208284710D+02 DE= 1.76D-05 F=  4.57D-04
     An  expanding polynomial of degree  3 produced  0.1279
 Iteration  96 EE= -568.820867810665     Delta-E=       -0.000021702726 Grad=3.330D-02 Max rot=    0.3159 deg.
 Gradient too large for Newton-Raphson -- use scaled steepest descent instead.
 Alpha Gap=    12.388 HL deriv= 7.82D-07
     ILin= 1 X=0.000D+00 Y=-5.688208678107D+02 DE= 0.00D+00 F= -3.50D-04
     ILin= 2 X=1.000D-01 Y=-5.688208883343D+02 DE=-2.05D-05 F= -6.07D-05
     ILin= 3 X=3.000D-01 Y=-5.688208426399D+02 DE= 2.52D-05 F=  5.18D-04
     An  expanding polynomial of degree  3 produced  0.1210
 Iteration  97 EE= -568.820888970704     Delta-E=       -0.000021160040 Grad=3.150D-02 Max rot=    0.3117 deg.
 Gradient too large for Newton-Raphson -- use scaled steepest descent instead.
 Alpha Gap=    12.388 HL deriv= 6.29D-07
     ILin= 1 X=0.000D+00 Y=-5.688208889707D+02 DE= 0.00D+00 F= -3.23D-04
     ILin= 2 X=1.000D-01 Y=-5.688209086249D+02 DE=-1.97D-05 F= -7.03D-05
     ILin= 3 X=3.000D-01 Y=-5.688208722125D+02 DE= 1.68D-05 F=  4.34D-04
     An  expanding polynomial of degree  3 produced  0.1279
 Iteration  98 EE= -568.820909605050     Delta-E=       -0.000020634346 Grad=3.253D-02 Max rot=    0.3126 deg.
 Gradient too large for Newton-Raphson -- use scaled steepest descent instead.
 Alpha Gap=    12.388 HL deriv= 7.31D-07
     ILin= 1 X=0.000D+00 Y=-5.688209096050D+02 DE= 0.00D+00 F= -3.33D-04
     ILin= 2 X=1.000D-01 Y=-5.688209291244D+02 DE=-1.95D-05 F= -5.77D-05
     ILin= 3 X=3.000D-01 Y=-5.688208856774D+02 DE= 2.39D-05 F=  4.92D-04
     An  expanding polynomial of degree  3 produced  0.1210
 Iteration  99 EE= -568.820929730217     Delta-E=       -0.000020125167 Grad=3.078D-02 Max rot=    0.3084 deg.
 Gradient too large for Newton-Raphson -- use scaled steepest descent instead.
 Alpha Gap=    12.388 HL deriv= 5.83D-07
     ILin= 1 X=0.000D+00 Y=-5.688209297302D+02 DE= 0.00D+00 F= -3.07D-04
     ILin= 2 X=1.000D-01 Y=-5.688209484289D+02 DE=-1.87D-05 F= -6.69D-05
     ILin= 3 X=3.000D-01 Y=-5.688209137958D+02 DE= 1.59D-05 F=  4.13D-04
     An  expanding polynomial of degree  3 produced  0.1279
 Iteration 100 EE= -568.820949361911     Delta-E=       -0.000019631694 Grad=3.178D-02 Max rot=    0.3092 deg.
 Gradient too large for Newton-Raphson -- use scaled steepest descent instead.
 Alpha Gap=    12.388 HL deriv= 6.83D-07
     ILin= 1 X=0.000D+00 Y=-5.688209493619D+02 DE= 0.00D+00 F= -3.17D-04
     ILin= 2 X=1.000D-01 Y=-5.688209679384D+02 DE=-1.86D-05 F= -5.49D-05
     ILin= 3 X=3.000D-01 Y=-5.688209266007D+02 DE= 2.28D-05 F=  4.68D-04
     An  expanding polynomial of degree  3 produced  0.1210
 Iteration 101 EE= -568.820968515402     Delta-E=       -0.000019153491 Grad=3.008D-02 Max rot=    0.3052 deg.
 Gradient too large for Newton-Raphson -- use scaled steepest descent instead.
 Alpha Gap=    12.388 HL deriv= 5.40D-07
     ILin= 1 X=0.000D+00 Y=-5.688209685154D+02 DE= 0.00D+00 F= -2.92D-04
     ILin= 2 X=1.000D-01 Y=-5.688209863165D+02 DE=-1.78D-05 F= -6.37D-05
     ILin= 3 X=3.000D-01 Y=-5.688209533543D+02 DE= 1.52D-05 F=  3.93D-04
     An  expanding polynomial of degree  3 produced  0.1279
 Iteration 102 EE= -568.820987205212     Delta-E=       -0.000018689810 Grad=3.106D-02 Max rot=    0.3059 deg.
 Gradient too large for Newton-Raphson -- use scaled steepest descent instead.
 Alpha Gap=    12.388 HL deriv= 6.39D-07
     ILin= 1 X=0.000D+00 Y=-5.688209872052D+02 DE= 0.00D+00 F= -3.01D-04
     ILin= 2 X=1.000D-01 Y=-5.688210048956D+02 DE=-1.77D-05 F= -5.23D-05
     ILin= 3 X=3.000D-01 Y=-5.688209655395D+02 DE= 2.17D-05 F=  4.46D-04
     An  expanding polynomial of degree  3 produced  0.1210
 Iteration 103 EE= -568.821005445479     Delta-E=       -0.000018240267 Grad=2.941D-02 Max rot=    0.3019 deg.
 Gradient too large for Newton-Raphson -- use scaled steepest descent instead.
 Alpha Gap=    12.388 HL deriv= 5.00D-07
     ILin= 1 X=0.000D+00 Y=-5.688210054455D+02 DE= 0.00D+00 F= -2.78D-04
     ILin= 2 X=1.000D-01 Y=-5.688210224026D+02 DE=-1.70D-05 F= -6.07D-05
     ILin= 3 X=3.000D-01 Y=-5.688209910108D+02 DE= 1.44D-05 F=  3.75D-04
     An  expanding polynomial of degree  3 produced  0.1279
 Iteration 104 EE= -568.821023249651     Delta-E=       -0.000017804172 Grad=3.036D-02 Max rot=    0.3025 deg.
 Gradient too large for Newton-Raphson -- use scaled steepest descent instead.
 Alpha Gap=    12.388 HL deriv= 5.97D-07
     ILin= 1 X=0.000D+00 Y=-5.688210232497D+02 DE= 0.00D+00 F= -2.87D-04
     ILin= 2 X=1.000D-01 Y=-5.688210401065D+02 DE=-1.69D-05 F= -4.99D-05
     ILin= 3 X=3.000D-01 Y=-5.688210026138D+02 DE= 2.06D-05 F=  4.25D-04
     An  expanding polynomial of degree  3 produced  0.1210
 Iteration 105 EE= -568.821040630836     Delta-E=       -0.000017381186 Grad=2.876D-02 Max rot=    0.2987 deg.
 Gradient too large for Newton-Raphson -- use scaled steepest descent instead.
 Alpha Gap=    12.388 HL deriv= 4.62D-07
     ILin= 1 X=0.000D+00 Y=-5.688210406308D+02 DE= 0.00D+00 F= -2.65D-04
     ILin= 2 X=1.000D-01 Y=-5.688210567937D+02 DE=-1.62D-05 F= -5.79D-05
     ILin= 3 X=3.000D-01 Y=-5.688210268793D+02 DE= 1.38D-05 F=  3.57D-04
     An  expanding polynomial of degree  3 produced  0.1279
 Iteration 106 EE= -568.821057601511     Delta-E=       -0.000016970675 Grad=2.969D-02 Max rot=    0.2992 deg.
 Gradient too large for Newton-Raphson -- use scaled steepest descent instead.
 Alpha Gap=    12.388 HL deriv= 5.58D-07
     ILin= 1 X=0.000D+00 Y=-5.688210576015D+02 DE= 0.00D+00 F= -2.74D-04
     ILin= 2 X=1.000D-01 Y=-5.688210736736D+02 DE=-1.61D-05 F= -4.76D-05
     ILin= 3 X=3.000D-01 Y=-5.688210379347D+02 DE= 1.97D-05 F=  4.05D-04
     An  expanding polynomial of degree  3 produced  0.1210
 Iteration 107 EE= -568.821074173834     Delta-E=       -0.000016572323 Grad=2.813D-02 Max rot=    0.2955 deg.
 Gradient too large for Newton-Raphson -- use scaled steepest descent instead.
 Alpha Gap=    12.388 HL deriv= 4.27D-07
     ILin= 1 X=0.000D+00 Y=-5.688210741738D+02 DE= 0.00D+00 F= -2.53D-04
     ILin= 2 X=1.000D-01 Y=-5.688210895886D+02 DE=-1.54D-05 F= -5.52D-05
     ILin= 3 X=3.000D-01 Y=-5.688210610653D+02 DE= 1.31D-05 F=  3.40D-04
     An  expanding polynomial of degree  3 produced  0.1279
 Iteration 108 EE= -568.821090359384     Delta-E=       -0.000016185550 Grad=2.904D-02 Max rot=    0.2959 deg.
 Gradient too large for Newton-Raphson -- use scaled steepest descent instead.
 Alpha Gap=    12.388 HL deriv= 5.21D-07
     ILin= 1 X=0.000D+00 Y=-5.688210903594D+02 DE= 0.00D+00 F= -2.61D-04
     ILin= 2 X=1.000D-01 Y=-5.688211056919D+02 DE=-1.53D-05 F= -4.54D-05
     ILin= 3 X=3.000D-01 Y=-5.688210716051D+02 DE= 1.88D-05 F=  3.86D-04
     An  expanding polynomial of degree  3 produced  0.1210
 Iteration 109 EE= -568.821106169466     Delta-E=       -0.000015810082 Grad=2.753D-02 Max rot=    0.2922 deg.
 Gradient too large for Newton-Raphson -- use scaled steepest descent instead.
 Alpha Gap=    12.388 HL deriv= 3.94D-07
     ILin= 1 X=0.000D+00 Y=-5.688211061695D+02 DE= 0.00D+00 F= -2.41D-04
     ILin= 2 X=1.000D-01 Y=-5.688211208789D+02 DE=-1.47D-05 F= -5.27D-05
     ILin= 3 X=3.000D-01 Y=-5.688210936667D+02 DE= 1.25D-05 F=  3.25D-04
     An  expanding polynomial of degree  3 produced  0.1279
 Iteration 110 EE= -568.821121614836     Delta-E=       -0.000015445370 Grad=2.841D-02 Max rot=    0.2926 deg.
 Gradient too large for Newton-Raphson -- use scaled steepest descent instead.
 Alpha Gap=    12.388 HL deriv= 4.87D-07
     ILin= 1 X=0.000D+00 Y=-5.688211216148D+02 DE= 0.00D+00 F= -2.49D-04
     ILin= 2 X=1.000D-01 Y=-5.688211362499D+02 DE=-1.46D-05 F= -4.34D-05
     ILin= 3 X=3.000D-01 Y=-5.688211037208D+02 DE= 1.79D-05 F=  3.69D-04
     An  expanding polynomial of degree  3 produced  0.1210
 Iteration 111 EE= -568.821136706013     Delta-E=       -0.000015091177 Grad=2.694D-02 Max rot=    0.2890 deg.
 Gradient too large for Newton-Raphson -- use scaled steepest descent instead.
 Alpha Gap=    12.388 HL deriv= 3.64D-07
     ILin= 1 X=0.000D+00 Y=-5.688211367060D+02 DE= 0.00D+00 F= -2.31D-04
     ILin= 2 X=1.000D-01 Y=-5.688211507501D+02 DE=-1.40D-05 F= -5.03D-05
     ILin= 3 X=3.000D-01 Y=-5.688211247743D+02 DE= 1.19D-05 F=  3.10D-04
     An  expanding polynomial of degree  3 produced  0.1279
 Iteration 112 EE= -568.821151453005     Delta-E=       -0.000014746992 Grad=2.780D-02 Max rot=    0.2894 deg.
 Gradient too large for Newton-Raphson -- use scaled steepest descent instead.
 Alpha Gap=    12.388 HL deriv= 4.55D-07
     ILin= 1 X=0.000D+00 Y=-5.688211514530D+02 DE= 0.00D+00 F= -2.38D-04
     ILin= 2 X=1.000D-01 Y=-5.688211654297D+02 DE=-1.40D-05 F= -4.14D-05
     ILin= 3 X=3.000D-01 Y=-5.688211343704D+02 DE= 1.71D-05 F=  3.52D-04
     An  expanding polynomial of degree  3 produced  0.1211
 Iteration 113 EE= -568.821165865606     Delta-E=       -0.000014412601 Grad=2.637D-02 Max rot=    0.2859 deg.
 Gradient too large for Newton-Raphson -- use scaled steepest descent instead.
 Alpha Gap=    12.388 HL deriv= 3.35D-07
     ILin= 1 X=0.000D+00 Y=-5.688211658656D+02 DE= 0.00D+00 F= -2.20D-04
     ILin= 2 X=1.000D-01 Y=-5.688211792814D+02 DE=-1.34D-05 F= -4.81D-05
     ILin= 3 X=3.000D-01 Y=-5.688211544728D+02 DE= 1.14D-05 F=  2.96D-04
     An  expanding polynomial of degree  3 produced  0.1279
 Iteration 114 EE= -568.821179953139     Delta-E=       -0.000014087532 Grad=2.721D-02 Max rot=    0.2861 deg.
 Gradient too large for Newton-Raphson -- use scaled steepest descent instead.
 Alpha Gap=    12.388 HL deriv= 4.26D-07
     ILin= 1 X=0.000D+00 Y=-5.688211799531D+02 DE= 0.00D+00 F= -2.28D-04
     ILin= 2 X=1.000D-01 Y=-5.688211933080D+02 DE=-1.34D-05 F= -3.96D-05
     ILin= 3 X=3.000D-01 Y=-5.688211636366D+02 DE= 1.63D-05 F=  3.36D-04
     An  expanding polynomial of degree  3 produced  0.1211
 Iteration 115 EE= -568.821193724732     Delta-E=       -0.000013771593 Grad=2.581D-02 Max rot=    0.2827 deg.
 Gradient too large for Newton-Raphson -- use scaled steepest descent instead.
 Alpha Gap=    12.388 HL deriv= 3.09D-07
     ILin= 1 X=0.000D+00 Y=-5.688211937247D+02 DE= 0.00D+00 F= -2.10D-04
     ILin= 2 X=1.000D-01 Y=-5.688212065468D+02 DE=-1.28D-05 F= -4.60D-05
     ILin= 3 X=3.000D-01 Y=-5.688211828408D+02 DE= 1.09D-05 F=  2.83D-04
     An  expanding polynomial of degree  3 produced  0.1279
 Iteration 116 EE= -568.821207189081     Delta-E=       -0.000013464349 Grad=2.664D-02 Max rot=    0.2829 deg.
 Gradient too large for Newton-Raphson -- use scaled steepest descent instead.
 Alpha Gap=    12.388 HL deriv= 3.98D-07
     ILin= 1 X=0.000D+00 Y=-5.688212071891D+02 DE= 0.00D+00 F= -2.17D-04
     ILin= 2 X=1.000D-01 Y=-5.688212199560D+02 DE=-1.28D-05 F= -3.78D-05
     ILin= 3 X=3.000D-01 Y=-5.688211915963D+02 DE= 1.56D-05 F=  3.21D-04
     An  expanding polynomial of degree  3 produced  0.1211
 Iteration 117 EE= -568.821220354704     Delta-E=       -0.000013165623 Grad=2.528D-02 Max rot=    0.2795 deg.
 Gradient too large for Newton-Raphson -- use scaled steepest descent instead.
 Alpha Gap=    12.388 HL deriv= 2.84D-07
     ILin= 1 X=0.000D+00 Y=-5.688212203547D+02 DE= 0.00D+00 F= -2.01D-04
     ILin= 2 X=1.000D-01 Y=-5.688212326153D+02 DE=-1.23D-05 F= -4.40D-05
     ILin= 3 X=3.000D-01 Y=-5.688212099517D+02 DE= 1.04D-05 F=  2.71D-04
     An  expanding polynomial of degree  3 produced  0.1280
 Iteration 118 EE= -568.821233229711     Delta-E=       -0.000012875007 Grad=2.608D-02 Max rot=    0.2797 deg.
 Gradient too large for Newton-Raphson -- use scaled steepest descent instead.
 Alpha Gap=    12.388 HL deriv= 3.71D-07
     ILin= 1 X=0.000D+00 Y=-5.688212332297D+02 DE= 0.00D+00 F= -2.08D-04
     ILin= 2 X=1.000D-01 Y=-5.688212454405D+02 DE=-1.22D-05 F= -3.62D-05
     ILin= 3 X=3.000D-01 Y=-5.688212183213D+02 DE= 1.49D-05 F=  3.07D-04
     An  expanding polynomial of degree  3 produced  0.1211
 Iteration 119 EE= -568.821245822063     Delta-E=       -0.000012592353 Grad=2.476D-02 Max rot=    0.2764 deg.
 Gradient too large for Newton-Raphson -- use scaled steepest descent instead.
 Alpha Gap=    12.388 HL deriv= 2.61D-07
     ILin= 1 X=0.000D+00 Y=-5.688212458221D+02 DE= 0.00D+00 F= -1.93D-04
     ILin= 2 X=1.000D-01 Y=-5.688212575513D+02 DE=-1.17D-05 F= -4.21D-05
     ILin= 3 X=3.000D-01 Y=-5.688212358739D+02 DE= 9.95D-06 F=  2.59D-04
     An  expanding polynomial of degree  3 produced  0.1280
 Iteration 120 EE= -568.821258139340     Delta-E=       -0.000012317277 Grad=2.555D-02 Max rot=    0.2765 deg.
 Gradient too large for Newton-Raphson -- use scaled steepest descent instead.
 Alpha Gap=    12.388 HL deriv= 3.47D-07
     ILin= 1 X=0.000D+00 Y=-5.688212581393D+02 DE= 0.00D+00 F= -1.99D-04
     ILin= 2 X=1.000D-01 Y=-5.688212698237D+02 DE=-1.17D-05 F= -3.47D-05
     ILin= 3 X=3.000D-01 Y=-5.688212438784D+02 DE= 1.43D-05 F=  2.94D-04
     An  expanding polynomial of degree  3 produced  0.1211
 Iteration 121 EE= -568.821270188981     Delta-E=       -0.000012049641 Grad=2.426D-02 Max rot=    0.2733 deg.
 Gradient too large for Newton-Raphson -- use scaled steepest descent instead.
 Alpha Gap=    12.388 HL deriv= 2.39D-07
     ILin= 1 X=0.000D+00 Y=-5.688212701890D+02 DE= 0.00D+00 F= -1.84D-04
     ILin= 2 X=1.000D-01 Y=-5.688212814150D+02 DE=-1.12D-05 F= -4.03D-05
     ILin= 3 X=3.000D-01 Y=-5.688212606712D+02 DE= 9.52D-06 F=  2.48D-04
     An  expanding polynomial of degree  3 produced  0.1280
 Iteration 122 EE= -568.821281978073     Delta-E=       -0.000011789092 Grad=2.502D-02 Max rot=    0.2734 deg.
 Gradient too large for Newton-Raphson -- use scaled steepest descent instead.
 Alpha Gap=    12.388 HL deriv= 3.24D-07
     ILin= 1 X=0.000D+00 Y=-5.688212819781D+02 DE= 0.00D+00 F= -1.91D-04
     ILin= 2 X=1.000D-01 Y=-5.688212931637D+02 DE=-1.12D-05 F= -3.32D-05
     ILin= 3 X=3.000D-01 Y=-5.688212683303D+02 DE= 1.36D-05 F=  2.82D-04
     An  expanding polynomial of degree  3 produced  0.1211
 Iteration 123 EE= -568.821293513579     Delta-E=       -0.000011535506 Grad=2.377D-02 Max rot=    0.2702 deg.
 Gradient too large for Newton-Raphson -- use scaled steepest descent instead.
 Alpha Gap=    12.388 HL deriv= 2.19D-07
     ILin= 1 X=0.000D+00 Y=-5.688212935136D+02 DE= 0.00D+00 F= -1.76D-04
     ILin= 2 X=1.000D-01 Y=-5.688213042628D+02 DE=-1.07D-05 F= -3.86D-05
     ILin= 3 X=3.000D-01 Y=-5.688212844035D+02 DE= 9.11D-06 F=  2.37D-04
     An  expanding polynomial of degree  3 produced  0.1280
 Iteration 124 EE= -568.821304802135     Delta-E=       -0.000011288556 Grad=2.452D-02 Max rot=    0.2703 deg.
 Gradient too large for Newton-Raphson -- use scaled steepest descent instead.
 Alpha Gap=    12.388 HL deriv= 3.02D-07
     ILin= 1 X=0.000D+00 Y=-5.688213048021D+02 DE= 0.00D+00 F= -1.82D-04
     ILin= 2 X=1.000D-01 Y=-5.688213155150D+02 DE=-1.07D-05 F= -3.18D-05
     ILin= 3 X=3.000D-01 Y=-5.688212917353D+02 DE= 1.31D-05 F=  2.70D-04
     An  expanding polynomial of degree  3 produced  0.1211
 Iteration 125 EE= -568.821315850261     Delta-E=       -0.000011048126 Grad=2.329D-02 Max rot=    0.2671 deg.
 Gradient too large for Newton-Raphson -- use scaled steepest descent instead.
 Alpha Gap=    12.388 HL deriv= 2.00D-07
     ILin= 1 X=0.000D+00 Y=-5.688213158503D+02 DE= 0.00D+00 F= -1.69D-04
     ILin= 2 X=1.000D-01 Y=-5.688213261473D+02 DE=-1.03D-05 F= -3.69D-05
     ILin= 3 X=3.000D-01 Y=-5.688213071266D+02 DE= 8.72D-06 F=  2.27D-04
     An  expanding polynomial of degree  3 produced  0.1280
 Iteration 126 EE= -568.821326664168     Delta-E=       -0.000010813907 Grad=2.403D-02 Max rot=    0.2672 deg.
 Gradient too large for Newton-Raphson -- use scaled steepest descent instead.
 Alpha Gap=    12.388 HL deriv= 2.82D-07
     ILin= 1 X=0.000D+00 Y=-5.688213266642D+02 DE= 0.00D+00 F= -1.75D-04
     ILin= 2 X=1.000D-01 Y=-5.688213369286D+02 DE=-1.03D-05 F= -3.05D-05
     ILin= 3 X=3.000D-01 Y=-5.688213141482D+02 DE= 1.25D-05 F=  2.58D-04
     An  expanding polynomial of degree  3 produced  0.1211
 Iteration 127 EE= -568.821337249978     Delta-E=       -0.000010585810 Grad=2.283D-02 Max rot=    0.2641 deg.
 Gradient too large for Newton-Raphson -- use scaled steepest descent instead.
 Alpha Gap=    12.388 HL deriv= 1.82D-07
     ILin= 1 X=0.000D+00 Y=-5.688213372500D+02 DE= 0.00D+00 F= -1.62D-04
     ILin= 2 X=1.000D-01 Y=-5.688213471180D+02 DE=-9.87D-06 F= -3.54D-05
     ILin= 3 X=3.000D-01 Y=-5.688213288927D+02 DE= 8.36D-06 F=  2.18D-04
     An  expanding polynomial of degree  3 produced  0.1280
 Iteration 128 EE= -568.821347613518     Delta-E=       -0.000010363540 Grad=2.355D-02 Max rot=    0.2641 deg.
 Gradient too large for Newton-Raphson -- use scaled steepest descent instead.
 Alpha Gap=    12.388 HL deriv= 2.63D-07
     ILin= 1 X=0.000D+00 Y=-5.688213476135D+02 DE= 0.00D+00 F= -1.68D-04
     ILin= 2 X=1.000D-01 Y=-5.688213574523D+02 DE=-9.84D-06 F= -2.92D-05
     ILin= 3 X=3.000D-01 Y=-5.688213356201D+02 DE= 1.20D-05 F=  2.48D-04
     An  expanding polynomial of degree  3 produced  0.1211
 Iteration 129 EE= -568.821357760513     Delta-E=       -0.000010146995 Grad=2.238D-02 Max rot=    0.2611 deg.
 Gradient too large for Newton-Raphson -- use scaled steepest descent instead.
 Alpha Gap=    12.388 HL deriv= 1.66D-07
     ILin= 1 X=0.000D+00 Y=-5.688213577605D+02 DE= 0.00D+00 F= -1.55D-04
     ILin= 2 X=1.000D-01 Y=-5.688213672212D+02 DE=-9.46D-06 F= -3.40D-05
     ILin= 3 X=3.000D-01 Y=-5.688213497509D+02 DE= 8.01D-06 F=  2.09D-04
     An  expanding polynomial of degree  3 produced  0.1280
 Iteration 130 EE= -568.821367696451     Delta-E=       -0.000009935938 Grad=2.308D-02 Max rot=    0.2610 deg.
 Gradient too large for Newton-Raphson -- use scaled steepest descent instead.
 Alpha Gap=    12.388 HL deriv= 2.46D-07
     ILin= 1 X=0.000D+00 Y=-5.688213676965D+02 DE= 0.00D+00 F= -1.61D-04
     ILin= 2 X=1.000D-01 Y=-5.688213771310D+02 DE=-9.43D-06 F= -2.80D-05
     ILin= 3 X=3.000D-01 Y=-5.688213561990D+02 DE= 1.15D-05 F=  2.37D-04
     An  expanding polynomial of degree  3 produced  0.1211
 Iteration 131 EE= -568.821377426705     Delta-E=       -0.000009730254 Grad=2.195D-02 Max rot=    0.2581 deg.
 Gradient too large for Newton-Raphson -- use scaled steepest descent instead.
 Alpha Gap=    12.388 HL deriv= 1.51D-07
     ILin= 1 X=0.000D+00 Y=-5.688213774267D+02 DE= 0.00D+00 F= -1.49D-04
     ILin= 2 X=1.000D-01 Y=-5.688213865005D+02 DE=-9.07D-06 F= -3.26D-05
     ILin= 3 X=3.000D-01 Y=-5.688213697473D+02 DE= 7.68D-06 F=  2.00D-04
     An  expanding polynomial of degree  3 produced  0.1280
 Iteration 132 EE= -568.821386956409     Delta-E=       -0.000009529704 Grad=2.263D-02 Max rot=    0.2580 deg.
 Gradient too large for Newton-Raphson -- use scaled steepest descent instead.
 Alpha Gap=    12.388 HL deriv= 2.29D-07
     ILin= 1 X=0.000D+00 Y=-5.688213869564D+02 DE= 0.00D+00 F= -1.54D-04
     ILin= 2 X=1.000D-01 Y=-5.688213960069D+02 DE=-9.05D-06 F= -2.69D-05
     ILin= 3 X=3.000D-01 Y=-5.688213759302D+02 DE= 1.10D-05 F=  2.28D-04
     An  expanding polynomial of degree  3 produced  0.1211
 Iteration 133 EE= -568.821396290635     Delta-E=       -0.000009334226 Grad=2.153D-02 Max rot=    0.2551 deg.
 Gradient too large for Newton-Raphson -- use scaled steepest descent instead.
 Alpha Gap=    12.388 HL deriv= 1.36D-07
     ILin= 1 X=0.000D+00 Y=-5.688213962906D+02 DE= 0.00D+00 F= -1.43D-04
     ILin= 2 X=1.000D-01 Y=-5.688214049966D+02 DE=-8.71D-06 F= -3.13D-05
     ILin= 3 X=3.000D-01 Y=-5.688213889249D+02 DE= 7.37D-06 F=  1.92D-04
     An  expanding polynomial of degree  3 produced  0.1280
 Iteration 134 EE= -568.821405434205     Delta-E=       -0.000009143569 Grad=2.219D-02 Max rot=    0.2550 deg.
 Gradient too large for Newton-Raphson -- use scaled steepest descent instead.
 Alpha Gap=    12.388 HL deriv= 2.13D-07
     ILin= 1 X=0.000D+00 Y=-5.688214054342D+02 DE= 0.00D+00 F= -1.48D-04
     ILin= 2 X=1.000D-01 Y=-5.688214141194D+02 DE=-8.69D-06 F= -2.58D-05
     ILin= 3 X=3.000D-01 Y=-5.688213948558D+02 DE= 1.06D-05 F=  2.18D-04
     An  expanding polynomial of degree  3 produced  0.1211
 Iteration 135 EE= -568.821414391886     Delta-E=       -0.000008957681 Grad=2.111D-02 Max rot=    0.2522 deg.
 Gradient too large for Newton-Raphson -- use scaled steepest descent instead.
 Alpha Gap=    12.388 HL deriv= 1.23D-07
     ILin= 1 X=0.000D+00 Y=-5.688214143919D+02 DE= 0.00D+00 F= -1.37D-04
     ILin= 2 X=1.000D-01 Y=-5.688214227481D+02 DE=-8.36D-06 F= -3.00D-05
     ILin= 3 X=3.000D-01 Y=-5.688214073242D+02 DE= 7.07D-06 F=  1.84D-04
     An  expanding polynomial of degree  3 produced  0.1280
 Iteration 136 EE= -568.821423168213     Delta-E=       -0.000008776327 Grad=2.177D-02 Max rot=    0.2521 deg.
 Gradient too large for Newton-Raphson -- use scaled steepest descent instead.
 Alpha Gap=    12.388 HL deriv= 1.99D-07
     ILin= 1 X=0.000D+00 Y=-5.688214231682D+02 DE= 0.00D+00 F= -1.42D-04
     ILin= 2 X=1.000D-01 Y=-5.688214315060D+02 DE=-8.34D-06 F= -2.48D-05
     ILin= 3 X=3.000D-01 Y=-5.688214130157D+02 DE= 1.02D-05 F=  2.10D-04
     An  expanding polynomial of degree  3 produced  0.1211
 Iteration 137 EE= -568.821431767666     Delta-E=       -0.000008599453 Grad=2.071D-02 Max rot=    0.2492 deg.
 Gradient too large for Newton-Raphson -- use scaled steepest descent instead.
 Alpha Gap=    12.388 HL deriv= 1.10D-07
     ILin= 1 X=0.000D+00 Y=-5.688214317677D+02 DE= 0.00D+00 F= -1.32D-04
     ILin= 2 X=1.000D-01 Y=-5.688214397910D+02 DE=-8.02D-06 F= -2.88D-05
     ILin= 3 X=3.000D-01 Y=-5.688214249836D+02 DE= 6.78D-06 F=  1.77D-04
     An  expanding polynomial of degree  3 produced  0.1280
 Iteration 138 EE= -568.821440194527     Delta-E=       -0.000008426861 Grad=2.135D-02 Max rot=    0.2491 deg.
 Gradient too large for Newton-Raphson -- use scaled steepest descent instead.
 Alpha Gap=    12.388 HL deriv= 1.85D-07
     ILin= 1 X=0.000D+00 Y=-5.688214401945D+02 DE= 0.00D+00 F= -1.36D-04
     ILin= 2 X=1.000D-01 Y=-5.688214482016D+02 DE=-8.01D-06 F= -2.38D-05
     ILin= 3 X=3.000D-01 Y=-5.688214304471D+02 DE= 9.75D-06 F=  2.01D-04
     An  expanding polynomial of degree  3 produced  0.1211
 Iteration 139 EE= -568.821448453015     Delta-E=       -0.000008258488 Grad=2.032D-02 Max rot=    0.2463 deg.
 Gradient too large for Newton-Raphson -- use scaled steepest descent instead.
 Alpha Gap=    12.388 HL deriv= 9.83D-08
     ILin= 1 X=0.000D+00 Y=-5.688214484530D+02 DE= 0.00D+00 F= -1.26D-04
     ILin= 2 X=1.000D-01 Y=-5.688214561595D+02 DE=-7.71D-06 F= -2.77D-05
     ILin= 3 X=3.000D-01 Y=-5.688214419388D+02 DE= 6.51D-06 F=  1.70D-04
     An  expanding polynomial of degree  3 produced  0.1280
 Iteration 140 EE= -568.821456547152     Delta-E=       -0.000008094138 Grad=2.095D-02 Max rot=    0.2462 deg.
 Gradient too large for Newton-Raphson -- use scaled steepest descent instead.
 Alpha Gap=    12.388 HL deriv= 1.72D-07
     ILin= 1 X=0.000D+00 Y=-5.688214565472D+02 DE= 0.00D+00 F= -1.31D-04
     ILin= 2 X=1.000D-01 Y=-5.688214642393D+02 DE=-7.69D-06 F= -2.29D-05
     ILin= 3 X=3.000D-01 Y=-5.688214471855D+02 DE= 9.36D-06 F=  1.93D-04
     An  expanding polynomial of degree  3 produced  0.1211
 Iteration 141 EE= -568.821464480920     Delta-E=       -0.000007933767 Grad=1.994D-02 Max rot=    0.2435 deg.
 Gradient too large for Newton-Raphson -- use scaled steepest descent instead.
 Alpha Gap=    12.388 HL deriv= 8.73D-08
     ILin= 1 X=0.000D+00 Y=-5.688214644809D+02 DE= 0.00D+00 F= -1.21D-04
     ILin= 2 X=1.000D-01 Y=-5.688214718855D+02 DE=-7.40D-06 F= -2.66D-05
     ILin= 3 X=3.000D-01 Y=-5.688214582237D+02 DE= 6.26D-06 F=  1.63D-04
     An  expanding polynomial of degree  3 produced  0.1280
 Iteration 142 EE= -568.821472258123     Delta-E=       -0.000007777203 Grad=2.056D-02 Max rot=    0.2433 deg.
 Gradient too large for Newton-Raphson -- use scaled steepest descent instead.
 Alpha Gap=    12.388 HL deriv= 1.60D-07
     ILin= 1 X=0.000D+00 Y=-5.688214722581D+02 DE= 0.00D+00 F= -1.26D-04
     ILin= 2 X=1.000D-01 Y=-5.688214796502D+02 DE=-7.39D-06 F= -2.20D-05
     ILin= 3 X=3.000D-01 Y=-5.688214632638D+02 DE= 8.99D-06 F=  1.86D-04
     An  expanding polynomial of degree  3 produced  0.1211
 Iteration 143 EE= -568.821479882498     Delta-E=       -0.000007624375 Grad=1.957D-02 Max rot=    0.2406 deg.
 Gradient too large for Newton-Raphson -- use scaled steepest descent instead.
 Alpha Gap=    12.388 HL deriv= 7.70D-08
     ILin= 1 X=0.000D+00 Y=-5.688214798825D+02 DE= 0.00D+00 F= -1.17D-04
     ILin= 2 X=1.000D-01 Y=-5.688214869994D+02 DE=-7.12D-06 F= -2.56D-05
     ILin= 3 X=3.000D-01 Y=-5.688214738700D+02 DE= 6.01D-06 F=  1.57D-04
     An  expanding polynomial of degree  3 produced  0.1280
 Iteration 144 EE= -568.821487357641     Delta-E=       -0.000007475143 Grad=2.017D-02 Max rot=    0.2404 deg.
 Gradient too large for Newton-Raphson -- use scaled steepest descent instead.
 Alpha Gap=    12.388 HL deriv= 1.48D-07
     ILin= 1 X=0.000D+00 Y=-5.688214873576D+02 DE= 0.00D+00 F= -1.21D-04
     ILin= 2 X=1.000D-01 Y=-5.688214944637D+02 DE=-7.11D-06 F= -2.11D-05
     ILin= 3 X=3.000D-01 Y=-5.688214787134D+02 DE= 8.64D-06 F=  1.79D-04
     An  expanding polynomial of degree  3 produced  0.1211
 Iteration 145 EE= -568.821494687086     Delta-E=       -0.000007329444 Grad=1.921D-02 Max rot=    0.2378 deg.
 Gradient too large for Newton-Raphson -- use scaled steepest descent instead.
 Alpha Gap=    12.388 HL deriv= 6.73D-08
     ILin= 1 X=0.000D+00 Y=-5.688214946871D+02 DE= 0.00D+00 F= -1.12D-04
     ILin= 2 X=1.000D-01 Y=-5.688215015297D+02 DE=-6.84D-06 F= -2.46D-05
     ILin= 3 X=3.000D-01 Y=-5.688214889079D+02 DE= 5.78D-06 F=  1.51D-04
     An  expanding polynomial of degree  3 produced  0.1280
 Iteration 146 EE= -568.821501874218     Delta-E=       -0.000007187132 Grad=1.980D-02 Max rot=    0.2376 deg.
 Gradient too large for Newton-Raphson -- use scaled steepest descent instead.
 Alpha Gap=    12.388 HL deriv= 1.37D-07
     ILin= 1 X=0.000D+00 Y=-5.688215018742D+02 DE= 0.00D+00 F= -1.16D-04
     ILin= 2 X=1.000D-01 Y=-5.688215087075D+02 DE=-6.83D-06 F= -2.03D-05
     ILin= 3 X=3.000D-01 Y=-5.688214935637D+02 DE= 8.31D-06 F=  1.72D-04
     An  expanding polynomial of degree  3 produced  0.1212
 Iteration 147 EE= -568.821508922381     Delta-E=       -0.000007048163 Grad=1.886D-02 Max rot=    0.2350 deg.
 Gradient too large for Newton-Raphson -- use scaled steepest descent instead.
 Alpha Gap=    12.388 HL deriv= 5.82D-08
     ILin= 1 X=0.000D+00 Y=-5.688215089224D+02 DE= 0.00D+00 F= -1.08D-04
     ILin= 2 X=1.000D-01 Y=-5.688215155033D+02 DE=-6.58D-06 F= -2.36D-05
     ILin= 3 X=3.000D-01 Y=-5.688215033657D+02 DE= 5.56D-06 F=  1.45D-04
     An  expanding polynomial of degree  3 produced  0.1280
 Iteration 148 EE= -568.821515834767     Delta-E=       -0.000006912386 Grad=1.944D-02 Max rot=    0.2348 deg.
 Gradient too large for Newton-Raphson -- use scaled steepest descent instead.
 Alpha Gap=    12.388 HL deriv= 1.27D-07
     ILin= 1 X=0.000D+00 Y=-5.688215158348D+02 DE= 0.00D+00 F= -1.12D-04
     ILin= 2 X=1.000D-01 Y=-5.688215224078D+02 DE=-6.57D-06 F= -1.95D-05
     ILin= 3 X=3.000D-01 Y=-5.688215078426D+02 DE= 7.99D-06 F=  1.65D-04
     An  expanding polynomial of degree  3 produced  0.1212
 Iteration 149 EE= -568.821522614537     Delta-E=       -0.000006779770 Grad=1.852D-02 Max rot=    0.2323 deg.
 Gradient too large for Newton-Raphson -- use scaled steepest descent instead.
 Alpha Gap=    12.388 HL deriv= 4.97D-08
     ILin= 1 X=0.000D+00 Y=-5.688215226145D+02 DE= 0.00D+00 F= -1.04D-04
     ILin= 2 X=1.000D-01 Y=-5.688215289458D+02 DE=-6.33D-06 F= -2.27D-05
     ILin= 3 X=3.000D-01 Y=-5.688215172700D+02 DE= 5.34D-06 F=  1.40D-04
     An  expanding polynomial of degree  3 produced  0.1280
 Iteration 150 EE= -568.821529264712     Delta-E=       -0.000006650175 Grad=1.908D-02 Max rot=    0.2320 deg.
 Gradient too large for Newton-Raphson -- use scaled steepest descent instead.
 Alpha Gap=    12.388 HL deriv= 1.18D-07
     ILin= 1 X=0.000D+00 Y=-5.688215292647D+02 DE= 0.00D+00 F= -1.08D-04
     ILin= 2 X=1.000D-01 Y=-5.688215355892D+02 DE=-6.32D-06 F= -1.88D-05
     ILin= 3 X=3.000D-01 Y=-5.688215215764D+02 DE= 7.69D-06 F=  1.59D-04
     An  expanding polynomial of degree  3 produced  0.1212
 Iteration 151 EE= -568.821535788278     Delta-E=       -0.000006523566 Grad=1.819D-02 Max rot=    0.2295 deg.
 Gradient too large for Newton-Raphson -- use scaled steepest descent instead.
 Alpha Gap=    12.388 HL deriv= 4.17D-08
     ILin= 1 X=0.000D+00 Y=-5.688215357883D+02 DE= 0.00D+00 F= -1.00D-04
     ILin= 2 X=1.000D-01 Y=-5.688215418811D+02 DE=-6.09D-06 F= -2.19D-05
     ILin= 3 X=3.000D-01 Y=-5.688215306463D+02 DE= 5.14D-06 F=  1.34D-04
     An  expanding polynomial of degree  3 produced  0.1280
 Iteration 152 EE= -568.821542188097     Delta-E=       -0.000006399819 Grad=1.874D-02 Max rot=    0.2293 deg.
 Gradient too large for Newton-Raphson -- use scaled steepest descent instead.
 Alpha Gap=    12.388 HL deriv= 1.08D-07
     ILin= 1 X=0.000D+00 Y=-5.688215421881D+02 DE= 0.00D+00 F= -1.04D-04
     ILin= 2 X=1.000D-01 Y=-5.688215482754D+02 DE=-6.09D-06 F= -1.81D-05
     ILin= 3 X=3.000D-01 Y=-5.688215347898D+02 DE= 7.40D-06 F=  1.53D-04
     An  expanding polynomial of degree  3 produced  0.1212
 Iteration 153 EE= -568.821548466989     Delta-E=       -0.000006278892 Grad=1.786D-02 Max rot=    0.2268 deg.
 Gradient too large for Newton-Raphson -- use scaled steepest descent instead.
 Alpha Gap=    12.388 HL deriv= 3.43D-08
     ILin= 1 X=0.000D+00 Y=-5.688215484670D+02 DE= 0.00D+00 F= -9.62D-05
     ILin= 2 X=1.000D-01 Y=-5.688215543321D+02 DE=-5.87D-06 F= -2.11D-05
     ILin= 3 X=3.000D-01 Y=-5.688215435184D+02 DE= 4.95D-06 F=  1.29D-04
     An  expanding polynomial of degree  3 produced  0.1280
 Iteration 154 EE= -568.821554627664     Delta-E=       -0.000006160674 Grad=1.840D-02 Max rot=    0.2266 deg.
 Gradient too large for Newton-Raphson -- use scaled steepest descent instead.
 Alpha Gap=    12.388 HL deriv= 1.00D-07
     ILin= 1 X=0.000D+00 Y=-5.688215546277D+02 DE= 0.00D+00 F= -9.98D-05
     ILin= 2 X=1.000D-01 Y=-5.688215604882D+02 DE=-5.86D-06 F= -1.74D-05
     ILin= 3 X=3.000D-01 Y=-5.688215475063D+02 DE= 7.12D-06 F=  1.47D-04
     An  expanding polynomial of degree  3 produced  0.1212
 Iteration 155 EE= -568.821560672796     Delta-E=       -0.000006045132 Grad=1.755D-02 Max rot=    0.2241 deg.
 Gradient too large for Newton-Raphson -- use scaled steepest descent instead.
 Alpha Gap=    12.388 HL deriv= 2.73D-08
     ILin= 1 X=0.000D+00 Y=-5.688215606728D+02 DE= 0.00D+00 F= -9.27D-05
     ILin= 2 X=1.000D-01 Y=-5.688215663202D+02 DE=-5.65D-06 F= -2.03D-05
     ILin= 3 X=3.000D-01 Y=-5.688215559090D+02 DE= 4.76D-06 F=  1.24D-04
     An  expanding polynomial of degree  3 produced  0.1281
 Iteration 156 EE= -568.821566604944     Delta-E=       -0.000005932148 Grad=1.807D-02 Max rot=    0.2239 deg.
 Gradient too large for Newton-Raphson -- use scaled steepest descent instead.
 Alpha Gap=    12.388 HL deriv= 9.19D-08
     ILin= 1 X=0.000D+00 Y=-5.688215666049D+02 DE= 0.00D+00 F= -9.61D-05
     ILin= 2 X=1.000D-01 Y=-5.688215722488D+02 DE=-5.64D-06 F= -1.68D-05
     ILin= 3 X=3.000D-01 Y=-5.688215597483D+02 DE= 6.86D-06 F=  1.42D-04
     An  expanding polynomial of degree  3 produced  0.1212
 Iteration 157 EE= -568.821572426640     Delta-E=       -0.000005821696 Grad=1.724D-02 Max rot=    0.2215 deg.
 Gradient too large for Newton-Raphson -- use scaled steepest descent instead.
 Alpha Gap=    12.388 HL deriv= 2.07D-08
     ILin= 1 X=0.000D+00 Y=-5.688215724266D+02 DE= 0.00D+00 F= -8.92D-05
     ILin= 2 X=1.000D-01 Y=-5.688215778660D+02 DE=-5.44D-06 F= -1.96D-05
     ILin= 3 X=3.000D-01 Y=-5.688215678394D+02 DE= 4.59D-06 F=  1.20D-04
     An  expanding polynomial of degree  3 produced  0.1281
 Iteration 158 EE= -568.821578140318     Delta-E=       -0.000005713678 Grad=1.775D-02 Max rot=    0.2212 deg.
 Gradient too large for Newton-Raphson -- use scaled steepest descent instead.
 Alpha Gap=    12.388 HL deriv= 8.44D-08
     ILin= 1 X=0.000D+00 Y=-5.688215781403D+02 DE= 0.00D+00 F= -9.26D-05
     ILin= 2 X=1.000D-01 Y=-5.688215835770D+02 DE=-5.44D-06 F= -1.62D-05
     ILin= 3 X=3.000D-01 Y=-5.688215715366D+02 DE= 6.60D-06 F=  1.37D-04
     An  expanding polynomial of degree  3 produced  0.1212
 Iteration 159 EE= -568.821583748367     Delta-E=       -0.000005608049 Grad=1.694D-02 Max rot=    0.2189 deg.
 Gradient too large for Newton-Raphson -- use scaled steepest descent instead.
 Alpha Gap=    12.388 HL deriv= 1.46D-08
     ILin= 1 X=0.000D+00 Y=-5.688215837484D+02 DE= 0.00D+00 F= -8.60D-05
     ILin= 2 X=1.000D-01 Y=-5.688215889888D+02 DE=-5.24D-06 F= -1.88D-05
     ILin= 3 X=3.000D-01 Y=-5.688215793299D+02 DE= 4.42D-06 F=  1.15D-04
     An  expanding polynomial of degree  3 produced  0.1281
 Iteration 160 EE= -568.821589253106     Delta-E=       -0.000005504738 Grad=1.744D-02 Max rot=    0.2186 deg.
 Gradient too large for Newton-Raphson -- use scaled steepest descent instead.
 Alpha Gap=    12.388 HL deriv= 7.73D-08
     ILin= 1 X=0.000D+00 Y=-5.688215892531D+02 DE= 0.00D+00 F= -8.92D-05
     ILin= 2 X=1.000D-01 Y=-5.688215944917D+02 DE=-5.24D-06 F= -1.56D-05
     ILin= 3 X=3.000D-01 Y=-5.688215828913D+02 DE= 6.36D-06 F=  1.32D-04
     An  expanding polynomial of degree  3 produced  0.1212
 Iteration 161 EE= -568.821594656800     Delta-E=       -0.000005403695 Grad=1.664D-02 Max rot=    0.2163 deg.
 Gradient too large for Newton-Raphson -- use scaled steepest descent instead.
 Alpha Gap=    12.388 HL deriv= 8.89D-09
     ILin= 1 X=0.000D+00 Y=-5.688215946568D+02 DE= 0.00D+00 F= -8.28D-05
     ILin= 2 X=1.000D-01 Y=-5.688215997069D+02 DE=-5.05D-06 F= -1.82D-05
     ILin= 3 X=3.000D-01 Y=-5.688215903998D+02 DE= 4.26D-06 F=  1.11D-04
     An  expanding polynomial of degree  3 produced  0.1281
 Iteration 162 EE= -568.821599961632     Delta-E=       -0.000005304832 Grad=1.713D-02 Max rot=    0.2160 deg.
 Gradient too large for Newton-Raphson -- use scaled steepest descent instead.
 Alpha Gap=    12.388 HL deriv= 7.06D-08
     ILin= 1 X=0.000D+00 Y=-5.688215999616D+02 DE= 0.00D+00 F= -8.60D-05
     ILin= 2 X=1.000D-01 Y=-5.688216050106D+02 DE=-5.05D-06 F= -1.50D-05
     ILin= 3 X=3.000D-01 Y=-5.688215938313D+02 DE= 6.13D-06 F=  1.27D-04
     An  expanding polynomial of degree  3 produced  0.1212
 Iteration 163 EE= -568.821605169767     Delta-E=       -0.000005208135 Grad=1.636D-02 Max rot=    0.2137 deg.
 Gradient too large for Newton-Raphson -- use scaled steepest descent instead.
 Alpha Gap=    12.388 HL deriv= 3.53D-09
     ILin= 1 X=0.000D+00 Y=-5.688216051698D+02 DE= 0.00D+00 F= -7.99D-05
     ILin= 2 X=1.000D-01 Y=-5.688216100376D+02 DE=-4.87D-06 F= -1.75D-05
     ILin= 3 X=3.000D-01 Y=-5.688216010672D+02 DE= 4.10D-06 F=  1.07D-04
     An  expanding polynomial of degree  3 produced  0.1281
 Iteration 164 EE= -568.821610283271     Delta-E=       -0.000005113504 Grad=1.683D-02 Max rot=    0.2134 deg.
 Gradient too large for Newton-Raphson -- use scaled steepest descent instead.
 Alpha Gap=    12.388 HL deriv= 6.42D-08
     ILin= 1 X=0.000D+00 Y=-5.688216102833D+02 DE= 0.00D+00 F= -8.29D-05
     ILin= 2 X=1.000D-01 Y=-5.688216151507D+02 DE=-4.87D-06 F= -1.45D-05
     ILin= 3 X=3.000D-01 Y=-5.688216043745D+02 DE= 5.91D-06 F=  1.22D-04
     An  expanding polynomial of degree  3 produced  0.1212
 Iteration 165 EE= -568.821615304196     Delta-E=       -0.000005020925 Grad=1.607D-02 Max rot=    0.2111 deg.
 Gradient too large for Newton-Raphson -- use scaled steepest descent instead.
 Alpha Gap=    12.388 HL deriv= 1.49D-09
     ILin= 1 X=0.000D+00 Y=-5.688216153042D+02 DE= 0.00D+00 F= -7.70D-05
     ILin= 2 X=1.000D-01 Y=-5.688216199976D+02 DE=-4.69D-06 F= -1.69D-05
     ILin= 3 X=3.000D-01 Y=-5.688216113495D+02 DE= 3.95D-06 F=  1.03D-04
     An  expanding polynomial of degree  3 produced  0.1281
 Iteration 166 EE= -568.821620234513     Delta-E=       -0.000004930317 Grad=1.654D-02 Max rot=    0.2109 deg.
 Gradient too large for Newton-Raphson -- use scaled steepest descent instead.
 Alpha Gap=    12.388 HL deriv= 5.83D-08
     ILin= 1 X=0.000D+00 Y=-5.688216202345D+02 DE= 0.00D+00 F= -7.99D-05
     ILin= 2 X=1.000D-01 Y=-5.688216249281D+02 DE=-4.69D-06 F= -1.40D-05
     ILin= 3 X=3.000D-01 Y=-5.688216145377D+02 DE= 5.70D-06 F=  1.18D-04
     An  expanding polynomial of degree  3 produced  0.1212
 Iteration 167 EE= -568.821625076160     Delta-E=       -0.000004841647 Grad=1.580D-02 Max rot=    0.2086 deg.
 Gradient too large for Newton-Raphson -- use scaled steepest descent instead.
 Alpha Gap=    12.388 HL deriv= 6.18D-09
     ILin= 1 X=0.000D+00 Y=-5.688216250762D+02 DE= 0.00D+00 F= -7.43D-05
     ILin= 2 X=1.000D-01 Y=-5.688216296025D+02 DE=-4.53D-06 F= -1.63D-05
     ILin= 3 X=3.000D-01 Y=-5.688216212630D+02 DE= 3.81D-06 F=  9.97D-05
     An  expanding polynomial of degree  3 produced  0.1281
 Iteration 168 EE= -568.821629831019     Delta-E=       -0.000004754859 Grad=1.626D-02 Max rot=    0.2083 deg.
 Gradient too large for Newton-Raphson -- use scaled steepest descent instead.
 Alpha Gap=    12.388 HL deriv= 5.27D-08
     ILin= 1 X=0.000D+00 Y=-5.688216298310D+02 DE= 0.00D+00 F= -7.71D-05
     ILin= 2 X=1.000D-01 Y=-5.688216343581D+02 DE=-4.53D-06 F= -1.35D-05
     ILin= 3 X=3.000D-01 Y=-5.688216243373D+02 DE= 5.49D-06 F=  1.14D-04
     An  expanding polynomial of degree  3 produced  0.1212
 Iteration 169 EE= -568.821634500930     Delta-E=       -0.000004669912 Grad=1.553D-02 Max rot=    0.2061 deg.
 Gradient too large for Newton-Raphson -- use scaled steepest descent instead.
 Alpha Gap=    12.388 HL deriv= 1.06D-08
     ILin= 1 X=0.000D+00 Y=-5.688216345009D+02 DE= 0.00D+00 F= -7.16D-05
     ILin= 2 X=1.000D-01 Y=-5.688216388672D+02 DE=-4.37D-06 F= -1.57D-05
     ILin= 3 X=3.000D-01 Y=-5.688216308234D+02 DE= 3.68D-06 F=  9.61D-05
     An  expanding polynomial of degree  3 produced  0.1281
 Iteration 170 EE= -568.821639087673     Delta-E=       -0.000004586742 Grad=1.598D-02 Max rot=    0.2058 deg.
 Gradient too large for Newton-Raphson -- use scaled steepest descent instead.
 Alpha Gap=    12.388 HL deriv= 4.74D-08
     ILin= 1 X=0.000D+00 Y=-5.688216390877D+02 DE= 0.00D+00 F= -7.43D-05
     ILin= 2 X=1.000D-01 Y=-5.688216434551D+02 DE=-4.37D-06 F= -1.30D-05
     ILin= 3 X=3.000D-01 Y=-5.688216337886D+02 DE= 5.30D-06 F=  1.10D-04
     An  expanding polynomial of degree  3 produced  0.1212
 Iteration 171 EE= -568.821643593005     Delta-E=       -0.000004505332 Grad=1.527D-02 Max rot=    0.2037 deg.
 Gradient too large for Newton-Raphson -- use scaled steepest descent instead.
 Alpha Gap=    12.388 HL deriv= 1.47D-08
     ILin= 1 X=0.000D+00 Y=-5.688216435930D+02 DE= 0.00D+00 F= -6.91D-05
     ILin= 2 X=1.000D-01 Y=-5.688216478059D+02 DE=-4.21D-06 F= -1.52D-05
     ILin= 3 X=3.000D-01 Y=-5.688216400454D+02 DE= 3.55D-06 F=  9.28D-05
     An  expanding polynomial of degree  3 produced  0.1281
 Iteration 172 EE= -568.821648018615     Delta-E=       -0.000004425610 Grad=1.571D-02 Max rot=    0.2034 deg.
 Gradient too large for Newton-Raphson -- use scaled steepest descent instead.
 Alpha Gap=    12.388 HL deriv= 4.24D-08
     ILin= 1 X=0.000D+00 Y=-5.688216480186D+02 DE= 0.00D+00 F= -7.17D-05
     ILin= 2 X=1.000D-01 Y=-5.688216522331D+02 DE=-4.21D-06 F= -1.26D-05
     ILin= 3 X=3.000D-01 Y=-5.688216429060D+02 DE= 5.11D-06 F=  1.06D-04
     An  expanding polynomial of degree  3 produced  0.1212
 Iteration 173 EE= -568.821652366177     Delta-E=       -0.000004347562 Grad=1.502D-02 Max rot=    0.2012 deg.
 Gradient too large for Newton-Raphson -- use scaled steepest descent instead.
 Alpha Gap=    12.388 HL deriv= 1.85D-08
     ILin= 1 X=0.000D+00 Y=-5.688216523662D+02 DE= 0.00D+00 F= -6.67D-05
     ILin= 2 X=1.000D-01 Y=-5.688216564319D+02 DE=-4.07D-06 F= -1.46D-05
     ILin= 3 X=3.000D-01 Y=-5.688216489430D+02 DE= 3.42D-06 F=  8.95D-05
     An  expanding polynomial of degree  3 produced  0.1281
 Iteration 174 EE= -568.821656637296     Delta-E=       -0.000004271119 Grad=1.545D-02 Max rot=    0.2009 deg.
 Gradient too large for Newton-Raphson -- use scaled steepest descent instead.
 Alpha Gap=    12.388 HL deriv= 3.77D-08
     ILin= 1 X=0.000D+00 Y=-5.688216566373D+02 DE= 0.00D+00 F= -6.92D-05
     ILin= 2 X=1.000D-01 Y=-5.688216607051D+02 DE=-4.07D-06 F= -1.21D-05
     ILin= 3 X=3.000D-01 Y=-5.688216517034D+02 DE= 4.93D-06 F=  1.02D-04
     An  expanding polynomial of degree  3 produced  0.1212
 Iteration 175 EE= -568.821660833565     Delta-E=       -0.000004196269 Grad=1.477D-02 Max rot=    0.1988 deg.
 Gradient too large for Newton-Raphson -- use scaled steepest descent instead.
 Alpha Gap=    12.388 HL deriv= 2.20D-08
     ILin= 1 X=0.000D+00 Y=-5.688216608336D+02 DE= 0.00D+00 F= -6.44D-05
     ILin= 2 X=1.000D-01 Y=-5.688216647582D+02 DE=-3.92D-06 F= -1.41D-05
     ILin= 3 X=3.000D-01 Y=-5.688216575298D+02 DE= 3.30D-06 F=  8.64D-05
     An  expanding polynomial of degree  3 produced  0.1281
 Iteration 176 EE= -568.821664956516     Delta-E=       -0.000004122951 Grad=1.519D-02 Max rot=    0.1985 deg.
 Gradient too large for Newton-Raphson -- use scaled steepest descent instead.
 Alpha Gap=    12.388 HL deriv= 3.33D-08
     ILin= 1 X=0.000D+00 Y=-5.688216649565D+02 DE= 0.00D+00 F= -6.68D-05
     ILin= 2 X=1.000D-01 Y=-5.688216688836D+02 DE=-3.93D-06 F= -1.17D-05
     ILin= 3 X=3.000D-01 Y=-5.688216601941D+02 DE= 4.76D-06 F=  9.86D-05
     An  expanding polynomial of degree  3 produced  0.1212
 Iteration 177 EE= -568.821669007658     Delta-E=       -0.000004051142 Grad=1.452D-02 Max rot=    0.1965 deg.
 Gradient too large for Newton-Raphson -- use scaled steepest descent instead.
 Alpha Gap=    12.388 HL deriv= 2.54D-08
     ILin= 1 X=0.000D+00 Y=-5.688216690077D+02 DE= 0.00D+00 F= -6.22D-05
     ILin= 2 X=1.000D-01 Y=-5.688216727970D+02 DE=-3.79D-06 F= -1.36D-05
     ILin= 3 X=3.000D-01 Y=-5.688216658184D+02 DE= 3.19D-06 F=  8.34D-05
     An  expanding polynomial of degree  3 produced  0.1281
 Iteration 178 EE= -568.821672988452     Delta-E=       -0.000003980793 Grad=1.493D-02 Max rot=    0.1961 deg.
 Gradient too large for Newton-Raphson -- use scaled steepest descent instead.
 Alpha Gap=    12.388 HL deriv= 2.91D-08
     ILin= 1 X=0.000D+00 Y=-5.688216729885D+02 DE= 0.00D+00 F= -6.45D-05
     ILin= 2 X=1.000D-01 Y=-5.688216767805D+02 DE=-3.79D-06 F= -1.13D-05
     ILin= 3 X=3.000D-01 Y=-5.688216683905D+02 DE= 4.60D-06 F=  9.52D-05
     An  expanding polynomial of degree  3 produced  0.1212
 Iteration 179 EE= -568.821676900338     Delta-E=       -0.000003911887 Grad=1.428D-02 Max rot=    0.1941 deg.
 Gradient too large for Newton-Raphson -- use scaled steepest descent instead.
 Alpha Gap=    12.388 HL deriv= 2.84D-08
     ILin= 1 X=0.000D+00 Y=-5.688216769003D+02 DE= 0.00D+00 F= -6.00D-05
     ILin= 2 X=1.000D-01 Y=-5.688216805598D+02 DE=-3.66D-06 F= -1.32D-05
     ILin= 3 X=3.000D-01 Y=-5.688216738210D+02 DE= 3.08D-06 F=  8.06D-05
     An  expanding polynomial of degree  3 produced  0.1281
 Iteration 180 EE= -568.821680744702     Delta-E=       -0.000003844364 Grad=1.469D-02 Max rot=    0.1938 deg.
 Gradient too large for Newton-Raphson -- use scaled steepest descent instead.
 Alpha Gap=    12.388 HL deriv= 2.52D-08
     ILin= 1 X=0.000D+00 Y=-5.688216807447D+02 DE= 0.00D+00 F= -6.23D-05
     ILin= 2 X=1.000D-01 Y=-5.688216844071D+02 DE=-3.66D-06 F= -1.09D-05
     ILin= 3 X=3.000D-01 Y=-5.688216763046D+02 DE= 4.44D-06 F=  9.19D-05
     An  expanding polynomial of degree  3 produced  0.1212
 Iteration 181 EE= -568.821684522924     Delta-E=       -0.000003778221 Grad=1.405D-02 Max rot=    0.1918 deg.
 Gradient too large for Newton-Raphson -- use scaled steepest descent instead.
 Alpha Gap=    12.388 HL deriv= 3.13D-08
     ILin= 1 X=0.000D+00 Y=-5.688216845229D+02 DE= 0.00D+00 F= -5.80D-05
     ILin= 2 X=1.000D-01 Y=-5.688216880577D+02 DE=-3.53D-06 F= -1.27D-05
     ILin= 3 X=3.000D-01 Y=-5.688216815490D+02 DE= 2.97D-06 F=  7.78D-05
     An  expanding polynomial of degree  3 produced  0.1281
 Iteration 182 EE= -568.821688236314     Delta-E=       -0.000003713391 Grad=1.444D-02 Max rot=    0.1915 deg.
 Gradient too large for Newton-Raphson -- use scaled steepest descent instead.
 Alpha Gap=    12.388 HL deriv= 2.15D-08
     ILin= 1 X=0.000D+00 Y=-5.688216882363D+02 DE= 0.00D+00 F= -6.02D-05
     ILin= 2 X=1.000D-01 Y=-5.688216917743D+02 DE=-3.54D-06 F= -1.05D-05
     ILin= 3 X=3.000D-01 Y=-5.688216839477D+02 DE= 4.29D-06 F=  8.88D-05
     An  expanding polynomial of degree  3 produced  0.1212
 Iteration 183 EE= -568.821691886199     Delta-E=       -0.000003649885 Grad=1.382D-02 Max rot=    0.1895 deg.
 Gradient too large for Newton-Raphson -- use scaled steepest descent instead.
 Alpha Gap=    12.388 HL deriv= 3.40D-08
     ILin= 1 X=0.000D+00 Y=-5.688216918862D+02 DE= 0.00D+00 F= -5.60D-05
     ILin= 2 X=1.000D-01 Y=-5.688216953012D+02 DE=-3.41D-06 F= -1.23D-05
     ILin= 3 X=3.000D-01 Y=-5.688216890135D+02 DE= 2.87D-06 F=  7.52D-05
     An  expanding polynomial of degree  3 produced  0.1281
 Iteration 184 EE= -568.821695473829     Delta-E=       -0.000003587630 Grad=1.421D-02 Max rot=    0.1892 deg.
 Gradient too large for Newton-Raphson -- use scaled steepest descent instead.
 Alpha Gap=    12.388 HL deriv= 1.81D-08
     ILin= 1 X=0.000D+00 Y=-5.688216954738D+02 DE= 0.00D+00 F= -5.82D-05
     ILin= 2 X=1.000D-01 Y=-5.688216988923D+02 DE=-3.42D-06 F= -1.02D-05
     ILin= 3 X=3.000D-01 Y=-5.688216913307D+02 DE= 4.14D-06 F=  8.58D-05
     An  expanding polynomial of degree  3 produced  0.1212
 Iteration 185 EE= -568.821699000452     Delta-E=       -0.000003526623 Grad=1.360D-02 Max rot=    0.1872 deg.
 Gradient too large for Newton-Raphson -- use scaled steepest descent instead.
 Alpha Gap=    12.388 HL deriv= 3.65D-08
     ILin= 1 X=0.000D+00 Y=-5.688216990005D+02 DE= 0.00D+00 F= -5.41D-05
     ILin= 2 X=1.000D-01 Y=-5.688217023004D+02 DE=-3.30D-06 F= -1.19D-05
     ILin= 3 X=3.000D-01 Y=-5.688216962250D+02 DE= 2.78D-06 F=  7.26D-05
     An  expanding polynomial of degree  3 produced  0.1281
 Iteration 186 EE= -568.821702467276     Delta-E=       -0.000003466824 Grad=1.398D-02 Max rot=    0.1869 deg.
 Gradient too large for Newton-Raphson -- use scaled steepest descent instead.
 Alpha Gap=    12.388 HL deriv= 1.48D-08
     ILin= 1 X=0.000D+00 Y=-5.688217024673D+02 DE= 0.00D+00 F= -5.62D-05
     ILin= 2 X=1.000D-01 Y=-5.688217057710D+02 DE=-3.30D-06 F= -9.85D-06
     ILin= 3 X=3.000D-01 Y=-5.688216984638D+02 DE= 4.00D-06 F=  8.29D-05
     An  expanding polynomial of degree  3 produced  0.1212
 Iteration 187 EE= -568.821705875487     Delta-E=       -0.000003408211 Grad=1.338D-02 Max rot=    0.1849 deg.
 Gradient too large for Newton-Raphson -- use scaled steepest descent instead.
 Alpha Gap=    12.388 HL deriv= 3.87D-08
     ILin= 1 X=0.000D+00 Y=-5.688217058755D+02 DE= 0.00D+00 F= -5.23D-05
     ILin= 2 X=1.000D-01 Y=-5.688217090649D+02 DE=-3.19D-06 F= -1.15D-05
     ILin= 3 X=3.000D-01 Y=-5.688217031934D+02 DE= 2.68D-06 F=  7.02D-05
     An  expanding polynomial of degree  3 produced  0.1281
 Iteration 188 EE= -568.821709226236     Delta-E=       -0.000003350749 Grad=1.375D-02 Max rot=    0.1846 deg.
 Gradient too large for Newton-Raphson -- use scaled steepest descent instead.
 Alpha Gap=    12.388 HL deriv= 1.18D-08
     ILin= 1 X=0.000D+00 Y=-5.688217092262D+02 DE= 0.00D+00 F= -5.43D-05
     ILin= 2 X=1.000D-01 Y=-5.688217124196D+02 DE=-3.19D-06 F= -9.52D-06
     ILin= 3 X=3.000D-01 Y=-5.688217053571D+02 DE= 3.87D-06 F=  8.01D-05
     An  expanding polynomial of degree  3 produced  0.1212
 Iteration 189 EE= -568.821712520656     Delta-E=       -0.000003294420 Grad=1.316D-02 Max rot=    0.1827 deg.
 Gradient too large for Newton-Raphson -- use scaled steepest descent instead.
 Alpha Gap=    12.388 HL deriv= 4.09D-08
     ILin= 1 X=0.000D+00 Y=-5.688217125207D+02 DE= 0.00D+00 F= -5.06D-05
     ILin= 2 X=1.000D-01 Y=-5.688217156039D+02 DE=-3.08D-06 F= -1.11D-05
     ILin= 3 X=3.000D-01 Y=-5.688217099283D+02 DE= 2.59D-06 F=  6.79D-05
     An  expanding polynomial of degree  3 produced  0.1281
 Iteration 190 EE= -568.821715759841     Delta-E=       -0.000003239185 Grad=1.353D-02 Max rot=    0.1824 deg.
 Gradient too large for Newton-Raphson -- use scaled steepest descent instead.
 Alpha Gap=    12.388 HL deriv= 8.90D-09
     ILin= 1 X=0.000D+00 Y=-5.688217157598D+02 DE= 0.00D+00 F= -5.25D-05
     ILin= 2 X=1.000D-01 Y=-5.688217188472D+02 DE=-3.09D-06 F= -9.20D-06
     ILin= 3 X=3.000D-01 Y=-5.688217120197D+02 DE= 3.74D-06 F=  7.75D-05
     An  expanding polynomial of degree  3 produced  0.1212
 Iteration 191 EE= -568.821718944884     Delta-E=       -0.000003185043 Grad=1.295D-02 Max rot=    0.1805 deg.
 Gradient too large for Newton-Raphson -- use scaled steepest descent instead.
 Alpha Gap=    12.388 HL deriv= 4.28D-08
     ILin= 1 X=0.000D+00 Y=-5.688217189449D+02 DE= 0.00D+00 F= -4.89D-05
     ILin= 2 X=1.000D-01 Y=-5.688217219260D+02 DE=-2.98D-06 F= -1.07D-05
     ILin= 3 X=3.000D-01 Y=-5.688217164388D+02 DE= 2.51D-06 F=  6.56D-05
     An  expanding polynomial of degree  3 produced  0.1281
 Iteration 192 EE= -568.821722076823     Delta-E=       -0.000003131938 Grad=1.331D-02 Max rot=    0.1802 deg.
 Gradient too large for Newton-Raphson -- use scaled steepest descent instead.
 Alpha Gap=    12.388 HL deriv= 6.22D-09
     ILin= 1 X=0.000D+00 Y=-5.688217220768D+02 DE= 0.00D+00 F= -5.08D-05
     ILin= 2 X=1.000D-01 Y=-5.688217250622D+02 DE=-2.99D-06 F= -8.90D-06
     ILin= 3 X=3.000D-01 Y=-5.688217184607D+02 DE= 3.62D-06 F=  7.49D-05
     An  expanding polynomial of degree  3 produced  0.1212
 Iteration 193 EE= -568.821725156701     Delta-E=       -0.000003079879 Grad=1.275D-02 Max rot=    0.1783 deg.
 Gradient too large for Newton-Raphson -- use scaled steepest descent instead.
 Alpha Gap=    12.388 HL deriv= 4.46D-08
     ILin= 1 X=0.000D+00 Y=-5.688217251567D+02 DE= 0.00D+00 F= -4.73D-05
     ILin= 2 X=1.000D-01 Y=-5.688217280396D+02 DE=-2.88D-06 F= -1.04D-05
     ILin= 3 X=3.000D-01 Y=-5.688217227335D+02 DE= 2.42D-06 F=  6.34D-05
     An  expanding polynomial of degree  3 produced  0.1281
 Iteration 194 EE= -568.821728185502     Delta-E=       -0.000003028801 Grad=1.310D-02 Max rot=    0.1780 deg.
 Gradient too large for Newton-Raphson -- use scaled steepest descent instead.
 Alpha Gap=    12.388 HL deriv= 3.70D-09
     ILin= 1 X=0.000D+00 Y=-5.688217281855D+02 DE= 0.00D+00 F= -4.91D-05
     ILin= 2 X=1.000D-01 Y=-5.688217310728D+02 DE=-2.89D-06 F= -8.61D-06
     ILin= 3 X=3.000D-01 Y=-5.688217246886D+02 DE= 3.50D-06 F=  7.25D-05
     An  expanding polynomial of degree  3 produced  0.1212
 Iteration 195 EE= -568.821731164235     Delta-E=       -0.000002978733 Grad=1.255D-02 Max rot=    0.1762 deg.
 Gradient too large for Newton-Raphson -- use scaled steepest descent instead.
 Alpha Gap=    12.388 HL deriv= 4.63D-08
     ILin= 1 X=0.000D+00 Y=-5.688217311642D+02 DE= 0.00D+00 F= -4.57D-05
     ILin= 2 X=1.000D-01 Y=-5.688217339527D+02 DE=-2.79D-06 F= -1.00D-05
     ILin= 3 X=3.000D-01 Y=-5.688217288208D+02 DE= 2.34D-06 F=  6.14D-05
     An  expanding polynomial of degree  3 produced  0.1281
 Iteration 196 EE= -568.821734093839     Delta-E=       -0.000002929604 Grad=1.289D-02 Max rot=    0.1759 deg.
 Gradient too large for Newton-Raphson -- use scaled steepest descent instead.
 Alpha Gap=    12.388 HL deriv= 1.34D-09
     ILin= 1 X=0.000D+00 Y=-5.688217340938D+02 DE= 0.00D+00 F= -4.75D-05
     ILin= 2 X=1.000D-01 Y=-5.688217368868D+02 DE=-2.79D-06 F= -8.33D-06
     ILin= 3 X=3.000D-01 Y=-5.688217307117D+02 DE= 3.38D-06 F=  7.01D-05
     An  expanding polynomial of degree  3 produced  0.1212
 Iteration 197 EE= -568.821736975269     Delta-E=       -0.000002881430 Grad=1.235D-02 Max rot=    0.1741 deg.
 Gradient too large for Newton-Raphson -- use scaled steepest descent instead.
 Alpha Gap=    12.388 HL deriv= 4.78D-08
     ILin= 1 X=0.000D+00 Y=-5.688217369753D+02 DE= 0.00D+00 F= -4.42D-05
     ILin= 2 X=1.000D-01 Y=-5.688217396729D+02 DE=-2.70D-06 F= -9.71D-06
     ILin= 3 X=3.000D-01 Y=-5.688217347085D+02 DE= 2.27D-06 F=  5.94D-05
     An  expanding polynomial of degree  3 produced  0.1281
 Iteration 198 EE= -568.821739809433     Delta-E=       -0.000002834164 Grad=1.269D-02 Max rot=    0.1738 deg.
 Gradient too large for Newton-Raphson -- use scaled steepest descent instead.
 Alpha Gap=    12.388 HL deriv= 8.63D-10
     ILin= 1 X=0.000D+00 Y=-5.688217398094D+02 DE= 0.00D+00 F= -4.60D-05
     ILin= 2 X=1.000D-01 Y=-5.688217425116D+02 DE=-2.70D-06 F= -8.06D-06
     ILin= 3 X=3.000D-01 Y=-5.688217365376D+02 DE= 3.27D-06 F=  6.78D-05
     An  expanding polynomial of degree  3 produced  0.1212
 Iteration 199 EE= -568.821742597239     Delta-E=       -0.000002787807 Grad=1.216D-02 Max rot=    0.1720 deg.
 Gradient too large for Newton-Raphson -- use scaled steepest descent instead.
 Alpha Gap=    12.388 HL deriv= 4.91D-08
     ILin= 1 X=0.000D+00 Y=-5.688217425972D+02 DE= 0.00D+00 F= -4.28D-05
     ILin= 2 X=1.000D-01 Y=-5.688217452074D+02 DE=-2.61D-06 F= -9.40D-06
     ILin= 3 X=3.000D-01 Y=-5.688217404042D+02 DE= 2.19D-06 F=  5.74D-05
     An  expanding polynomial of degree  3 produced  0.1281
 Iteration 200 EE= -568.821745339553     Delta-E=       -0.000002742314 Grad=1.249D-02 Max rot=    0.1717 deg.
 Gradient too large for Newton-Raphson -- use scaled steepest descent instead.
 Alpha Gap=    12.388 HL deriv= 2.93D-09
     ILin= 1 X=0.000D+00 Y=-5.688217453396D+02 DE= 0.00D+00 F= -4.45D-05
     ILin= 2 X=1.000D-01 Y=-5.688217479544D+02 DE=-2.61D-06 F= -7.80D-06
     ILin= 3 X=3.000D-01 Y=-5.688217421739D+02 DE= 3.17D-06 F=  6.56D-05
     An  expanding polynomial of degree  3 produced  0.1212
 Iteration 201 EE= -568.821748037246     Delta-E=       -0.000002697693 Grad=1.197D-02 Max rot=    0.1699 deg.
 Gradient too large for Newton-Raphson -- use scaled steepest descent instead.
 Alpha Gap=    12.388 HL deriv= 5.04D-08
     ILin= 1 X=0.000D+00 Y=-5.688217480372D+02 DE= 0.00D+00 F= -4.14D-05
     ILin= 2 X=1.000D-01 Y=-5.688217505633D+02 DE=-2.53D-06 F= -9.09D-06
     ILin= 3 X=3.000D-01 Y=-5.688217459153D+02 DE= 2.12D-06 F=  5.56D-05
     An  expanding polynomial of degree  3 produced  0.1281
 Iteration 202 EE= -568.821750691149     Delta-E=       -0.000002653903 Grad=1.229D-02 Max rot=    0.1696 deg.
 Gradient too large for Newton-Raphson -- use scaled steepest descent instead.
 Alpha Gap=    12.388 HL deriv= 4.85D-09
     ILin= 1 X=0.000D+00 Y=-5.688217506911D+02 DE= 0.00D+00 F= -4.31D-05
     ILin= 2 X=1.000D-01 Y=-5.688217532219D+02 DE=-2.53D-06 F= -7.55D-06
     ILin= 3 X=3.000D-01 Y=-5.688217476277D+02 DE= 3.06D-06 F=  6.35D-05
     An  expanding polynomial of degree  3 produced  0.1213
 Iteration 203 EE= -568.821753302089     Delta-E=       -0.000002610940 Grad=1.178D-02 Max rot=    0.1679 deg.
 Gradient too large for Newton-Raphson -- use scaled steepest descent instead.
 Alpha Gap=    12.388 HL deriv= 5.15D-08
     ILin= 1 X=0.000D+00 Y=-5.688217533021D+02 DE= 0.00D+00 F= -4.01D-05
     ILin= 2 X=1.000D-01 Y=-5.688217557471D+02 DE=-2.44D-06 F= -8.80D-06
     ILin= 3 X=3.000D-01 Y=-5.688217512485D+02 DE= 2.05D-06 F=  5.38D-05
     An  expanding polynomial of degree  3 produced  0.1281
 Iteration 204 EE= -568.821755870863     Delta-E=       -0.000002568774 Grad=1.210D-02 Max rot=    0.1675 deg.
 Gradient too large for Newton-Raphson -- use scaled steepest descent instead.
 Alpha Gap=    12.388 HL deriv= 6.65D-09
     ILin= 1 X=0.000D+00 Y=-5.688217558709D+02 DE= 0.00D+00 F= -4.17D-05
     ILin= 2 X=1.000D-01 Y=-5.688217583206D+02 DE=-2.45D-06 F= -7.31D-06
     ILin= 3 X=3.000D-01 Y=-5.688217529058D+02 DE= 2.97D-06 F=  6.15D-05
     An  expanding polynomial of degree  3 produced  0.1213
 Iteration 205 EE= -568.821758398266     Delta-E=       -0.000002527403 Grad=1.160D-02 Max rot=    0.1658 deg.
 Gradient too large for Newton-Raphson -- use scaled steepest descent instead.
 Alpha Gap=    12.388 HL deriv= 5.26D-08
     ILin= 1 X=0.000D+00 Y=-5.688217583983D+02 DE= 0.00D+00 F= -3.88D-05
     ILin= 2 X=1.000D-01 Y=-5.688217607652D+02 DE=-2.37D-06 F= -8.52D-06
     ILin= 3 X=3.000D-01 Y=-5.688217564105D+02 DE= 1.99D-06 F=  5.21D-05
     An  expanding polynomial of degree  3 produced  0.1281
 Iteration 206 EE= -568.821760885063     Delta-E=       -0.000002486797 Grad=1.191D-02 Max rot=    0.1655 deg.
 Gradient too large for Newton-Raphson -- use scaled steepest descent instead.
 Alpha Gap=    12.388 HL deriv= 8.32D-09
     ILin= 1 X=0.000D+00 Y=-5.688217608851D+02 DE= 0.00D+00 F= -4.04D-05
     ILin= 2 X=1.000D-01 Y=-5.688217632568D+02 DE=-2.37D-06 F= -7.07D-06
     ILin= 3 X=3.000D-01 Y=-5.688217580148D+02 DE= 2.87D-06 F=  5.95D-05
     An  expanding polynomial of degree  3 produced  0.1213
 Iteration 207 EE= -568.821763332005     Delta-E=       -0.000002446942 Grad=1.143D-02 Max rot=    0.1638 deg.
 Gradient too large for Newton-Raphson -- use scaled steepest descent instead.
 Alpha Gap=    12.388 HL deriv= 5.35D-08
     ILin= 1 X=0.000D+00 Y=-5.688217633320D+02 DE= 0.00D+00 F= -3.76D-05
     ILin= 2 X=1.000D-01 Y=-5.688217656238D+02 DE=-2.29D-06 F= -8.25D-06
     ILin= 3 X=3.000D-01 Y=-5.688217614076D+02 DE= 1.92D-06 F=  5.04D-05
     An  expanding polynomial of degree  3 produced  0.1281
 Iteration 208 EE= -568.821765739828     Delta-E=       -0.000002407823 Grad=1.173D-02 Max rot=    0.1635 deg.
 Gradient too large for Newton-Raphson -- use scaled steepest descent instead.
 Alpha Gap=    12.388 HL deriv= 9.88D-09
     ILin= 1 X=0.000D+00 Y=-5.688217657398D+02 DE= 0.00D+00 F= -3.91D-05
     ILin= 2 X=1.000D-01 Y=-5.688217680364D+02 DE=-2.30D-06 F= -6.85D-06
     ILin= 3 X=3.000D-01 Y=-5.688217629608D+02 DE= 2.78D-06 F=  5.76D-05
     An  expanding polynomial of degree  3 produced  0.1213
 Iteration 209 EE= -568.821768109262     Delta-E=       -0.000002369433 Grad=1.125D-02 Max rot=    0.1618 deg.
 Gradient too large for Newton-Raphson -- use scaled steepest descent instead.
 Alpha Gap=    12.388 HL deriv= 5.43D-08
     ILin= 1 X=0.000D+00 Y=-5.688217681093D+02 DE= 0.00D+00 F= -3.64D-05
     ILin= 2 X=1.000D-01 Y=-5.688217703286D+02 DE=-2.22D-06 F= -7.99D-06
     ILin= 3 X=3.000D-01 Y=-5.688217662459D+02 DE= 1.86D-06 F=  4.88D-05
     An  expanding polynomial of degree  3 produced  0.1281
 Iteration 210 EE= -568.821770440999     Delta-E=       -0.000002331737 Grad=1.155D-02 Max rot=    0.1615 deg.
 Gradient too large for Newton-Raphson -- use scaled steepest descent instead.
 Alpha Gap=    12.388 HL deriv= 1.13D-08
     ILin= 1 X=0.000D+00 Y=-5.688217704410D+02 DE= 0.00D+00 F= -3.78D-05
     ILin= 2 X=1.000D-01 Y=-5.688217726652D+02 DE=-2.22D-06 F= -6.64D-06
     ILin= 3 X=3.000D-01 Y=-5.688217677499D+02 DE= 2.69D-06 F=  5.58D-05
     An  expanding polynomial of degree  3 produced  0.1213
 Iteration 211 EE= -568.821772735734     Delta-E=       -0.000002294736 Grad=1.108D-02 Max rot=    0.1599 deg.
 Gradient too large for Newton-Raphson -- use scaled steepest descent instead.
 Alpha Gap=    12.388 HL deriv= 5.50D-08
     ILin= 1 X=0.000D+00 Y=-5.688217727357D+02 DE= 0.00D+00 F= -3.53D-05
     ILin= 2 X=1.000D-01 Y=-5.688217748853D+02 DE=-2.15D-06 F= -7.74D-06
     ILin= 3 X=3.000D-01 Y=-5.688217709312D+02 DE= 1.80D-06 F=  4.73D-05
     An  expanding polynomial of degree  3 produced  0.1281
 Iteration 212 EE= -568.821774994146     Delta-E=       -0.000002258412 Grad=1.137D-02 Max rot=    0.1596 deg.
 Gradient too large for Newton-Raphson -- use scaled steepest descent instead.
 Alpha Gap=    12.388 HL deriv= 1.27D-08
     ILin= 1 X=0.000D+00 Y=-5.688217749941D+02 DE= 0.00D+00 F= -3.67D-05
     ILin= 2 X=1.000D-01 Y=-5.688217771486D+02 DE=-2.15D-06 F= -6.43D-06
     ILin= 3 X=3.000D-01 Y=-5.688217723878D+02 DE= 2.61D-06 F=  5.40D-05
     An  expanding polynomial of degree  3 produced  0.1213
 Iteration 213 EE= -568.821777216895     Delta-E=       -0.000002222749 Grad=1.091D-02 Max rot=    0.1580 deg.
 Gradient too large for Newton-Raphson -- use scaled steepest descent instead.
 Alpha Gap=    12.388 HL deriv= 5.57D-08
     ILin= 1 X=0.000D+00 Y=-5.688217772169D+02 DE= 0.00D+00 F= -3.41D-05
     ILin= 2 X=1.000D-01 Y=-5.688217792991D+02 DE=-2.08D-06 F= -7.50D-06
     ILin= 3 X=3.000D-01 Y=-5.688217754691D+02 DE= 1.75D-06 F=  4.58D-05
     An  expanding polynomial of degree  3 produced  0.1281
 Iteration 214 EE= -568.821779404627     Delta-E=       -0.000002187732 Grad=1.120D-02 Max rot=    0.1577 deg.
 Gradient too large for Newton-Raphson -- use scaled steepest descent instead.
 Alpha Gap=    12.388 HL deriv= 1.39D-08
     ILin= 1 X=0.000D+00 Y=-5.688217794046D+02 DE= 0.00D+00 F= -3.55D-05
     ILin= 2 X=1.000D-01 Y=-5.688217814918D+02 DE=-2.09D-06 F= -6.23D-06
     ILin= 3 X=3.000D-01 Y=-5.688217768799D+02 DE= 2.52D-06 F=  5.23D-05
     An  expanding polynomial of degree  3 produced  0.1213
 Iteration 215 EE= -568.821781557976     Delta-E=       -0.000002153349 Grad=1.075D-02 Max rot=    0.1561 deg.
 Gradient too large for Newton-Raphson -- use scaled steepest descent instead.
 Alpha Gap=    12.388 HL deriv= 5.63D-08
     ILin= 1 X=0.000D+00 Y=-5.688217815580D+02 DE= 0.00D+00 F= -3.31D-05
     ILin= 2 X=1.000D-01 Y=-5.688217835753D+02 DE=-2.02D-06 F= -7.26D-06
     ILin= 3 X=3.000D-01 Y=-5.688217798649D+02 DE= 1.69D-06 F=  4.44D-05
     An  expanding polynomial of degree  3 produced  0.1281
 Iteration 216 EE= -568.821783677559     Delta-E=       -0.000002119583 Grad=1.103D-02 Max rot=    0.1557 deg.
 Gradient too large for Newton-Raphson -- use scaled steepest descent instead.
 Alpha Gap=    12.388 HL deriv= 1.51D-08
     ILin= 1 X=0.000D+00 Y=-5.688217836776D+02 DE= 0.00D+00 F= -3.44D-05
     ILin= 2 X=1.000D-01 Y=-5.688217856998D+02 DE=-2.02D-06 F= -6.03D-06
     ILin= 3 X=3.000D-01 Y=-5.688217812316D+02 DE= 2.45D-06 F=  5.07D-05
     An  expanding polynomial of degree  3 produced  0.1213
 Iteration 217 EE= -568.821785763992     Delta-E=       -0.000002086433 Grad=1.059D-02 Max rot=    0.1542 deg.
 Gradient too large for Newton-Raphson -- use scaled steepest descent instead.
 Alpha Gap=    12.388 HL deriv= 5.67D-08
     ILin= 1 X=0.000D+00 Y=-5.688217857640D+02 DE= 0.00D+00 F= -3.21D-05
     ILin= 2 X=1.000D-01 Y=-5.688217877188D+02 DE=-1.95D-06 F= -7.04D-06
     ILin= 3 X=3.000D-01 Y=-5.688217841236D+02 DE= 1.64D-06 F=  4.30D-05
     An  expanding polynomial of degree  3 produced  0.1281
 Iteration 218 EE= -568.821787817863     Delta-E=       -0.000002053871 Grad=1.086D-02 Max rot=    0.1539 deg.
 Gradient too large for Newton-Raphson -- use scaled steepest descent instead.
 Alpha Gap=    12.388 HL deriv= 1.61D-08
     ILin= 1 X=0.000D+00 Y=-5.688217878179D+02 DE= 0.00D+00 F= -3.33D-05
     ILin= 2 X=1.000D-01 Y=-5.688217897776D+02 DE=-1.96D-06 F= -5.85D-06
     ILin= 3 X=3.000D-01 Y=-5.688217854478D+02 DE= 2.37D-06 F=  4.91D-05
     An  expanding polynomial of degree  3 produced  0.1213
 Iteration 219 EE= -568.821789839761     Delta-E=       -0.000002021897 Grad=1.043D-02 Max rot=    0.1523 deg.
 Gradient too large for Newton-Raphson -- use scaled steepest descent instead.
 Alpha Gap=    12.388 HL deriv= 5.71D-08
     ILin= 1 X=0.000D+00 Y=-5.688217898398D+02 DE= 0.00D+00 F= -3.11D-05
     ILin= 2 X=1.000D-01 Y=-5.688217917342D+02 DE=-1.89D-06 F= -6.82D-06
     ILin= 3 X=3.000D-01 Y=-5.688217882502D+02 DE= 1.59D-06 F=  4.17D-05
     An  expanding polynomial of degree  3 produced  0.1281
 Iteration 220 EE= -568.821791830248     Delta-E=       -0.000001990487 Grad=1.070D-02 Max rot=    0.1520 deg.
 Gradient too large for Newton-Raphson -- use scaled steepest descent instead.
 Alpha Gap=    12.388 HL deriv= 1.71D-08
     ILin= 1 X=0.000D+00 Y=-5.688217918302D+02 DE= 0.00D+00 F= -3.23D-05
     ILin= 2 X=1.000D-01 Y=-5.688217937296D+02 DE=-1.90D-06 F= -5.67D-06
     ILin= 3 X=3.000D-01 Y=-5.688217895335D+02 DE= 2.30D-06 F=  4.76D-05
     An  expanding polynomial of degree  3 produced  0.1213
 Iteration 221 EE= -568.821793789891     Delta-E=       -0.000001959643 Grad=1.028D-02 Max rot=    0.1505 deg.
 Gradient too large for Newton-Raphson -- use scaled steepest descent instead.
 Alpha Gap=    12.388 HL deriv= 5.75D-08
     ILin= 1 X=0.000D+00 Y=-5.688217937899D+02 DE= 0.00D+00 F= -3.01D-05
     ILin= 2 X=1.000D-01 Y=-5.688217956262D+02 DE=-1.84D-06 F= -6.61D-06
     ILin= 3 X=3.000D-01 Y=-5.688217922493D+02 DE= 1.54D-06 F=  4.04D-05
     An  expanding polynomial of degree  3 produced  0.1281
 Iteration 222 EE= -568.821795719232     Delta-E=       -0.000001929340 Grad=1.054D-02 Max rot=    0.1502 deg.
 Gradient too large for Newton-Raphson -- use scaled steepest descent instead.
 Alpha Gap=    12.388 HL deriv= 1.80D-08
     ILin= 1 X=0.000D+00 Y=-5.688217957192D+02 DE= 0.00D+00 F= -3.13D-05
     ILin= 2 X=1.000D-01 Y=-5.688217975604D+02 DE=-1.84D-06 F= -5.50D-06
     ILin= 3 X=3.000D-01 Y=-5.688217934931D+02 DE= 2.23D-06 F=  4.62D-05
     An  expanding polynomial of degree  3 produced  0.1213
 Iteration 223 EE= -568.821797618808     Delta-E=       -0.000001899576 Grad=1.013D-02 Max rot=    0.1486 deg.
 Gradient too large for Newton-Raphson -- use scaled steepest descent instead.
 Alpha Gap=    12.388 HL deriv= 5.78D-08
     ILin= 1 X=0.000D+00 Y=-5.688217976188D+02 DE= 0.00D+00 F= -2.92D-05
     ILin= 2 X=1.000D-01 Y=-5.688217993989D+02 DE=-1.78D-06 F= -6.41D-06
     ILin= 3 X=3.000D-01 Y=-5.688217961255D+02 DE= 1.49D-06 F=  3.91D-05
     An  expanding polynomial of degree  3 produced  0.1281
 Iteration 224 EE= -568.821799489148     Delta-E=       -0.000001870340 Grad=1.038D-02 Max rot=    0.1483 deg.
 Gradient too large for Newton-Raphson -- use scaled steepest descent instead.
 Alpha Gap=    12.388 HL deriv= 1.88D-08
     ILin= 1 X=0.000D+00 Y=-5.688217994891D+02 DE= 0.00D+00 F= -3.04D-05
     ILin= 2 X=1.000D-01 Y=-5.688218012741D+02 DE=-1.78D-06 F= -5.33D-06
     ILin= 3 X=3.000D-01 Y=-5.688217973312D+02 DE= 2.16D-06 F=  4.48D-05
     An  expanding polynomial of degree  3 produced  0.1213
 Iteration 225 EE= -568.821801330761     Delta-E=       -0.000001841612 Grad=9.976D-03 Max rot=    0.1468 deg.
 QCNR:  CnvC1=1.03D-08 CnvC2=1.03D-07
 LinEq1:  Iter=  0 NonCon=     1 RMS=2.02D-04 Max=3.29D-03 NDo=     1
 AX will form     1 AO Fock derivatives at one time.
 LinEq1:  Iter=  1 NonCon=     1 RMS=3.86D-05 Max=9.46D-04 NDo=     1
 LinEq1:  Iter=  2 NonCon=     1 RMS=8.54D-05 Max=1.82D-03 NDo=     1
 LinEq1:  Iter=  3 NonCon=     1 RMS=9.13D-05 Max=1.60D-03 NDo=     1
 LinEq1:  Iter=  4 NonCon=     1 RMS=5.43D-05 Max=9.21D-04 NDo=     1
 LinEq1:  Iter=  5 NonCon=     1 RMS=2.79D-05 Max=3.61D-04 NDo=     1
 LinEq1:  Iter=  6 NonCon=     1 RMS=2.05D-05 Max=4.17D-04 NDo=     1
 LinEq1:  Iter=  7 NonCon=     1 RMS=2.30D-05 Max=4.03D-04 NDo=     1
 LinEq1:  Iter=  8 NonCon=     1 RMS=1.16D-05 Max=2.06D-04 NDo=     1
 LinEq1:  Iter=  9 NonCon=     1 RMS=5.04D-06 Max=7.99D-05 NDo=     1
 LinEq1:  Iter= 10 NonCon=     1 RMS=6.36D-06 Max=7.68D-05 NDo=     1
 LinEq1:  Iter= 11 NonCon=     1 RMS=3.11D-06 Max=3.91D-05 NDo=     1
 LinEq1:  Iter= 12 NonCon=     1 RMS=7.41D-07 Max=1.55D-05 NDo=     1
 LinEq1:  Iter= 13 NonCon=     1 RMS=8.23D-07 Max=1.17D-05 NDo=     1
 LinEq1:  Iter= 14 NonCon=     1 RMS=7.11D-07 Max=8.35D-06 NDo=     1
 LinEq1:  Iter= 15 NonCon=     1 RMS=2.33D-07 Max=2.70D-06 NDo=     1
 LinEq1:  Iter= 16 NonCon=     1 RMS=4.88D-08 Max=6.58D-07 NDo=     1
 LinEq1:  Iter= 17 NonCon=     1 RMS=2.51D-08 Max=3.42D-07 NDo=     1
 LinEq1:  Iter= 18 NonCon=     0 RMS=7.47D-09 Max=7.49D-08 NDo=     1
 Linear equations converged to 1.029D-08 1.029D-07 after    18 iterations.
 Angle between quadratic step and gradient=  49.24 degrees.
     ILin= 1 X=0.000D+00 Y=-5.688218013308D+02 DE= 0.00D+00 F= -2.69D-04
     ILin= 2 X=1.000D+00 Y=-5.688219357173D+02 DE=-1.34D-04 F=  2.57D-08
     Accept linear search using points  1 and  2.
     An  expanding polynomial of degree  2 produced  0.9999
     Minimum is close to point  2 DX= -9.57D-05 DF= -1.25D-12 DXR=  9.57D-05 DFR=  9.31D-09 which will be used.
 Iteration 226 EE= -568.821935717298     Delta-E=       -0.000134386538 Grad=1.953D-04 Max rot=    0.0016 deg.
 QCNR:  CnvC1=1.95D-09 CnvC2=1.95D-08
 LinEq1:  Iter=  0 NonCon=     1 RMS=4.85D-06 Max=1.36D-04 NDo=     1
 LinEq1:  Iter=  1 NonCon=     1 RMS=2.66D-06 Max=4.37D-05 NDo=     1
 LinEq1:  Iter=  2 NonCon=     1 RMS=3.22D-06 Max=4.81D-05 NDo=     1
 LinEq1:  Iter=  3 NonCon=     1 RMS=2.10D-06 Max=5.10D-05 NDo=     1
 LinEq1:  Iter=  4 NonCon=     1 RMS=9.90D-07 Max=1.27D-05 NDo=     1
 LinEq1:  Iter=  5 NonCon=     1 RMS=8.51D-07 Max=1.73D-05 NDo=     1
 LinEq1:  Iter=  6 NonCon=     1 RMS=6.32D-07 Max=9.35D-06 NDo=     1
 LinEq1:  Iter=  7 NonCon=     1 RMS=2.87D-07 Max=3.35D-06 NDo=     1
 LinEq1:  Iter=  8 NonCon=     1 RMS=1.45D-07 Max=2.62D-06 NDo=     1
 LinEq1:  Iter=  9 NonCon=     1 RMS=1.58D-07 Max=1.82D-06 NDo=     1
 LinEq1:  Iter= 10 NonCon=     1 RMS=9.16D-08 Max=2.04D-06 NDo=     1
 LinEq1:  Iter= 11 NonCon=     1 RMS=3.62D-08 Max=3.56D-07 NDo=     1
 LinEq1:  Iter= 12 NonCon=     1 RMS=2.44D-08 Max=4.81D-07 NDo=     1
 LinEq1:  Iter= 13 NonCon=     1 RMS=1.97D-08 Max=3.08D-07 NDo=     1
 LinEq1:  Iter= 14 NonCon=     1 RMS=6.95D-09 Max=7.29D-08 NDo=     1
 LinEq1:  Iter= 15 NonCon=     1 RMS=3.78D-09 Max=4.76D-08 NDo=     1
 LinEq1:  Iter= 16 NonCon=     0 RMS=8.47D-10 Max=1.06D-08 NDo=     1
 Linear equations converged to 1.953D-09 1.953D-08 after    16 iterations.
 Angle between quadratic step and gradient=  49.42 degrees.
     ILin= 1 X=0.000D+00 Y=-5.688219357173D+02 DE= 0.00D+00 F= -2.01D-08
     ILin= 2 X=1.000D+00 Y=-5.688219357273D+02 DE=-1.00D-08 F= -1.31D-12
     Reject lnstep minimum 1.000D+00 FVal=-5.688219357273D+02 Lims=  0.00D+00  1.00D+00
     ILin= 3 X=2.000D+00 Y=-5.688219357173D+02 DE=-4.32D-12 F=  2.00D-08
     An  expanding polynomial of degree  3 produced  1.0001
     Minimum is close to point  2 DX=  1.08D-04 DF=  0.00D+00 DXR=  1.08D-04 DFR=  0.00D+00 which will be used.
 Iteration 227 EE= -568.821935727323     Delta-E=       -0.000000010025 Grad=9.118D-09 Max rot=    0.0000 deg.
 Error on total polarization charges =  0.03636
 Rotation gradient small -- convergence achieved.
 SCF Done:  E(RPBE-PBE) =  -568.821935727     a.u. after  227 cycles
            Convg  =    0.9118D-08                   710 Fock formations.
              S**2 =  0.0000                  -V/T =  2.1401
 SMD-CDS (non-electrostatic) energy       (kcal/mol) =      16.46
 (included in total energy above)
 Leave Link  508 at Thu Feb  2 10:13:53 2023, MaxMem=  2684354560 cpu:           21518.9 elap:             529.7
 (Enter /home/hp/opt/gaussian/g16/l701.exe)
 ... and contract with generalized density number  0.
 Compute integral first derivatives.
 R6Disp: Adding Grimme-D3 dispersion energy 1st derivatives to the gradient.
   1 Symmetry operations used in ECPInt.
 ECPInt:  NShTT=    1485 NPrTT=    7058 LenC2=    1404 LenP2D=    4354.
 LDataN:  DoStor=T MaxTD1= 6 Len=  172
 D1PCM: PCM CHGder 1st derivatives, ID1Alg=3 FixD1E=F DoIter=F DoCFld=F I1PDM=0.
 GePol: Maximum number of non-zero 1st derivatives   =     257
 Leave Link  701 at Thu Feb  2 10:13:54 2023, MaxMem=  2684354560 cpu:              63.5 elap:               1.1
 (Enter /home/hp/opt/gaussian/g16/l702.exe)
 L702 exits ... SP integral derivatives will be done elsewhere.
 Leave Link  702 at Thu Feb  2 10:13:54 2023, MaxMem=  2684354560 cpu:               3.4 elap:               0.1
 (Enter /home/hp/opt/gaussian/g16/l703.exe)
 Integral derivatives from FoFJK, PRISM(SPDF).
 Compute integral first derivatives, UseDBF=F ICtDFT=           0.
 Calling FoFJK, ICntrl=      2527 FMM=F ISym2X=0 I1Cent= 0 IOpClX= 0 NMat=1 NMatS=1 NMatT=0.
 FoFJK:  IHMeth= 1 ICntrl=    2527 DoSepK=F KAlg= 0 I1Cent=           0 FoldK=F
 IRaf=         0 NMat=       1 IRICut=       1 DoRegI=T DoRafI=F ISym2E= 0 IDoP0=0 IntGTp=1.
 FoFCou: FMM=F IPFlag=           0 FMFlag=      100000 FMFlg1=         800
         NFxFlg=           0 DoJE=F BraDBF=F KetDBF=F FulRan=T
         wScrn=  0.000000 ICntrl=      2527 IOpCl=  0 I1Cent=           0 NGrid=           0
         NMat0=    1 NMatS0=      1 NMatT0=    0 NMatD0=    1 NMtDS0=    0 NMtDT0=    0
 Symmetry not used in FoFCou.
 Leave Link  703 at Thu Feb  2 10:13:57 2023, MaxMem=  2684354560 cpu:             136.2 elap:               2.3
 (Enter /home/hp/opt/gaussian/g16/l716.exe)
 Dipole        =-1.23271754D-02 1.58195750D-01 1.80073908D-01
 -------------------------------------------------------------------
 Center     Atomic                   Forces (Hartrees/Bohr)
 Number     Number              X              Y              Z
 -------------------------------------------------------------------
      1        6           0.006750479    0.024726552   -0.029186384
      2        7          -0.001588269   -0.004680620    0.005462009
      3        6           0.011817998   -0.001745468    0.007963776
      4        7          -0.009998529    0.001154525   -0.006456760
      5        6          -0.000263832   -0.001721195   -0.001587644
      6        7           0.000758756    0.012299242    0.006028672
      7        6          -0.034587310    0.002841794    0.021992753
      8        7           0.005444851   -0.000556075   -0.003040874
      9       29           0.021665857   -0.032318754   -0.001175547
 -------------------------------------------------------------------
 Cartesian Forces:  Max     0.034587310 RMS     0.014074520
 Leave Link  716 at Thu Feb  2 10:13:57 2023, MaxMem=  2684354560 cpu:               3.4 elap:               0.1
 (Enter /home/hp/opt/gaussian/g16/l103.exe)

 GradGradGradGradGradGradGradGradGradGradGradGradGradGradGradGradGradGrad
 Berny optimization.
 Using GEDIIS/GDIIS optimizer.
 FormGI is forming the generalized inverse of G from B-inverse, IUseBI=4.
 Internal  Forces:  Max     0.034829792 RMS     0.010323591
 Search for a local minimum.
 Step number   5 out of a maximum of   36
 All quantities printed in internal units (Hartrees-Bohrs-Radians)
 RMS Force = .10324D-01 SwitMx=.10000D-02 MixMth= 1
 Mixed Optimization -- RFO/linear search
 Iteration  1 RMS(Cart)=  0.14629674 RMS(Int)=  0.10191459
 Iteration  2 RMS(Cart)=  0.03922635 RMS(Int)=  0.05781818
 Iteration  3 RMS(Cart)=  0.04865493 RMS(Int)=  0.01859075
 Iteration  4 RMS(Cart)=  0.02317713 RMS(Int)=  0.00000299
 Iteration  5 RMS(Cart)=  0.00000469 RMS(Int)=  0.00000000
 Iteration  6 RMS(Cart)=  0.00000000 RMS(Int)=  0.00000000
 Update second derivatives using D2CorX and points    4    3
 DE=  2.46D-03 DEPred=-7.05D-03 R=-3.49D-01
 Trust test=-3.49D-01 RLast= 6.11D-01 DXMaxT set to 4.24D-01
 ITU= -1  0  1  1  0
 Use linear search instead of GDIIS.
 Energy rises -- skip Quadratic/GDIIS search.
 Quartic linear search produced a step of -0.67387.
 Iteration  1 RMS(Cart)=  0.06164592 RMS(Int)=  0.01228036
 Iteration  2 RMS(Cart)=  0.01351209 RMS(Int)=  0.00273384
 Iteration  3 RMS(Cart)=  0.00001982 RMS(Int)=  0.00273383
 Iteration  4 RMS(Cart)=  0.00000007 RMS(Int)=  0.00273383
 ITry= 1 IFail=0 DXMaxC= 1.94D-01 DCOld= 1.00D+10 DXMaxT= 4.24D-01 DXLimC= 3.00D+00 Rises=T
 Variable       Old X    -DE/DX   Delta X   Delta X   Delta X     New X
                                 (Linear)    (Quad)   (Total)
    R1        2.24860  -0.00898  -0.00332   0.00000  -0.00156   2.24704
    R2        3.67245   0.00808   0.14747   0.00000  -0.05729   3.61516
    R3        2.24828  -0.01256  -0.00255   0.00000  -0.00089   2.24739
    R4        4.09864  -0.01195  -0.25910   0.00000  -0.58277   3.51587
    R5        2.24802  -0.00716  -0.00311   0.00000  -0.00211   2.24592
    R6        3.59454   0.01430   0.14051   0.00000   0.83399   4.42853
    R7        2.24819  -0.00937  -0.00324   0.00000  -0.00173   2.24646
    R8        3.72457   0.00329   0.14388   0.00000  -0.13537   3.58920
    A1        1.86000   0.00013   0.05259   0.00000   0.12323   1.98323
    A2        1.93945   0.00123  -0.03397   0.00000  -0.10623   1.83323
    A3        1.93331  -0.00009  -0.05263   0.00000   0.06482   1.99813
    A4        1.91659  -0.00132   0.03982   0.00000  -0.11987   1.79672
    A5        1.84568  -0.00070   0.05320   0.00000   0.18271   2.02839
    A6        1.96355   0.00061  -0.05887   0.00000  -0.17753   1.78602
    A7        3.14020   0.00142   0.00456   0.00000  -0.00900   3.13120
    A8        3.15698  -0.00023  -0.01441   0.00000  -0.05322   3.10376
    A9        3.18820   0.00005  -0.04097   0.00000  -0.08604   3.10216
   A10        3.12385   0.00001   0.01615   0.00000  -0.00362   3.12023
   A11        3.13042   0.00058   0.00395   0.00000  -0.01036   3.12006
   A12        3.14134   0.00034   0.01113   0.00000   0.03679   3.17813
   A13        3.13149  -0.00026   0.00792   0.00000   0.01852   3.15001
   A14        3.13816   0.00095  -0.00383   0.00000   0.00393   3.14209
    D1        2.05346   0.00008   0.06918   0.00000   0.02669   2.08015
    D2       -2.00852   0.00028  -0.06315   0.00000  -0.35922  -2.36774
    D3        2.18255   0.00200  -0.10973   0.00000  -0.20966   1.97289
    D4       -2.09212   0.00172  -0.04659   0.00000   0.14957  -1.94255
         Item               Value     Threshold  Converged?
 Maximum Force            0.034830     0.000450     NO 
 RMS     Force            0.010324     0.000300     NO 
 Maximum Displacement     0.194405     0.001800     NO 
 RMS     Displacement     0.061466     0.001200     NO 
 Predicted change in Energy=-3.483912D-03
 GradGradGradGradGradGradGradGradGradGradGradGradGradGradGradGradGradGrad

 Leave Link  103 at Thu Feb  2 10:13:57 2023, MaxMem=  2684354560 cpu:               4.6 elap:               0.1
 (Enter /home/hp/opt/gaussian/g16/l202.exe)
                          Input orientation:                          
 ---------------------------------------------------------------------
 Center     Atomic      Atomic             Coordinates (Angstroms)
 Number     Number       Type             X           Y           Z
 ---------------------------------------------------------------------
      1          6           0        0.240587    1.491629   -1.307984
      2          7           0        0.376627    2.292333   -2.176480
      3          6           0        1.568395   -0.006828    1.134614
      4          7           0        2.561862   -0.103796    1.781127
      5          6           0       -0.211438   -1.847014   -0.951700
      6          7           0       -0.299806   -2.915747   -1.464050
      7          6           0       -1.599376    0.383893    1.072446
      8          7           0       -2.627020    0.501401    1.658389
      9         29           0        0.031725    0.226895    0.112092
 ---------------------------------------------------------------------
                    Distance matrix (angstroms):
                    1          2          3          4          5
     1  C    0.000000
     2  N    1.189084   0.000000
     3  C    3.158280   4.203546   0.000000
     4  N    4.180467   5.116575   1.189269   0.000000
     5  C    3.387890   4.356616   3.302543   4.265952   0.000000
     6  N    4.443124   5.299926   4.324932   5.160174   1.188488
     7  C    3.206087   4.254675   3.192381   4.249232   3.316698
     8  N    4.243005   5.189948   4.258420   5.225498   4.261766
     9  Cu   1.913058   3.102024   1.860519   3.049038   2.343476
                    6          7          8          9
     6  N    0.000000
     7  C    4.360083   0.000000
     8  N    5.180970   1.188776   0.000000
     9  Cu   3.531336   1.899321   3.087930   0.000000
 Symmetry turned off by external request.
 Stoichiometry    C4CuN4(3-)
 Framework group  C1[X(C4CuN4)]
 Deg. of freedom    21
 Full point group                 C1      NOp   1
 Rotational constants (GHZ):           1.0255867           0.9931293           0.9671795
 Leave Link  202 at Thu Feb  2 10:13:57 2023, MaxMem=  2684354560 cpu:               1.6 elap:               0.0
 (Enter /home/hp/opt/gaussian/g16/l301.exe)
 Basis read from rwf:  (5D, 7F)
 Pseudo-potential data read from rwf file.
   180 basis functions,   321 primitive gaussians,   191 cartesian basis functions
    37 alpha electrons       37 beta electrons
       nuclear repulsion energy       412.0379820828 Hartrees.
 IExCor= 1009 DFT=T Ex=PBE Corr=PBE ExCW=0 ScaHFX=  0.000000
 ScaDFX=  1.000000  1.000000  1.000000  1.000000 ScalE2=  1.000000  1.000000
 IRadAn=      5 IRanWt=     -1 IRanGd=            0 ICorTp=0 IEmpDi=131
 NAtoms=    9 NActive=    9 NUniq=    9 SFac= 1.00D+00 NAtFMM=   60 NAOKFM=F Big=F
 Integral buffers will be    131072 words long.
 Raffenetti 2 integral format.
 Two-electron integral symmetry is turned off.
 R6Disp:  Grimme-D3 Dispersion energy=       -0.0046521684 Hartrees.
 Nuclear repulsion after empirical dispersion term =      412.0333299144 Hartrees.
 No density basis found on file   724.
 ------------------------------------------------------------------------------
 Polarizable Continuum Model (PCM)
 =================================
 Model                : PCM.
 Atomic radii         : SMD-Coulomb.
 Polarization charges : Total charges.
 Charge compensation  : None.
 Solution method      : Matrix inversion.
 Cavity type          : VdW (van der Waals Surface) (Alpha=1.000).
 Cavity algorithm     : GePol (No added spheres)
                        Default sphere list used, NSphG=    9.
                        Lebedev-Laikov grids with approx.  5.0 points / Ang**2.
                        Smoothing algorithm: York/Karplus (Gamma=1.0000).
                        Polarization charges: spherical gaussians, with
                                              point-specific exponents (IZeta= 3).
                        Self-potential: point-specific (ISelfS= 7).
                        Self-field    : sphere-specific E.n sum rule (ISelfD= 2).
 1st derivatives      : Analytical E(r).r(x)/FMM algorithm (CHGder, D1EAlg=3).
                        Cavity 1st derivative terms included.
 Solvent              : Water, Eps=  78.355300 Eps(inf)=   1.777849
 ------------------------------------------------------------------------------
 Spheres list:
 ISph  on   Nord     Re0    Alpha      Xe            Ye            Ze
    1   C      1    1.8500  1.000      0.240587      1.491629     -1.307984
    2   N      2    1.8900  1.000      0.376627      2.292333     -2.176480
    3   C      3    1.8500  1.000      1.568395     -0.006828      1.134614
    4   N      4    1.8900  1.000      2.561862     -0.103796      1.781127
    5   C      5    1.8500  1.000     -0.211438     -1.847014     -0.951700
    6   N      6    1.8900  1.000     -0.299806     -2.915747     -1.464050
    7   C      7    1.8500  1.000     -1.599376      0.383893      1.072446
    8   N      8    1.8900  1.000     -2.627020      0.501401      1.658389
    9  Cu      9    1.4000  1.000      0.031725      0.226895      0.112092
 ------------------------------------------------------------------------------
 GePol: Number of generator spheres                  =       9
 GePol: Total number of spheres                      =       9
 GePol: Number of exposed spheres                    =       9 (100.00%)
 GePol: Number of points                             =    1532
 GePol: Average weight of points                     =       0.13
 GePol: Minimum weight of points                     =   0.78D-10
 GePol: Maximum weight of points                     =    0.17219
 GePol: Number of points with low weight             =      37
 GePol: Fraction of low-weight points (<1% of avg)   =       2.42%
 GePol: Cavity surface area                          =    197.379 Ang**2
 GePol: Cavity volume                                =    156.866 Ang**3
 ------------------------------------------------------------------------------
 Atomic radii for non-electrostatic terms: SMD-CDS.
 ------------------------------------------------------------------------------
 PCM non-electrostatic energy =         0.0265967218 Hartrees.
 Nuclear repulsion after PCM non-electrostatic terms =      412.0599266362 Hartrees.
 Leave Link  301 at Thu Feb  2 10:13:57 2023, MaxMem=  2684354560 cpu:               5.9 elap:               0.1
 (Enter /home/hp/opt/gaussian/g16/l302.exe)
 NPDir=0 NMtPBC=     1 NCelOv=     1 NCel=       1 NClECP=     1 NCelD=      1
         NCelK=      1 NCelE2=     1 NClLst=     1 CellRange=     0.0.
 One-electron integrals computed using PRISM.
   1 Symmetry operations used in ECPInt.
 ECPInt:  NShTT=    1485 NPrTT=    7058 LenC2=    1403 LenP2D=    4341.
 LDataN:  DoStor=T MaxTD1= 5 Len=  102
 NBasis=   180 RedAO= T EigKep=  1.96D-03  NBF=   180
 NBsUse=   180 1.00D-06 EigRej= -1.00D+00 NBFU=   180
 Precomputing XC quadrature grid using
 IXCGrd= 4 IRadAn=           5 IRanWt=          -1 IRanGd=           0 AccXCQ= 0.00D+00.
 Generated NRdTot=       0 NPtTot=           0 NUsed=           0 NTot=          32
 NSgBfM=   191   191   191   191   191 MxSgAt=     9 MxSgA2=     9.
 Leave Link  302 at Thu Feb  2 10:13:57 2023, MaxMem=  2684354560 cpu:              15.5 elap:               0.3
 (Enter /home/hp/opt/gaussian/g16/l303.exe)
 DipDrv:  MaxL=1.
 Leave Link  303 at Thu Feb  2 10:13:57 2023, MaxMem=  2684354560 cpu:               4.1 elap:               0.1
 (Enter /home/hp/opt/gaussian/g16/l401.exe)
 Lowest energy guess from the checkpoint file:  "CuCN4.chk"
 B after Tr=    -0.024841    0.133216    0.053698
         Rot=    0.999996    0.001671    0.001193   -0.002056 Ang=   0.33 deg.
 Guess basis will be translated and rotated to current coordinates.
 B after Tr=     0.052731   -0.000001    0.034175
         Rot=    1.000000   -0.000424   -0.000391    0.000622 Ang=  -0.10 deg.
 Guess basis will be translated and rotated to current coordinates.
 CkInt1:  FT= 3.26D-01
 Max alpha theta=  6.468 degrees.
 JPrj=2 DoOrth=T DoCkMO=T.
 Leave Link  401 at Thu Feb  2 10:13:58 2023, MaxMem=  2684354560 cpu:               8.6 elap:               0.2
 (Enter /home/hp/opt/gaussian/g16/l508.exe)
 Keep J ints in memory in canonical form, NReq=193682215.
 FoFCou: FMM=F IPFlag=           0 FMFlag=           0 FMFlg1=           0
         NFxFlg=           0 DoJE=F BraDBF=F KetDBF=F FulRan=T
         wScrn=  0.000000 ICntrl=       600 IOpCl=  0 I1Cent=           0 NGrid=           0
         NMat0=    1 NMatS0=  16290 NMatT0=    0 NMatD0=    1 NMtDS0=    0 NMtDT0=    0
 Symmetry not used in FoFCou.
 Two-electron integral symmetry not used.
 Tight linear equation convergence will be used.
 RPBE-PBE wavefunction.
 Quadratic Convergence SCF Method.
 Line search only if initial step raises energy.
 Inv3:  Mode=1 IEnd=     7041072.
 Iteration    1 A*A^-1 deviation from unit magnitude is 3.77D-15 for    723.
 Iteration    1 A*A^-1 deviation from orthogonality  is 1.45D-15 for    831    338.
 Iteration    1 A^-1*A deviation from unit magnitude is 3.55D-15 for    723.
 Iteration    1 A^-1*A deviation from orthogonality  is 2.24D-15 for    759    384.
 Iteration   1 EE= -568.799667750923                                    Grad=3.156D-01 Max rot=    1.8074 deg.
 Gradient too large for Newton-Raphson -- use scaled steepest descent instead.
 Alpha Gap=    10.123 HL deriv= 9.48D-05
     ILin= 1 X=0.000D+00 Y=-5.687996677509D+02 DE= 0.00D+00 F= -7.19D-02
     ILin= 2 X=3.000D-01 Y=-5.688046726261D+02 DE=-5.00D-03 F=  3.86D-02
     Accept linear search using points  1 and  2.
     An  expanding polynomial of degree  2 produced  0.1477
 Iteration   2 EE= -568.806274899126     Delta-E=       -0.006607148203 Grad=2.806D-01 Max rot=    1.4944 deg.
 Gradient too large for Newton-Raphson -- use scaled steepest descent instead.
 Alpha Gap=    10.124 HL deriv= 1.01D-04
     ILin= 1 X=0.000D+00 Y=-5.688062748991D+02 DE= 0.00D+00 F= -5.20D-02
     ILin= 2 X=3.000D-01 Y=-5.688079939092D+02 DE=-1.72D-03 F=  4.06D-02
     Accept linear search using points  1 and  2.
     An  expanding polynomial of degree  2 produced  0.1491
 Iteration   3 EE= -568.810601706835     Delta-E=       -0.004326807708 Grad=2.597D-01 Max rot=    1.2521 deg.
 Gradient too large for Newton-Raphson -- use scaled steepest descent instead.
 Alpha Gap=    10.125 HL deriv= 9.82D-05
     ILin= 1 X=0.000D+00 Y=-5.688106017068D+02 DE= 0.00D+00 F= -4.14D-02
     ILin= 2 X=1.000D-01 Y=-5.688132858829D+02 DE=-2.68D-03 F= -1.23D-02
     ILin= 3 X=3.000D-01 Y=-5.688099153568D+02 DE= 6.86D-04 F=  4.60D-02
     An  expanding polynomial of degree  3 produced  0.1421
 Iteration   4 EE= -568.813544595984     Delta-E=       -0.002942889149 Grad=2.399D-01 Max rot=    1.0500 deg.
 Gradient too large for Newton-Raphson -- use scaled steepest descent instead.
 Alpha Gap=    10.125 HL deriv= 8.20D-05
     ILin= 1 X=0.000D+00 Y=-5.688135445960D+02 DE= 0.00D+00 F= -3.19D-02
     ILin= 2 X=1.000D-01 Y=-5.688155302854D+02 DE=-1.99D-03 F= -7.82D-03
     ILin= 3 X=3.000D-01 Y=-5.688122821981D+02 DE= 1.26D-03 F=  4.03D-02
     An  expanding polynomial of degree  3 produced  0.1325
 Iteration   5 EE= -568.815657486064     Delta-E=       -0.002112890080 Grad=1.882D-01 Max rot=    0.9071 deg.
 Gradient too large for Newton-Raphson -- use scaled steepest descent instead.
 Alpha Gap=    10.125 HL deriv= 7.09D-05
     ILin= 1 X=0.000D+00 Y=-5.688156574861D+02 DE= 0.00D+00 F= -2.19D-02
     ILin= 2 X=1.000D-01 Y=-5.688170731741D+02 DE=-1.42D-03 F= -6.44D-03
     ILin= 3 X=3.000D-01 Y=-5.688152736348D+02 DE= 3.84D-04 F=  2.44D-02
     An  expanding polynomial of degree  3 produced  0.1417
 Iteration   6 EE= -568.817207455530     Delta-E=       -0.001549969466 Grad=1.790D-01 Max rot=    0.8231 deg.
 Gradient too large for Newton-Raphson -- use scaled steepest descent instead.
 Alpha Gap=    10.126 HL deriv= 5.56D-05
     ILin= 1 X=0.000D+00 Y=-5.688172074555D+02 DE= 0.00D+00 F= -1.75D-02
     ILin= 2 X=1.000D-01 Y=-5.688182975796D+02 DE=-1.09D-03 F= -4.28D-03
     ILin= 3 X=3.000D-01 Y=-5.688165075963D+02 DE= 7.00D-04 F=  2.22D-02
     An  expanding polynomial of degree  3 produced  0.1324
 Iteration   7 EE= -568.818366923456     Delta-E=       -0.001159467927 Grad=1.429D-01 Max rot=    0.6670 deg.
 Gradient too large for Newton-Raphson -- use scaled steepest descent instead.
 Alpha Gap=    10.126 HL deriv= 4.66D-05
     ILin= 1 X=0.000D+00 Y=-5.688183669235D+02 DE= 0.00D+00 F= -1.25D-02
     ILin= 2 X=1.000D-01 Y=-5.688191731986D+02 DE=-8.06D-04 F= -3.67D-03
     ILin= 3 X=3.000D-01 Y=-5.688181495862D+02 DE= 2.17D-04 F=  1.39D-02
     An  expanding polynomial of degree  3 produced  0.1418
 Iteration   8 EE= -568.819249801693     Delta-E=       -0.000882878237 Grad=1.392D-01 Max rot=    0.6736 deg.
 Gradient too large for Newton-Raphson -- use scaled steepest descent instead.
 Alpha Gap=    10.126 HL deriv= 3.53D-05
     ILin= 1 X=0.000D+00 Y=-5.688192498017D+02 DE= 0.00D+00 F= -1.03D-02
     ILin= 2 X=1.000D-01 Y=-5.688198921837D+02 DE=-6.42D-04 F= -2.53D-03
     ILin= 3 X=3.000D-01 Y=-5.688188416674D+02 DE= 4.08D-04 F=  1.30D-02
     An  expanding polynomial of degree  3 produced  0.1325
 Iteration   9 EE= -568.819933352487     Delta-E=       -0.000683550794 Grad=1.129D-01 Max rot=    0.5063 deg.
 Gradient too large for Newton-Raphson -- use scaled steepest descent instead.
 Alpha Gap=    10.126 HL deriv= 2.96D-05
     ILin= 1 X=0.000D+00 Y=-5.688199333525D+02 DE= 0.00D+00 F= -7.57D-03
     ILin= 2 X=1.000D-01 Y=-5.688204240005D+02 DE=-4.91D-04 F= -2.24D-03
     ILin= 3 X=3.000D-01 Y=-5.688198059601D+02 DE= 1.27D-04 F=  8.42D-03
     An  expanding polynomial of degree  3 produced  0.1420
 Iteration  10 EE= -568.820471098390     Delta-E=       -0.000537745902 Grad=1.121D-01 Max rot=    0.5549 deg.
 Gradient too large for Newton-Raphson -- use scaled steepest descent instead.
 Alpha Gap=    10.126 HL deriv= 2.19D-05
     ILin= 1 X=0.000D+00 Y=-5.688204710984D+02 DE= 0.00D+00 F= -6.47D-03
     ILin= 2 X=1.000D-01 Y=-5.688208742781D+02 DE=-4.03D-04 F= -1.60D-03
     ILin= 3 X=3.000D-01 Y=-5.688202202652D+02 DE= 2.51D-04 F=  8.14D-03
     An  expanding polynomial of degree  3 produced  0.1328
 Iteration  11 EE= -568.820900501692     Delta-E=       -0.000429403303 Grad=9.232D-02 Max rot=    0.4281 deg.
 Gradient too large for Newton-Raphson -- use scaled steepest descent instead.
 Alpha Gap=    10.126 HL deriv= 1.87D-05
     ILin= 1 X=0.000D+00 Y=-5.688209005017D+02 DE= 0.00D+00 F= -4.89D-03
     ILin= 2 X=1.000D-01 Y=-5.688212175425D+02 DE=-3.17D-04 F= -1.46D-03
     ILin= 3 X=3.000D-01 Y=-5.688208226587D+02 DE= 7.78D-05 F=  5.40D-03
     An  expanding polynomial of degree  3 produced  0.1424
 Iteration  12 EE= -568.821248423614     Delta-E=       -0.000347921922 Grad=9.306D-02 Max rot=    0.4620 deg.
 Gradient too large for Newton-Raphson -- use scaled steepest descent instead.
 Alpha Gap=    10.126 HL deriv= 1.38D-05
     ILin= 1 X=0.000D+00 Y=-5.688212484236D+02 DE= 0.00D+00 F= -4.29D-03
     ILin= 2 X=1.000D-01 Y=-5.688215163827D+02 DE=-2.68D-04 F= -1.07D-03
     ILin= 3 X=3.000D-01 Y=-5.688210860906D+02 DE= 1.62D-04 F=  5.37D-03
     An  expanding polynomial of degree  3 produced  0.1332
 Iteration  13 EE= -568.821534131419     Delta-E=       -0.000285707805 Grad=7.785D-02 Max rot=    0.3773 deg.
 Gradient too large for Newton-Raphson -- use scaled steepest descent instead.
 Alpha Gap=    10.126 HL deriv= 1.22D-05
     ILin= 1 X=0.000D+00 Y=-5.688215341314D+02 DE= 0.00D+00 F= -3.33D-03
     ILin= 2 X=1.000D-01 Y=-5.688217504312D+02 DE=-2.16D-04 F= -9.99D-04
     ILin= 3 X=3.000D-01 Y=-5.688214844405D+02 DE= 4.97D-05 F=  3.66D-03
     An  expanding polynomial of degree  3 produced  0.1429
 Iteration  14 EE= -568.821771846377     Delta-E=       -0.000237714958 Grad=7.938D-02 Max rot=    0.3895 deg.
 Gradient too large for Newton-Raphson -- use scaled steepest descent instead.
 Alpha Gap=    10.126 HL deriv= 9.04D-06
     ILin= 1 X=0.000D+00 Y=-5.688217718464D+02 DE= 0.00D+00 F= -3.00D-03
     ILin= 2 X=1.000D-01 Y=-5.688219593320D+02 DE=-1.87D-04 F= -7.53D-04
     ILin= 3 X=3.000D-01 Y=-5.688216614857D+02 DE= 1.10D-04 F=  3.73D-03
     An  expanding polynomial of degree  3 produced  0.1336
 Iteration  15 EE= -568.821971989586     Delta-E=       -0.000200143209 Grad=6.737D-02 Max rot=    0.3407 deg.
 Gradient too large for Newton-Raphson -- use scaled steepest descent instead.
 Alpha Gap=    10.126 HL deriv= 8.39D-06
     ILin= 1 X=0.000D+00 Y=-5.688219719896D+02 DE= 0.00D+00 F= -2.38D-03
     ILin= 2 X=1.000D-01 Y=-5.688221268709D+02 DE=-1.55D-04 F= -7.19D-04
     ILin= 3 X=3.000D-01 Y=-5.688219388511D+02 DE= 3.31D-05 F=  2.60D-03
     An  expanding polynomial of degree  3 produced  0.1433
 Iteration  16 EE= -568.822142456398     Delta-E=       -0.000170466811 Grad=6.924D-02 Max rot=    0.3325 deg.
 Gradient too large for Newton-Raphson -- use scaled steepest descent instead.
 Alpha Gap=    10.126 HL deriv= 6.32D-06
     ILin= 1 X=0.000D+00 Y=-5.688221424564D+02 DE= 0.00D+00 F= -2.19D-03
     ILin= 2 X=1.000D-01 Y=-5.688222797106D+02 DE=-1.37D-04 F= -5.55D-04
     ILin= 3 X=3.000D-01 Y=-5.688220639286D+02 DE= 7.85D-05 F=  2.71D-03
     An  expanding polynomial of degree  3 produced  0.1340
 Iteration  17 EE= -568.822289147631     Delta-E=       -0.000146691233 Grad=5.956D-02 Max rot=    0.3114 deg.
 Gradient too large for Newton-Raphson -- use scaled steepest descent instead.
 Alpha Gap=    10.126 HL deriv= 6.17D-06
     ILin= 1 X=0.000D+00 Y=-5.688222891476D+02 DE= 0.00D+00 F= -1.77D-03
     ILin= 2 X=1.000D-01 Y=-5.688224048255D+02 DE=-1.16D-04 F= -5.40D-04
     ILin= 3 X=3.000D-01 Y=-5.688222660906D+02 DE= 2.31D-05 F=  1.93D-03
     An  expanding polynomial of degree  3 produced  0.1438
 Iteration  18 EE= -568.822416642521     Delta-E=       -0.000127494890 Grad=6.151D-02 Max rot=    0.3025 deg.
 Gradient too large for Newton-Raphson -- use scaled steepest descent instead.
 Alpha Gap=    10.126 HL deriv= 4.76D-06
     ILin= 1 X=0.000D+00 Y=-5.688224166425D+02 DE= 0.00D+00 F= -1.66D-03
     ILin= 2 X=1.000D-01 Y=-5.688225211252D+02 DE=-1.04D-04 F= -4.25D-04
     ILin= 3 X=3.000D-01 Y=-5.688223584225D+02 DE= 5.82D-05 F=  2.05D-03
     An  expanding polynomial of degree  3 produced  0.1343
 Iteration  19 EE= -568.822528427941     Delta-E=       -0.000111785420 Grad=5.358D-02 Max rot=    0.2877 deg.
 Gradient too large for Newton-Raphson -- use scaled steepest descent instead.
 Alpha Gap=    10.126 HL deriv= 4.84D-06
     ILin= 1 X=0.000D+00 Y=-5.688225284279D+02 DE= 0.00D+00 F= -1.37D-03
     ILin= 2 X=1.000D-01 Y=-5.688226179981D+02 DE=-8.96D-05 F= -4.20D-04
     ILin= 3 X=3.000D-01 Y=-5.688225117315D+02 DE= 1.67D-05 F=  1.48D-03
     An  expanding polynomial of degree  3 produced  0.1441
 Iteration  20 EE= -568.822627270135     Delta-E=       -0.000098842194 Grad=5.548D-02 Max rot=    0.2793 deg.
 Gradient too large for Newton-Raphson -- use scaled steepest descent instead.
 Alpha Gap=    10.126 HL deriv= 3.83D-06
     ILin= 1 X=0.000D+00 Y=-5.688226272701D+02 DE= 0.00D+00 F= -1.31D-03
     ILin= 2 X=1.000D-01 Y=-5.688227094849D+02 DE=-8.22D-05 F= -3.36D-04
     ILin= 3 X=3.000D-01 Y=-5.688225825193D+02 DE= 4.48D-05 F=  1.61D-03
     An  expanding polynomial of degree  3 produced  0.1346
 Iteration  21 EE= -568.822715313316     Delta-E=       -0.000088043182 Grad=4.886D-02 Max rot=    0.2684 deg.
 Gradient too large for Newton-Raphson -- use scaled steepest descent instead.
 Alpha Gap=    10.126 HL deriv= 4.00D-06
     ILin= 1 X=0.000D+00 Y=-5.688227153133D+02 DE= 0.00D+00 F= -1.09D-03
     ILin= 2 X=1.000D-01 Y=-5.688227868085D+02 DE=-7.15D-05 F= -3.37D-04
     ILin= 3 X=3.000D-01 Y=-5.688227027717D+02 DE= 1.25D-05 F=  1.18D-03
     An  expanding polynomial of degree  3 produced  0.1445
 Iteration  22 EE= -568.822794293116     Delta-E=       -0.000078979799 Grad=5.065D-02 Max rot=    0.2600 deg.
 Gradient too large for Newton-Raphson -- use scaled steepest descent instead.
 Alpha Gap=    10.126 HL deriv= 3.23D-06
     ILin= 1 X=0.000D+00 Y=-5.688227942931D+02 DE= 0.00D+00 F= -1.06D-03
     ILin= 2 X=1.000D-01 Y=-5.688228608065D+02 DE=-6.65D-05 F= -2.73D-04
     ILin= 3 X=3.000D-01 Y=-5.688227588091D+02 DE= 3.55D-05 F=  1.29D-03
     An  expanding polynomial of degree  3 produced  0.1349
 Iteration  23 EE= -568.822865578006     Delta-E=       -0.000071284891 Grad=4.504D-02 Max rot=    0.2525 deg.
 Gradient too large for Newton-Raphson -- use scaled steepest descent instead.
 Alpha Gap=    10.126 HL deriv= 3.42D-06
     ILin= 1 X=0.000D+00 Y=-5.688228655780D+02 DE= 0.00D+00 F= -8.94D-04
     ILin= 2 X=1.000D-01 Y=-5.688229241110D+02 DE=-5.85D-05 F= -2.76D-04
     ILin= 3 X=3.000D-01 Y=-5.688228558433D+02 DE= 9.73D-06 F=  9.59D-04
     An  expanding polynomial of degree  3 produced  0.1447
 Iteration  24 EE= -568.822930296040     Delta-E=       -0.000064718033 Grad=4.670D-02 Max rot=    0.2438 deg.
 Gradient too large for Newton-Raphson -- use scaled steepest descent instead.
 Alpha Gap=    10.126 HL deriv= 2.79D-06
     ILin= 1 X=0.000D+00 Y=-5.688229302960D+02 DE= 0.00D+00 F= -8.74D-04
     ILin= 2 X=1.000D-01 Y=-5.688229853623D+02 DE=-5.51D-05 F= -2.27D-04
     ILin= 3 X=3.000D-01 Y=-5.688229014083D+02 DE= 2.89D-05 F=  1.07D-03
     An  expanding polynomial of degree  3 produced  0.1351
 Iteration  25 EE= -568.822989351263     Delta-E=       -0.000059055224 Grad=4.189D-02 Max rot=    0.2390 deg.
 Gradient too large for Newton-Raphson -- use scaled steepest descent instead.
 Alpha Gap=    10.126 HL deriv= 2.97D-06
     ILin= 1 X=0.000D+00 Y=-5.688229893513D+02 DE= 0.00D+00 F= -7.47D-04
     ILin= 2 X=1.000D-01 Y=-5.688230382906D+02 DE=-4.89D-05 F= -2.32D-04
     ILin= 3 X=3.000D-01 Y=-5.688229815748D+02 DE= 7.78D-06 F=  7.99D-04
     An  expanding polynomial of degree  3 produced  0.1450
 Iteration  26 EE= -568.823043501170     Delta-E=       -0.000054149907 Grad=4.339D-02 Max rot=    0.2299 deg.
 Gradient too large for Newton-Raphson -- use scaled steepest descent instead.
 Alpha Gap=    10.126 HL deriv= 2.44D-06
     ILin= 1 X=0.000D+00 Y=-5.688230435012D+02 DE= 0.00D+00 F= -7.37D-04
     ILin= 2 X=1.000D-01 Y=-5.688230899698D+02 DE=-4.65D-05 F= -1.92D-04
     ILin= 3 X=3.000D-01 Y=-5.688230194577D+02 DE= 2.40D-05 F=  8.97D-04
     An  expanding polynomial of degree  3 produced  0.1353
 Iteration  27 EE= -568.823093362354     Delta-E=       -0.000049861184 Grad=3.923D-02 Max rot=    0.2275 deg.
 Gradient too large for Newton-Raphson -- use scaled steepest descent instead.
 Alpha Gap=    10.126 HL deriv= 2.60D-06
     ILin= 1 X=0.000D+00 Y=-5.688230933624D+02 DE= 0.00D+00 F= -6.35D-04
     ILin= 2 X=1.000D-01 Y=-5.688231349990D+02 DE=-4.16D-05 F= -1.98D-04
     ILin= 3 X=3.000D-01 Y=-5.688230869943D+02 DE= 6.37D-06 F=  6.78D-04
     An  expanding polynomial of degree  3 produced  0.1451
 Iteration  28 EE= -568.823139459048     Delta-E=       -0.000046096694 Grad=4.059D-02 Max rot=    0.2180 deg.
 Gradient too large for Newton-Raphson -- use scaled steepest descent instead.
 Alpha Gap=    10.126 HL deriv= 2.14D-06
     ILin= 1 X=0.000D+00 Y=-5.688231394590D+02 DE= 0.00D+00 F= -6.32D-04
     ILin= 2 X=1.000D-01 Y=-5.688231792975D+02 DE=-3.98D-05 F= -1.65D-04
     ILin= 3 X=3.000D-01 Y=-5.688231190752D+02 DE= 2.04D-05 F=  7.67D-04
     An  expanding polynomial of degree  3 produced  0.1354
 Iteration  29 EE= -568.823182224311     Delta-E=       -0.000042765263 Grad=3.694D-02 Max rot=    0.2175 deg.
 Gradient too large for Newton-Raphson -- use scaled steepest descent instead.
 Alpha Gap=    10.126 HL deriv= 2.27D-06
     ILin= 1 X=0.000D+00 Y=-5.688231822243D+02 DE= 0.00D+00 F= -5.48D-04
     ILin= 2 X=1.000D-01 Y=-5.688232181628D+02 DE=-3.59D-05 F= -1.71D-04
     ILin= 3 X=3.000D-01 Y=-5.688231768985D+02 DE= 5.33D-06 F=  5.83D-04
     An  expanding polynomial of degree  3 produced  0.1453
 Iteration  30 EE= -568.823222031164     Delta-E=       -0.000039806853 Grad=3.816D-02 Max rot=    0.2094 deg.
 Gradient too large for Newton-Raphson -- use scaled steepest descent instead.
 Alpha Gap=    10.126 HL deriv= 1.87D-06
     ILin= 1 X=0.000D+00 Y=-5.688232220312D+02 DE= 0.00D+00 F= -5.48D-04
     ILin= 2 X=1.000D-01 Y=-5.688232566370D+02 DE=-3.46D-05 F= -1.44D-04
     ILin= 3 X=3.000D-01 Y=-5.688232044830D+02 DE= 1.75D-05 F=  6.65D-04
     An  expanding polynomial of degree  3 produced  0.1355
 Iteration  31 EE= -568.823259192043     Delta-E=       -0.000037160880 Grad=3.494D-02 Max rot=    0.2086 deg.
 Gradient too large for Newton-Raphson -- use scaled steepest descent instead.
 Alpha Gap=    10.127 HL deriv= 1.98D-06
     ILin= 1 X=0.000D+00 Y=-5.688232591920D+02 DE= 0.00D+00 F= -4.78D-04
     ILin= 2 X=1.000D-01 Y=-5.688232905869D+02 DE=-3.14D-05 F= -1.49D-04
     ILin= 3 X=3.000D-01 Y=-5.688232546581D+02 DE= 4.53D-06 F=  5.09D-04
     An  expanding polynomial of degree  3 produced  0.1454
 Iteration  32 EE= -568.823293979213     Delta-E=       -0.000034787170 Grad=3.604D-02 Max rot=    0.2017 deg.
 Gradient too large for Newton-Raphson -- use scaled steepest descent instead.
 Alpha Gap=    10.127 HL deriv= 1.63D-06
     ILin= 1 X=0.000D+00 Y=-5.688232939792D+02 DE= 0.00D+00 F= -4.81D-04
     ILin= 2 X=1.000D-01 Y=-5.688233243709D+02 DE=-3.04D-05 F= -1.26D-04
     ILin= 3 X=3.000D-01 Y=-5.688232786784D+02 DE= 1.53D-05 F=  5.83D-04
     An  expanding polynomial of degree  3 produced  0.1356
 Iteration  33 EE= -568.823326623694     Delta-E=       -0.000032644481 Grad=3.317D-02 Max rot=    0.2006 deg.
 Gradient too large for Newton-Raphson -- use scaled steepest descent instead.
 Alpha Gap=    10.127 HL deriv= 1.72D-06
     ILin= 1 X=0.000D+00 Y=-5.688233266237D+02 DE= 0.00D+00 F= -4.22D-04
     ILin= 2 X=1.000D-01 Y=-5.688233543263D+02 DE=-2.77D-05 F= -1.32D-04
     ILin= 3 X=3.000D-01 Y=-5.688233227060D+02 DE= 3.92D-06 F=  4.48D-04
     An  expanding polynomial of degree  3 produced  0.1455
 Iteration  34 EE= -568.823357328862     Delta-E=       -0.000030705168 Grad=3.417D-02 Max rot=    0.1946 deg.
 Gradient too large for Newton-Raphson -- use scaled steepest descent instead.
 Alpha Gap=    10.127 HL deriv= 1.41D-06
     ILin= 1 X=0.000D+00 Y=-5.688233573289D+02 DE= 0.00D+00 F= -4.27D-04
     ILin= 2 X=1.000D-01 Y=-5.688233842663D+02 DE=-2.69D-05 F= -1.12D-04
     ILin= 3 X=3.000D-01 Y=-5.688233438449D+02 DE= 1.35D-05 F=  5.16D-04
     An  expanding polynomial of degree  3 produced  0.1357
 Iteration  35 EE= -568.823386269380     Delta-E=       -0.000028940518 Grad=3.160D-02 Max rot=    0.1933 deg.
 Gradient too large for Newton-Raphson -- use scaled steepest descent instead.
 Alpha Gap=    10.127 HL deriv= 1.48D-06
     ILin= 1 X=0.000D+00 Y=-5.688233862694D+02 DE= 0.00D+00 F= -3.76D-04
     ILin= 2 X=1.000D-01 Y=-5.688234109220D+02 DE=-2.47D-05 F= -1.18D-04
     ILin= 3 X=3.000D-01 Y=-5.688233828419D+02 DE= 3.43D-06 F=  3.98D-04
     An  expanding polynomial of degree  3 produced  0.1456
 Iteration  36 EE= -568.823413600426     Delta-E=       -0.000027331046 Grad=3.249D-02 Max rot=    0.1881 deg.
 Gradient too large for Newton-Raphson -- use scaled steepest descent instead.
 Alpha Gap=    10.127 HL deriv= 1.22D-06
     ILin= 1 X=0.000D+00 Y=-5.688234136004D+02 DE= 0.00D+00 F= -3.81D-04
     ILin= 2 X=1.000D-01 Y=-5.688234376630D+02 DE=-2.41D-05 F= -1.00D-04
     ILin= 3 X=3.000D-01 Y=-5.688234016111D+02 DE= 1.20D-05 F=  4.61D-04
     An  expanding polynomial of degree  3 produced  0.1358
 Iteration  37 EE= -568.823439456732     Delta-E=       -0.000025856305 Grad=3.017D-02 Max rot=    0.1866 deg.
 Gradient too large for Newton-Raphson -- use scaled steepest descent instead.
 Alpha Gap=    10.127 HL deriv= 1.28D-06
     ILin= 1 X=0.000D+00 Y=-5.688234394567D+02 DE= 0.00D+00 F= -3.37D-04
     ILin= 2 X=1.000D-01 Y=-5.688234615535D+02 DE=-2.21D-05 F= -1.05D-04
     ILin= 3 X=3.000D-01 Y=-5.688234364269D+02 DE= 3.03D-06 F=  3.57D-04
     An  expanding polynomial of degree  3 produced  0.1456
 Iteration  38 EE= -568.823463958984     Delta-E=       -0.000024502253 Grad=3.099D-02 Max rot=    0.1821 deg.
 Gradient too large for Newton-Raphson -- use scaled steepest descent instead.
 Alpha Gap=    10.127 HL deriv= 1.04D-06
     ILin= 1 X=0.000D+00 Y=-5.688234639590D+02 DE= 0.00D+00 F= -3.42D-04
     ILin= 2 X=1.000D-01 Y=-5.688234855968D+02 DE=-2.16D-05 F= -9.03D-05
     ILin= 3 X=3.000D-01 Y=-5.688234532180D+02 DE= 1.07D-05 F=  4.14D-04
     An  expanding polynomial of degree  3 produced  0.1358
 Iteration  39 EE= -568.823487213013     Delta-E=       -0.000023254029 Grad=2.888D-02 Max rot=    0.1804 deg.
 Gradient too large for Newton-Raphson -- use scaled steepest descent instead.
 Alpha Gap=    10.127 HL deriv= 1.09D-06
     ILin= 1 X=0.000D+00 Y=-5.688234872130D+02 DE= 0.00D+00 F= -3.03D-04
     ILin= 2 X=1.000D-01 Y=-5.688235071415D+02 DE=-1.99D-05 F= -9.51D-05
     ILin= 3 X=3.000D-01 Y=-5.688234845113D+02 DE= 2.70D-06 F=  3.21D-04
     An  expanding polynomial of degree  3 produced  0.1457
 Iteration  40 EE= -568.823509314319     Delta-E=       -0.000022101306 Grad=2.962D-02 Max rot=    0.1764 deg.
 Gradient too large for Newton-Raphson -- use scaled steepest descent instead.
 Alpha Gap=    10.127 HL deriv= 8.96D-07
     ILin= 1 X=0.000D+00 Y=-5.688235093143D+02 DE= 0.00D+00 F= -3.10D-04
     ILin= 2 X=1.000D-01 Y=-5.688235288833D+02 DE=-1.96D-05 F= -8.17D-05
     ILin= 3 X=3.000D-01 Y=-5.688234996300D+02 DE= 9.68D-06 F=  3.74D-04
     An  expanding polynomial of degree  3 produced  0.1358
 Iteration  41 EE= -568.823530347394     Delta-E=       -0.000021033075 Grad=2.769D-02 Max rot=    0.1746 deg.
 Gradient too large for Newton-Raphson -- use scaled steepest descent instead.
 Alpha Gap=    10.127 HL deriv= 9.39D-07
     ILin= 1 X=0.000D+00 Y=-5.688235303474D+02 DE= 0.00D+00 F= -2.75D-04
     ILin= 2 X=1.000D-01 Y=-5.688235484164D+02 DE=-1.81D-05 F= -8.63D-05
     ILin= 3 X=3.000D-01 Y=-5.688235279208D+02 DE= 2.43D-06 F=  2.91D-04
     An  expanding polynomial of degree  3 produced  0.1457
 Iteration  42 EE= -568.823550388980     Delta-E=       -0.000020041586 Grad=2.837D-02 Max rot=    0.1710 deg.
 Gradient too large for Newton-Raphson -- use scaled steepest descent instead.
 Alpha Gap=    10.127 HL deriv= 7.67D-07
     ILin= 1 X=0.000D+00 Y=-5.688235503890D+02 DE= 0.00D+00 F= -2.81D-04
     ILin= 2 X=1.000D-01 Y=-5.688235681750D+02 DE=-1.78D-05 F= -7.43D-05
     ILin= 3 X=3.000D-01 Y=-5.688235416093D+02 DE= 8.78D-06 F=  3.40D-04
     An  expanding polynomial of degree  3 produced  0.1359
 Iteration  43 EE= -568.823569507531     Delta-E=       -0.000019118550 Grad=2.660D-02 Max rot=    0.1690 deg.
 Gradient too large for Newton-Raphson -- use scaled steepest descent instead.
 Alpha Gap=    10.127 HL deriv= 8.04D-07
     ILin= 1 X=0.000D+00 Y=-5.688235695075D+02 DE= 0.00D+00 F= -2.51D-04
     ILin= 2 X=1.000D-01 Y=-5.688235859668D+02 DE=-1.65D-05 F= -7.86D-05
     ILin= 3 X=3.000D-01 Y=-5.688235673145D+02 DE= 2.19D-06 F=  2.65D-04
     An  expanding polynomial of degree  3 produced  0.1457
 Iteration  44 EE= -568.823587765589     Delta-E=       -0.000018258058 Grad=2.722D-02 Max rot=    0.1660 deg.
 Gradient too large for Newton-Raphson -- use scaled steepest descent instead.
 Alpha Gap=    10.127 HL deriv= 6.58D-07
     ILin= 1 X=0.000D+00 Y=-5.688235877656D+02 DE= 0.00D+00 F= -2.57D-04
     ILin= 2 X=1.000D-01 Y=-5.688236040015D+02 DE=-1.62D-05 F= -6.79D-05
     ILin= 3 X=3.000D-01 Y=-5.688235797681D+02 DE= 8.00D-06 F=  3.10D-04
     An  expanding polynomial of degree  3 produced  0.1359
 Iteration  45 EE= -568.823605219327     Delta-E=       -0.000017453739 Grad=2.559D-02 Max rot=    0.1638 deg.
 Gradient too large for Newton-Raphson -- use scaled steepest descent instead.
 Alpha Gap=    10.127 HL deriv= 6.90D-07
     ILin= 1 X=0.000D+00 Y=-5.688236052193D+02 DE= 0.00D+00 F= -2.29D-04
     ILin= 2 X=1.000D-01 Y=-5.688236202736D+02 DE=-1.51D-05 F= -7.20D-05
     ILin= 3 X=3.000D-01 Y=-5.688236032271D+02 DE= 1.99D-06 F=  2.42D-04
     An  expanding polynomial of degree  3 produced  0.1458
 Iteration  46 EE= -568.823621920346     Delta-E=       -0.000016701019 Grad=2.616D-02 Max rot=    0.1612 deg.
 Gradient too large for Newton-Raphson -- use scaled steepest descent instead.
 Alpha Gap=    10.127 HL deriv= 5.66D-07
     ILin= 1 X=0.000D+00 Y=-5.688236219203D+02 DE= 0.00D+00 F= -2.35D-04
     ILin= 2 X=1.000D-01 Y=-5.688236367983D+02 DE=-1.49D-05 F= -6.22D-05
     ILin= 3 X=3.000D-01 Y=-5.688236146053D+02 DE= 7.32D-06 F=  2.84D-04
     An  expanding polynomial of degree  3 produced  0.1359
[truncated: 325,456 more chars]
